# Supplementary material for: Epigenetic alterations facilitate transcriptional and translational programs in hypoxia
Source: Nat Cell Biol. 2025 Oct 16;27(11):1965–81. doi: 10.1038/s41556-025-01786-8 (PMC12611764; doi:10.1038/s41556-025-01786-8)
Supplement: Supplementary file 4 — Results of the statistical analyses of differential TSS usage. Results of anota2seq analysis of total RNA-seq data identifying differentially expressed genes. Results of change-point analysis of 5´UTR isoform expression. Results of anota2seq analysis of total and polysome-associated RNA-seq data from T47D and H9 cells, gene signatures of translational regulation and complete list of input variables for translatome models, and summarized results of postNet translatome models. [file 41556_2025_1786_MOESM4_ESM.xlsx]

## Sheet: S1  TSS switching
Provided are the results of the statistical analysis of differential TSS usage, as described in the Methods.
	T47D Hypoxia vs. Normoxia					H9 Hypoxia vs. Normoxia					T47D C48 vs. DMSO					T47D Hypoxia + OICR-9429 vs. Hypoxia
Transcript ID	p-value	FDR	gene ID		Transcript ID	p-value	FDR	gene ID		Transcript ID	p-value	FDR	gene ID		Transcript ID	p-value	FDR	gene ID
NM_001303103	4.23371e-21	5.06055e-17	TLE1		NM_001321732	2.77241e-37	3.34214e-33	DDX41		NM_001350735	6.331e-32	7.62695e-28	TXNDC15		NM_001328654	4.53868e-43	5.71057e-39	PIK3R3
NM_014389	1.50652e-18	9.0037e-15	PELP1		NM_000750	7.97357e-26	3.20405e-22	CHRNB4		NM_001385302	4.30431e-31	8.64233e-28	PTPRA		NM_001328653	4.41973e-36	2.78045e-32	PIK3R3
NM_001317782	5.42253e-18	2.16052e-14	RPL8		NM_001031623	5.43633e-26	3.20405e-22	ZNF451		NM_001385303	4.30431e-31	8.64233e-28	PTPRA		NM_001372042	1.07443e-33	4.50615e-30	DLAT
NM_024121	5.33375e-15	1.59386e-11	TMEM185B		NM_001384947	8.59787e-24	2.59118e-20	COL14A1		NM_001385305	4.30431e-31	8.64233e-28	PTPRA		NM_001376194	1.19835e-28	3.76942e-25	CHD1
NM_001166261	1.25419e-14	2.99828e-11	MTIF3		NM_032138	1.45266e-23	3.50237e-20	KBTBD7		NM_001385307	4.30431e-31	8.64233e-28	PTPRA		NM_018279	8.23917e-28	2.0733e-24	TMEM19
NM_001346445	2.17957e-14	4.34206e-11	AHNAK		NM_001020818	1.10665e-21	2.22344e-18	MYADM		NM_001385308	4.30431e-31	8.64233e-28	PTPRA		NM_001349239	3.31542e-24	6.95244e-21	DMXL1
NM_001351528	6.47607e-14	1.10584e-10	SETX		NM_001111	1.36796e-21	2.35583e-18	ADAR		NM_024715	1.02652e-24	1.76664e-21	TXNDC15		NM_001290321	6.50882e-24	1.16991e-20	DMXL1
NM_001166262	1.73276e-13	2.58896e-10	MTIF3		NM_001290189	3.7544e-21	5.65741e-18	MYADM		NM_001198903	1.02033e-21	1.53648e-18	YY1AP1		NM_001308056	1.29615e-23	2.03852e-20	STARD4
NM_005926	8.54878e-13	1.13537e-09	MFAP1		NM_001184940	1.08414e-20	1.45214e-17	FAM219A		NM_014500	1.89065e-21	2.53074e-18	HTATSF1		NM_001303429	1.77715e-20	2.48446e-17	PIK3R3
NM_020772	1.24997e-12	1.49409e-09	NUFIP2		NM_001287245	1.46431e-19	1.76522e-16	ZNF621		NM_004629	7.76519e-21	9.35473e-18	FANCG		NM_001860	1.67811e-18	2.11139e-15	SLC31A2
NM_014316	1.48599e-11	1.61473e-08	CARHSP1		NM_001184700	2.08589e-19	2.09545e-16	UGDH		NM_001301054	1.96324e-20	1.97092e-17	PCYOX1L		NM_001324115	4.27038e-17	4.47749e-14	UAP1
NM_033375	7.20434e-11	7.17613e-08	MYO1C		NM_001184701	2.08589e-19	2.09545e-16	UGDH		NM_024028	1.96324e-20	1.97092e-17	PCYOX1L		NM_001324116	4.27038e-17	4.47749e-14	UAP1
NM_001288781	1.38011e-10	1.17832e-07	TTC8		NM_014600	5.00819e-19	4.64413e-16	EHD3		NM_001369441	8.21451e-20	6.59735e-17	NIF3L1		NM_198557	1.41309e-16	1.36766e-13	RBM43
NM_001366535	1.38011e-10	1.17832e-07	TTC8		NM_001376857	2.14155e-17	1.66019e-14	TXLNA		NM_001369445	8.21451e-20	6.59735e-17	NIF3L1		NM_001008388	2.73123e-16	2.4546e-13	CISD2
NM_001172773	1.75197e-10	1.39609e-07	ZNF548		NM_005318	2.20348e-17	1.66019e-14	H1-0		NM_021824	8.21451e-20	6.59735e-17	NIF3L1		NM_001135776	3.31307e-16	2.779e-13	ZBTB43
NM_022496	1.8894e-10	1.4115e-07	ACTR6		NM_005908	1.99978e-17	1.66019e-14	MANBA		NM_001200016	1.88717e-19	1.19656e-16	NAA80		NM_001184742	7.65247e-16	5.66373e-13	ZBTB33
NM_000461	6.99726e-10	3.09771e-07	THRB		NM_001272069	1.71718e-16	1.21768e-13	ABHD10		NM_001200030	1.88717e-19	1.19656e-16	HYAL3		NM_006777	7.65247e-16	5.66373e-13	ZBTB33
NM_001128176	6.99726e-10	3.09771e-07	THRB		NM_001286124	5.14772e-16	3.36287e-13	MARK1		NM_001200031	1.88717e-19	1.19656e-16	HYAL3		NM_001370363	1.68306e-15	1.17646e-12	FKBP2
NM_001128177	6.99726e-10	3.09771e-07	THRB		NM_001320875	5.85817e-16	3.36287e-13	DPP8		NM_012191	1.88717e-19	1.19656e-16	NAA80		NM_005406	2.24335e-15	1.48557e-12	ROCK1
NM_001130689	4.97453e-10	3.09771e-07	HMGB2		NM_001320876	5.85817e-16	3.36287e-13	DPP8		NM_018129	3.85262e-19	2.32063e-16	PNPO		NM_001329914	3.8941e-15	2.44978e-12	TMEM87B
NM_001204831	4.90293e-10	3.09771e-07	ANO10		NM_017743	5.85817e-16	3.36287e-13	DPP8		NM_014599	5.13194e-19	2.94402e-16	MAGED2		NM_001382293	7.26129e-15	4.35055e-12	LAMTOR5
NM_001321484	6.67514e-10	3.09771e-07	RPS19		NM_001127245	6.66302e-16	3.65103e-13	LRRC8A		NM_005271	4.57544e-18	2.50547e-15	GLUD1		NM_001248007	1.30421e-14	6.83733e-12	TRIM3
NM_001354712	6.99726e-10	3.09771e-07	THRB		NM_006764	9.57149e-16	5.01671e-13	IFRD2		NM_001134658	6.84393e-18	3.58473e-15	SLC35G1		NM_006458	1.30421e-14	6.83733e-12	TRIM3
NM_001354713	6.99726e-10	3.09771e-07	THRB		NM_001290192	1.28498e-15	6.45434e-13	MYADM		NM_001355204	1.33189e-17	6.41813e-15	TRAPPC2B		NM_033278	1.30421e-14	6.83733e-12	TRIM3
NM_001354715	6.99726e-10	3.09771e-07	THRB		NM_001048171	1.61354e-15	6.94687e-13	MUTYH		NM_173631	1.33189e-17	6.41813e-15	ZNF547		NM_015329	1.89565e-14	9.54043e-12	MAU2
NM_001374826	6.99726e-10	3.09771e-07	THRB		NM_001293192	1.61354e-15	6.94687e-13	MUTYH		NM_001033561	4.03419e-17	1.86923e-14	PHF12		NM_001013619	3.41252e-14	1.6514e-11	HYKK
NM_033017	6.95199e-10	3.09771e-07	TRIM4		NM_001350650	1.61354e-15	6.94687e-13	MUTYH		NM_021149	7.14509e-17	3.18804e-14	COTL1		NM_001375906	3.95453e-14	1.84281e-11	SGMS2
NM_001286274	1.2578e-09	5.36945e-07	KIAA1586		NM_001350651	1.61354e-15	6.94687e-13	MUTYH		NM_017913	7.9638e-17	3.42642e-14	CDC37L1		NM_001145166	5.25859e-14	2.2815e-11	PRMT3
NM_001321541	1.52642e-09	6.29148e-07	DEGS1		NM_031296	2.10662e-15	8.75701e-13	RAB33B		NM_003405	1.63804e-16	6.80464e-14	YWHAH		NM_001145167	5.25859e-14	2.2815e-11	PRMT3
NM_198182	1.8824e-09	7.5001e-07	GRHL1		NM_022917	3.75828e-15	1.5102e-12	NOL6		NM_018696	2.5584e-16	1.02737e-13	ELAC1		NM_001100592	1.09027e-13	4.57258e-11	ATP6V0E2
NM_015986	2.2453e-09	8.65745e-07	CRLF3		NM_178815	6.62819e-15	2.57751e-12	ARL5B		NM_001099678	5.42e-16	2.10628e-13	LRRC58		NM_005649	1.18819e-13	4.82251e-11	ZNF354A
NM_001350295	2.52877e-09	9.1595e-07	GET1		NM_001243759	7.77851e-15	2.84151e-12	USP2		NM_001017919	5.64708e-16	2.12595e-13	RCCD1		NM_001370365	1.91639e-13	7.30667e-11	FKBP2
NM_001350296	2.52877e-09	9.1595e-07	GET1		NM_004205	7.77851e-15	2.84151e-12	USP2		NM_001042371	6.01645e-16	2.19637e-13	PGP		NM_023934	1.885e-13	7.30667e-11	FUNDC2
NM_001350294	3.1286e-09	1.06846e-06	GET1		NM_004227	1.60269e-14	5.68246e-12	CYTH3		NM_001350632	7.05702e-16	2.50047e-13	FAM114A1		NM_001136543	2.09337e-13	7.7467e-11	LYSMD1
NM_007348	3.08123e-09	1.06846e-06	ATF6		NM_002095	2.62617e-14	9.04528e-12	GTF2E2		NM_001346948	8.51082e-16	2.50073e-13	EXO5		NM_001377335	2.8806e-13	1.03554e-10	PIK3C2B
NM_001304550	3.41533e-09	1.13398e-06	THUMPD1		NM_003405	2.81787e-14	9.43595e-12	YWHAH		NM_001346951	8.51082e-16	2.50073e-13	EXO5		NM_001321550	3.59497e-13	1.22249e-10	KCTD18
NM_002273	3.62939e-09	1.17249e-06	KRT8		NM_014521	3.51574e-14	1.14546e-11	SH3BP4		NM_001346952	8.51082e-16	2.50073e-13	EXO5		NM_015662	3.50356e-13	1.22249e-10	IFT172
NM_001363688	4.1807e-09	1.28133e-06	NPC2		NM_001377351	5.30993e-14	1.33357e-11	NKIRAS1		NM_001346954	8.51082e-16	2.50073e-13	EXO5		NM_003711	3.69229e-13	1.22254e-10	PLPP1
NM_001375440	4.1807e-09	1.28133e-06	NPC2		NM_001377353	5.30993e-14	1.33357e-11	NKIRAS1		NM_001346955	8.51082e-16	2.50073e-13	EXO5		NM_001324339	4.61641e-13	1.44007e-10	ZNF354A
NM_001142603	4.40588e-09	1.31659e-06	DELE1		NM_001377356	5.30993e-14	1.33357e-11	NKIRAS1		NM_001346956	8.51082e-16	2.50073e-13	EXO5		NM_001367725	4.8071e-13	1.44007e-10	RABGEF1
NM_080911	4.69723e-09	1.36941e-06	UNG		NM_001377357	5.30993e-14	1.33357e-11	NKIRAS1		NM_022774	8.51082e-16	2.50073e-13	EXO5		NM_001367728	4.8071e-13	1.44007e-10	RABGEF1
NM_001159770	5.17338e-09	1.47232e-06	SLC39A11		NM_001377358	5.30993e-14	1.33357e-11	NKIRAS1		NM_003769	1.30735e-15	3.74992e-13	SRSF9		NM_001367737	4.8071e-13	1.44007e-10	RABGEF1
NM_001289937	5.67929e-09	1.57871e-06	ERBB2		NM_001377360	5.30993e-14	1.33357e-11	NKIRAS1		NM_001169111	3.75795e-15	1.02891e-12	SCO2		NM_014830	5.03172e-13	1.47231e-10	ZBTB39
NM_000056	6.12828e-09	1.6648e-06	BCKDHB		NM_001377366	5.30993e-14	1.33357e-11	NKIRAS1		NM_005138	3.75795e-15	1.02891e-12	SCO2		NM_001694	1.4938e-12	4.27158e-10	ATP6V0C
NM_001134296	8.3785e-09	2.22551e-06	AP3M2		NM_001377367	5.30993e-14	1.33357e-11	NKIRAS1		NM_001251979	5.0161e-15	1.34287e-12	RCAN3		NM_001369400	1.57101e-12	4.39253e-10	RALB
NM_004618	9.78829e-09	2.54347e-06	TOP3A		NM_001377368	5.30993e-14	1.33357e-11	NKIRAS1		NM_001372574	5.40864e-15	1.41647e-12	ATXN2		NM_001270517	2.37243e-12	6.35106e-10	CENPS-CORT
NM_001145099	1.03605e-08	2.57999e-06	SLC2A6		NM_001377369	5.30993e-14	1.33357e-11	NKIRAS1		NM_001256399	5.73871e-15	1.47094e-12	ELOVL1		NM_199294	2.37243e-12	6.35106e-10	CENPS
NM_198507	1.01709e-08	2.57999e-06	FAM174A		NM_001377371	5.30993e-14	1.33357e-11	NKIRAS1		NM_001160305	7.03442e-15	1.69487e-12	SETD6		NM_001012754	3.98568e-12	1.04475e-09	NHLRC3
NM_014864	1.42736e-08	3.48189e-06	FAM20B		NM_024644	7.01668e-14	1.72625e-11	RIOX1		NM_024592	6.88338e-15	1.69487e-12	SRD5A3		NM_001199322	4.11952e-12	1.05779e-09	BLOC1S5
NM_001142467	1.63207e-08	3.90164e-06	HES4		NM_016535	7.5756e-14	1.82648e-11	ZNF581		NM_024860	7.03442e-15	1.69487e-12	SETD6		NM_001130864	5.94573e-12	1.49618e-09	PWWP2A
NM_014624	2.36273e-08	5.4491e-06	S100A6		NM_004441	1.01221e-13	2.39259e-11	EPHB1		NM_001284356	9.26138e-15	2.18768e-12	PINX1		NM_001040613	6.39691e-12	1.57815e-09	TMEM70
NM_138288	2.37056e-08	5.4491e-06	SPTSSA		NM_002439	1.29534e-13	3.00294e-11	MSH3		NM_001386823	1.24744e-14	2.86882e-12	B3GALT9		NM_001145154	1.11343e-11	2.64323e-09	DNAH14
NM_001039210	2.78154e-08	5.85383e-06	ALG13		NM_001377352	1.91328e-13	4.06963e-11	NKIRAS1		NM_018465	1.26212e-14	2.86882e-12	PLGRKT		NM_144989	1.11343e-11	2.64323e-09	DNAH14
NM_001257230	2.78154e-08	5.85383e-06	ALG13		NM_001377354	1.91328e-13	4.06963e-11	NKIRAS1		NM_001297732	1.77286e-14	3.95513e-12	COX18		NM_001318202	1.32352e-11	3.0838e-09	FHOD1
NM_001257231	2.78154e-08	5.85383e-06	ALG13		NM_001377359	1.91328e-13	4.06963e-11	NKIRAS1		NM_001284237	2.23775e-14	4.90149e-12	ZFYVE16		NM_001256007	1.38389e-11	3.16584e-09	PNPLA8
NM_001257234	2.78154e-08	5.85383e-06	ALG13		NM_001377370	1.91328e-13	4.06963e-11	NKIRAS1		NM_001085347	2.78818e-14	5.79124e-12	TOR2A		NM_014912	1.81781e-11	4.08423e-09	CPEB3
NM_001351016	2.7915e-08	5.85383e-06	R3HCC1L		NM_152540	1.92426e-13	4.06963e-11	SCFD2		NM_001252018	2.78818e-14	5.79124e-12	TOR2A		NM_001135599	2.25958e-11	4.98773e-09	TGFB2
NM_020242	3.03657e-08	6.25796e-06	KIF15		NM_001282986	1.96198e-13	4.07788e-11	MED30		NM_001252021	2.78818e-14	5.79124e-12	TOR2A		NM_024766	2.42783e-11	5.26671e-09	CAMKMT
NM_006219	3.10342e-08	6.28732e-06	PIK3CB		NM_001282161	2.06351e-13	4.14594e-11	UBE2A		NM_001370251	3.66904e-14	7.24605e-12	MEN1		NM_176072	3.96053e-11	8.44599e-09	P2RY2
NM_003934	4.04702e-08	8.06235e-06	FUBP3		NM_003336	2.06351e-13	4.14594e-11	UBE2A		NM_022041	3.63971e-14	7.24605e-12	GAN		NM_001308133	4.27113e-11	8.95656e-09	FANCM
NM_003675	4.17806e-08	8.18694e-06	PRPF18		NM_001377355	2.57185e-13	5.08256e-11	NKIRAS1		NM_130801	3.66904e-14	7.24605e-12	MEN1		NM_001370535	4.54847e-11	9.08395e-09	RFWD3
NM_001114184	4.33389e-08	8.35531e-06	MTRF1L		NM_001351790	3.78208e-13	7.35371e-11	CARD8		NM_001190986	3.79118e-14	7.36651e-12	CRISP3		NM_001370536	4.54847e-11	9.08395e-09	RFWD3
NM_152716	4.50031e-08	8.53845e-06	PATL1		NM_001323069	4.01648e-13	7.56542e-11	PFKP		NM_001143936	4.29508e-14	8.21315e-12	C15orf61		NM_001370540	4.54847e-11	9.08395e-09	RFWD3
NM_001363309	4.86105e-08	9.07877e-06	PSRC1		NM_001323071	4.01648e-13	7.56542e-11	PFKP		NM_032429	4.47493e-14	8.42336e-12	LZTS2		NM_001304952	4.89151e-11	9.38095e-09	PROCA1
NM_001290321	5.60608e-08	1.0153e-05	DMXL1		NM_001330355	4.42541e-13	8.20742e-11	FBXO44		NM_024854	6.26579e-14	1.16129e-11	PYROXD1		NM_001304954	4.89151e-11	9.38095e-09	PROCA1
NM_003082	5.56831e-08	1.0153e-05	SNAPC1		NM_000355	5.34883e-13	9.76972e-11	TCN2		NM_000271	6.7721e-14	1.21766e-11	NPC1		NM_001377334	4.92086e-11	9.38095e-09	PIK3C2B
NM_001289008	5.86908e-08	1.04706e-05	TMEM161B		NM_001377941	5.52156e-13	9.78859e-11	ZFP62		NM_033626	6.75914e-14	1.21766e-11	CCDC120		NM_001256008	7.22424e-11	1.35665e-08	PNPLA8
NM_001385169	6.18829e-08	1.07303e-05	USP36		NM_001377942	5.52156e-13	9.78859e-11	ZFP62		NM_001256732	8.11051e-14	1.43687e-11	SSBP2		NM_001281732	8.04269e-11	1.48813e-08	SLC26A6
NM_022482	6.19421e-08	1.07303e-05	GZF1		NM_001369624	7.09339e-13	1.18765e-10	PI4KB		NM_001142936	1.06592e-13	1.86103e-11	DAGLB		NM_001271852	8.43773e-11	1.5386e-08	CEP57L1
NM_001292006	6.40053e-08	1.09294e-05	KLHL8		NM_001369625	7.09339e-13	1.18765e-10	PI4KB		NM_001324022	1.1036e-13	1.89929e-11	TXNDC11		NM_000553	8.72793e-11	1.56878e-08	WRN
NM_032186	7.339e-08	1.21838e-05	ZNF644		NM_001369626	7.09339e-13	1.18765e-10	PI4KB		NM_001130081	1.44283e-13	2.44814e-11	PLD1		NM_001003701	8.93123e-11	1.58272e-08	ATP5PF
NM_201269	7.339e-08	1.21838e-05	ZNF644		NM_001369629	7.09339e-13	1.18765e-10	PI4KB		NM_001270532	1.52677e-13	2.55459e-11	WTAP		NM_001286074	9.85545e-11	1.72224e-08	TAF1
NM_001126112	8.13058e-08	1.3313e-05	TP53		NM_001377943	7.40882e-13	1.20694e-10	ZFP62		NM_001330152	1.57306e-13	2.59599e-11	AKAP10		NM_001083535	1.08516e-10	1.84506e-08	CEP57L1
NM_000546	8.52209e-08	1.37655e-05	TP53		NM_012383	7.31981e-13	1.20694e-10	OSTF1		NM_014663	1.63582e-13	2.66307e-11	KDM4A		NM_001350657	1.08516e-10	1.84506e-08	CEP57L1
NM_001351632	1.21776e-07	1.94078e-05	POLI		NM_006626	9.37853e-13	1.50744e-10	ZBTB6		NM_001048194	1.86358e-13	2.9934e-11	RCC1		NM_001164715	1.10321e-10	1.85075e-08	ZNF605
NM_001321019	1.27856e-07	1.98475e-05	UBA52		NM_005109	1.04574e-12	1.65874e-10	OXSR1		NM_001329914	2.00388e-13	3.17642e-11	TMEM87B		NM_001159291	1.29126e-10	2.10996e-08	MICAL1
NM_001321020	1.27856e-07	1.98475e-05	UBA52		NM_001023563	1.24554e-12	1.925e-10	ZNF805		NM_001145939	2.05154e-13	3.20973e-11	PAFAH1B3		NM_022765	1.29126e-10	2.10996e-08	MICAL1
NM_020342	1.46724e-07	2.24844e-05	SLC39A10		NM_001145078	1.24554e-12	1.925e-10	ZNF805		NM_001324165	2.51593e-13	3.83663e-11	ZNF32		NM_001164741	1.65405e-10	2.66811e-08	ARHGAP4
NM_001350242	1.68942e-07	2.55616e-05	PSRC1		NM_001304437	1.3011e-12	1.93638e-10	UBE3D		NM_001324168	2.51593e-13	3.83663e-11	ZNF32		NM_001352021	1.87276e-10	2.98267e-08	LMF1
NM_001324067	1.80073e-07	2.69052e-05	GDE1		NM_001350602	1.3011e-12	1.93638e-10	UBE3D		NM_018327	3.16389e-13	4.76442e-11	SPTLC3		NM_001254736	2.11006e-10	3.29036e-08	NABP1
NM_001145025	1.97607e-07	2.91604e-05	EDEM2		NM_198920	1.3011e-12	1.93638e-10	UBE3D		NM_001330282	4.22021e-13	6.27665e-11	MZT2B		NM_001350663	2.11826e-10	3.29036e-08	CEP57L1
NM_001143688	2.103e-07	3.0655e-05	DIS3L		NM_001370402	1.59966e-12	2.35169e-10	BAZ1B		NM_001023570	4.66251e-13	6.76738e-11	IQCB1		NM_001319218	2.20848e-10	3.38867e-08	ALDH4A1
NM_001098801	2.17731e-07	3.09826e-05	FAM210A		NM_001286210	2.09692e-12	3.00934e-10	STX6		NM_001319107	4.66251e-13	6.76738e-11	IQCB1		NM_001024736	2.39711e-10	3.63378e-08	CD276
NM_152352	2.17731e-07	3.09826e-05	FAM210A		NM_005819	2.09692e-12	3.00934e-10	STX6		NM_148903	4.75428e-13	6.81843e-11	GREB1		NM_024536	2.48204e-10	3.71774e-08	CHPF
NM_001326580	2.31227e-07	3.17684e-05	STX7		NM_001363876	2.15989e-12	3.02761e-10	TMEM45A		NM_001184977	5.13805e-13	7.28212e-11	UQCC1		NM_001002811	2.79027e-10	4.13026e-08	PDE4DIP
NM_001376269	2.28916e-07	3.17684e-05	PAK1		NM_018004	2.15989e-12	3.02761e-10	TMEM45A		NM_001199196	6.88983e-13	9.65136e-11	ARMC6		NM_001287498	2.82946e-10	4.13957e-08	SLC37A3
NM_001376270	2.28916e-07	3.17684e-05	PAK1		NM_001130447	2.44415e-12	3.31059e-10	HAUS2		NM_001278728	7.24475e-13	1.00319e-10	RFXANK		NM_013402	3.56012e-10	5.14867e-08	FADS1
NM_003340	2.41268e-07	3.27713e-05	UBE2D3		NM_001323630	2.44415e-12	3.31059e-10	HAUS2		NM_001303401	7.67412e-13	1.02722e-10	CEP97		NM_001197244	3.80855e-10	5.3584e-08	BCL7B
NM_002633	2.51291e-07	3.37493e-05	PGM1		NM_001323632	2.44415e-12	3.31059e-10	HAUS2		NM_001330711	7.66127e-13	1.02722e-10	ZNF131		NM_001301061	3.80855e-10	5.3584e-08	BCL7B
NM_017790	2.57662e-07	3.42204e-05	RGS3		NM_001128425	3.10871e-12	4.16395e-10	MUTYH		NM_001351961	7.63845e-13	1.02722e-10	HINFP		NM_001371242	3.8329e-10	5.3584e-08	CRYBG1
NM_014301	2.63387e-07	3.45963e-05	ISCU		NM_001256965	5.07428e-12	6.64896e-10	CCDC51		NM_001033714	7.85441e-13	1.0285e-10	NOP2		NM_001160305	4.01378e-10	5.48928e-08	SETD6
NM_001278549	2.70393e-07	3.51305e-05	PDK1		NM_001256966	5.07428e-12	6.64896e-10	CCDC51		NM_001258308	7.85441e-13	1.0285e-10	NOP2		NM_024860	4.01378e-10	5.48928e-08	SETD6
NM_001005290	2.87867e-07	3.69564e-05	PSRC1		NM_173832	5.59419e-12	7.25139e-10	ZFP41		NM_176071	8.69124e-13	1.12584e-10	P2RY2		NM_001024943	5.33707e-10	7.22053e-08	ASL
NM_001353091	2.9063e-07	3.69564e-05	PCID2		NM_001378128	6.07497e-12	7.70882e-10	SH3D19		NM_033375	9.33458e-13	1.19632e-10	MYO1C		NM_024658	7.69821e-10	1.03041e-07	IPO4
NM_001722	3.07607e-07	3.87034e-05	POLR3D		NM_001378131	6.07497e-12	7.70882e-10	SH3D19		NM_001377474	1.01646e-12	1.28898e-10	KIF9		NM_001350687	8.21455e-10	1.07662e-07	KRIT1
NM_181886	3.34399e-07	4.16362e-05	UBE2D3		NM_001322050	6.15373e-12	7.72741e-10	ADA		NM_001282941	1.09537e-12	1.37458e-10	RTKN2		NM_001350696	8.21455e-10	1.07662e-07	KRIT1
NM_203394	3.38732e-07	4.17409e-05	E2F7		NM_052928	6.6024e-12	8.20536e-10	SMYD4		NM_001663	1.2614e-12	1.56661e-10	ARF6		NM_001012727	9.88958e-10	1.2697e-07	AGPAT2
NM_001267056	3.74136e-07	4.51723e-05	CASP7		NM_001256964	9.72825e-12	1.18459e-09	CCDC51		NM_001134432	1.38032e-12	1.69681e-10	AZI2		NM_014892	9.85253e-10	1.2697e-07	SCAF8
NM_001320911	3.74136e-07	4.51723e-05	CASP7		NM_001329916	1.25286e-11	1.51032e-09	PNO1		NM_033415	1.589e-12	1.9336e-10	ARMC6		NM_001037984	1.1119e-09	1.41124e-07	SLC38A10
NM_001142556	3.95928e-07	4.68567e-05	HMMR		NM_001135820	1.56486e-11	1.86776e-09	CEMIP2		NM_001134878	1.61231e-12	1.94235e-10	KIF9		NM_004629	1.12163e-09	1.41124e-07	FANCG
NM_001142557	3.95928e-07	4.68567e-05	HMMR		NM_001184742	1.85528e-11	2.15001e-09	ZBTB33		NM_001388319	1.66887e-12	1.99059e-10	ZNF131		NM_001317008	1.27114e-09	1.58351e-07	S100A16
NM_001290117	4.04498e-07	4.74016e-05	TIMM23B		NM_001251977	1.91178e-11	2.15001e-09	RCAN3		NM_001008388	1.95707e-12	2.31145e-10	CISD2		NM_001363520	1.31347e-09	1.60447e-07	MFSD8
NM_001168370	4.29275e-07	4.93378e-05	CUL7		NM_001323978	1.92618e-11	2.15001e-09	SLC16A9		NM_001251983	2.62365e-12	3.06865e-10	RCAN3		NM_001371595	1.31347e-09	1.60447e-07	MFSD8
NM_001374872	4.29275e-07	4.93378e-05	CUL7		NM_001323980	1.92618e-11	2.15001e-09	SLC16A9		NM_001345921	3.25593e-12	3.77156e-10	POLK		NM_152269	1.4143e-09	1.71103e-07	MTRFR
NM_001134232	4.42562e-07	5.03804e-05	TMEM106B		NM_001323981	1.92618e-11	2.15001e-09	SLC16A9		NM_001031628	3.50363e-12	4.01983e-10	SMAGP		NM_001354518	1.50013e-09	1.78062e-07	NDUFAF6
NM_001029896	4.6816e-07	5.22983e-05	WDR45		NM_013441	1.91178e-11	2.15001e-09	RCAN3		NM_001265597	3.90918e-12	4.44282e-10	ZNF211		NM_001354519	1.50013e-09	1.78062e-07	NDUFAF6
NM_001032291	4.65841e-07	5.22983e-05	PSRC1		NM_194298	1.92618e-11	2.15001e-09	SLC16A9		NM_001272004	4.69509e-12	5.2372e-10	EPC1		NM_001267056	1.68307e-09	1.96078e-07	CASP7
NM_001042417	4.84394e-07	5.3119e-05	RUFY2		NM_001282915	2.19945e-11	2.41617e-09	TCAIM		NM_001272019	4.69509e-12	5.2372e-10	EPC1		NM_001320911	1.68307e-09	1.96078e-07	CASP7
NM_018374	4.84087e-07	5.3119e-05	TMEM106B		NM_001377401	2.20471e-11	2.41617e-09	TMEM267		NM_001330595	5.99252e-12	6.6231e-10	LIG4		NM_001199799	1.96161e-09	2.24503e-07	ILDR1
NM_001033551	4.94505e-07	5.37347e-05	TOM1L2		NM_006777	2.39826e-11	2.60459e-09	ZBTB33		NM_001319124	7.77722e-12	8.51747e-10	ZNF431		NM_005837	1.96275e-09	2.24503e-07	POP7
NM_001128631	5.19229e-07	5.5913e-05	DCAKD		NM_001174116	2.58327e-11	2.7642e-09	DMXL2		NM_001253693	9.02641e-12	9.70903e-10	MCOLN3		NM_001286767	1.98541e-09	2.25049e-07	USP46
NM_014109	5.54546e-07	5.91829e-05	ATAD2		NM_018071	2.59108e-11	2.7642e-09	ARHGEF40		NM_001004128	1.04783e-11	1.1171e-09	QSOX1		NM_014669	2.04943e-09	2.30232e-07	NUP93
NM_032359	5.6201e-07	5.94487e-05	CMSS1		NM_000147	2.81335e-11	2.975e-09	FUCA1		NM_001131007	1.10213e-11	1.16468e-09	TMEM131L		NM_001300985	2.52804e-09	2.76589e-07	PTBP2
NM_001007239	6.18217e-07	6.35111e-05	METTL13		NM_001367906	3.07879e-11	3.22738e-09	TUT1		NM_002040	1.11636e-11	1.16946e-09	GABPA		NM_001300987	2.52804e-09	2.76589e-07	PTBP2
NM_001123226	6.15598e-07	6.35111e-05	MTO1		NM_001164410	3.15905e-11	3.28296e-09	CDK5		NM_016271	1.22879e-11	1.27614e-09	RNF138		NM_001300990	2.52804e-09	2.76589e-07	PTBP2
NM_001303130	6.17522e-07	6.35111e-05	GAS2L3		NM_001083590	3.38536e-11	3.48808e-09	TMEM214		NM_007214	1.71074e-11	1.74655e-09	SEC63		NM_152387	2.6517e-09	2.87618e-07	KCTD18
NM_025138	6.21668e-07	6.35111e-05	PROSER1		NM_001330429	3.67615e-11	3.72403e-09	FSD1		NM_024712	1.7063e-11	1.74655e-09	ELMO3		NM_001351628	2.75487e-09	2.96255e-07	DYNLT2B
NM_001278505	6.5231e-07	6.55216e-05	GPATCH11		NM_001346048	3.66681e-11	3.72403e-09	TRIM52		NM_001370497	2.16096e-11	2.18765e-09	ABCC11		NM_025163	2.83714e-09	3.02516e-07	PIGZ
NM_001322249	6.5231e-07	6.55216e-05	GPATCH11		NM_001256609	3.88268e-11	3.90047e-09	GLMP		NM_024602	2.21768e-11	2.22636e-09	HECTD3		NM_001079910	2.92057e-09	3.08795e-07	LRRIQ1
NM_001184801	6.88827e-07	6.86129e-05	UBR2		NM_001102420	4.62728e-11	4.53511e-09	ZFAND5		NM_014895	2.41642e-11	2.40583e-09	CEP162		NM_001098517	3.6678e-09	3.78265e-07	CADM1
NM_001281741	7.05461e-07	6.96891e-05	UBE2C		NM_001102421	4.62728e-11	4.53511e-09	ZFAND5		NM_004422	2.445e-11	2.41434e-09	DVL2		NM_001142292	3.65595e-09	3.78265e-07	LMAN2L
NM_001350241	7.12403e-07	6.97979e-05	PSRC1		NM_006007	4.62728e-11	4.53511e-09	ZFAND5		NM_001145447	2.55507e-11	2.48233e-09	ZNF200		NM_001322351	3.65595e-09	3.78265e-07	LMAN2L
NM_001288794	8.02421e-07	7.1047e-05	RMND5B		NM_001270896	5.88592e-11	5.72216e-09	TRAPPC3		NM_001145448	2.55507e-11	2.48233e-09	ZNF200		NM_001127482	4.00356e-09	4.02983e-07	SPRYD7
NM_001288795	8.02421e-07	7.1047e-05	RMND5B		NM_013335	6.27346e-11	6.05012e-09	GMPPA		NM_000754	2.82394e-11	2.61692e-09	COMT		NM_001379415	3.97741e-09	4.02983e-07	RFX5
NM_001350581	8.00157e-07	7.1047e-05	TRMT11		NM_001293105	6.57345e-11	6.28912e-09	GUSB		NM_001012727	2.74216e-11	2.61692e-09	AGPAT2		NM_001379417	3.97741e-09	4.02983e-07	RFX5
NM_001350583	8.00157e-07	7.1047e-05	TRMT11		NM_001004317	7.40233e-11	6.96969e-09	LIN28B		NM_001265599	2.79087e-11	2.61692e-09	ZNF211		NM_017956	4.27034e-09	4.26424e-07	TRMT12
NM_001350585	8.00157e-07	7.1047e-05	TRMT11		NM_001099952	7.45823e-11	6.96969e-09	ITPR1		NM_001265600	2.79087e-11	2.61692e-09	ZNF211		NM_002564	4.8101e-09	4.76541e-07	P2RY2
NM_001350587	8.00157e-07	7.1047e-05	TRMT11		NM_012210	7.44435e-11	6.96969e-09	TRIM32		NM_001349945	2.81376e-11	2.61692e-09	SPTLC3		NM_001039649	5.08749e-09	5.00084e-07	ZMYM5
NM_001350588	8.00157e-07	7.1047e-05	TRMT11		NM_001293104	7.6302e-11	7.07554e-09	GUSB		NM_203464	2.75209e-11	2.61692e-09	AK4		NM_001278376	5.94439e-09	5.79785e-07	MPP2
NM_001350593	8.00157e-07	7.1047e-05	TRMT11		NM_173210	7.75689e-11	7.13811e-09	TGIF1		NM_001304334	3.45082e-11	3.17344e-09	ZNF773		NM_001300848	6.21973e-09	6.01974e-07	MRPL2
NM_001350596	8.00157e-07	7.1047e-05	TRMT11		NM_181715	1.02046e-10	9.31939e-09	CRTC2		NM_001352600	3.60641e-11	3.26665e-09	LIG4		NM_001278731	6.3598e-09	6.04499e-07	HARS2
NM_001350597	8.00157e-07	7.1047e-05	TRMT11		NM_001199865	1.13258e-10	1.02656e-08	KIF16B		NM_032358	3.58692e-11	3.26665e-09	CCDC77		NM_001349370	6.438e-09	6.04499e-07	SETD2
NM_014325	7.42179e-07	7.1047e-05	CORO1C		NM_001330593	1.4848e-10	1.30683e-08	GRHL2		NM_001010972	3.6741e-11	3.27297e-09	ZYX		NM_014159	6.438e-09	6.04499e-07	SETD2
NM_014955	7.68585e-07	7.1047e-05	METTL13		NM_020133	1.48515e-10	1.30683e-08	AGPAT4		NM_001362783	3.6741e-11	3.27297e-09	ZYX		NM_080861	6.43288e-09	6.04499e-07	SPSB3
NM_022762	8.02421e-07	7.1047e-05	RMND5B		NM_020529	1.46204e-10	1.30683e-08	NFKBIA		NM_012291	3.69489e-11	3.27297e-09	ESPL1		NM_001308057	7.14368e-09	6.65791e-07	STARD4
NM_001350238	9.09402e-07	7.99271e-05	PSRC1		NM_024915	1.4848e-10	1.30683e-08	GRHL2		NM_017721	4.68427e-11	4.11908e-09	CC2D1A		NM_001297732	8.30828e-09	7.68638e-07	COX18
NM_001194954	9.33869e-07	8.08879e-05	MATR3		NM_001077269	1.62403e-10	1.40847e-08	WIPF1		NM_001195254	5.04408e-11	4.40334e-09	APTX		NM_001330372	8.50432e-09	7.81032e-07	MPI
NM_001282278	9.33869e-07	8.08879e-05	MATR3		NM_001375835	1.62403e-10	1.40847e-08	WIPF1		NM_033290	5.15186e-11	4.46507e-09	MID1		NM_001318533	8.60615e-09	7.84657e-07	TTC12
NM_001270573	9.72544e-07	8.24455e-05	CSNK1G3		NM_001374397	1.7858e-10	1.5377e-08	TGIF1		NM_001042453	5.37768e-11	4.62749e-09	STK26		NM_001198902	9.09746e-09	8.23484e-07	YY1AP1
NM_001270574	9.72544e-07	8.24455e-05	CSNK1G3		NM_001139517	1.85384e-10	1.58497e-08	PRKRA		NM_001032387	5.93931e-11	5.07453e-09	SUOX		NM_001172773	9.29755e-09	8.35585e-07	ZNF548
NM_001364144	9.72544e-07	8.24455e-05	CSNK1G3		NM_019018	2.07022e-10	1.7575e-08	OTULINL		NM_001287396	6.04885e-11	5.13173e-09	SMIM29		NM_000859	1.01231e-08	8.96963e-07	HMGCR
NM_001329685	1.14878e-06	9.66999e-05	OARD1		NM_001042417	2.20331e-10	1.80687e-08	RUFY2		NM_001195251	6.71209e-11	5.65458e-09	APTX		NM_001128917	1.00592e-08	8.96963e-07	TOMM40
NM_001376050	1.17313e-06	9.73778e-05	FAM169A		NM_001350283	2.19453e-10	1.80687e-08	MUS81		NM_001386500	8.46146e-11	6.93436e-09	MTOR		NM_001282312	1.11129e-08	9.7778e-07	FAM3A
NM_001376051	1.17313e-06	9.73778e-05	FAM169A		NM_001376822	2.18639e-10	1.80687e-08	MBNL1		NM_004958	8.46146e-11	6.93436e-09	MTOR		NM_001308120	1.19683e-08	1.04573e-06	TOGARAM1
NM_001371859	1.18145e-06	9.73921e-05	GPATCH11		NM_001376823	2.18639e-10	1.80687e-08	MBNL1		NM_006473	8.3105e-11	6.93436e-09	TAF6L		NM_001352600	1.2666e-08	1.09906e-06	LIG4
NM_018290	1.20994e-06	9.90576e-05	PGM2		NM_001376842	2.18639e-10	1.80687e-08	MBNL1		NM_019087	8.42598e-11	6.93436e-09	ARL15		NM_032492	1.33665e-08	1.1519e-06	JAGN1
NM_001048199	1.22022e-06	9.92193e-05	RCC1		NM_005879	2.26252e-10	1.84288e-08	TRAIP		NM_001271848	8.72743e-11	7.10401e-09	ZNF700		NM_001134398	1.38015e-08	1.1813e-06	VAV2
NM_001948	1.39003e-06	0.000112264	DUT		NM_001329226	2.43203e-10	1.96766e-08	LRP10		NM_001354997	1.04621e-10	8.45887e-09	SLC35E3		NM_001039844	1.5105e-08	1.28413e-06	ACBD7
NM_001204827	1.4079e-06	0.000112944	XPNPEP3		NM_001284266	2.65522e-10	2.13391e-08	EFCAB11		NM_001040020	1.24317e-10	9.91822e-09	FAM3C		NM_001321756	1.54525e-08	1.29615e-06	CDIN1
NM_024086	1.45282e-06	0.00011577	METTL16		NM_001286050	2.68471e-10	2.14332e-08	FAM168A		NM_014888	1.24317e-10	9.91822e-09	FAM3C		NM_001321757	1.54525e-08	1.29615e-06	CDIN1
NM_001371858	1.49325e-06	0.000118204	GPATCH11		NM_007042	3.05165e-10	2.42024e-08	RPP14		NM_000292	1.32665e-10	1.04953e-08	PHKA2		NM_001065	1.79056e-08	1.48216e-06	TNFRSF1A
NM_000376	1.55811e-06	0.000122527	VDR		NM_001098491	3.1137e-10	2.45331e-08	ZNF419		NM_001278789	1.33294e-10	1.04953e-08	GORASP1		NM_001278402	1.78177e-08	1.48216e-06	RAB3IP
NM_001256856	1.61075e-06	0.000125839	BTRC		NM_001351961	3.68752e-10	2.88656e-08	HINFP		NM_001377398	1.38325e-10	1.0751e-08	TMEM267		NM_001195192	1.81674e-08	1.4843e-06	EFCAB13
NM_018129	1.80157e-06	0.000139425	PNPO		NM_006350	3.88647e-10	3.02267e-08	FST		NM_001377399	1.38325e-10	1.0751e-08	TMEM267		NM_001331070	1.81655e-08	1.4843e-06	CERS5
NM_032313	1.80799e-06	0.000139425	NOA1		NM_001635	3.95322e-10	3.05488e-08	AMPH		NM_014709	1.58382e-10	1.2231e-08	USP34		NM_003979	1.83845e-08	1.49234e-06	GPRC5A
NM_015380	1.93751e-06	0.000148456	SAMM50		NM_001204403	4.06871e-10	3.12409e-08	ANK3		NM_001282750	1.61052e-10	1.23579e-08	SUCO		NM_001303105	1.98061e-08	1.59744e-06	CCDC138
NM_003922	1.95051e-06	0.0001485	HERC1		NM_022746	4.09957e-10	3.12787e-08	MTARC1		NM_001749	1.75152e-10	1.33548e-08	CAPNS1		NM_201378	1.99968e-08	1.60255e-06	PLEC
NM_001142545	2.0657e-06	0.000156274	ADCK1		NM_001377945	4.14545e-10	3.14298e-08	ZFP62		NM_001320924	1.78061e-10	1.34069e-08	NAA38		NM_020461	2.04e-08	1.62451e-06	TUBGCP6
NM_001354517	2.08933e-06	0.000157068	NDUFAF6		NM_001278549	4.2741e-10	3.22027e-08	PDK1		NM_032356	1.78061e-10	1.34069e-08	NAA38		NM_032936	2.09577e-08	1.65843e-06	TMEM60
NM_001349145	2.18721e-06	0.000159413	B3GALNT1		NM_001304334	4.30782e-10	3.22551e-08	ZNF773		NM_007347	1.88409e-10	1.40979e-08	AP4E1		NM_001033714	2.60322e-08	2.03439e-06	NOP2
NM_001349147	2.18721e-06	0.000159413	B3GALNT1		NM_014825	4.36293e-10	3.24661e-08	URB1		NM_032042	1.92987e-10	1.43513e-08	FAM172A		NM_001258308	2.60322e-08	2.03439e-06	NOP2
NM_001349149	2.18721e-06	0.000159413	B3GALNT1		NM_001256545	4.64709e-10	3.4159e-08	MEGF10		NM_001377402	2.00385e-10	1.48101e-08	TMEM267		NM_001350599	2.78468e-08	2.1495e-06	MMS22L
NM_001349150	2.18721e-06	0.000159413	B3GALNT1		NM_001308119	4.64709e-10	3.4159e-08	MEGF10		NM_001297741	2.09818e-10	1.53193e-08	BTBD10		NM_198468	2.78468e-08	2.1495e-06	MMS22L
NM_001349159	2.18721e-06	0.000159413	B3GALNT1		NM_001302643	5.04341e-10	3.66255e-08	SLC17A9		NM_032320	2.09818e-10	1.53193e-08	BTBD10		NM_020354	2.91042e-08	2.23286e-06	ENTPD7
NM_001101802	2.36667e-06	0.000170415	PHF21A		NM_022082	5.04341e-10	3.66255e-08	SLC17A9		NM_001142279	2.17301e-10	1.56756e-08	RNASEH2B		NM_020920	2.92937e-08	2.23378e-06	CHD8
NM_001352027	2.36667e-06	0.000170415	PHF21A		NM_001320972	5.13102e-10	3.70386e-08	BLZF1		NM_024570	2.17301e-10	1.56756e-08	RNASEH2B		NM_001161625	3.08834e-08	2.34081e-06	NXNL2
NM_006603	2.40891e-06	0.000172417	STAG2		NM_002718	5.1666e-10	3.70734e-08	PPP2R3A		NM_001305242	2.34895e-10	1.684e-08	ALG14		NM_001297647	3.2398e-08	2.44091e-06	CNKSR1
NM_001101654	2.4427e-06	0.000172767	CXXC1		NM_001128142	5.32298e-10	3.77462e-08	RWDD3		NM_005932	2.36239e-10	1.684e-08	MIPEP		NM_001031712	3.42778e-08	2.52213e-06	TRMT11
NM_001291916	2.44022e-06	0.000172767	SNRPD1		NM_001278247	5.32298e-10	3.77462e-08	RWDD3		NM_016445	2.90708e-10	2.0601e-08	PLEK2		NM_001350582	3.42778e-08	2.52213e-06	TRMT11
NM_001376052	2.52334e-06	0.000177421	FAM169A		NM_199511	6.91504e-10	4.8749e-08	CCDC80		NM_001134375	2.93853e-10	2.0702e-08	CCNJ		NM_001350584	3.42778e-08	2.52213e-06	TRMT11
NM_001330241	2.60202e-06	0.00017978	MOSPD2		NM_001376500	7.49512e-10	5.25312e-08	DENND2B		NM_022746	3.26423e-10	2.28629e-08	MTARC1		NM_152464	3.39914e-08	2.52213e-06	TMEM199
NM_001382556	2.59837e-06	0.00017978	GFRA1		NM_001377939	7.85267e-10	5.44046e-08	ZFP62		NM_001114395	3.31485e-10	2.30832e-08	CNTLN		NM_001048223	3.80929e-08	2.78654e-06	DBNDD2
NM_005264	2.59837e-06	0.00017978	GFRA1		NM_001377940	7.85267e-10	5.44046e-08	ZFP62		NM_001163417	3.39006e-10	2.34713e-08	FAM172A		NM_024090	3.91821e-08	2.84965e-06	ELOVL6
NM_001376275	2.6485e-06	0.000179872	PAK1		NM_001510	8.01476e-10	5.52102e-08	GRID2		NM_001135565	3.57158e-10	2.45867e-08	PUDP		NM_014425	3.97953e-08	2.86598e-06	INVS
NM_001376279	2.6485e-06	0.000179872	PAK1		NM_001003692	8.97959e-10	6.11576e-08	ZMAT5		NM_001077365	3.76087e-10	2.51707e-08	POMT1		NM_144683	3.98622e-08	2.86598e-06	DHRS13
NM_001376302	2.6485e-06	0.000179872	PAK1		NM_019103	8.97959e-10	6.11576e-08	ZMAT5		NM_001077366	3.76087e-10	2.51707e-08	POMT1		NM_001324220	4.3281e-08	3.0941e-06	HMGCS1
NM_001195251	2.72741e-06	0.000184185	APTX		NM_003675	9.79433e-10	6.63318e-08	PRPF18		NM_001136114	3.76087e-10	2.51707e-08	POMT1		NM_000431	4.65811e-08	3.2926e-06	MVK
NM_001300888	2.759e-06	0.000185272	PBDC1		NM_001326542	1.03108e-09	6.86722e-08	SP4		NM_001353200	3.76087e-10	2.51707e-08	POMT1		NM_001114185	4.65811e-08	3.2926e-06	MVK
NM_001130864	2.87755e-06	0.000192152	PWWP2A		NM_001326543	1.03108e-09	6.86722e-08	SP4		NM_001374695	3.76087e-10	2.51707e-08	POMT1		NM_001079812	5.18666e-08	3.64573e-06	DIAPH1
NM_001289745	2.98764e-06	0.0001973	GAPDH		NM_152778	1.02096e-09	6.86722e-08	MFSD8		NM_001080391	3.88515e-10	2.58588e-08	SP100		NM_032786	6.00596e-08	4.19816e-06	ZC3H10
NM_001289746	2.98764e-06	0.0001973	GAPDH		NM_001172638	1.05632e-09	6.9967e-08	ZFP62		NM_001029863	3.93259e-10	2.60307e-08	C6orf120		NM_015723	6.29769e-08	4.37776e-06	PNPLA8
NM_001164385	3.03349e-06	0.000198499	STAU2		NM_001363520	1.10533e-09	7.24171e-08	MFSD8		NM_001363205	4.01187e-10	2.64104e-08	LETM2		NM_001375847	6.67798e-08	4.51975e-06
NM_001202517	3.05562e-06	0.000198499	CFLAR		NM_001371595	1.10533e-09	7.24171e-08	MFSD8		NM_016940	4.30688e-10	2.81984e-08	RWDD2B		NM_001375848	6.67798e-08	4.51975e-06
NM_138571	3.05499e-06	0.000198499	HINT3		NM_001353182	1.19109e-09	7.71969e-08	TMUB2		NM_001174084	4.56599e-10	2.95734e-08	POLL		NM_014232	6.68156e-08	4.51975e-06	VAMP2
NM_003083	3.12369e-06	0.000201824	SNAPC2		NM_032142	1.18587e-09	7.71969e-08	CEP192		NM_001174085	4.56599e-10	2.95734e-08	POLL		NM_000599	6.91294e-08	4.65126e-06	IGFBP5
NM_001035521	3.2038e-06	0.000205887	GTF3C2		NM_001184900	1.23777e-09	7.81223e-08	CARD8		NM_031862	4.97483e-10	3.20491e-08	NBR1		NM_001080449	7.19112e-08	4.8127e-06	DNA2
NM_001204961	3.45214e-06	0.00022066	PBX1		NM_001184904	1.23777e-09	7.81223e-08	CARD8		NM_001289031	5.23475e-10	3.35441e-08	GALK2		NM_001009954	7.797e-08	5.16325e-06	ERCC6L
NM_002744	3.59782e-06	0.000228749	PRKCZ		NM_001351783	1.23777e-09	7.81223e-08	CARD8		NM_002633	5.52002e-10	3.5185e-08	PGM1		NM_017669	7.797e-08	5.16325e-06	ERCC6L
NM_001145453	4.03364e-06	0.000255101	GFRA1		NM_001351784	1.23777e-09	7.81223e-08	CARD8		NM_001289030	7.54642e-10	4.75978e-08	GALK2		NM_001142587	7.93833e-08	5.22932e-06	NFYC
NM_001146695	4.32768e-06	0.000272256	KDM4C		NM_001351787	1.23777e-09	7.81223e-08	CARD8		NM_002044	7.54642e-10	4.75978e-08	GALK2		NM_002461	8.26475e-08	5.416e-06	MVD
NM_016463	4.52062e-06	0.000282906	CXXC5		NM_003112	1.27417e-09	8.00007e-08	SP4		NM_001243788	7.59127e-10	4.76313e-08	SMUG1		NM_001080792	8.39132e-08	5.47044e-06	CCDC32
NM_001164811	4.68926e-06	0.000284965	PET117		NM_005858	1.35499e-09	8.46341e-08	AKAP8		NM_139161	8.08922e-10	5.04926e-08	CRB3		NM_001018037	8.93906e-08	5.49296e-06	VPS13A
NM_001256964	4.69658e-06	0.000284965	CCDC51		NM_001271732	1.40898e-09	8.75527e-08	YIPF5		NM_001318314	8.63623e-10	5.33542e-08	HSCB		NM_001142419	8.94975e-08	5.49296e-06	MORF4L2
NM_001366093	4.67635e-06	0.000284965	ZNF654		NM_001349777	1.47641e-09	9.12722e-08	DCAF6		NM_001363856	8.63623e-10	5.33542e-08	HSCB		NM_001142420	8.94975e-08	5.49296e-06	MORF4L2
NM_001366095	4.67635e-06	0.000284965	ZNF654		NM_001135955	1.55833e-09	9.58328e-08	TRPC4		NM_001130146	9.04708e-10	5.56072e-08	CCDC77		NM_001142421	8.94975e-08	5.49296e-06	MORF4L2
NM_001366096	4.67635e-06	0.000284965	ZNF654		NM_015922	1.56608e-09	9.58328e-08	NSDHL		NM_021994	9.57987e-10	5.85831e-08	ZNF277		NM_001142422	8.94975e-08	5.49296e-06	MORF4L2
NM_017567	4.60182e-06	0.000284965	NAGK		NM_004344	1.59343e-09	9.7014e-08	CETN2		NM_001008695	1.04645e-09	6.3446e-08	THAP7		NM_001142427	8.94975e-08	5.49296e-06	MORF4L2
NM_002703	4.72653e-06	0.000285334	PPAT		NM_001354779	1.616e-09	9.78938e-08	CASP3		NM_001160224	1.05331e-09	6.3446e-08	RNF170		NM_001142428	8.94975e-08	5.49296e-06	MORF4L2
NM_001127184	4.80173e-06	0.000287067	CFLAR		NM_001024947	1.73592e-09	1.04633e-07	YIPF5		NM_001160225	1.05331e-09	6.3446e-08	RNF170		NM_001142431	8.94975e-08	5.49296e-06	MORF4L2
NM_177438	4.80327e-06	0.000287067	DICER1		NM_174911	1.78114e-09	1.06824e-07	LRATD2		NM_018663	1.07538e-09	6.44531e-08	PXMP2		NM_001142432	8.94975e-08	5.49296e-06	MORF4L2
NM_003022	4.98106e-06	0.000294746	SH3BGRL		NM_001330242	1.88686e-09	1.12604e-07	ACSS3		NM_001321860	1.08408e-09	6.4653e-08	RTN4		NM_001278732	8.62473e-08	5.49296e-06	HARS2
NM_001256966	5.14174e-06	0.000299801	CCDC51		NM_001256967	1.91401e-09	1.13662e-07	CCDC51		NM_001136201	1.10141e-09	6.5363e-08	ISOC2		NM_014518	8.80899e-08	5.49296e-06	ZNF229
NM_001270450	5.12391e-06	0.000299801	UBE3B		NM_001174098	1.99784e-09	1.18004e-07	SLC29A3		NM_001286431	1.24097e-09	7.25729e-08	REV3L		NM_032816	8.57442e-08	5.49296e-06	CEP89
NM_001270451	5.12391e-06	0.000299801	UBE3B		NM_001353173	2.00671e-09	1.18004e-07	TMUB2		NM_001286432	1.24097e-09	7.25729e-08	REV3L		NM_001271833	9.12432e-08	5.57292e-06	DENND2D
NM_001130172	5.27385e-06	0.000306011	MYB		NM_001017434	2.11078e-09	1.22925e-07	PGBD2		NM_002912	1.24097e-09	7.25729e-08	REV3L		NM_020122	9.24286e-08	5.61805e-06	KCMF1
NM_001375824	5.41547e-06	0.000312711	ZMAT3		NM_170725	2.11078e-09	1.22925e-07	PGBD2		NM_001047160	1.2673e-09	7.37546e-08	NET1		NM_014901	9.57219e-08	5.79026e-06	RNF44
NM_001330425	5.46261e-06	0.000313916	NAGK		NM_001282526	2.12526e-09	1.23173e-07	POLR3F		NM_001242673	1.37913e-09	7.94948e-08	AHCYL1		NM_003567	1.03867e-07	6.25289e-06	BCAR3
NM_000195	6.10928e-06	0.000344454	HPS1		NM_001354777	2.16369e-09	1.24206e-07	CASP3		NM_006621	1.37913e-09	7.94948e-08	AHCYL1		NM_001256010	1.07901e-07	6.46483e-06	PNPLA8
NM_001300759	6.0688e-06	0.000344454	TRIM36		NM_032452	2.16014e-09	1.24206e-07	JPH4		NM_001386047	1.39991e-09	8.03084e-08	DENND4C		NM_001129765	1.14507e-07	6.79588e-06	NSDHL
NM_001322477	6.10928e-06	0.000344454	HPS1		NM_001283026	2.31362e-09	1.32183e-07	NAPB		NM_001127505	1.44802e-09	8.26742e-08	ASAH1		NM_147173	1.14132e-07	6.79588e-06	NUDT2
NM_018206	6.02564e-06	0.000344454	VPS35		NM_153603	2.36248e-09	1.34338e-07	COG7		NM_001270519	1.53775e-09	8.73834e-08	LATS1		NM_006579	1.18587e-07	7.00499e-06	EBP
NM_001098626	6.15204e-06	0.000345237	ZNF98		NM_001135218	2.42259e-09	1.37109e-07	TAF12		NM_022358	1.62114e-09	9.16894e-08	KCNK15		NM_001286769	1.19853e-07	7.01389e-06	ZNF34
NM_001242837	6.70621e-06	0.000374576	AP2A2		NM_024713	2.64229e-09	1.48845e-07	KATNBL1		NM_001145308	1.63719e-09	9.21646e-08	LRTOMT		NM_001286770	1.19853e-07	7.01389e-06	ZNF34
NM_004064	7.32374e-06	0.000407166	CDKN1B		NM_001161560	2.84334e-09	1.59425e-07	TNIK		NM_001365987	1.84291e-09	9.95582e-08	DPP9		NM_001190266	1.25616e-07	7.21379e-06	ATG16L1
NM_001200030	7.48323e-06	0.000410308	HYAL3		NM_001323376	2.99774e-09	1.66533e-07	CAMK4		NM_001384612	1.84291e-09	9.95582e-08	DPP9		NM_001190267	1.25616e-07	7.21379e-06	ATG16L1
NM_001200031	7.48323e-06	0.000410308	HYAL3		NM_001323377	2.99774e-09	1.66533e-07	CAMK4		NM_001384615	1.84291e-09	9.95582e-08	DPP9		NM_001270380	1.26135e-07	7.21379e-06	XRRA1
NM_012191	7.48323e-06	0.000410308	NAA80		NM_001075098	3.39581e-09	1.86075e-07	MOCS1		NM_001384623	1.84291e-09	9.95582e-08	DPP9		NM_001363742	1.25616e-07	7.21379e-06	ATG16L1
NM_001270629	7.76194e-06	0.000423646	MED4		NM_001099679	3.37019e-09	1.86075e-07	TRIM32		NM_001384624	1.84291e-09	9.95582e-08	DPP9		NM_001378168	1.26135e-07	7.21379e-06	XRRA1
NM_001376271	8.06168e-06	0.000432397	PAK1		NM_001358531	3.39581e-09	1.86075e-07	MOCS1		NM_001384625	1.84291e-09	9.95582e-08	DPP9		NM_030934	1.33254e-07	7.58642e-06	TRMT1L
NM_001376285	8.06168e-06	0.000432397	PAK1		NM_001348713	3.56402e-09	1.92665e-07	HTD2		NM_001384626	1.84291e-09	9.95582e-08	DPP9		NM_001276270	1.44389e-07	8.18337e-06	MBD4
NM_001376287	8.06168e-06	0.000432397	PAK1		NM_001348714	3.56402e-09	1.92665e-07	HTD2		NM_001384627	1.84291e-09	9.95582e-08	DPP9		NM_020714	1.46849e-07	8.28546e-06	ZNF490
NM_144976	8.06697e-06	0.000432397	ZNF564		NM_001348715	3.56402e-09	1.92665e-07	HTD2		NM_001384633	1.84291e-09	9.95582e-08	DPP9		NM_001161500	1.47886e-07	8.30668e-06	ZNF611
NM_012318	8.23733e-06	0.000439557	LETM1		NM_001371151	3.6857e-09	1.98353e-07	NRCAM		NM_206937	1.86536e-09	1.00321e-07	LIG4		NM_001008410	1.53984e-07	8.61078e-06	STEAP3
NM_001284379	8.76995e-06	0.000463837	COMMD4		NM_001083961	4.61802e-09	2.47423e-07	WDR62		NM_198557	1.91192e-09	1.02369e-07	RBM43		NM_001077238	1.59773e-07	8.89234e-06	SPPL2B
NM_001321844	8.76995e-06	0.000463837	COMMD4		NM_001366445	5.63469e-09	3.00559e-07	RABGAP1L		NM_006868	1.95007e-09	1.03949e-07	RAB31		NM_016487	1.60432e-07	8.89234e-06	MTRES1
NM_002915	8.92326e-06	0.000469407	RFC3		NM_001042463	5.66093e-09	3.00628e-07	TMEM80		NM_001190992	1.96752e-09	1.03959e-07	SLC33A1		NM_004089	1.6125e-07	8.89848e-06	TSC22D3
NM_152540	8.95381e-06	0.000469407	SCFD2		NM_001143912	6.19762e-09	3.2663e-07	FAM76A		NM_001363883	1.96752e-09	1.03959e-07	SLC33A1		NM_001191055	1.63298e-07	8.97209e-06	ERVV-2
NM_014232	9.61049e-06	0.000501634	VAMP2		NM_001354431	6.20475e-09	3.2663e-07	PRPF40A		NM_001385230	2.00906e-09	1.05231e-07	MTMR6		NM_001330648	1.67187e-07	9.14584e-06	NSUN7
NM_001040876	1.01587e-05	0.000525659	ABCE1		NM_001167	7.18778e-09	3.76733e-07	XIAP		NM_001385238	2.00906e-09	1.05231e-07	MTMR6		NM_001019	1.78909e-07	9.74472e-06	RPS15A
NM_002940	1.01587e-05	0.000525659	ABCE1		NM_001136199	7.3561e-09	3.80591e-07	GRAMD1A		NM_001267561	2.10617e-09	1.09837e-07	TJP3		NM_145020	1.79817e-07	9.75198e-06	CFAP53
NM_001242816	1.03397e-05	0.000525914	DEF8		NM_001195626	7.30742e-09	3.80591e-07	MLLT10		NM_020666	2.11523e-09	1.09837e-07	CLK4		NM_001376872	1.80622e-07	9.75356e-06	PLXNB2
NM_001242817	1.03397e-05	0.000525914	DEF8		NM_024838	7.32579e-09	3.80591e-07	THNSL1		NM_001025579	2.15599e-09	1.11473e-07	NDEL1		NM_001354527	1.8772e-07	9.75991e-06	NDUFAF6
NM_001242820	1.03397e-05	0.000525914	DEF8		NM_001362781	7.56283e-09	3.89615e-07	ZSCAN21		NM_013336	2.17052e-09	1.11745e-07	SEC61A1		NM_001354528	1.8772e-07	9.75991e-06	NDUFAF6
NM_207514	1.03397e-05	0.000525914	DEF8		NM_014594	7.71618e-09	3.95824e-07	ZNF354C		NM_033418	2.48569e-09	1.27426e-07	METTL18		NM_001354529	1.8772e-07	9.75991e-06	NDUFAF6
NM_001079518	1.09034e-05	0.000552238	MED24		NM_024607	7.86627e-09	4.01813e-07	PPP1R3B		NM_001318803	2.50874e-09	1.28063e-07	LRRC51		NM_001354530	1.8772e-07	9.75991e-06	NDUFAF6
NM_030953	1.10143e-05	0.000555501	TIGD6		NM_001244944	9.27915e-09	4.70001e-07	STEAP2		NM_001319661	2.89991e-09	1.4436e-07	TMEM263		NM_001354531	1.8772e-07	9.75991e-06	NDUFAF6
NM_006408	1.10761e-05	0.000556272	AGR2		NM_001244945	9.27915e-09	4.70001e-07	STEAP2		NM_001319663	2.89991e-09	1.4436e-07	TMEM263		NM_001354532	1.8772e-07	9.75991e-06	NDUFAF6
NM_021158	1.13849e-05	0.000567014	TRIB3		NM_003488	1.02237e-08	5.15678e-07	AKAP1		NM_001319664	2.89991e-09	1.4436e-07	TMEM263		NM_001354533	1.8772e-07	9.75991e-06	NDUFAF6
NM_022834	1.13638e-05	0.000567014	VWA1		NM_001136264	1.03034e-08	5.17532e-07	DAZAP2		NM_001319666	2.89991e-09	1.4436e-07	TMEM263		NM_001365752	1.8687e-07	9.75991e-06	MIF4GD
NM_152240	1.15374e-05	0.000572225	ZMAT3		NM_001251904	1.09657e-08	5.48513e-07	APPL2		NM_001372078	2.85928e-09	1.4436e-07	REV3L		NM_001365753	1.8687e-07	9.75991e-06	MIF4GD
NM_001271696	1.18194e-05	0.000580376	ABCB7		NM_005837	1.14973e-08	5.72728e-07	POP7		NM_152261	2.89991e-09	1.4436e-07	TMEM263		NM_000059	1.89804e-07	9.82681e-06	BRCA2
NM_001363889	1.18474e-05	0.000580376	TOPBP1		NM_001164245	1.17211e-08	5.8147e-07	ODR4		NM_174921	3.01835e-09	1.49638e-07	SMIM14		NM_001353970	1.90569e-07	9.82681e-06	STAMBP
NM_017769	1.1771e-05	0.000580376	G2E3		NM_001099791	1.21532e-08	6.00439e-07	SYS1		NM_001160223	3.1071e-09	1.53407e-07	RNF170		NM_001301860	1.93428e-07	9.93353e-06	LPIN3
NM_144508	1.19171e-05	0.00058141	KNL1		NM_001251983	1.22818e-08	6.04314e-07	RCAN3		NM_001135675	3.37981e-09	1.6619e-07	SMIM19		NM_001098272	2.01046e-07	1.02828e-05	HMGCS1
NM_001135699	1.23723e-05	0.000601164	YWHAZ		NM_001025780	1.23386e-08	6.04643e-07	ABHD17B		NM_001130445	3.46508e-09	1.68582e-07	ITPRID2		NM_001288770	2.14692e-07	1.0762e-05	C17orf80
NM_000553	1.25659e-05	0.000608097	WRN		NM_001350548	1.32045e-08	6.36721e-07	SNX14		NM_001271957	3.47274e-09	1.68582e-07	SLC39A1		NM_001376875	2.14163e-07	1.0762e-05	PLXNB2
NM_001354250	1.30589e-05	0.000629409	FHIP2B		NM_001350550	1.32045e-08	6.36721e-07	SNX14		NM_001271959	3.47274e-09	1.68582e-07	SLC39A1		NM_001376880	2.14163e-07	1.0762e-05	PLXNB2
NM_001278357	1.36725e-05	0.000656337	FRS2		NM_001350551	1.32045e-08	6.36721e-07	SNX14		NM_001317122	3.48443e-09	1.68582e-07	AGO1		NM_001376881	2.14163e-07	1.0762e-05	PLXNB2
NM_001348096	1.37992e-05	0.000659768	GFRA1		NM_001350552	1.32045e-08	6.36721e-07	SNX14		NM_001135146	3.67701e-09	1.76482e-07	SLC39A8		NM_023039	2.12983e-07	1.0762e-05	ANKRA2
NM_001135768	1.40187e-05	0.000667592	PVR		NM_001144063	1.34807e-08	6.43353e-07	OSBPL5		NM_152279	3.67462e-09	1.76482e-07	ZNF585B		NM_017744	2.33558e-07	1.16612e-05	ST7L
NM_001288762	1.52003e-05	0.000720991	ZNF180		NM_013301	1.35022e-08	6.43353e-07	CCDC106		NM_001244974	3.93216e-09	1.87979e-07	PPP1CC		NM_024700	2.39797e-07	1.19254e-05	SNIP1
NM_001018090	1.63073e-05	0.000767407	GCOM1		NM_145638	1.34807e-08	6.43353e-07	OSBPL5		NM_001037333	4.22322e-09	2.01095e-07	CYFIP2		NM_025235	2.57116e-07	1.27363e-05	TNKS2
NM_001018100	1.63073e-05	0.000767407	MYZAP		NM_000169	1.393e-08	6.53411e-07	GLA		NM_005828	4.4175e-09	2.09518e-07	DCAF7		NM_001287756	2.59535e-07	1.28058e-05	FDFT1
NM_001081560	1.67201e-05	0.000780687	DMPK		NM_001267562	1.38833e-08	6.53411e-07	CREM		NM_020423	4.5351e-09	2.14252e-07	SCYL3		NM_001172831	2.73403e-07	1.3302e-05	ZNF300
NM_001288764	1.67201e-05	0.000780687	DMPK		NM_001352467	1.38833e-08	6.53411e-07	CREM		NM_014952	4.76433e-09	2.24203e-07	BAHD1		NM_001172832	2.73403e-07	1.3302e-05	ZNF300
NM_001042399	1.80926e-05	0.000822285	CEP83		NM_001881	1.38833e-08	6.53411e-07	CREM		NM_001168499	4.80757e-09	2.24484e-07	CNDP2		NM_003826	2.7382e-07	1.3302e-05	NAPG
NM_001346153	1.80915e-05	0.000822285	C12orf4		NM_001006617	1.40647e-08	6.57171e-07	MAPKAP1		NM_014628	4.79788e-09	2.24484e-07	MAD2L1BP		NM_052860	2.73403e-07	1.3302e-05	ZNF300
NM_001346458	1.80926e-05	0.000822285	CEP83		NM_001040665	1.43571e-08	6.68241e-07	STEAP2		NM_012193	5.34082e-09	2.48421e-07	FZD4		NM_145058	2.76675e-07	1.33377e-05	RILPL2
NM_001346459	1.80926e-05	0.000822285	CEP83		NM_001172779	1.47704e-08	6.84836e-07	LRRC34		NM_001130102	5.41648e-09	2.50971e-07	NR1H3		NM_172251	2.76044e-07	1.33377e-05	MRPL54
NM_001346460	1.80926e-05	0.000822285	CEP83		NM_001008388	1.90212e-08	8.71868e-07	CISD2		NM_001134337	5.52819e-09	2.54191e-07	RNF24		NM_003941	2.78747e-07	1.33863e-05	WASL
NM_001371325	1.77535e-05	0.000822285	PTGR2		NM_001329996	1.90192e-08	8.71868e-07	PRR15		NM_001134338	5.52819e-09	2.54191e-07	RNF24		NM_001376878	2.81924e-07	1.34873e-05	PLXNB2
NM_001371328	1.77535e-05	0.000822285	PTGR2		NM_175887	1.90192e-08	8.71868e-07	PRR15		NM_001293085	5.58746e-09	2.5497e-07	BPGM		NM_001376864	2.8458e-07	1.35117e-05	PLXNB2
NM_005875	1.92595e-05	0.000872003	EIF1B		NM_001145432	1.98088e-08	9.04526e-07	SMIM20		NM_001724	5.58746e-09	2.5497e-07	BPGM		NM_001376871	2.8458e-07	1.35117e-05	PLXNB2
NM_001145845	2.04613e-05	0.000915562	ROBO1		NM_001363888	2.01202e-08	9.15278e-07	LRRC34		NM_145305	5.88285e-09	2.67436e-07	SLC25A43		NM_001178033	2.88162e-07	1.36303e-05	ZC4H2
NM_001199943	2.06045e-05	0.000915562	SH3GL1		NM_001267563	2.05297e-08	9.23455e-07	CREM		NM_024010	5.96403e-09	2.70108e-07	MTRR		NM_001279354	2.96707e-07	1.39359e-05	VPS45
NM_001278699	2.05636e-05	0.000915562	POLR2H		NM_001352465	2.05297e-08	9.23455e-07	CREM		NM_004913	5.99866e-09	2.70658e-07	VPS9D1		NM_001320541	2.96838e-07	1.39359e-05	PHAF1
NM_001289007	2.0586e-05	0.000915562	TMEM161B		NM_183013	2.05297e-08	9.23455e-07	CREM		NM_001290321	6.13642e-09	2.75841e-07	DMXL1		NM_006788	2.98148e-07	1.39453e-05	RALBP1
NM_006232	2.05636e-05	0.000915562	POLR2H		NM_005815	2.08992e-08	9.3658e-07	ZNF443		NM_021005	6.55034e-09	2.93353e-07	NR2F2		NM_014923	3.02821e-07	1.41115e-05	FNDC3A
NM_001352962	2.12941e-05	0.000942698	C12orf4		NM_052831	2.10243e-08	9.38695e-07	SLC18B1		NM_024641	6.77686e-09	3.02373e-07	MANEA		NM_004462	3.05898e-07	1.42022e-05	FDFT1
NM_001351277	2.14323e-05	0.000945315	LARP4B		NM_001244949	2.28215e-08	1.01518e-06	GPAM		NM_001281444	7.02348e-09	3.09934e-07	PKIG		NM_007259	3.12174e-07	1.44403e-05	VPS45
NM_001127358	2.21462e-05	0.00097321	PHTF2		NM_001166304	2.38983e-08	1.05692e-06	PIGX		NM_181804	7.02348e-09	3.09934e-07	PKIG		NM_001305841	3.18494e-07	1.46787e-05	TCEAL4
NM_001144924	2.23654e-05	0.000979242	REXO5		NM_001243774	2.41105e-08	1.05692e-06	GNG2		NM_181805	7.02348e-09	3.09934e-07	PKIG		NM_145798	3.36413e-07	1.5448e-05	OSBPL7
NM_138373	2.29135e-05	0.00099958	MYADM		NM_001256371	2.40581e-08	1.05692e-06	E2F8		NM_001002019	7.57589e-09	3.31418e-07	PUS1		NM_001083600	3.57334e-07	1.6349e-05	NAA60
NM_001349655	2.43323e-05	0.00105762	PIBF1		NM_001256372	2.40581e-08	1.05692e-06	E2F8		NM_001002020	7.57589e-09	3.31418e-07	PUS1		NM_001950	3.6211e-07	1.65075e-05	E2F4
NM_001008564	2.47932e-05	0.00106995	NUP58		NM_001163265	2.42683e-08	1.05998e-06	PCYT1B		NM_001382251	7.59288e-09	3.31418e-07	HSPB11		NM_001184	3.65733e-07	1.66125e-05	ATR
NM_001304811	2.50636e-05	0.00106995	C12orf4		NM_001256214	2.54407e-08	1.10717e-06	ATP1A3		NM_001114099	7.93157e-09	3.44952e-07	SEZ6L2		NM_014709	3.78172e-07	1.71157e-05	USP34
NM_001346156	2.50636e-05	0.00106995	C12orf4		NM_001003722	2.65475e-08	1.14706e-06	GLE1		NM_001284341	7.99052e-09	3.45024e-07	FKBP9		NM_001097590	3.90452e-07	1.76081e-05	RPP38
NM_001743	2.49464e-05	0.00106995	CALM2		NM_001499	2.65475e-08	1.14706e-06	GLE1		NM_172251	7.98341e-09	3.45024e-07	MRPL54		NM_001168302	3.94619e-07	1.76694e-05	KLHL13
NM_021145	2.49557e-05	0.00106995	DMTF1		NM_053064	2.68415e-08	1.15562e-06	GNG2		NM_001316996	8.55523e-09	3.64187e-07	ZNF257		NM_001168303	3.94619e-07	1.76694e-05	KLHL13
NM_001330749	2.56491e-05	0.00109105	ELP1		NM_001281521	2.72159e-08	1.16757e-06	MCM8		NM_001316997	8.55523e-09	3.64187e-07	ZNF257		NM_001018008	3.975e-07	1.77353e-05	TPM1
NM_001300945	2.59199e-05	0.00109866	NR2C2AP		NM_001243773	2.76486e-08	1.18193e-06	GNG2		NM_001316998	8.55523e-09	3.64187e-07	ZNF257		NM_153634	4.03585e-07	1.79431e-05	CPNE8
NM_017768	2.60357e-05	0.00109966	LRRC40		NM_001349793	2.89344e-08	1.23252e-06	BEND5		NM_033468	8.55523e-09	3.64187e-07	ZNF257		NM_198841	4.10651e-07	1.8193e-05	FAM120AOS
NM_001321191	2.72838e-05	0.00114832	RUVBL2		NM_001248011	3.00928e-08	1.27287e-06	NUDT9		NM_001320715	8.96881e-09	3.80448e-07	BCL10		NM_001330582	4.1627e-07	1.8313e-05	NDUFAF6
NM_020786	2.75757e-05	0.00115654	PDP2		NM_017918	3.00217e-08	1.27287e-06	MCUB		NM_001145307	1.01314e-08	4.2527e-07	LRRC51		NM_001354517	4.1627e-07	1.8313e-05	NDUFAF6
NM_001806	2.99272e-05	0.00125077	CEBPG		NM_020861	3.03087e-08	1.27752e-06	ZBTB2		NM_001145309	1.01314e-08	4.2527e-07	LRTOMT		NM_001130689	4.26272e-07	1.86877e-05	HMGB2
NM_138436	3.04155e-05	0.00126675	SMIM19		NM_000374	3.05649e-08	1.28383e-06	UROD		NM_001205138	1.01314e-08	4.2527e-07	LRRC51		NM_017649	4.3042e-07	1.8804e-05	CNNM2
NM_001282923	3.12618e-05	0.00129748	RGS3		NM_001382444	3.42334e-08	1.43293e-06	HIP1		NM_001376054	1.02344e-08	4.28103e-07	FAM169A		NM_001300780	4.39169e-07	1.91198e-05	SEMA6A
NM_001201335	3.20766e-05	0.00132668	GCFC2		NM_001098502	3.47049e-08	1.44764e-06	CHCHD4		NM_006578	1.09516e-08	4.56519e-07	GNB5		NM_006826	4.56657e-07	1.98126e-05	YWHAQ
NM_001168347	3.32189e-05	0.00136919	NSUN5		NM_001039580	3.51487e-08	1.4611e-06	MAP9		NM_001204364	1.14323e-08	4.7166e-07	FAM24B		NM_015241	4.62057e-07	1.9978e-05	MICAL3
NM_001346370	3.43885e-05	0.00141253	DPH7		NM_014214	3.82961e-08	1.58646e-06	IMPA2		NM_005649	1.13569e-08	4.7166e-07	ZNF354A		NM_001033056	4.66855e-07	2.01163e-05	GLUL
NM_001276503	3.47847e-05	0.00142391	SDHD		NM_001190447	3.90547e-08	1.61234e-06	PPP2R3A		NM_152644	1.14323e-08	4.7166e-07	FAM24B		NM_001358531	4.78854e-07	2.0493e-05	MOCS1
NM_001271562	3.62287e-05	0.00147796	C11orf71		NM_001321711	4.06557e-08	1.67271e-06	NCOA2		NM_018222	1.21207e-08	4.98357e-07	PARVA		NM_019087	4.78133e-07	2.0493e-05	ARL15
NM_005451	3.71747e-05	0.00151139	PDLIM7		NM_006825	4.26877e-08	1.75034e-06	CKAP4		NM_021117	1.27569e-08	5.22731e-07	CRY2		NM_001376920	4.91921e-07	2.09808e-05	DENND4A
NM_032292	3.73351e-05	0.00151277	GON4L		NM_001306215	4.37629e-08	1.78834e-06	ZNF827		NM_001165030	1.29452e-08	5.27571e-07	TMEM41B		NM_004390	4.95701e-07	2.10707e-05	CTSH
NM_001164758	3.89875e-05	0.00157438	PRKAR1B		NM_001100117	4.46678e-08	1.81739e-06	RIMS2		NM_001365764	1.29626e-08	5.27571e-07	USP42		NM_001313959	5.03793e-07	2.13425e-05	AFF1
NM_194313	3.99423e-05	0.00160751	KIF24		NM_016360	4.47751e-08	1.81739e-06	TACO1		NM_152573	1.36012e-08	5.51697e-07	RASEF		NM_001005404	5.07819e-07	2.14409e-05	YPEL2
NM_017924	4.04079e-05	0.00162079	C14orf119		NM_001172712	5.03824e-08	2.0313e-06	SP3		NM_015378	1.37215e-08	5.54709e-07	VPS13D		NM_001024647	5.25031e-07	2.20198e-05	RAB3IP
NM_024336	4.07041e-05	0.00162721	IRX3		NM_003111	5.03824e-08	2.0313e-06	SP3		NM_001166279	1.38457e-08	5.57857e-07	PAN2		NM_014846	5.23757e-07	2.20198e-05	WASHC5
NM_016068	4.16499e-05	0.00165947	FIS1		NM_001308173	5.61662e-08	2.25694e-06	CCNJL		NM_007269	1.43487e-08	5.76196e-07	STXBP3		NM_001135255	5.40106e-07	2.25768e-05	RBBP4
NM_173631	4.2386e-05	0.00168319	ZNF547		NM_005239	5.82482e-08	2.33283e-06	ETS2		NM_012414	1.45604e-08	5.82753e-07	RAB3GAP2		NM_000321	5.53335e-07	2.28264e-05	RB1
NM_004936	4.27953e-05	0.00168823	CDKN2B		NM_001142936	5.8987e-08	2.3546e-06	DAGLB		NM_001329685	1.47792e-08	5.89553e-07	OARD1		NM_001375397	5.51281e-07	2.28264e-05	CILK1
NM_078487	4.27953e-05	0.00168823	CDKN2B		NM_001129765	5.92949e-08	2.35908e-06	NSDHL		NM_001251904	1.48415e-08	5.90083e-07	APPL2		NM_002412	5.49157e-07	2.28264e-05	MGMT
NM_001288839	4.34922e-05	0.00170447	VRK2		NM_001145860	5.97206e-08	2.3682e-06	POP1		NM_000202	1.61154e-08	6.38624e-07	IDS		NM_016123	5.51713e-07	2.28264e-05	IRAK4
NM_006296	4.34922e-05	0.00170447	VRK2		NM_018936	6.09281e-08	2.40816e-06	PCDHB2		NM_144982	1.70361e-08	6.72897e-07	ZFC3H1		NM_001348149	5.6094e-07	2.30645e-05	NCOA5
NM_013242	4.38565e-05	0.00171313	CFAP20		NM_001024647	6.22391e-08	2.45194e-06	RAB3IP		NM_001199013	1.7619e-08	6.91387e-07	STPG1		NM_031292	5.72685e-07	2.34708e-05	PUS7L
NM_001306196	4.42631e-05	0.00172338	ARPP19		NM_024775	6.60008e-08	2.59166e-06	GEMIN6		NM_178122	1.7619e-08	6.91387e-07	STPG1		NM_001806	5.90659e-07	2.41288e-05	CEBPG
NM_001243491	4.5142e-05	0.00175189	SETDB1		NM_181784	6.75615e-08	2.64433e-06	SPRED2		NM_021158	1.81568e-08	7.10179e-07	TRIB3		NM_021158	5.96778e-07	2.42999e-05	TRIB3
NM_001039580	4.99671e-05	0.00193287	MAP9		NM_001204076	6.88891e-08	2.66296e-06	KATNA1		NM_052909	1.86248e-08	7.23783e-07	PLEKHG4B		NM_001127605	6.10732e-07	2.47878e-05	LIPA
NM_006837	5.16698e-05	0.00199229	COPS5		NM_001287819	6.83539e-08	2.66296e-06	KCNT2		NM_182503	1.85883e-08	7.23783e-07	ADAT2		NM_001316981	6.16856e-07	2.49171e-05	ZBTB45
NM_000636	5.1911e-05	0.00199515	SOD2		NM_001363683	6.89211e-08	2.66296e-06	HUS1		NM_024607	1.96493e-08	7.61143e-07	PPP1R3B		NM_152352	6.17877e-07	2.49171e-05	FAM210A
NM_001102398	5.2106e-05	0.00199623	HNRNPR		NM_004507	6.89211e-08	2.66296e-06	HUS1		NM_001331229	1.98294e-08	7.65657e-07	MCRIP2		NM_001009	6.34446e-07	2.55035e-05	RPS5
NM_001349146	5.31262e-05	0.00199691	B3GALNT1		NM_014165	7.0277e-08	2.70668e-06	NDUFAF4		NM_001324339	2.03503e-08	7.83257e-07	ZNF354A		NM_001324223	6.44841e-07	2.58388e-05	HMGCS1
NM_001349155	5.31262e-05	0.00199691	B3GALNT1		NM_001301135	7.17354e-08	2.7453e-06	MTERF1		NM_005708	2.1388e-08	8.17971e-07	GPC6		NM_001121	6.54105e-07	2.60441e-05	ADD3
NM_001349156	5.31262e-05	0.00199691	B3GALNT1		NM_006980	7.17354e-08	2.7453e-06	MTERF1		NM_018096	2.13223e-08	8.17971e-07	NLE1		NM_001320594	6.54105e-07	2.60441e-05	ADD3
NM_001349157	5.31262e-05	0.00199691	B3GALNT1		NM_001184734	7.21044e-08	2.75069e-06	ASTN2		NM_003566	2.22715e-08	8.49065e-07	EEA1		NM_017918	6.66514e-07	2.64545e-05	MCUB
NM_001349158	5.31262e-05	0.00199691	B3GALNT1		NM_001330241	7.52303e-08	2.86089e-06	MOSPD2		NM_001330585	2.29531e-08	8.72289e-07	CC2D1B		NM_001124767	6.87361e-07	2.7037e-05	SMIM4
NM_001349162	5.31262e-05	0.00199691	B3GALNT1		NM_001145166	7.91285e-08	2.99026e-06	PRMT3		NM_003731	2.40045e-08	9.0938e-07	SSNA1		NM_022825	6.85994e-07	2.7037e-05	PORCN
NM_001290214	5.50578e-05	0.00206303	CTBP2		NM_001145167	7.91285e-08	2.99026e-06	PRMT3		NM_001199706	2.48247e-08	9.34572e-07	KIAA0895		NM_138443	6.87636e-07	2.7037e-05	HAUS1
NM_001166295	5.6224e-05	0.0020936	SSX2IP		NM_006823	8.21735e-08	3.08599e-06	PKIA		NM_001300956	2.48247e-08	9.34572e-07	KIAA0895		NM_001297760	6.93406e-07	2.71789e-05	ETNK2
NM_001166417	5.6224e-05	0.0020936	SSX2IP		NM_181839	8.21735e-08	3.08599e-06	PKIA		NM_020905	2.52528e-08	9.47727e-07	RDH14		NM_138436	7.07993e-07	2.76645e-05	SMIM19
NM_203344	5.87632e-05	0.00218135	SERTAD3		NM_003525	8.66108e-08	3.24253e-06	H2BC10		NM_001349096	2.58619e-08	9.67572e-07	ECT2		NM_001278306	7.16509e-07	2.77904e-05	UBE2F
NM_032353	5.93631e-05	0.0021968	VPS25		NM_006473	8.73322e-08	3.25941e-06	TAF6L		NM_001278293	2.68798e-08	1.00254e-06	ARL6		NM_001278307	7.16509e-07	2.77904e-05	UBE2F
NM_001126	6.08814e-05	0.00224604	ADSS2		NM_177438	8.99022e-08	3.34497e-06	DICER1		NM_001303429	2.72476e-08	1.01312e-06	PIK3R3		NM_153260	7.17841e-07	2.77904e-05	LRRC57
NM_014830	6.16579e-05	0.00226768	ZBTB39		NM_001320252	9.03274e-08	3.35045e-06	GORAB		NM_024591	2.74215e-08	1.01645e-06	CHMP6		NM_001098614	7.31679e-07	2.8067e-05	PUS7L
NM_001105663	6.21464e-05	0.00227864	NUDT7		NM_015138	9.34517e-08	3.45571e-06	RTF1		NM_001330177	2.75169e-08	1.01686e-06	PCNX4		NM_001098615	7.31679e-07	2.8067e-05	PUS7L
NM_001330144	6.50992e-05	0.0023796	DRG2		NM_001351732	9.97341e-08	3.64332e-06	ZNF197		NM_001306191	2.79403e-08	1.02621e-06	ARPP19		NM_001386882	7.27871e-07	2.8067e-05	SLCO1A2
NM_138358	6.61033e-05	0.00240894	TIMM29		NM_001351733	9.97341e-08	3.64332e-06	ZNF197		NM_001306195	2.79403e-08	1.02621e-06	ARPP19		NM_014599	7.72991e-07	2.95616e-05	MAGED2
NM_001370181	6.71038e-05	0.00243797	GSTCD		NM_002833	9.93e-08	3.64332e-06	PTPN9		NM_024583	2.86169e-08	1.04787e-06	SCRN3		NM_000788	7.75446e-07	2.95656e-05	DCK
NM_005708	6.78554e-05	0.0024578	GPC6		NM_173658	9.97341e-08	3.64332e-06	ZNF660		NM_001204858	2.93334e-08	1.07085e-06	ELOC		NM_003082	7.89829e-07	2.99968e-05	SNAPC1
NM_130802	6.85719e-05	0.00247626	MEN1		NM_002719	1.00284e-07	3.65235e-06	PPP2R5C		NM_022495	2.99857e-08	1.09135e-06	PCNX4		NM_015922	7.91522e-07	2.99968e-05	NSDHL
NM_001184990	6.90511e-05	0.00248605	NDUFC1		NM_001197294	1.03958e-07	3.77474e-06	DPYSL3		NM_001243088	3.01732e-08	1.09487e-06	FOXM1		NM_001376874	8.16519e-07	3.07588e-05	PLXNB2
NM_032832	6.97985e-05	0.00250541	LRP11		NM_001042678	1.04569e-07	3.78553e-06	RHOC		NM_007066	3.0815e-08	1.1148e-06	PKIG		NM_001376876	8.16519e-07	3.07588e-05	PLXNB2
NM_001318940	7.11487e-05	0.00253863	NQO2		NM_001195628	1.08737e-07	3.92464e-06	MLLT10		NM_001204859	3.14221e-08	1.13336e-06	ELOC		NM_000904	8.3256e-07	3.11764e-05	NQO2
NM_002819	7.09726e-05	0.00253863	PTBP1		NM_001300768	1.09541e-07	3.93012e-06	PRIMPOL		NM_001256053	3.16934e-08	1.13973e-06	ANKRD26		NM_001318940	8.3256e-07	3.11764e-05	NQO2
NM_001300816	7.29302e-05	0.00259445	ZCCHC10		NM_001345892	1.09541e-07	3.93012e-06	PRIMPOL		NM_001330628	3.30034e-08	1.18331e-06	CAST		NM_001194998	8.46078e-07	3.15886e-05	CEP152
NM_001308185	7.34403e-05	0.00260484	CCNL1		NM_001302082	1.127e-07	3.98415e-06	BEND5		NM_138389	3.38387e-08	1.20966e-06	FAM114A1		NM_001033925	8.76858e-07	3.26409e-05	TIAL1
NM_013265	7.45798e-05	0.00263743	VPS51		NM_001349794	1.127e-07	3.98415e-06	BEND5		NM_006437	3.47158e-08	1.23734e-06	PARP4		NM_001017970	9.05279e-07	3.35187e-05	TMEM30B
NM_005791	7.493e-05	0.002642	MPHOSPH10		NM_001349795	1.127e-07	3.98415e-06	BEND5		NM_001289029	3.49188e-08	1.24091e-06	EEF2KMT		NM_024322	9.05768e-07	3.35187e-05	CENPO
NM_001099673	7.71901e-05	0.00271369	RBIS		NM_001349828	1.11481e-07	3.98415e-06	ABCB6		NM_017956	3.63928e-08	1.28948e-06	TRMT12		NM_001385044	9.14857e-07	3.3559e-05	TEX9
NM_001015055	8.03327e-05	0.00281588	RTKN		NM_001363690	1.12647e-07	3.98415e-06	DCLRE1B		NM_001078172	3.7315e-08	1.31828e-06	RTL8A		NM_001385046	9.14857e-07	3.3559e-05	TEX9
NM_001253884	8.0883e-05	0.00281973	ALPK1		NM_174936	1.13473e-07	3.99974e-06	PCSK9		NM_032146	3.88084e-08	1.36305e-06	ARL6		NM_005188	9.10266e-07	3.3559e-05	CBL
NM_022373	8.09142e-05	0.00281973	HERPUD2		NM_001300823	1.15882e-07	4.07275e-06	PRDM5		NM_177976	3.88084e-08	1.36305e-06	ARL6		NM_001145023	9.26946e-07	3.39036e-05	SCRN2
NM_017975	8.17103e-05	0.0028392	ZWILCH		NM_001288	1.17142e-07	4.09317e-06	CLIC1		NM_001301252	4.19052e-08	1.46754e-06	ACBD5		NM_001143688	9.72544e-07	3.54683e-05	DIS3L
NM_001329752	8.2064e-05	0.00284322	FAM136A		NM_001289934	1.16968e-07	4.09317e-06	LRCH4		NM_001122674	4.36765e-08	1.52513e-06	ABCD3		NM_001347960	9.8768e-07	3.59161e-05	SLC46A3
NM_032376	8.35972e-05	0.00288797	TMEM101		NM_001375596	1.19414e-07	4.1605e-06	ZNF260		NM_001370121	4.38564e-08	1.52699e-06	ZMYND11		NM_001199943	9.95544e-07	3.60978e-05	SH3GL1
NM_001130410	8.43086e-05	0.00290415	ACAA1		NM_001324348	1.25513e-07	4.36041e-06	ZNF239		NM_020529	4.513e-08	1.5668e-06	NFKBIA		NM_001324088	9.98989e-07	3.61186e-05	VDAC2
NM_001331018	8.73804e-05	0.00300132	VPS26C		NM_139075	1.25997e-07	4.36465e-06	TPCN2		NM_001317740	4.69449e-08	1.62513e-06	SH3BGR		NM_001199803	1.00227e-06	3.61333e-05	CENPO
NM_001100626	8.86855e-05	0.003003	ERLIN1		NM_004898	1.31742e-07	4.55058e-06	CLOCK		NM_001024808	5.39754e-08	1.84557e-06	BCL7A		NM_004818	1.01717e-06	3.65657e-05	DDX23
NM_001347856	8.86855e-05	0.003003	ERLIN1		NM_001286496	1.35995e-07	4.67069e-06	PIF1		NM_001300985	5.40941e-08	1.84557e-06	PTBP2		NM_015130	1.05094e-06	3.7672e-05	TBC1D9
NM_001347858	8.86855e-05	0.003003	ERLIN1		NM_001286499	1.35995e-07	4.67069e-06	PIF1		NM_001300987	5.40941e-08	1.84557e-06	PTBP2		NM_013448	1.05561e-06	3.77319e-05	BAZ1A
NM_003958	8.79981e-05	0.003003	RNF8		NM_175744	1.44899e-07	4.96238e-06	RHOC		NM_001300990	5.40941e-08	1.84557e-06	PTBP2		NM_001171603	1.06373e-06	3.79144e-05	PREPL
NM_032869	8.77063e-05	0.003003	NUDCD1		NM_001146039	1.45546e-07	4.97043e-06	GORAB		NM_001370298	5.4232e-08	1.84557e-06	FGD4		NM_004706	1.06723e-06	3.7932e-05	ARHGEF1
NM_003488	8.9086e-05	0.00300804	AKAP1		NM_001364614	1.50938e-07	5.13999e-06	KDM1B		NM_020993	5.39754e-08	1.84557e-06	BCL7A		NM_001320540	1.1782e-06	4.1758e-05	PHAF1
NM_001142521	9.01092e-05	0.00303401	FAM111A		NM_018057	1.52211e-07	5.16875e-06	SLC6A15		NM_001145082	5.49765e-08	1.85519e-06	ZNF619		NM_003841	1.2087e-06	4.27186e-05	TNFRSF10C
NM_001251977	9.22026e-05	0.00307849	RCAN3		NM_001098817	1.56154e-07	5.28774e-06	INO80C		NM_001145083	5.49765e-08	1.85519e-06	ZNF619		NM_001017425	1.22256e-06	4.30876e-05	KCNK2
NM_013441	9.22026e-05	0.00307849	RCAN3		NM_001101800	1.69882e-07	5.64166e-06	FAM13B		NM_001145094	5.49765e-08	1.85519e-06	ZNF619		NM_001102668	1.24156e-06	4.35135e-05	PSMA4
NM_170607	9.19243e-05	0.00307849	MLX		NM_001101801	1.69882e-07	5.64166e-06	FAM13B		NM_001278590	5.65544e-08	1.9031e-06	LIAS		NM_001330673	1.24156e-06	4.35135e-05	PSMA4
NM_001291333	9.36182e-05	0.00311351	TTC4		NM_001145543	1.68455e-07	5.64166e-06	ZSCAN18		NM_001099455	5.73076e-08	1.92308e-06	CPPED1		NM_001114089	1.26125e-06	4.35963e-05	ENTPD6
NM_001345911	9.37725e-05	0.00311351	WDR53		NM_001385921	1.69882e-07	5.64166e-06	FAM13B		NM_001284251	6.2117e-08	2.07292e-06	GUCD1		NM_001247	1.26125e-06	4.35963e-05	ENTPD6
NM_001308430	9.48232e-05	0.00312237	NME6		NM_001385996	1.69882e-07	5.64166e-06	FAM13B		NM_003681	6.20723e-08	2.07292e-06	PDXK		NM_001322379	1.26125e-06	4.35963e-05	ENTPD6
NM_014028	9.47609e-05	0.00312237	OSTM1		NM_015458	1.69002e-07	5.64166e-06	MTMR9		NM_001365264	6.24313e-08	2.07765e-06	ESRP2		NM_001322381	1.26125e-06	4.35963e-05	ENTPD6
NM_181893	9.48232e-05	0.00312237	UBE2D3		NM_020748	1.6851e-07	5.64166e-06	INTS2		NM_000328	6.29857e-08	2.08648e-06	RPGR		NM_001322390	1.26125e-06	4.35963e-05	ENTPD6
NM_001282179	9.58429e-05	0.00313008	PPP2R5E		NM_019044	1.80651e-07	5.98282e-06	CCDC93		NM_001206984	6.32162e-08	2.08648e-06	METTL23		NM_001004128	1.27459e-06	4.39367e-05	QSOX1
NM_001282180	9.58429e-05	0.00313008	PPP2R5E		NM_019005	1.87562e-07	6.19468e-06	MIOS		NM_001302705	6.32162e-08	2.08648e-06	METTL23		NM_001377962	1.30378e-06	4.46979e-05	RBM12B
NM_148907	9.58075e-05	0.00313008	OSBPL9		NM_001008489	1.90761e-07	6.21519e-06	PHOSPHO2		NM_020730	6.47149e-08	2.13011e-06	DLG3		NM_203390	1.30378e-06	4.46979e-05	RBM12B
NM_014713	0.00010049	0.0032729	LAPTM4A		NM_001199286	1.90761e-07	6.21519e-06	PHOSPHO2		NM_001284390	6.56133e-08	2.1538e-06	VGLL4		NM_015087	1.39721e-06	4.77711e-05	SPART
NM_001271512	0.000102926	0.00334314	ACBD5		NM_001199287	1.90761e-07	6.21519e-06	PHOSPHO2		NM_001374486	6.89679e-08	2.25776e-06	PIGV		NM_015545	1.41131e-06	4.81224e-05	PTCD1
NM_003844	0.00010581	0.00342751	TNFRSF10A		NM_001199288	1.90761e-07	6.21519e-06	PHOSPHO2		NM_001163322	6.94373e-08	2.26697e-06	CCDC120		NM_001322101	1.43345e-06	4.87451e-05	CENPO
NM_001308427	0.000107257	0.00345564	NME6		NM_001199290	1.90761e-07	6.21519e-06	KLHL23		NM_003280	7.68097e-08	2.50088e-06	TNNC1		NM_001256870	1.51261e-06	5.12984e-05	POLD4
NM_001308428	0.000107257	0.00345564	NME6		NM_001744	1.99076e-07	6.46864e-06	CAMK4		NM_003711	7.73129e-08	2.51048e-06	PLPP1		NM_001101800	1.53641e-06	5.19652e-05	FAM13B
NM_001024943	0.000107837	0.00345687	ASL		NM_001326340	2.07773e-07	6.73307e-06	CELF2		NM_002764	7.8366e-08	2.53784e-06	PRPS1		NM_002821	1.572e-06	5.30266e-05	PTK7
NM_001318387	0.000107874	0.00345687	TP53I11		NM_001287519	2.10359e-07	6.78042e-06	CDC25B		NM_001267546	7.96582e-08	2.57277e-06	ARFRP1		NM_001135705	1.63754e-06	5.49428e-05	ACBD4
NM_014813	0.000108681	0.00347342	LRIG2		NM_001287520	2.10359e-07	6.78042e-06	CDC25B		NM_001256126	8.12994e-08	2.61177e-06	CERS6		NM_001378111	1.63754e-06	5.49428e-05	ACBD4
NM_001042574	0.000110929	0.00353581	CRTC3		NM_022366	2.16148e-07	6.94845e-06	TFB2M		NM_152420	8.11805e-08	2.61177e-06	CARNMT1		NM_012263	1.7244e-06	5.77032e-05	TTLL1
NM_001350134	0.000111627	0.0035486	ZNF654		NM_001367493	2.18463e-07	7.00418e-06	ARHGEF4		NM_000321	8.23108e-08	2.63723e-06	RB1		NM_001361041	1.76629e-06	5.8948e-05	FRRS1
NM_001300948	0.000112596	0.00356993	LONP2		NM_000022	2.22936e-07	7.11554e-06	ADA		NM_001352579	8.35316e-08	2.66924e-06	ACBD5		NM_004695	1.77949e-06	5.92315e-05	SLC16A5
NM_001282986	0.000112947	0.00357156	MED30		NM_138330	2.23117e-07	7.11554e-06	ZNF675		NM_001143935	8.37976e-08	2.67066e-06	CROT		NM_001297640	1.85046e-06	6.14314e-05	C1RL
NM_001256965	0.000113369	0.00357546	CCDC51		NM_001351846	2.38851e-07	7.59405e-06	TELO2		NM_001134758	8.47838e-08	2.69496e-06	ARFRP1		NM_001040875	1.87546e-06	6.19878e-05	GDAP1
NM_001013437	0.000113945	0.00358417	SEH1L		NM_003012	2.39381e-07	7.59405e-06	SFRP1		NM_012135	8.56509e-08	2.71536e-06	FAM50B		NM_001317095	1.87707e-06	6.19878e-05	NAA60
NM_017570	0.00011736	0.00368189	OPLAH		NM_018261	2.42609e-07	7.67624e-06	EXOC1		NM_001369088	9.15645e-08	2.88764e-06	ASCC1		NM_030634	1.89847e-06	6.25303e-05	ZNF436
NM_003341	0.000118822	0.003718	UBE2E1		NM_022496	2.4726e-07	7.80292e-06	ACTR6		NM_001369089	9.15645e-08	2.88764e-06	ASCC1		NM_001303625	1.94287e-06	6.38256e-05	RPL10
NM_001353247	0.000122125	0.0037526	CYRIB		NM_001136113	2.6212e-07	8.08147e-06	POMT1		NM_001012361	9.24709e-08	2.90079e-06	WDR31		NM_001126059	1.95071e-06	6.38704e-05	DMKN
NM_001353249	0.000122125	0.0037526	CYRIB		NM_001136114	2.6212e-07	8.08147e-06	POMT1		NM_001349962	9.27039e-08	2.90079e-06	ENTPD7		NM_012135	1.95824e-06	6.38704e-05	FAM50B
NM_001353250	0.000122125	0.0037526	CYRIB		NM_001353194	2.6212e-07	8.08147e-06	POMT1		NM_020354	9.27039e-08	2.90079e-06	ENTPD7		NM_031218	1.95946e-06	6.38704e-05	ZNF93
NM_001353253	0.000122125	0.0037526	CYRIB		NM_001353195	2.6212e-07	8.08147e-06	POMT1		NM_001267544	9.33442e-08	2.91326e-06	ARFRP1		NM_001207058	1.99074e-06	6.47222e-05	INTS14
NM_001353302	0.000122125	0.0037526	CYRIB		NM_001353198	2.6212e-07	8.08147e-06	POMT1		NM_153603	9.49548e-08	2.95587e-06	COG7		NM_001144989	2.0067e-06	6.50728e-05	ZNF814
NM_001353303	0.000122125	0.0037526	CYRIB		NM_001353200	2.6212e-07	8.08147e-06	POMT1		NM_001010872	9.58524e-08	2.97612e-06	FAM83B		NM_030948	2.0448e-06	6.61381e-05	PHACTR1
NM_001353308	0.000122125	0.0037526	CYRIB		NM_001374691	2.6212e-07	8.08147e-06	POMT1		NM_001256168	9.83601e-08	3.02282e-06	ZNF620		NM_058230	2.10323e-06	6.78535e-05	ZNF354B
NM_001357943	0.00012727	0.00389368	GAPDH		NM_001374692	2.6212e-07	8.08147e-06	POMT1		NM_001376276	9.81912e-08	3.02282e-06	PAK1		NM_003755	2.10997e-06	6.78967e-05	EIF3G
NM_003342	0.000127368	0.00389368	UBE2G1		NM_001374695	2.6212e-07	8.08147e-06	POMT1		NM_001376277	9.81912e-08	3.02282e-06	PAK1		NM_001145392	2.16779e-06	6.95795e-05	TSEN2
NM_033363	0.000127766	0.00389589	MRPS12		NM_018843	2.63156e-07	8.09273e-06	SLC25A40		NM_001376280	9.81912e-08	3.02282e-06	PAK1		NM_001033025	2.30085e-06	7.34753e-05	EXTL2
NM_002461	0.000129224	0.00393032	MVD		NM_001324374	2.68203e-07	8.22694e-06	CMTR2		NM_001376281	9.8633e-08	3.02349e-06	PAK1		NM_001261442	2.30085e-06	7.34753e-05	EXTL2
NM_001300839	0.000130427	0.00393947	CIART		NM_001444	2.71847e-07	8.31755e-06	FABP5		NM_001033873	1.00573e-07	3.07514e-06	SMAGP		NM_017994	2.33694e-06	7.44388e-05	TMEM248
NM_002740	0.000130514	0.00393947	PRKCI		NM_001167595	2.82017e-07	8.58515e-06	AMACR		NM_177438	1.02354e-07	3.12168e-06	DICER1		NM_001190942	2.37528e-06	7.54692e-05	TNFSF10
NM_017916	0.00013049	0.00393947	PIH1D1		NM_020682	2.81498e-07	8.58515e-06	AS3MT		NM_001143985	1.02755e-07	3.12598e-06	BANF1		NM_002827	2.40374e-06	7.6181e-05	PTPN1
NM_001300951	0.000131396	0.00395612	ZNF91		NM_001370443	2.84449e-07	8.63735e-06	NUP42		NM_173078	1.04044e-07	3.15723e-06	SLITRK4		NM_017769	2.50948e-06	7.93322e-05	G2E3
NM_001128301	0.000133588	0.00399193	LYRM1		NM_138820	2.93129e-07	8.87856e-06	HIGD2A		NM_014873	1.04628e-07	3.16696e-06	LPGAT1		NM_001377960	2.53822e-06	7.98397e-05	RBM12B
NM_001364293	0.00013349	0.00399193	TNPO1		NM_001159576	2.98247e-07	8.96599e-06	SCNN1A		NM_001316935	1.06217e-07	3.20702e-06	HSPB11		NM_001377961	2.53822e-06	7.98397e-05	RBM12B
NM_001364294	0.00013349	0.00399193	TNPO1		NM_001318899	2.97758e-07	8.96599e-06	FHL2		NM_001142292	1.08509e-07	3.25986e-06	LMAN2L		NM_000962	2.61928e-06	8.2184e-05	PTGS1
NM_032280	0.000133967	0.00399328	ZCCHC9		NM_001173984	3.13872e-07	9.41225e-06	BRD7		NM_001322351	1.08509e-07	3.25986e-06	LMAN2L		NM_001277204	2.66001e-06	8.32543e-05	P2RY6
NM_001099670	0.000134919	0.00399674	RBIS		NM_001287135	3.22928e-07	9.65978e-06	CDK14		NM_001003692	1.09395e-07	3.26861e-06	ZMAT5		NM_001331185	2.68924e-06	8.35457e-05	CMC1
NM_001099672	0.000134919	0.00399674	RBIS		NM_001312911	3.28176e-07	9.74425e-06	FAM111A		NM_001042473	1.10157e-07	3.26861e-06	ACBD5		NM_001331187	2.68924e-06	8.35457e-05	CMC1
NM_001324357	0.000135086	0.00399674	OGFOD1		NM_022074	3.28176e-07	9.74425e-06	FAM111A		NM_001301251	1.10157e-07	3.26861e-06	ACBD5		NM_001331189	2.68924e-06	8.35457e-05	CMC1
NM_003753	0.000137689	0.00406371	EIF3D		NM_198847	3.28176e-07	9.74425e-06	FAM111A		NM_004282	1.09837e-07	3.26861e-06	BAG2		NM_001319960	2.69665e-06	8.35695e-05	EDEM3
NM_001300840	0.000138433	0.00407558	CIART		NM_001369811	3.33489e-07	9.85345e-06	ZNF114		NM_019103	1.09395e-07	3.26861e-06	ZMAT5		NM_007214	2.71481e-06	8.39255e-05	SEC63
NM_000143	0.000139008	0.00408247	FH		NM_153608	3.33489e-07	9.85345e-06	ZNF114		NM_001286550	1.12906e-07	3.34195e-06	CLPSL2		NM_001009182	2.76848e-06	8.49586e-05	GEMIN2
NM_001105578	0.000141397	0.00414243	SYCE2		NM_005862	3.37903e-07	9.95947e-06	STAG1		NM_001386882	1.18806e-07	3.50797e-06	SLCO1A2		NM_053275	2.76766e-06	8.49586e-05	RPLP0
NM_001568	0.000142705	0.00417054	EIF3E		NM_057157	3.38787e-07	9.96116e-06	CYP26A1		NM_001136050	1.21844e-07	3.58889e-06	DHRS1		NM_181892	2.76341e-06	8.49586e-05	UBE2D3
NM_004998	0.0001439	0.0041952	MYO1E		NM_052848	3.42619e-07	1.00493e-05	CCDC97		NM_001349370	1.22488e-07	3.5903e-06	SETD2		NM_001199341	2.83156e-06	8.5028e-05	RPL17
NM_001366490	0.000147062	0.00426659	ADCK1		NM_001287498	3.64875e-07	1.06761e-05	SLC37A3		NM_014159	1.22488e-07	3.5903e-06	SETD2		NM_001199342	2.83156e-06	8.5028e-05	RPL17
NM_002276	0.000147032	0.00426659	KRT19		NM_183044	3.74143e-07	1.09208e-05	RNF6		NM_170713	1.24904e-07	3.65223e-06	RASSF1		NM_001199343	2.83156e-06	8.5028e-05	RPL17
NM_001350283	0.000148628	0.00430159	MUS81		NM_001011551	3.84702e-07	1.12019e-05	C1GALT1C1		NM_001352583	1.2619e-07	3.67201e-06	ACBD5		NM_001199344	2.83156e-06	8.5028e-05	RPL17
NM_004813	0.000149221	0.0043083	PEX16		NM_001363611	3.97751e-07	1.1554e-05	SLC44A2		NM_001352584	1.2619e-07	3.67201e-06	ACBD5		NM_001305842	2.81888e-06	8.5028e-05	TCEAL4
NM_024830	0.000149944	0.00431876	LPCAT1		NM_001351695	4.18687e-07	1.21329e-05	INTS2		NM_001145125	1.26777e-07	3.68019e-06	MKRN1		NM_001375841	2.80029e-06	8.5028e-05	LPGAT1
NM_000321	0.000151107	0.00434177	RB1		NM_001331133	4.20936e-07	1.21688e-05	ZNF253		NM_020390	1.28548e-07	3.72264e-06	EIF5A2		NM_001375844	2.80029e-06	8.5028e-05	LPGAT1
NM_001164386	0.000155267	0.00444235	RAPGEF6		NM_001278505	4.39005e-07	1.26306e-05	GPATCH11		NM_001199295	1.33878e-07	3.85852e-06	ZNF549		NM_024594	2.81933e-06	8.5028e-05	PANK3
NM_001308056	0.000157209	0.00444235	STARD4		NM_001322249	4.39005e-07	1.26306e-05	GPATCH11		NM_001375758	1.33881e-07	3.85852e-06	BROX		NM_024863	2.81888e-06	8.5028e-05	TCEAL4
NM_001308057	0.000157209	0.00444235	STARD4		NM_001375512	4.41288e-07	1.2666e-05	TRIM2		NM_001267056	1.35046e-07	3.87357e-06	CASP7		NM_002267	2.84248e-06	8.51527e-05	KPNA3
NM_001308060	0.000157209	0.00444235	STARD4		NM_001281737	4.47695e-07	1.28194e-05	ETFDH		NM_001320911	1.35046e-07	3.87357e-06	CASP7		NM_001135944	2.87383e-06	8.56838e-05	MADD
NM_014634	0.000156126	0.00444235	PPM1F		NM_001009814	4.52679e-07	1.29008e-05	VWA8		NM_001006615	1.36255e-07	3.89896e-06	WDR31		NM_001195755	2.87383e-06	8.56838e-05	FFAR4
NM_032852	0.000155788	0.00444235	ATG4C		NM_001282142	4.51629e-07	1.29008e-05	TFE3		NM_001363647	1.3768e-07	3.9304e-06	CRYL1		NM_152540	2.88364e-06	8.57731e-05	SCFD2
NM_178221	0.000155788	0.00444235	ATG4C		NM_001243313	4.57988e-07	1.30213e-05	STK36		NM_021734	1.40232e-07	3.99378e-06	SLC25A19		NM_001318803	2.92281e-06	8.6733e-05	LRRC51
NM_001256967	0.000157749	0.00444711	CCDC51		NM_001135239	4.68541e-07	1.329e-05	LDHA		NM_001198974	1.45141e-07	4.08063e-06	STIMATE-MUSTN1		NM_001172632	2.95615e-06	8.75158e-05	OLR1
NM_006135	0.000160925	0.00452596	CAPZA1		NM_006572	4.73853e-07	1.34092e-05	GNA13		NM_001376268	1.44447e-07	4.08063e-06	PAK1		NM_001193362	2.99569e-06	8.78597e-05	EXD2
NM_001114094	0.000161793	0.0045397	BLNK		NM_145214	4.88158e-07	1.37816e-05	TRIM11		NM_001376282	1.45313e-07	4.08063e-06	PAK1		NM_001193363	2.99569e-06	8.78597e-05	EXD2
NM_016470	0.000163532	0.00457773	OSER1		NM_016154	5.19777e-07	1.464e-05	RAB4B		NM_001376284	1.45313e-07	4.08063e-06	PAK1		NM_001286768	2.98953e-06	8.78597e-05	USP46
NM_001243885	0.000166062	0.00463771	TOB1		NM_001352396	5.26186e-07	1.47859e-05	STK33		NM_001376304	1.45313e-07	4.08063e-06	PAK1		NM_006223	2.99044e-06	8.78597e-05	PIN4
NM_001164715	0.000171095	0.00472827	ZNF605		NM_001330417	5.3274e-07	1.49207e-05	INTS2		NM_198563	1.45141e-07	4.08063e-06	STIMATE		NM_153271	3.07992e-06	9.012e-05	SNX33
NM_001367710	0.000171283	0.00472827	MIDEAS		NM_016053	5.33456e-07	1.49207e-05	WASHC3		NM_024031	1.46228e-07	4.09677e-06	PRR14		NM_001376370	3.13282e-06	9.0823e-05	CELF1
NM_004667	0.000171083	0.00472827	HERC2		NM_024787	5.40911e-07	1.50942e-05	RNF122		NM_001287750	1.47213e-07	4.11479e-06	FDFT1		NM_001376410	3.13282e-06	9.0823e-05	CELF1
NM_012414	0.000170642	0.00472827	RAB3GAP2		NM_001512	5.51802e-07	1.53625e-05	GSTA4		NM_001256303	1.50274e-07	4.19063e-06	DTNB		NM_001376412	3.13282e-06	9.0823e-05	CELF1
NM_194278	0.000171283	0.00472827	MIDEAS		NM_001256394	5.55714e-07	1.54358e-05	NOL8		NM_001376283	1.53583e-07	4.27301e-06	PAK1		NM_001376438	3.13282e-06	9.0823e-05	CELF1
NM_001675	0.000172488	0.00475056	ATF4		NM_001366598	5.6035e-07	1.55288e-05	SRRM1		NM_001384134	1.56941e-07	4.35638e-06	MTLN		NM_001083608	3.14817e-06	9.10582e-05	NARF
NM_001145263	0.000175621	0.00480364	NCOA4		NM_001317924	5.70901e-07	1.57488e-05	WDR19		NM_001352777	1.61146e-07	4.46282e-06	JUP		NM_001128591	3.17745e-06	9.16941e-05	PSMG4
NM_001329	0.000175076	0.00480364	CTBP2		NM_025132	5.70901e-07	1.57488e-05	WDR19		NM_003747	1.64037e-07	4.53247e-06	TNKS		NM_001375658	3.25278e-06	9.36533e-05	DAPK3
NM_005082	0.000175474	0.00480364	TRIM25		NM_001289097	5.80917e-07	1.59885e-05	AJUBA		NM_002547	1.64763e-07	4.54209e-06	OPHN1		NM_001130072	3.35024e-06	9.6239e-05	EPN1
NM_001300867	0.000180194	0.00491748	MIA3		NM_001371858	6.11333e-07	1.67873e-05	GPATCH11		NM_000276	1.66388e-07	4.57644e-06	OCRL		NM_001130862	3.36491e-06	9.64403e-05	RAD51AP1
NM_001244938	0.000183271	0.00498312	TXN		NM_001272063	6.22449e-07	1.7015e-05	MAGED4		NM_030768	1.67014e-07	4.58318e-06	ILKAP		NM_031968	3.39637e-06	9.71207e-05	NARF
NM_001363543	0.000183433	0.00498312	CEP126		NM_030801	6.22449e-07	1.7015e-05	MAGED4B		NM_000098	1.72731e-07	4.7293e-06	CPT2		NM_004301	3.55534e-06	0.000101436	ACTL6A
NM_001301860	0.000185694	0.00503059	LPIN3		NM_001278506	6.25826e-07	1.70686e-05	NUBP1		NM_001271999	1.74597e-07	4.75876e-06	DOCK7		NM_001329602	3.61301e-06	0.000102385	AK9
NM_001316772	0.000186666	0.00503059	GARS1		NM_152755	6.33379e-07	1.72356e-05	CNPY4		NM_014023	1.74558e-07	4.75876e-06	WDR37		NM_001329603	3.61301e-06	0.000102385	AK9
NM_001316957	0.000186625	0.00503059	AAMDC		NM_020677	6.3535e-07	1.72503e-05	NMRAL1		NM_001352051	1.76759e-07	4.79598e-06	EML2		NM_001681	3.60809e-06	0.000102385	ATP2A2
NM_001318360	0.000186864	0.00503059	ELP1		NM_001098832	6.41997e-07	1.73916e-05	FAM104A		NM_012155	1.76759e-07	4.79598e-06	EML2		NM_001330280	3.62135e-06	0.000102391	WDSUB1
NM_001190987	0.00018792	0.00503254	SRSF11		NM_001320893	6.44121e-07	1.74101e-05	DNMT3A		NM_001287005	1.78109e-07	4.81094e-06	SUSD3		NM_001205262	3.69966e-06	0.00010437	RAD54B
NM_001330398	0.000187528	0.00503254	ZBTB40		NM_001012455	6.9364e-07	1.86648e-05	ZSCAN23		NM_001287006	1.78109e-07	4.81094e-06	SUSD3		NM_001350161	3.73008e-06	0.000104993	PHACTR4
NM_003038	0.000188199	0.00503254	SLC1A4		NM_138447	6.92571e-07	1.86648e-05	ZNF689		NM_001256620	1.82916e-07	4.91873e-06	R3HCC1L		NM_001136156	3.80507e-06	0.000106627	ZNF507
NM_001350607	0.000188774	0.00503664	SRSF11		NM_001100418	6.99919e-07	1.875e-05	REX1BD		NM_001351013	1.82916e-07	4.91873e-06	R3HCC1L		NM_014910	3.80507e-06	0.000106627	ZNF507
NM_001242841	0.000190378	0.00505685	ZNF195		NM_001304495	6.99919e-07	1.875e-05	TRIM35		NM_001329443	1.83856e-07	4.933e-06	PPP1R16A		NM_144563	3.8362e-06	0.00010726	RPIA
NM_001256825	0.000190378	0.00505685	ZNF195		NM_001168647	7.05989e-07	1.88693e-05	CNKSR2		NM_006855	1.87545e-07	5.0208e-06	KDELR3		NM_001382644	3.88182e-06	0.000108295	SMTN
NM_139034	0.000191299	0.00507005	MAPK7		NM_001195303	7.10633e-07	1.88693e-05	RGS5		NM_001135920	1.88591e-07	5.0376e-06	RIC1		NM_005664	3.91044e-06	0.000108852	MKRN3
NM_001316961	0.000195233	0.00514014	AAMDC		NM_001254749	7.10633e-07	1.88693e-05	RGS5		NM_001323625	1.92689e-07	5.13569e-06	ACP6		NM_001130913	4.20608e-06	0.000116586	ZNF720
NM_001369636	0.000194569	0.00514014	LYRM1		NM_001370080	7.10284e-07	1.88693e-05	MIOS		NM_001381874	1.93592e-07	5.14834e-06	IQANK1		NM_001195254	4.2068e-06	0.000116586	APTX
NM_024684	0.000195233	0.00514014	AAMDC		NM_153704	7.22334e-07	1.91379e-05	TMEM67		NM_001318533	1.95996e-07	5.2008e-06	TTC12		NM_014065	4.25748e-06	0.000117731	ASTE1
NM_001308263	0.000198129	0.00520492	RNMT		NM_001320715	7.42889e-07	1.96393e-05	BCL10		NM_000940	1.97608e-07	5.22262e-06	PON3		NM_153213	4.33756e-06	0.000119682	ARHGEF19
NM_001301072	0.000205337	0.00537725	MAP3K4		NM_001292006	7.50283e-07	1.97914e-05	KLHL8		NM_001136053	1.9886e-07	5.22262e-06	TPRA1		NM_002040	4.49184e-06	0.000123668	GABPA
NM_001385110	0.000206039	0.00537725	STAT2		NM_000950	7.88797e-07	2.03183e-05	PRRG1		NM_001353001	1.9886e-07	5.22262e-06	TPRA1		NM_198083	4.543e-06	0.000124803	DHRS4L2
NM_032319	0.000206016	0.00537725	PRADC1		NM_001128301	7.77924e-07	2.03183e-05	LYRM1		NM_001353002	1.9886e-07	5.22262e-06	TPRA1		NM_001031713	4.66244e-06	0.00012746	MCUR1
NM_001114089	0.000208528	0.00542552	ENTPD6		NM_001306158	7.87113e-07	2.03183e-05	RABL2A		NM_016373	1.98986e-07	5.22262e-06	WWOX		NM_001163424	4.65587e-06	0.00012746	COPS9
NM_181468	0.000208796	0.00542552	EIF6		NM_001306161	7.87113e-07	2.03183e-05	RABL2A		NM_001303447	2.04513e-07	5.35601e-06	TXNDC11		NM_001271512	4.6701e-06	0.00012746	ACBD5
NM_181787	0.000210045	0.00544614	DPY19L4		NM_001354405	7.87113e-07	2.03183e-05	RABL2A		NM_001251888	2.06196e-07	5.37671e-06	ASPSCR1		NM_001278433	4.72759e-06	0.00012875	PRKAR1A
NM_001105192	0.000214829	0.00555812	TLE3		NM_001354408	7.87113e-07	2.03183e-05	RABL2A		NM_001330528	2.06196e-07	5.37671e-06	ASPSCR1		NM_004496	4.76259e-06	0.000129423	FOXA1
NM_001040135	0.000215485	0.00556305	ACTR3B		NM_001354409	7.87113e-07	2.03183e-05	RABL2A		NM_024644	2.09103e-07	5.44075e-06	RIOX1		NM_001387287	4.78704e-06	0.000129807	CENPL
NM_001099280	0.000216811	0.00557409	MROH1		NM_001354425	7.87113e-07	2.03183e-05	RABL2A		NM_001351016	2.1194e-07	5.50268e-06	R3HCC1L		NM_001349073	4.86209e-06	0.000130437	TBC1D5
NM_001191028	0.000216845	0.00557409	TNPO3		NM_001354426	7.87113e-07	2.03183e-05	RABL2A		NM_017842	2.26173e-07	5.85959e-06	SLC48A1		NM_001349074	4.86209e-06	0.000130437	TBC1D5
NM_001165417	0.000219542	0.00563131	SLC25A11		NM_001354427	7.87113e-07	2.03183e-05	RABL2A		NM_001256167	2.30177e-07	5.93777e-06	ZNF620		NM_001350602	4.84578e-06	0.000130437	UBE3D
NM_001031684	0.000222324	0.0056783	SRSF7		NM_012311	7.79336e-07	2.03183e-05	KIN		NM_175888	2.30177e-07	5.93777e-06	ZNF620		NM_001350603	4.84578e-06	0.000130437	UBE3D
NM_001363802	0.000222324	0.0056783	SRSF7		NM_001370076	7.92717e-07	2.03757e-05	MIOS		NM_032951	2.31332e-07	5.95482e-06	MLXIPL		NM_001350604	4.84578e-06	0.000130437	UBE3D
NM_001077262	0.000223481	0.00568354	UBXN11		NM_001370261	8.07089e-07	2.0657e-05	MEN1		NM_004584	2.37057e-07	6.08917e-06	RAD9A		NM_001172713	5.11203e-06	0.000136595	GOLGA4
NM_145345	0.000223481	0.00568354	UBXN11		NM_130802	8.07089e-07	2.0657e-05	MEN1		NM_001128208	2.3807e-07	6.10219e-06	LEPROTL1		NM_001359626	5.11335e-06	0.000136595	ZDHHC17
NM_001178042	0.000225938	0.00571323	DBI		NM_001130480	8.25194e-07	2.09425e-05	VRK2		NM_001008708	2.43927e-07	6.22582e-06	CHAC2		NM_001278170	5.20119e-06	0.000138647	ZNF33A
NM_001282634	0.000225938	0.00571323	DBI		NM_001288836	8.25194e-07	2.09425e-05	VRK2		NM_001346127	2.43927e-07	6.22582e-06	CHAC2		NM_007031	5.25405e-06	0.00013976	HSF2BP
NM_001378067	0.000226544	0.00571323	MTMR4		NM_001365046	8.24395e-07	2.09425e-05	ADAR		NM_015092	2.51204e-07	6.398e-06	SMG1		NM_001287387	5.32711e-06	0.000141215	SLC25A1
NM_001378134	0.000226611	0.00571323	RNMT		NM_032377	8.22764e-07	2.09425e-05	ELOF1		NM_001282480	2.55843e-07	6.47509e-06	PRKG2		NM_024852	5.33121e-06	0.000141215	AGO3
NM_014805	0.000227038	0.00571323	EPM2AIP1		NM_005229	8.27219e-07	2.09498e-05	ELK1		NM_001282481	2.55843e-07	6.47509e-06	PRKG2		NM_001195304	5.37058e-06	0.000141959	BBIP1
NM_001077700	0.000230655	0.00574378	MIER1		NM_015993	8.4137e-07	2.12635e-05	PLLP		NM_001282483	2.55843e-07	6.47509e-06	PRKG2		NM_001128429	5.41554e-06	0.000142848	SMARCAD1
NM_001077702	0.000230655	0.00574378	MIER1		NM_001331134	8.48829e-07	2.13625e-05	ZNF253		NM_002657	2.59474e-07	6.55322e-06	PLAGL2		NM_001281726	5.49159e-06	0.000144551	BTD
NM_001146110	0.000230655	0.00574378	MIER1		NM_021047	8.48829e-07	2.13625e-05	ZNF253		NM_001009984	2.61915e-07	6.60102e-06	DNAAF9		NM_001191321	5.52366e-06	0.000145091	GABRB3
NM_001146112	0.000230655	0.00574378	MIER1		NM_153634	8.65116e-07	2.1727e-05	CPNE8		NM_001318750	2.669e-07	6.71262e-06	MSANTD4		NM_014335	5.67786e-06	0.000148831	EID1
NM_001146113	0.000230655	0.00574378	MIER1		NM_001278293	8.8136e-07	2.2089e-05	ARL6		NM_001322476	2.83434e-07	7.1136e-06	HPS1		NM_001146152	5.69979e-06	0.000149095	CYP51A1
NM_001322977	0.000232843	0.00577421	SFXN1		NM_000400	8.91651e-07	2.23005e-05	ERCC2		NM_001256619	2.87458e-07	7.15497e-06	R3HCC1L		NM_001193478	5.73275e-06	0.000149646	CDADC1
NM_005348	0.000232458	0.00577421	HSP90AA1		NM_018053	9.02395e-07	2.25225e-05	XKR8		NM_001351011	2.87458e-07	7.15497e-06	R3HCC1L		NM_001286771	5.76926e-06	0.000150287	ANKRD17
NM_001258323	0.000234215	0.00577922	TP53I11		NM_001201564	9.11268e-07	2.2697e-05	PLRG1		NM_001351014	2.87458e-07	7.15497e-06	R3HCC1L		NM_001135146	5.81888e-06	0.000151267	SLC39A8
NM_001300838	0.000233587	0.00577922	CIART		NM_138492	9.98413e-07	2.48162e-05	PRELID2		NM_001351017	2.87458e-07	7.15497e-06	R3HCC1L		NM_001321279	5.83353e-06	0.000151335	TSEN2
NM_001318388	0.000234979	0.00577922	TP53I11		NM_001370175	1.00118e-06	2.48338e-05	PDZD11		NM_001264573	2.93116e-07	7.28076e-06	KIF18B		NM_018031	5.92341e-06	0.000153351	WDR6
NM_001318389	0.000234979	0.00577922	TP53I11		NM_001167882	1.03926e-06	2.57253e-05	ANKRD50		NM_001282475	2.96041e-07	7.33828e-06	AP1G2		NM_005932	5.98455e-06	0.000154615	MIPEP
NM_001113202	0.000236824	0.00581264	NACA		NM_001100399	1.09391e-06	2.69674e-05	PDS5A		NM_001198798	2.9798e-07	7.37119e-06	ASCC1		NM_001324169	6.07045e-06	0.000156513	ZCWPW2
NM_005534	0.000241442	0.00590296	IFNGR2		NM_001323597	1.09294e-06	2.69674e-05	NUBP1		NM_001256621	3.1623e-07	7.77475e-06	R3HCC1L		NM_015638	6.1917e-06	0.000159313	TRPC4AP
NM_014394	0.000241491	0.00590296	GHITM		NM_001029840	1.10918e-06	2.72881e-05	TCAIM		NM_014472	3.1623e-07	7.77475e-06	R3HCC1L		NM_001114120	6.25551e-06	0.000160626	DEPDC1
NM_018447	0.00024843	0.00606018	EMC3		NM_018715	1.1235e-06	2.7584e-05	RCC2		NM_138469	3.1623e-07	7.77475e-06	R3HCC1L		NM_003223	6.27116e-06	0.0001607	TFAP4
NM_001271033	0.000252499	0.00614689	NEDD9		NM_001319839	1.13307e-06	2.77625e-05	AACS		NM_001190447	3.20175e-07	7.83972e-06	PPP2R3A		NM_001319234	6.35055e-06	0.000162404	RPL34
NM_001166158	0.000255604	0.00619219	PDHX		NM_001324124	1.13679e-06	2.77971e-05	CYFIP1		NM_002718	3.20175e-07	7.83972e-06	PPP2R3A		NM_001353840	6.47792e-06	0.00016499	FAAH2
NM_001289905	0.000255024	0.00619219	IL17RA		NM_001197109	1.1559e-06	2.81509e-05	SCHIP1		NM_004998	3.32185e-07	8.1173e-06	MYO1E		NM_174912	6.47792e-06	0.00016499	FAAH2
NM_014294	0.000255914	0.00619219	TRAM1		NM_001350545	1.15592e-06	2.81509e-05	SNX14		NM_015483	3.43424e-07	8.37497e-06	KBTBD2		NM_001199013	6.55146e-06	0.000165151	STPG1
NM_001287246	0.000259723	0.00627166	BLM		NM_006521	1.16962e-06	2.84268e-05	TFE3		NM_014883	3.45268e-07	8.40291e-06	FAM13A		NM_001267809	6.52388e-06	0.000165151	ILF2
NM_018843	0.000261419	0.00629989	SLC25A40		NM_001009984	1.19092e-06	2.88863e-05	DNAAF9		NM_004604	3.62508e-07	8.8047e-06	STX4		NM_001349075	6.57612e-06	0.000165151	TBC1D5
NM_001130519	0.000265513	0.00638566	ZNF195		NM_005399	1.23388e-06	2.98682e-05	PRKAB2		NM_001374584	3.65985e-07	8.87126e-06	PHACTR1		NM_001349077	6.57612e-06	0.000165151	TBC1D5
NM_001247	0.000268615	0.0064473	ENTPD6		NM_001301107	1.24268e-06	3.0021e-05	WASHC3		NM_001048200	3.69155e-07	8.93014e-06	HIPK3		NM_001349081	6.57612e-06	0.000165151	TBC1D5
NM_001366661	0.000269695	0.00646026	CLUH		NM_020165	1.31306e-06	3.16578e-05	RAD18		NM_032852	3.93775e-07	9.48761e-06	ATG4C		NM_004515	6.52388e-06	0.000165151	ILF2
NM_198150	0.00027036	0.00646322	ARSK		NM_138436	1.3424e-06	3.23006e-05	SMIM19		NM_178221	3.93775e-07	9.48761e-06	ATG4C		NM_178122	6.55146e-06	0.000165151	STPG1
NM_001145543	0.000271036	0.00646646	ZSCAN18		NM_001042461	1.41015e-06	3.37959e-05	TRAPPC5		NM_000137	4.17293e-07	9.66972e-06	FAH		NM_017966	6.70411e-06	0.00016803	VPS37C
NM_032228	0.000271752	0.00647063	FAR1		NM_174894	1.41015e-06	3.37959e-05	TRAPPC5		NM_001130042	4.15943e-07	9.66972e-06	CRYZ		NM_001320952	6.74399e-06	0.000168359	ZNF232
NM_001079815	0.000276924	0.0065676	TMEM52B		NM_005401	1.44533e-06	3.45703e-05	PTPN14		NM_001130043	4.15943e-07	9.66972e-06	CRYZ		NM_014519	6.74399e-06	0.000168359	ZNF232
NM_001384898	0.000276924	0.0065676	TMEM52B		NM_001379415	1.49919e-06	3.57875e-05	RFX5		NM_001278549	4.17387e-07	9.66972e-06	PDK1		NM_001142560	6.77242e-06	0.000168734	METTL25B
NM_001034833	0.000279357	0.00661219	NHP2		NM_053055	1.51597e-06	3.61167e-05	THEM4		NM_001323640	4.06101e-07	9.66972e-06	SPATA5L1		NM_001303487	6.94252e-06	0.00017195	PARG
NM_001143852	0.000281935	0.00666001	TCHP		NM_001288654	1.53554e-06	3.64388e-05	DCAKD		NM_001376113	4.17195e-07	9.66972e-06	ZBTB38		NM_001303489	6.94252e-06	0.00017195	PARG
NM_000935	0.000285852	0.00672389	PLOD2		NM_024819	1.53554e-06	3.64388e-05	DCAKD		NM_001376114	4.17195e-07	9.66972e-06	ZBTB38		NM_003631	6.94252e-06	0.00017195	PARG
NM_001218	0.000286326	0.00672389	CA12		NM_024708	1.56763e-06	3.71273e-05	ASB7		NM_001376115	4.17195e-07	9.66972e-06	ZBTB38		NM_001319294	7.01511e-06	0.000173407	KCTD3
NM_001301098	0.000286022	0.00672389	ZBTB44		NM_001172477	1.57961e-06	3.73376e-05	RRM2B		NM_001376116	4.17195e-07	9.66972e-06	ZBTB38		NM_020431	7.0497e-06	0.00017392	TMEM63C
NM_006844	0.000289518	0.00678551	ILVBL		NM_024091	1.58867e-06	3.74783e-05	FASTKD3		NM_001376117	4.17195e-07	9.66972e-06	ZBTB38		NM_000027	7.11709e-06	0.000175239	AGA
NM_020162	0.00030026	0.0070235	DHX33		NM_001350075	1.61386e-06	3.77037e-05	PBRM1		NM_001376118	4.17195e-07	9.66972e-06	ZBTB38		NM_020381	7.17373e-06	0.000176289	PDSS2
NM_152416	0.000304091	0.00709922	NDUFAF6		NM_001350076	1.61386e-06	3.77037e-05	PBRM1		NM_001376119	4.17195e-07	9.66972e-06	ZBTB38		NM_003091	7.33482e-06	0.000179896	SNRPB
NM_002862	0.000305897	0.00712747	PYGB		NM_001366070	1.61386e-06	3.77037e-05	PBRM1		NM_001376120	4.17195e-07	9.66972e-06	ZBTB38		NM_017490	7.5311e-06	0.000184351	MARK2
NM_001244038	0.000307382	0.00713425	ZNF726		NM_018313	1.61386e-06	3.77037e-05	PBRM1		NM_001376122	4.17195e-07	9.66972e-06	ZBTB38		NM_001291990	7.66628e-06	0.000186932	ELAPOR2
NM_001374327	0.000315088	0.00729892	TBL1XR1		NM_181042	1.61386e-06	3.77037e-05	PBRM1		NM_001376124	4.17195e-07	9.66972e-06	ZBTB38		NM_001291991	7.66628e-06	0.000186932	ELAPOR2
NM_001349448	0.00031906	0.00737664	KYAT3		NM_001300791	1.62723e-06	3.79425e-05	KIF3A		NM_001387945	4.17195e-07	9.66972e-06	ZBTB38		NM_001102402	7.69239e-06	0.000187206	PCTP
NM_001353766	0.000320171	0.00738804	CCDC191		NM_001015056	1.64358e-06	3.81759e-05	RTKN		NM_001387948	4.17195e-07	9.66972e-06	ZBTB38		NM_001204184	8.02297e-06	0.000194875	TP73
NM_001100590	0.000322294	0.00740841	KIAA0232		NM_033046	1.64358e-06	3.81759e-05	RTKN		NM_001387950	4.17195e-07	9.66972e-06	ZBTB38		NM_001198836	8.07236e-06	0.00019532	RBM14
NM_002959	0.000321938	0.00740841	SORT1		NM_178123	1.68913e-06	3.91587e-05	SESTD1		NM_001387952	4.17195e-07	9.66972e-06	ZBTB38		NM_001198845	8.07236e-06	0.00019532	RBM14-RBM4
NM_000973	0.000323857	0.00743007	RPL8		NM_001244926	1.71344e-06	3.9646e-05	PRPF4		NM_001387953	4.17195e-07	9.66972e-06	ZBTB38		NM_001303413	8.13852e-06	0.000196543	RPRD1A
NM_007242	0.000324551	0.00743172	DDX19B		NM_003462	1.76152e-06	4.04478e-05	DNALI1		NM_001291018	4.2441e-07	9.81357e-06	PDE6D		NM_001330213	8.33525e-06	0.000200908	STK16
NM_001286555	0.000328869	0.00750185	DUSP22		NM_007282	1.75689e-06	4.04478e-05	RNF13		NM_001190737	4.3083e-07	9.94294e-06	NFIB		NM_001040665	8.41316e-06	0.000201628	STEAP2
NM_001308147	0.000328702	0.00750185	PLEKHG3		NM_152420	1.76004e-06	4.04478e-05	CARNMT1		NM_001190965	4.48825e-07	1.03187e-05	ZMYM2		NM_001244944	8.41316e-06	0.000201628	STEAP2
NM_001329128	0.000329837	0.00750961	IFNGR2		NM_183383	1.75689e-06	4.04478e-05	RNF13		NM_001199821	4.48082e-07	1.03187e-05	MDP1		NM_001244945	8.41316e-06	0.000201628	STEAP2
NM_001207000	0.000340221	0.00760967	HNRNPDL		NM_002395	1.77348e-06	4.06452e-05	ME1		NM_178006	4.56136e-07	1.04668e-05	STARD13		NM_018327	8.50312e-06	0.000203396	SPTLC3
NM_001374875	0.000342508	0.00760967	FARS2		NM_032146	1.7969e-06	4.10259e-05	ARL6		NM_015511	4.65406e-07	1.06592e-05	AAR2		NM_002485	8.58766e-06	0.000205028	NBN
NM_001374876	0.000342508	0.00760967	FARS2		NM_177976	1.7969e-06	4.10259e-05	ARL6		NM_001002878	4.7807e-07	1.09078e-05	THOC5		NM_001199745	8.61202e-06	0.00020522	ARL2
NM_001374877	0.000342508	0.00760967	FARS2		NM_014955	1.8125e-06	4.13038e-05	METTL13		NM_001002879	4.7807e-07	1.09078e-05	THOC5		NM_001025596	8.68214e-06	0.0002065	CELF1
NM_001374879	0.000342508	0.00760967	FARS2		NM_001286823	1.84356e-06	4.19324e-05	EXD3		NM_001286756	4.86317e-07	1.10332e-05	ANAPC4		NM_001278177	8.82521e-06	0.000209113	ZNF33A
NM_001375257	0.000342508	0.00760967	FARS2		NM_001352600	1.87448e-06	4.25553e-05	LIG4		NM_001949	4.86157e-07	1.10332e-05	E2F3		NM_006954	8.82521e-06	0.000209113	ZNF33A
NM_001375258	0.000342508	0.00760967	FARS2		NM_001351994	1.93306e-06	4.38027e-05	NMRAL1		NM_015368	4.92631e-07	1.11555e-05	PANX1		NM_014872	8.84772e-06	0.000209252	ZBTB5
NM_001375259	0.000342508	0.00760967	FARS2		NM_016274	2.08115e-06	4.70699e-05	PLEKHO1		NM_003344	5.14165e-07	1.16213e-05	UBE2H		NM_001365045	9.01817e-06	0.000212839	ADAR
NM_001375260	0.000342508	0.00760967	FARS2		NM_032494	2.08528e-06	4.70751e-05	ZC3H8		NM_001204240	5.32157e-07	1.20054e-05	TBC1D10A		NM_002970	9.05015e-06	0.000212839	SAT1
NM_004134	0.000340656	0.00760967	HSPA9		NM_001142674	2.09066e-06	4.71081e-05	CHID1		NM_001002296	5.38801e-07	1.21099e-05	GOLGA7		NM_014023	9.04418e-06	0.000212839	WDR37
NM_006305	0.000335561	0.00760967	ANP32A		NM_001130157	2.10875e-06	4.73389e-05	MLF1		NM_001362980	5.38801e-07	1.21099e-05	GOLGA7		NM_001303411	9.13228e-06	0.00021437	RPRD1A
NM_021107	0.000337222	0.00760967	MRPS12		NM_001378848	2.10875e-06	4.73389e-05	MLF1		NM_001099339	5.47319e-07	1.22785e-05	COMMD7		NM_000086	9.21e-06	0.000214991	CLN3
NM_139286	0.000335866	0.00760967	CDC26		NM_001371859	2.11464e-06	4.73829e-05	GPATCH11		NM_152892	5.513e-07	1.23448e-05	LRWD1		NM_001286105	9.21e-06	0.000214991	CLN3
NM_001177	0.000347101	0.00767621	ARL1		NM_001283018	2.13427e-06	4.77339e-05	NAPB		NM_033544	5.53309e-07	1.23668e-05	RCCD1		NM_001286109	9.21e-06	0.000214991	CLN3
NM_001301068	0.000347101	0.00767621	ARL1		NM_001287237	2.15776e-06	4.8081e-05	COMMD5		NM_001173513	5.5639e-07	1.24126e-05	TXNRD3		NM_016649	9.33411e-06	0.000217485	ESF1
NM_153451	0.00034743	0.00767621	LTO1		NM_014066	2.15776e-06	4.8081e-05	COMMD5		NM_001184700	5.95303e-07	1.32318e-05	UGDH		NM_025138	9.41415e-06	0.000218309	PROSER1
NM_001291941	0.000349688	0.00771184	C3orf14		NM_001173466	2.28438e-06	5.08086e-05	AAAS		NM_001184701	5.95303e-07	1.32318e-05	UGDH		NM_203329	9.42153e-06	0.000218309	CD59
NM_001287437	0.000360288	0.00793097	JADE1		NM_001271866	2.32137e-06	5.15361e-05	GTF2H3		NM_001318226	6.05707e-07	1.34382e-05	NINL		NM_203330	9.42153e-06	0.000218309	CD59
NM_014865	0.000360995	0.00793195	NCAPD2		NM_001370176	2.34156e-06	5.18887e-05	PDZD11		NM_000920	6.09865e-07	1.34808e-05	PC		NM_001291980	9.50878e-06	0.00021912	FGFR4
NM_001302836	0.000362934	0.00795992	LYRM1		NM_001039920	2.43401e-06	5.34463e-05	ZNF384		NM_001040716	6.09865e-07	1.34808e-05	PC		NM_001354984	9.50878e-06	0.00021912	FGFR4
NM_001290191	0.000366287	0.00801872	MYADM		NM_001385756	2.43401e-06	5.34463e-05	ZNF384		NM_001289147	6.25826e-07	1.38083e-05	FAM110A		NM_213647	9.50878e-06	0.00021912	FGFR4
NM_001160042	0.000371781	0.00812414	IQCC		NM_001385780	2.43401e-06	5.34463e-05	ZNF384		NM_001146214	6.45303e-07	1.4212e-05	TBC1D15		NM_001277223	9.565e-06	0.000220013	TAGLN2
NM_001105079	0.000376825	0.00820435	FBRS		NM_001385799	2.43401e-06	5.34463e-05	ZNF384		NM_001012643	6.52252e-07	1.43388e-05	MYPOP		NM_001135822	9.65579e-06	0.000221695	FDPS
NM_001374503	0.000376439	0.00820435	HSD17B4		NM_020719	2.41904e-06	5.34463e-05	PRR12		NM_017947	6.53528e-07	1.43407e-05	MOCOS		NM_001172111	9.69971e-06	0.000222285	SENP8
NM_001374500	0.000378415	0.00822399	HSD17B4		NM_001005915	2.4964e-06	5.46173e-05	ERBB3		NM_001662	6.57879e-07	1.44099e-05	ARF5		NM_001257971	9.71679e-06	0.000222285	CTSL
NM_001386009	0.000382001	0.00827266	ZCWPW1		NM_001982	2.4964e-06	5.46173e-05	ERBB3		NM_001322248	6.60992e-07	1.44519e-05	TMEM167B		NM_001145812	9.80124e-06	0.00022381	SH2B1
NM_003213	0.000382039	0.00827266	TEAD4		NM_153747	2.52801e-06	5.52087e-05	PIGC		NM_001376569	7.03719e-07	1.53304e-05	MPC1		NM_001278173	9.85663e-06	0.000224261	ZNF33A
NM_001308421	0.000384878	0.00828909	PIGBOS1		NM_001370178	2.56214e-06	5.58528e-05	PDZD11		NM_002641	7.02554e-07	1.53304e-05	PIGA		NM_024578	9.85154e-06	0.000224261	OCEL1
NM_001308422	0.000384878	0.00828909	PIGBOS1		NM_014675	2.63247e-06	5.72824e-05	CROCC		NM_001130158	7.21241e-07	1.56555e-05	MYO1B		NM_001376850	9.93285e-06	0.000225587	TMEM181
NM_001308423	0.000384878	0.00828909	PIGBOS1		NM_000309	2.68631e-06	5.77245e-05	PPOX		NM_001161819	7.21241e-07	1.56555e-05	MYO1B		NM_001317186	9.97809e-06	0.000226206	CDH1
NM_001308133	0.000386422	0.00830737	FANCM		NM_001122764	2.68631e-06	5.77245e-05	PPOX		NM_001207058	7.4343e-07	1.61081e-05	INTS14		NM_001126129	1.01601e-05	0.000229917	GINS3
NM_001190263	0.00039583	0.00846912	C1D		NM_001350129	2.68631e-06	5.77245e-05	PPOX		NM_001304717	7.4776e-07	1.61728e-05	PTEN		NM_014051	1.02351e-05	0.000231199	TMEM14A
NM_001353811	0.000396071	0.00846912	ATP11C		NM_001350130	2.68631e-06	5.77245e-05	PPOX		NM_001351632	7.75601e-07	1.67449e-05	POLI		NM_030821	1.02675e-05	0.000231514	PLA2G12A
NM_016111	0.000395965	0.00846912	TELO2		NM_001350131	2.68631e-06	5.77245e-05	PPOX		NM_001135101	7.83216e-07	1.68791e-05	CRELD2		NM_001316935	1.03658e-05	0.000233313	HSPB11
NM_001008800	0.000411337	0.00875979	CCT3		NM_001365400	2.68631e-06	5.77245e-05	PPOX		NM_002223	7.9296e-07	1.70586e-05	ITPR2		NM_001076552	1.05461e-05	0.000236499	ACSS2
NM_001282633	0.000411863	0.00875979	DBI		NM_001365401	2.68631e-06	5.77245e-05	PPOX		NM_001130912	8.44637e-07	1.81379e-05	SUGT1		NM_001256053	1.05579e-05	0.000236499	ANKRD26
NM_020548	0.000411863	0.00875979	DBI		NM_001354733	2.75895e-06	5.91799e-05	PAWR		NM_006897	8.49498e-07	1.82098e-05	HOXC9		NM_001319297	1.05892e-05	0.000236499	ASB8
NM_001352600	0.000413372	0.00877627	LIG4		NM_001199781	2.78262e-06	5.94761e-05	POC1B-GALNT4		NM_001271905	8.54262e-07	1.8247e-05	GSKIP		NM_001352568	1.06201e-05	0.000236499	ACBD5
NM_001270491	0.000416388	0.00879344	RPL13A		NM_172240	2.78262e-06	5.94761e-05	POC1B		NM_016472	8.54262e-07	1.8247e-05	GSKIP		NM_001352569	1.06201e-05	0.000236499	ACBD5
NM_012423	0.000416388	0.00879344	RPL13A		NM_001286445	2.79485e-06	5.96317e-05	RIPOR2		NM_001351345	8.6704e-07	1.84467e-05	IRAK4		NM_145698	1.06201e-05	0.000236499	ACBD5
NM_014939	0.000415032	0.00879344	TRAPPC8		NM_032889	2.8506e-06	6.07138e-05	MFSD5		NM_001973	8.68204e-07	1.84467e-05	ELK4		NM_001127211	1.06426e-05	0.000236582	SHTN1
NM_001080411	0.000421846	0.00887734	ZNF433		NM_001135212	2.91934e-06	6.20682e-05	FKBP7		NM_021795	8.68204e-07	1.84467e-05	ELK4		NM_001330425	1.1055e-05	0.000244453	NAGK
NM_001308346	0.000421846	0.00887734	ZNF433		NM_001303281	2.97294e-06	6.30964e-05	ZNF18		NM_032730	8.78369e-07	1.86298e-05	RTN4IP1		NM_001365466	1.1055e-05	0.000244453	NAGK
NM_001146071	0.00042813	0.00899373	TDRD3		NM_017842	3.11731e-06	6.60442e-05	SLC48A1		NM_001257291	9.12972e-07	1.93297e-05	SLC9A7		NM_017567	1.1055e-05	0.000244453	NAGK
NM_001321006	0.000432157	0.00904653	TRDMT1		NM_203453	3.14233e-06	6.64575e-05	PLPP6		NM_001207059	9.26776e-07	1.95875e-05	INTS14		NM_001184801	1.10811e-05	0.000244601	UBR2
NM_001351219	0.000432157	0.00904653	TRDMT1		NM_001370174	3.14984e-06	6.64997e-05	PDZD11		NM_001258379	9.3214e-07	1.96664e-05	SLC4A7		NM_001374326	1.11278e-05	0.000245202	SET
NM_001003704	0.000452168	0.00927884	MTFP1		NM_001123385	3.22862e-06	6.80437e-05	BCOR		NM_001301779	9.38505e-07	1.97315e-05	ZNF202		NM_001102421	1.12094e-05	0.000245306	ZFAND5
NM_001012727	0.000447788	0.00927884	AGPAT2		NM_001142298	3.31634e-06	6.97705e-05	SQSTM1		NM_001301780	9.38505e-07	1.97315e-05	ZNF202		NM_001264573	1.11825e-05	0.000245306	KIF18B
NM_001079862	0.000454898	0.00927884	DBI		NM_001351263	3.4295e-06	7.20255e-05	TSPAN15		NM_015653	9.48448e-07	1.99058e-05	RIBC2		NM_001290190	1.12105e-05	0.000245306	MYADM
NM_001130158	0.000454687	0.00927884	MYO1B		NM_005772	3.47278e-06	7.28075e-05	RCL1		NM_001135825	9.61696e-07	2.01488e-05	RNF185		NM_006007	1.12094e-05	0.000245306	ZFAND5
NM_001135213	0.000445992	0.00927884	GIT2		NM_001198774	3.56666e-06	7.42801e-05	PI4KB		NM_001191014	9.68898e-07	2.01505e-05	GSTO2		NM_001301011	1.13519e-05	0.000247967	CCDC28B
NM_001145206	0.000452926	0.00927884	KIAA1671		NM_001330713	3.56766e-06	7.42801e-05	ZNF131		NM_001257971	9.7014e-07	2.01505e-05	CTSL		NM_001363491	1.14111e-05	0.000248829	ZC3HAV1
NM_001161819	0.000454687	0.00927884	MYO1B		NM_001330715	3.56766e-06	7.42801e-05	ZNF131		NM_001382757	9.7014e-07	2.01505e-05	CTSL		NM_001127181	1.16901e-05	0.000252291	CENPL
NM_001184987	0.000447549	0.00927884	NDUFC1		NM_012388	3.55376e-06	7.42801e-05	BLOC1S6		NM_001382767	9.7014e-07	2.01505e-05	CTSL		NM_001171182	1.16901e-05	0.000252291	CENPL
NM_001184988	0.000447549	0.00927884	NDUFC1		NM_001007561	3.68647e-06	7.66213e-05	IRGQ		NM_032334	9.66892e-07	2.01505e-05	UTP23		NM_001387284	1.16901e-05	0.000252291	CENPL
NM_001184989	0.000447549	0.00927884	NDUFC1		NM_001001664	3.762e-06	7.80567e-05	SPOPL		NM_020247	9.76407e-07	2.02457e-05	COQ8A		NM_001387288	1.16901e-05	0.000252291	CENPL
NM_001193343	0.000454194	0.00927884	MRPS18A		NM_017516	3.86765e-06	8.01109e-05	RAB39A		NM_001329602	9.90097e-07	2.04592e-05	AK9		NM_001387289	1.16901e-05	0.000252291	CENPL
NM_001302490	0.00045305	0.00927884	ACP2		NM_001251888	3.95235e-06	8.1585e-05	ASPSCR1		NM_001329603	9.90097e-07	2.04592e-05	AK9		NM_006466	1.16297e-05	0.000252291	POLR3F
NM_001386932	0.000452926	0.00927884	KIAA1671		NM_001330528	3.95235e-06	8.1585e-05	ASPSCR1		NM_014892	1.0203e-06	2.10472e-05	SCAF8		NM_001378158	1.1812e-05	0.000254484	XRRA1
NM_001386933	0.000452926	0.00927884	KIAA1671		NM_002642	4.1283e-06	8.50711e-05	PIGC		NM_001128431	1.07744e-06	2.21673e-05	SLC39A14		NM_001369557	1.22331e-05	0.000263107	RPL17
NM_030577	0.000449214	0.00927884	TMEM177		NM_001197244	4.15981e-06	8.54284e-05	BCL7B		NM_001367725	1.08196e-06	2.21673e-05	RABGEF1		NM_152339	1.23373e-05	0.000264893	SPATA2L
NM_001324312	0.000458877	0.00934405	SLC25A16		NM_001301061	4.15981e-06	8.54284e-05	BCL7B		NM_001367728	1.08196e-06	2.21673e-05	RABGEF1		NM_001142703	1.24231e-05	0.000264928	FAM111B
NM_015433	0.000465056	0.00945377	EEF1AKMT3		NM_001033050	4.20318e-06	8.6026e-05	MTERF2		NM_001367737	1.08196e-06	2.21673e-05	RABGEF1		NM_001142704	1.24231e-05	0.000264928	FAM111B
NM_003640	0.000466682	0.00946764	ELP1		NM_025198	4.20318e-06	8.6026e-05	MTERF2		NM_001257973	1.09138e-06	2.23224e-05	CTSL		NM_001164821	1.23668e-05	0.000264928	DCAF17
NM_004907	0.000467323	0.00946764	IER2		NM_022078	4.40576e-06	9.00193e-05	GPATCH3		NM_001193321	1.10176e-06	2.23826e-05	IKBKE		NM_198947	1.24231e-05	0.000264928	FAM111B
NM_001014449	0.000480494	0.00968523	DDX19B		NM_001375897	4.48138e-06	9.14096e-05	CCDC112		NM_001193322	1.10176e-06	2.23826e-05	IKBKE		NM_001377275	1.25268e-05	0.000266687	PER3
NM_001014451	0.000480494	0.00968523	DDX19B		NM_001323979	4.49212e-06	9.14738e-05	SLC16A9		NM_001722	1.10082e-06	2.23826e-05	POLR3D		NM_001009993	1.27665e-05	0.000270874	FAM168B
NM_001257175	0.000480494	0.00968523	DDX19B		NM_001370457	4.51304e-06	9.17449e-05	ZNF577		NM_012192	1.09713e-06	2.23826e-05	TIMM10B		NM_001321745	1.27665e-05	0.000270874	FAM168B
NM_014426	0.000481488	0.00968894	SNX5		NM_001376850	4.53516e-06	9.20393e-05	TMEM181		NM_001271572	1.11298e-06	2.25726e-05	PEX11A		NM_001242816	1.29103e-05	0.000272547	DEF8
NM_001318390	0.000488024	0.00978751	TP53I11		NM_001077399	4.54779e-06	9.20614e-05	PNKD		NM_001024943	1.13222e-06	2.2924e-05	ASL		NM_001242817	1.29103e-05	0.000272547	DEF8
NM_001873	0.000487535	0.00978751	CPE		NM_001316943	4.55916e-06	9.20614e-05	PARP16		NM_022744	1.15106e-06	2.32665e-05	RUSF1		NM_207514	1.29103e-05	0.000272547	DEF8
NM_001128844	0.000497502	0.00996087	SMARCA4		NM_002726	4.55556e-06	9.20614e-05	PREP		NM_001267037	1.16538e-06	2.34771e-05	SLC7A8		NM_001321113	1.31318e-05	0.000276757	TMEM205
NM_001306199	0.000498498	0.00996412	SETD7		NM_014035	4.59226e-06	9.25748e-05	SNX24		NM_182728	1.16538e-06	2.34771e-05	SLC7A8		NM_052950	1.32236e-05	0.000278226	WDFY2
NM_001142627	0.000502104	0.0100027	SEC61A2		NM_001012981	4.70794e-06	9.47483e-05	ZKSCAN2		NM_001271833	1.20798e-06	2.42946e-05	DENND2D		NM_001193269	1.33664e-05	0.000280761	EML2
NM_001142628	0.000502104	0.0100027	SEC61A2		NM_001142480	4.81155e-06	9.61964e-05	NREP		NM_013302	1.25962e-06	2.52911e-05	EEF2K		NM_001281720	1.35149e-05	0.000281065	UBB
NM_001142327	0.000505937	0.0100623	DMTF1		NM_001351508	4.80712e-06	9.61964e-05	TIA1		NM_052936	1.28885e-06	2.58349e-05	ATG4A		NM_001319071	1.34937e-05	0.000281065	SACM1L
NM_001020819	0.000511137	0.0101489	MYADM		NM_001351514	4.80712e-06	9.61964e-05	TIA1		NM_003174	1.29915e-06	2.59982e-05	SVIL		NM_001319072	1.34937e-05	0.000281065	SACM1L
NM_001162505	0.000518666	0.0102643	PEDS1		NM_194313	4.81181e-06	9.61964e-05	KIF24		NM_001018003	1.31057e-06	2.60966e-05	SORBS3		NM_001320953	1.34737e-05	0.000281065	ZNF232
NM_199203	0.000518666	0.0102643	PEDS1-UBE2V1		NM_001371455	4.89246e-06	9.76467e-05	BCS1L		NM_001199017	1.31057e-06	2.60966e-05	LRRC49		NM_001320954	1.34737e-05	0.000281065	ZNF232
NM_001040439	0.000537204	0.0103735	MAPK8IP3		NM_006901	4.90185e-06	9.76724e-05	MYO9A		NM_001199018	1.31057e-06	2.60966e-05	LRRC49		NM_001321746	1.34953e-05	0.000281065	FAM168B
NM_001282625	0.000533734	0.0103735	LMNA		NM_001044388	4.94184e-06	9.83068e-05	ZNF557		NM_001388027	1.32953e-06	2.6257e-05	SFXN3		NM_001145343	1.36648e-05	0.000283714	ZNF566
NM_001308138	0.000536461	0.0103735	ZBTB8OS		NM_014018	4.98445e-06	9.88859e-05	MRPS28		NM_001388029	1.32953e-06	2.6257e-05	SFXN3		NM_000489	1.38172e-05	0.000285552	ATRX
NM_001308139	0.000536461	0.0103735	ZBTB8OS		NM_014714	4.98736e-06	9.88859e-05	IFT140		NM_001388031	1.32953e-06	2.6257e-05	SFXN3		NM_001318359	1.38214e-05	0.000285552	N4BP2
NM_001308140	0.000536461	0.0103735	ZBTB8OS		NM_001130032	4.99661e-06	9.89066e-05	ZNF562		NM_001388034	1.32953e-06	2.6257e-05	SFXN3		NM_018177	1.38214e-05	0.000285552	N4BP2
NM_001308141	0.000536461	0.0103735	ZBTB8OS		NM_024523	5.10226e-06	0.000100832	GCC1		NM_001388035	1.32953e-06	2.6257e-05	SFXN3		NM_002547	1.38619e-05	0.000285919	OPHN1
NM_001330475	0.000536461	0.0103735	ZBTB8OS		NM_001375410	5.11552e-06	0.000100929	SPRY1		NM_020714	1.34316e-06	2.64829e-05	ZNF490		NM_144564	1.4021e-05	0.000288255	SLC39A3
NM_001351115	0.000533489	0.0103735	NSUN6		NM_001287499	5.32764e-06	0.000104771	IQCE		NM_001306080	1.39294e-06	2.73827e-05	LMO7		NM_213568	1.4021e-05	0.000288255	SLC39A3
NM_001366255	0.000536461	0.0103735	ZBTB8OS		NM_001287501	5.32764e-06	0.000104771	IQCE		NM_006572	1.39334e-06	2.73827e-05	GNA13		NM_001317804	1.40693e-05	0.000288777	TRAM1
NM_001366256	0.000536461	0.0103735	ZBTB8OS		NM_001024957	5.39989e-06	0.000106019	BRMS1		NM_001287498	1.43572e-06	2.81696e-05	SLC37A3		NM_001185127	1.40961e-05	0.000288856	VAMP4
NM_001366258	0.000536461	0.0103735	ZBTB8OS		NM_002372	5.48577e-06	0.00010753	MAN2A1		NM_003641	1.45814e-06	2.8563e-05	IFITM1		NM_001301733	1.41449e-05	0.000289183	COA6
NM_001366259	0.000536461	0.0103735	ZBTB8OS		NM_001286407	5.66185e-06	0.000110801	RPUSD2		NM_001349233	1.4734e-06	2.8815e-05	ATG7		NM_173607	1.4181e-05	0.000289183	FAM177A1
NM_001366260	0.000536461	0.0103735	ZBTB8OS		NM_139280	5.69305e-06	0.000111231	ORMDL3		NM_001003398	1.49476e-06	2.91854e-05	BICD1		NM_182757	1.41747e-05	0.000289183	RNF144B
NM_001366263	0.000536461	0.0103735	ZBTB8OS		NM_031419	5.89592e-06	0.000115009	NFKBIZ		NM_001301060	1.57763e-06	3.07536e-05	MORN1		NM_001033566	1.45498e-05	0.00029534	RHOT1
NM_001366267	0.000536461	0.0103735	ZBTB8OS		NM_001040020	6.01402e-06	0.000117123	FAM3C		NM_013301	1.59681e-06	3.10772e-05	CCDC106		NM_001288755	1.45498e-05	0.00029534	RHOT1
NM_001376276	0.000548138	0.0105505	PAK1		NM_004494	6.08972e-06	0.000118401	HDGF		NM_014936	1.72262e-06	3.34716e-05	ENPP4		NM_012425	1.45534e-05	0.00029534	RSU1
NM_001376280	0.000548138	0.0105505	PAK1		NM_021030	6.09928e-06	0.000118401	ZNF14		NM_001324086	1.75035e-06	3.39012e-05	RPUSD1		NM_001363046	1.46036e-05	0.000295406	BIN3
NM_001258008	0.000551574	0.0105657	ZCWPW1		NM_001300750	6.16588e-06	0.000118737	LMBR1L		NM_001324412	1.75035e-06	3.39012e-05	RPUSD1		NM_018688	1.46036e-05	0.000295406	BIN3
NM_001290192	0.000550412	0.0105657	MYADM		NM_001300751	6.16588e-06	0.000118737	LMBR1L		NM_175859	1.91315e-06	3.69947e-05	CTPS2		NM_001358516	1.46337e-05	0.00029554	PRDX5
NM_002097	0.000553518	0.0105859	GTF3A		NM_001352163	6.16588e-06	0.000118737	LMBR1L		NM_001351611	1.94656e-06	3.75203e-05	POLI		NM_001128213	1.47086e-05	0.000296101	WDSUB1
NM_001102406	0.000556979	0.0106181	ALPK1		NM_001352167	6.16588e-06	0.000118737	LMBR1L		NM_001351614	1.94656e-06	3.75203e-05	POLI		NM_152528	1.47086e-05	0.000296101	WDSUB1
NM_025144	0.000556979	0.0106181	ALPK1		NM_001352168	6.16588e-06	0.000118737	LMBR1L		NM_178439	1.96493e-06	3.78139e-05	GMCL1		NM_001288776	1.47773e-05	0.000296259	E4F1
NM_001128302	0.00056196	0.0106786	LYRM1		NM_014862	6.24162e-06	0.000120004	ARNT2		NM_001319292	1.97641e-06	3.79742e-05	DCP1B		NM_013386	1.4787e-05	0.000296259	SLC25A24
NM_001388028	0.000563334	0.0106786	SFXN3		NM_001364007	6.51885e-06	0.000124936	NOTCH2NLB		NM_138801	2.07658e-06	3.98352e-05	GALM		NM_001037813	1.48607e-05	0.000297261	ZNF284
NM_002719	0.000563723	0.0106786	PPP2R5C		NM_001364008	6.51885e-06	0.000124936	NOTCH2NLB		NM_001013657	2.24878e-06	4.30016e-05	GDPGP1		NM_017882	1.49338e-05	0.000298249	CLN6
NM_004584	0.000561426	0.0106786	RAD9A		NM_001286367	6.68157e-06	0.000127851	NOP9		NM_001322811	2.24878e-06	4.30016e-05	GDPGP1		NM_001281301	1.52574e-05	0.00030423	KIF23
NM_006389	0.000569355	0.0107682	HYOU1		NM_005836	6.79357e-06	0.000129788	RIDA		NM_001329728	2.28e-06	4.35296e-05	RAPH1		NM_001257972	1.54276e-05	0.000306651	CTSL
NM_000999	0.000573152	0.0108229	RPL38		NM_001349723	6.91454e-06	0.000131682	DNAJB5		NM_003705	2.31081e-06	4.4048e-05	SLC25A12		NM_001382758	1.54276e-05	0.000306651	CTSL
NM_001001664	0.000585289	0.0110238	SPOPL		NM_001349724	6.91454e-06	0.000131682	DNAJB5		NM_001166221	2.33053e-06	4.43537e-05	UTP14A		NM_001143821	1.5588e-05	0.000308571	PLEKHA5
NM_001369633	0.000585637	0.0110238	LYRM1		NM_203414	7.14247e-06	0.000135808	ELP5		NM_001317812	2.34841e-06	4.44134e-05	SLC25A37		NM_001164095	1.555e-05	0.000308571	COPS7A
NM_001102575	0.000589568	0.0110283	SNX18		NM_001024613	7.25074e-06	0.00013765	FEZF1		NM_001317813	2.34841e-06	4.44134e-05	SLC25A37		NM_013267	1.55978e-05	0.000308571	GLS2
NM_001384894	0.000587812	0.0110283	TMEM52B		NM_198459	7.28687e-06	0.000138118	DENND2C		NM_001317814	2.34841e-06	4.44134e-05	SLC25A37		NM_001145293	1.56937e-05	0.000309495	NGLY1
NM_032928	0.000588748	0.0110283	TMEM141		NM_001017977	7.52867e-06	0.000142477	DCAF6		NM_001370809	2.34573e-06	4.44134e-05	ZBTB3		NM_006302	1.56763e-05	0.000309495	MOGS
NM_153373	0.000588974	0.0110283	PHYKPL		NM_019070	7.56335e-06	0.000142909	DDX49		NM_001388028	2.38539e-06	4.5042e-05	SFXN3		NM_001199324	1.60133e-05	0.000311406	ZNF615
NM_001098209	0.000593475	0.0110841	CTNNB1		NM_001350138	7.73302e-06	0.000145431	ZMYM4		NM_001170780	2.476e-06	4.65341e-05	PABIR3		NM_001321317	1.60133e-05	0.000311406	ZNF615
NM_001290293	0.000599747	0.0111837	SDR39U1		NM_001350140	7.73302e-06	0.000145431	ZMYM4		NM_001365743	2.476e-06	4.65341e-05	PABIR3		NM_001321318	1.60133e-05	0.000311406	ZNF615
NM_001102667	0.000603016	0.0112272	PSMA4		NM_001375653	7.73302e-06	0.000145431	ZMYM4		NM_004855	2.47168e-06	4.65341e-05	PIGB		NM_001321319	1.60133e-05	0.000311406	ZNF615
NM_001318834	0.000610654	0.0113517	TMEM241		NM_001077350	7.83961e-06	0.000147206	NPRL3		NM_001126328	2.52207e-06	4.71792e-05	LNX1		NM_001321321	1.60133e-05	0.000311406	ZNF615
NM_153358	0.000614599	0.0114073	ZNF791		NM_001003679	7.91899e-06	0.000147296	LEPR		NM_001303489	2.51861e-06	4.71792e-05	PARG		NM_001321335	1.58569e-05	0.000311406	SELENOH
NM_001193286	0.000616056	0.0114127	SIRT2		NM_001032373	7.95433e-06	0.000147296	ZNF226		NM_003631	2.51861e-06	4.71792e-05	PARG		NM_001348264	1.60025e-05	0.000311406	TBC1D25
NM_023080	0.0006168	0.0114127	C8orf33		NM_001198683	7.91899e-06	0.000147296	LEPROT		NM_001349163	2.53576e-06	4.73617e-05	B3GALNT1		NM_001348265	1.60025e-05	0.000311406	TBC1D25
NM_001258451	0.000619909	0.0114348	PKMYT1		NM_001376506	7.95398e-06	0.000147296	DENND2B		NM_145702	2.67309e-06	4.98493e-05	TIGD1		NM_004342	1.5823e-05	0.000311406	CALD1
NM_001835	0.000619718	0.0114348	CLTCL1		NM_001388168	7.95433e-06	0.000147296	ZNF226		NM_004822	2.6831e-06	4.99588e-05	NTN1		NM_001100164	1.61505e-05	0.000313589	PHACTR2
NM_182572	0.000625961	0.0115287	ZSCAN1		NM_001388169	7.95433e-06	0.000147296	ZNF226		NM_145020	2.72902e-06	5.07353e-05	CFAP53		NM_001130146	1.6512e-05	0.000318642	CCDC77
NM_007368	0.000629005	0.0115669	RASA3		NM_001388178	7.95433e-06	0.000147296	ZNF226		NM_152517	2.75836e-06	5.12017e-05	TTC30B		NM_001367990	1.65028e-05	0.000318642	MDM2
NM_001374865	0.000636798	0.0116743	FAM111A		NM_002303	7.91899e-06	0.000147296	LEPR		NM_001287490	2.80056e-06	5.19051e-05	AUNIP		NM_032358	1.6512e-05	0.000318642	CCDC77
NM_001374866	0.000636798	0.0116743	FAM111A		NM_033505	7.87761e-06	0.000147296	SELENOI		NM_001270879	2.85731e-06	5.25527e-05	MPC1		NM_032864	1.65011e-05	0.000318642	PRPF38A
NM_002486	0.000642377	0.0117431	NCBP1		NM_000850	8.39882e-06	0.000155288	GSTM4		NM_001316335	2.85155e-06	5.25527e-05	PRRG2		NM_001346370	1.68234e-05	0.000323163	DPH7
NM_024066	0.000642766	0.0117431	ERI3		NM_173553	8.42479e-06	0.00015553	TRIML2		NM_001376566	2.85731e-06	5.25527e-05	MPC1		NM_004268	1.68059e-05	0.000323163	MED17
NM_032982	0.000643496	0.0117431	CASP2		NM_014331	8.81388e-06	0.000162464	SLC7A11		NM_001376567	2.85731e-06	5.25527e-05	MPC1		NM_015110	1.67958e-05	0.000323163	SMC5
NM_001309450	0.00064652	0.0117803	PLEKHB2		NM_002878	8.83041e-06	0.00016252	RAD51D		NM_001376568	2.85731e-06	5.25527e-05	MPC1		NM_001300948	1.71354e-05	0.000328655	LONP2
NM_001292028	0.000654911	0.0118429	HSD17B4		NM_001145670	8.87664e-06	0.000162873	SORBS2		NM_018397	2.96504e-06	5.4451e-05	CHDH		NM_001331018	1.74414e-05	0.000334015	VPS26C
NM_001366240	0.000654207	0.0118429	LIN9		NM_003603	8.87664e-06	0.000162873	SORBS2		NM_014153	2.99213e-06	5.48649e-05	ZC3H7A		NM_052848	1.76007e-05	0.000336553	CCDC97
NM_001366241	0.000654207	0.0118429	LIN9		NM_001034915	8.9917e-06	0.000164734	ESRP1		NM_003580	3.06265e-06	5.60726e-05	NSMAF		NM_014397	1.76594e-05	0.000337163	NEK6
NM_001374499	0.000654911	0.0118429	HSD17B4		NM_033103	9.01218e-06	0.000164859	RHPN2		NM_201378	3.12602e-06	5.71459e-05	PLEC		NM_018169	1.78583e-05	0.000340444	RESF1
NM_001374502	0.000654911	0.0118429	HSD17B4		NM_001320247	9.02873e-06	0.000164911	IGSF8		NM_001017977	3.15483e-06	5.75852e-05	DCAF6		NM_001300750	1.80658e-05	0.000342326	LMBR1L
NM_001387110	0.000657666	0.0118747	POLK		NM_001032393	9.09459e-06	0.000165863	HNRNPH2		NM_001003818	3.20972e-06	5.82342e-05	TRIM6		NM_001352163	1.80658e-05	0.000342326	LMBR1L
NM_001352282	0.000663737	0.0119663	RHOT2		NM_005063	9.13222e-06	0.000166298	SCD		NM_001003819	3.20972e-06	5.82342e-05	TRIM6-TRIM34		NM_001352167	1.80658e-05	0.000342326	LMBR1L
NM_020188	0.00066684	0.0120041	CMC2		NM_017857	9.65943e-06	0.000175633	SSH3		NM_001198644	3.20972e-06	5.82342e-05	TRIM6		NM_001352168	1.80658e-05	0.000342326	LMBR1L
NM_001973	0.000670602	0.0120356	ELK4		NM_032286	9.73938e-06	0.00017682	MED10		NM_001198645	3.20972e-06	5.82342e-05	TRIM6		NM_001330493	1.81221e-05	0.000342875	OSCP1
NM_021795	0.000670602	0.0120356	ELK4		NM_001267594	9.99427e-06	0.000181174	SENP1		NM_024829	3.2219e-06	5.83672e-05	PLBD1		NM_001201325	1.82556e-05	0.000344365	PDZK1
NM_018100	0.000673313	0.0120661	EFHC1		NM_001242480	1.01307e-05	0.000182822			NM_001105562	3.30656e-06	5.98111e-05	UBE4B		NM_024813	1.82464e-05	0.000344365	RPAP2
NM_001293186	0.000678949	0.0121489	METTL5		NM_138766	1.01084e-05	0.000182822	PAM		NM_001098802	3.40005e-06	6.141e-05	CEP78		NM_001324348	1.84441e-05	0.000347401	ZNF239
NM_001282903	0.000683737	0.0121977	TRPS1		NM_019597	1.01995e-05	0.00018379	HNRNPH2		NM_012407	3.45128e-06	6.22418e-05	PICK1		NM_001009571	1.90842e-05	0.000358384	CADPS2
NM_001302348	0.000685758	0.0121977	UMAD1		NM_000291	1.02718e-05	0.000184528	PGK1		NM_001349142	3.54775e-06	6.36956e-05	B3GALNT1		NM_001363399	1.90842e-05	0.000358384	CADPS2
NM_014112	0.000683737	0.0121977	TRPS1		NM_015039	1.02654e-05	0.000184528	NMNAT2		NM_002660	3.54687e-06	6.36956e-05	PLCG1		NM_001190818	1.92833e-05	0.000361046	ORC1
NM_014691	0.000685423	0.0121977	AQR		NM_016518	1.02864e-05	0.000184528	PIPOX		NM_033168	3.54775e-06	6.36956e-05	B3GALNT1		NM_001190819	1.92833e-05	0.000361046	ORC1
NM_015050	0.000690526	0.0122643	CMTR1		NM_016199	1.03122e-05	0.000184716	LSM7		NM_001244766	3.56911e-06	6.38886e-05	MOB1B		NM_001005	1.9324e-05	0.000361271	RPS3
NM_001254736	0.000692243	0.0122765	NABP1		NM_014634	1.04058e-05	0.000186116	PPM1F		NM_001244767	3.56911e-06	6.38886e-05	MOB1B		NM_001199699	1.93542e-05	0.000361297	DHX33
NM_001374852	0.000698039	0.012361	FAM111A		NM_145291	1.07395e-05	0.000191799	ZBTB49		NM_001388441	3.58038e-06	6.39953e-05	PABIR3		NM_016039	1.94018e-05	0.000361649	RTRAF
NM_001270528	0.000704878	0.0124636	RNF111		NM_001146075	1.11277e-05	0.000198405	RPAP3		NM_001020658	3.63887e-06	6.49444e-05	PUM1		NM_001382238	1.94312e-05	0.000361661	TNPO2
NM_001031727	0.000709586	0.0125099	MRI1		NM_013448	1.11423e-05	0.000198405	BAZ1A		NM_001281502	3.66082e-06	6.52395e-05	FADS2		NM_177438	1.94604e-05	0.00036167	DICER1
NM_001256487	0.000708802	0.0125099	GOLGB1		NM_006059	1.11591e-05	0.000198412	LAMC3		NM_001048183	3.67314e-06	6.53624e-05	PHACTR4		NM_020890	1.95434e-05	0.000362678	CIP2A
NM_017817	0.000713583	0.0125618	RAB20		NM_002358	1.12413e-05	0.000199579	MAD2L1		NM_022449	3.6895e-06	6.55566e-05	RAB17		NM_001145468	1.99101e-05	0.000368937	SPECC1L
NM_001301210	0.000715616	0.0125791	MYEF2		NM_001145939	1.13407e-05	0.000201047	PAFAH1B3		NM_001261403	3.74931e-06	6.64234e-05	NFKB2		NM_001195228	2.03641e-05	0.000376492	PIMREG
NM_005406	0.000723427	0.0126977	ROCK1		NM_001113528	1.14817e-05	0.000203249	METTL15		NM_001322934	3.74931e-06	6.64234e-05	NFKB2		NM_177989	2.03776e-05	0.000376492	ACTL6A
NM_001370222	0.000728524	0.0127684	ZBTB44		NM_001142571	1.16942e-05	0.000206706	RAD51D		NM_001290293	3.76588e-06	6.66191e-05	SDR39U1		NM_013230	2.07014e-05	0.000381914	CD24
NM_015243	0.00073565	0.0128744	VPS13B		NM_001190482	1.18219e-05	0.000208657	PCSK5		NM_001330353	3.77762e-06	6.66309e-05	UNC50		NM_001256486	2.08485e-05	0.000384064	GOLGB1
NM_001129993	0.000738681	0.0128897	SANBR		NM_032309	1.21743e-05	0.000214563	CHCHD5		NM_001330354	3.77762e-06	6.66309e-05	UNC50		NM_001322793	2.09629e-05	0.000385608	IDE
NM_001330432	0.000738681	0.0128897	SANBR		NM_001376498	1.23334e-05	0.00021705	DENND2B		NM_001002913	3.78871e-06	6.66315e-05	PTRH1		NM_024675	2.10562e-05	0.000386758	PALB2
NM_001037495	0.000741012	0.0128927	DYNLL1		NM_001173490	1.26903e-05	0.000221995	PRRG1		NM_001345977	3.78871e-06	6.66315e-05	PTRH1		NM_004772	2.15116e-05	0.000394547	NREP
NM_003746	0.000741012	0.0128927	DYNLL1		NM_001199165	1.26712e-05	0.000221995	CEP112		NM_001322008	3.91965e-06	6.88338e-05	PMS2		NM_173480	2.16766e-05	0.000396993	ZNF57
NM_001352598	0.00074982	0.0130081	LIG4		NM_001354799	1.27065e-05	0.000221995	TRPC4		NM_001316307	3.95003e-06	6.92665e-05	RAC3		NM_016272	2.18096e-05	0.000398849	TOB2
NM_001352599	0.00074982	0.0130081	LIG4		NM_001354806	1.27065e-05	0.000221995	TRPC4		NM_001320137	3.98657e-06	6.98056e-05	RPL6		NM_001018053	2.20401e-05	0.000401896	PFKFB2
NM_001278547	0.000751558	0.0130194	MAPK8		NM_001372055	1.27065e-05	0.000221995	TRPC4		NM_030948	4.11356e-06	7.19246e-05	PHACTR1		NM_001098207	2.20348e-05	0.000401896	HNRNPF
NM_001301082	0.000753637	0.0130365	CNOT8		NM_032221	1.27298e-05	0.000222081	CHD6		NM_001126129	4.25584e-06	7.43045e-05	GINS3		NM_001330279	2.2376e-05	0.000407431	WDSUB1
NM_001330314	0.000775146	0.0133892	SLC35F5		NM_001198836	1.28674e-05	0.000223626	RBM14		NM_001193478	4.30248e-06	7.50102e-05	CDADC1		NM_001346712	2.25963e-05	0.000410847	ADAP2
NM_006265	0.000787597	0.0135846	RAD21		NM_001198845	1.28674e-05	0.000223626	RBM14-RBM4		NM_014585	4.3456e-06	7.56524e-05	SLC40A1		NM_001130841	2.28446e-05	0.000414764	RTCA
NM_001271162	0.000788756	0.013585	PGR		NM_002966	1.2874e-05	0.000223626	S100A10		NM_144590	4.38164e-06	7.61697e-05	ANKRD22		NM_024430	2.29069e-05	0.000415294	PSTPIP2
NM_001144955	0.000792077	0.0136226	DTWD1		NM_001166278	1.30609e-05	0.000226546	DLG3		NM_020943	4.42238e-06	7.66567e-05	CWC22		NM_001037663	2.32517e-05	0.000417933	EEF1B2
NM_001256486	0.00079448	0.0136443	GOLGB1		NM_001256409	1.31838e-05	0.000228348	LRRC42		NM_021732	4.41888e-06	7.66567e-05	AVPI1		NM_001323964	2.3239e-05	0.000417933	TIAL1
NM_020234	0.000797668	0.0136794	DTWD1		NM_001144978	1.32439e-05	0.000229061	MTHFD2L		NM_001320595	4.543e-06	7.86343e-05	DDX5		NM_001323965	2.3239e-05	0.000417933	TIAL1
NM_015627	0.000801011	0.013717	LDLRAP1		NM_001291991	1.33616e-05	0.000230435	ELAPOR2		NM_020699	4.59316e-06	7.93886e-05	GATAD2B		NM_001323967	2.3239e-05	0.000417933	TIAL1
NM_001430	0.000811587	0.0138783	EPAS1		NM_030877	1.33502e-05	0.000230435	CTNNBL1		NM_180989	4.60105e-06	7.9411e-05	GPR180		NM_001323968	2.3239e-05	0.000417933	TIAL1
NM_001378094	0.000817005	0.0139509	ANO1		NM_203288	1.37416e-05	0.00023665	RP9		NM_001366445	4.61619e-06	7.95582e-05	RABGAP1L		NM_015957	2.3095e-05	0.000417933	APIP
NM_001365774	0.000818254	0.0139523	ALDH9A1		NM_052940	1.37802e-05	0.000236976	LRRC42		NM_017794	4.73269e-06	8.14497e-05	FOCAD		NM_005858	2.33318e-05	0.000418775	AKAP8
NM_001318942	0.000825475	0.0140554	MEA1		NM_001289394	1.39899e-05	0.00024024	ZFAT		NM_001291333	4.99135e-06	8.56564e-05	TTC4		NM_001382251	2.35825e-05	0.000422671	HSPB11
NM_022464	0.000831669	0.0141387	SIL1		NM_001001330	1.42004e-05	0.000243507	REEP3		NM_024529	4.98905e-06	8.56564e-05	CDC73		NM_001290188	2.38843e-05	0.000427272	MYADM
NM_033362	0.000832732	0.0141387	MRPS12		NM_022337	1.42845e-05	0.000244602	RAB38		NM_017621	5.06783e-06	8.68452e-05	ALKBH4		NM_004721	2.39071e-05	0.000427272	MAP3K13
NM_001382644	0.000838409	0.0142149	SMTN		NM_001202464	1.43793e-05	0.000245528	ZMYND11		NM_024753	5.12391e-06	8.76815e-05	TTC21B		NM_001287745	2.39724e-05	0.000427831	FDFT1
NM_000104	0.000840305	0.0142269	CYP1B1		NM_001370112	1.43793e-05	0.000245528	ZMYND11		NM_001321988	5.14458e-06	8.79103e-05	ENTPD5		NM_001272042	2.4164e-05	0.00043003	RPS6KB1
NM_173791	0.000844536	0.0142783	PDZD8		NM_001042472	1.4437e-05	0.000246164	ABHD12		NM_001004339	5.1884e-06	8.85335e-05	ZYG11A		NM_001317185	2.41555e-05	0.00043003	CDH1
NM_021129	0.00084597	0.0142823	PPA1		NM_001256550	1.46769e-05	0.000249548	PALS1		NM_001366466	5.22451e-06	8.90235e-05	MECOM		NM_001039712	2.42581e-05	0.000431095	DEDD
NM_001023563	0.000851141	0.0143494	ZNF805		NM_022474	1.46769e-05	0.000249548	PALS1		NM_032315	5.24727e-06	8.92851e-05	SLC25A33		NM_001184992	2.44707e-05	0.000433726	RNF135
NM_001290194	0.000873639	0.0147066	MYADM		NM_001130913	1.47501e-05	0.00025044	KRBOX5		NM_001308256	5.36646e-06	9.11844e-05	ABHD3		NM_031296	2.45096e-05	0.000433726	RAB33B
NM_138410	0.000874793	0.0147066	CMTM7		NM_001085399	1.49053e-05	0.000252719	RELL1		NM_000055	5.38464e-06	9.13645e-05	BCHE		NM_032166	2.44798e-05	0.000433726	ATRIP
NM_001329914	0.000887862	0.0149054	TMEM87B		NM_001366068	1.49482e-05	0.000253091	CRIP3		NM_001184897	5.53052e-06	9.36476e-05	PHF8		NM_000262	2.45912e-05	0.000434559	NAGA
NM_000305	0.000890829	0.0149316	PON2		NM_001320717	1.5268e-05	0.000258142	BCS1L		NM_001202450	5.53475e-06	9.36476e-05	ADK		NM_201566	2.47601e-05	0.00043693	SLC16A13
NM_001178117	0.000891922	0.0149316	MINPP1		NM_001040445	1.54487e-05	0.000260832	ASB1		NM_001307931	5.7315e-06	9.68406e-05	ZYG11A		NM_001033873	2.51523e-05	0.000443144	SMAGP
NM_030628	0.000893255	0.014933	INTS5		NM_032012	1.55153e-05	0.000261591	TMEM245		NM_001271909	5.78394e-06	9.75898e-05	SPATA33		NM_001244766	2.52179e-05	0.000443144	MOB1B
NM_199287	0.000904741	0.0151039	CCDC137		NM_145109	1.59251e-05	0.000268124	MAP2K3		NM_001303494	5.91541e-06	9.96684e-05	CBX6		NM_001244767	2.52179e-05	0.000443144	MOB1B
NM_020532	0.000906948	0.0151196	RTN4		NM_016433	1.61243e-05	0.000271099	GLTP		NM_001286116	6.08877e-06	0.000102446	CCDC90B		NM_006414	2.54338e-05	0.000446316	RPP38
NM_001161009	0.00091313	0.0152014	ARMC10		NM_001330625	1.63701e-05	0.00027485	ZBTB49		NM_001048221	6.22592e-06	0.000104608	DBNDD2		NM_001365040	2.55087e-05	0.000447006	CYTH1
NM_025099	0.00091618	0.015231	CTC1		NM_001303095	1.71973e-05	0.000288336	ISG20L2		NM_152402	6.24298e-06	0.000104748	TRAM1L1		NM_014793	2.56812e-05	0.000449403	LCMT2
NM_001254738	0.000919036	0.0152573	RND3		NM_001031727	1.73862e-05	0.000290695	MRI1		NM_001035521	6.25743e-06	0.000104845	GTF3C2		NM_138330	2.5722e-05	0.000449492	ZNF675
NM_018056	0.000926252	0.0153557	TMEM39B		NM_001386882	1.73624e-05	0.000290695	SLCO1A2		NM_001270384	6.26799e-06	0.000104876	MIGA1		NM_001100620	2.60023e-05	0.000453132	TROAP
NM_000043	0.000940234	0.0155659	FAS		NM_001160223	1.77809e-05	0.000296882	RNF170		NM_147173	6.37266e-06	0.000106479	NUDT2		NM_001351680	2.59748e-05	0.000453132	NOL4L
NM_014611	0.000941862	0.0155713	MDN1		NM_016255	1.80007e-05	0.000300137	FAM8A1		NM_001145023	6.40907e-06	0.000106791	SCRN2		NM_001242374	2.61164e-05	0.000454491	ANAPC13
NM_001126118	0.000945712	0.0156134	TP53		NM_020726	1.82629e-05	0.000304087	NLN		NM_001297664	6.40466e-06	0.000106791	TTC39A		NM_001321788	2.61611e-05	0.00045464	CBLB
NM_001008661	0.00094727	0.0156175	KYAT3		NM_001145520	1.85209e-05	0.000307534	RAI14		NM_001146220	6.42889e-06	0.000106974	ZNF226		NM_005326	2.62498e-05	0.000455552	HAGH
NM_001130072	0.000949395	0.015631	EPN1		NM_001382426	1.85048e-05	0.000307534	WDR89		NM_001137674	6.44374e-06	0.000107073	ZNF860		NM_001142571	2.66616e-05	0.000462061	RAD51D
NM_153256	0.000966704	0.0158941	PROSER2		NM_001376499	1.88619e-05	0.00031148	DENND2B		NM_018370	6.47827e-06	0.000107498	DRAM1		NM_001291916	2.69181e-05	0.000465865	SNRPD1
NM_024090	0.00097371	0.0159873	ELOVL6		NM_001376505	1.88619e-05	0.00031148	DENND2B		NM_001009877	6.56456e-06	0.000108482	BRD9		NM_001305393	2.73562e-05	0.000472147	C5orf58
NM_001329778	0.000981706	0.0160744	ZNF875		NM_001195200	1.89992e-05	0.000313318	CCDC107		NM_001018090	6.55937e-06	0.000108482	GCOM1		NM_001305394	2.73562e-05	0.000472147	C5orf58
NM_181786	0.000981706	0.0160744	ZNF875		NM_001306089	1.93445e-05	0.000318576	ZNF236		NM_001018100	6.55937e-06	0.000108482	MYZAP		NM_001163508	2.75973e-05	0.000474358	DCAF4
NM_001316311	0.000993722	0.0162489	RPL35A		NM_001321113	1.94208e-05	0.000318962	TMEM205		NM_001135050	6.672e-06	0.000110106	IGSF9		NM_001163509	2.75973e-05	0.000474358	DCAF4
NM_003878	0.00100245	0.0163693	GGH		NM_001321114	1.94208e-05	0.000318962	TMEM205		NM_001031696	6.74666e-06	0.000111186	PLD3		NM_018024	2.75467e-05	0.000474358	NTAQ1
NM_015897	0.00100946	0.0164612	PIAS4		NM_001370062	1.96732e-05	0.000322668	UBAP2		NM_001122821	6.76877e-06	0.000111398	SET		NM_001330638	2.82728e-05	0.000485305	TBC1D14
NM_001303105	0.00101333	0.0165018	CCDC138		NM_001281532	1.9765e-05	0.000323732	PSENEN		NM_001284379	6.79012e-06	0.000111445	COMMD4		NM_001193552	2.83784e-05	0.000486453	ZNF850
NM_024429	0.00102353	0.0166453	PRKAG2		NM_001161344	1.99254e-05	0.000325475	CHFR		NM_001321844	6.79012e-06	0.000111445	COMMD4		NM_001378125	2.89875e-05	0.000496028	BIRC6
NM_024653	0.00103	0.0167277	PRKRIP1		NM_001161346	1.99254e-05	0.000325475	CHFR		NM_001308075	6.82588e-06	0.000111879	SDR39U1		NM_019018	2.90158e-05	0.000496028	OTULINL
NM_001003897	0.00103806	0.0168168	MANBAL		NM_001291990	2.0033e-05	0.000326348	ELAPOR2		NM_001195306	7.28127e-06	0.000119181	BBIP1		NM_024733	2.91604e-05	0.000497149	ZNF665
NM_001199291	0.00104184	0.0168168	HSD17B4		NM_022373	2.00128e-05	0.000326348	HERPUD2		NM_001384294	7.44654e-06	0.000121228	LCA5L		NM_025004	2.91275e-05	0.000497149	CCDC15
NM_001321102	0.00104369	0.0168168	TRAPPC12		NM_001198681	2.01908e-05	0.000328475	LEPROT		NM_001384295	7.44654e-06	0.000121228	LCA5L		NM_001145099	2.93956e-05	0.00049736	SLC2A6
NM_001350610	0.00104393	0.0168168	SRSF11		NM_001024736	2.04479e-05	0.000330731	CD276		NM_001384298	7.44654e-06	0.000121228	LCA5L		NM_001272044	2.9362e-05	0.00049736	RPS6KB1
NM_001350612	0.00104393	0.0168168	SRSF11		NM_001297423	2.05764e-05	0.000330731	TMEM175		NM_001318845	7.50348e-06	0.00012199	CNPY3		NM_001329647	2.95285e-05	0.00049736	ZNF25
NM_016030	0.00104369	0.0168168	TRAPPC12		NM_001297424	2.05764e-05	0.000330731	TMEM175		NM_001007246	7.61995e-06	0.000123716	BRWD1		NM_001329650	2.95285e-05	0.00049736	ZNF25
NM_001286950	0.00105542	0.0169562	TRMT10B		NM_001297425	2.05764e-05	0.000330731	TMEM175		NM_001375954	7.80538e-06	0.000126556	ZER1		NM_001329653	2.95285e-05	0.00049736	ZNF25
NM_001286953	0.00105542	0.0169562	TRMT10B		NM_001297426	2.05764e-05	0.000330731	TMEM175		NM_018074	7.84843e-06	0.000127083	YJU2		NM_001329662	2.95285e-05	0.00049736	ZNF25
NM_001184917	0.00106254	0.0170248	PCYT2		NM_001297427	2.05764e-05	0.000330731	TMEM175		NM_001351012	7.89498e-06	0.000127665	R3HCC1L		NM_001329663	2.95285e-05	0.00049736	ZNF25
NM_001256434	0.00106254	0.0170248	PCYT2		NM_001297428	2.05764e-05	0.000330731	TMEM175		NM_006844	7.9751e-06	0.000128788	ILVBL		NM_001329664	2.95285e-05	0.00049736	ZNF25
NM_001270377	0.00106623	0.0170611	ANKRD46		NM_032326	2.05764e-05	0.000330731	TMEM175		NM_001145099	8.06254e-06	0.000130026	SLC2A6		NM_001369670	2.9362e-05	0.00049736	RPS6KB1
NM_052886	0.00106862	0.0170765	MAL2		NM_182487	2.04022e-05	0.000330731	OLFML2A		NM_001365672	8.16868e-06	0.000131386	COBLL1		NM_001135651	2.97983e-05	0.000501233	EIF2AK2
NM_001329945	0.00108401	0.0172762	KIAA0586		NM_001078173	2.0945e-05	0.000336207	RTL8B		NM_001365673	8.16868e-06	0.000131386	COBLL1		NM_001320044	2.98578e-05	0.000501563	SCAP
NM_022495	0.00108265	0.0172762	PCNX4		NM_001008660	2.12056e-05	0.000339488	PICALM		NM_001278461	8.19419e-06	0.000131621	COBLL1		NM_001368134	3.03464e-05	0.000509092	FOXO3B
NM_001289155	0.00108663	0.0172949	MPI		NM_001350072	2.11888e-05	0.000339488	ZNF692		NM_032299	8.21324e-06	0.000131751	DCUN1D5		NM_001317807	3.05364e-05	0.000511597	RMDN1
NM_001080497	0.0010917	0.0173526	MEGF9		NM_001008738	2.12598e-05	0.000339704	FNIP1		NM_012328	8.26473e-06	0.0001324	DNAJB9		NM_015574	3.06014e-05	0.000512003	ANKRD17
NM_001349316	0.00109392	0.0173646	FBXL2		NM_033034	2.12755e-05	0.000339704	TRIM5		NM_001271573	8.40683e-06	0.000134498	PEX11A		NM_001098511	3.07696e-05	0.000514134	KIF2A
NM_004373	0.00110005	0.0174389	COX6A1		NM_001201372	2.13222e-05	0.000339998	CCDC136		NM_001321264	8.48107e-06	0.000135506	TMEM104		NM_001205028	3.08236e-05	0.00051432	MDM1
NM_001184854	0.00110363	0.0174725	KLHDC4		NM_182849	2.13646e-05	0.000340225	CCNB1IP1		NM_001286074	8.52157e-06	0.000135973	TAF1		NM_005983	3.08625e-05	0.00051432	SKP2
NM_001076552	0.00111955	0.017701	ACSS2		NM_001371448	2.20066e-05	0.000349575	BCS1L		NM_001388052	8.77523e-06	0.000139282	REPIN1		NM_024010	3.10214e-05	0.000516285	MTRR
NM_001301007	0.00115736	0.0182506	AMOTL1		NM_138363	2.20098e-05	0.000349575	CEP95		NM_001388054	8.77523e-06	0.000139282	REPIN1		NM_001605	3.12655e-05	0.000519661	AARS1
NM_145715	0.00115651	0.0182506	TIGD2		NM_001321112	2.21013e-05	0.000350079	TMEM205		NM_001388055	8.77523e-06	0.000139282	REPIN1		NM_001020818	3.1435e-05	0.000521787	MYADM
NM_014521	0.00116232	0.0183047	SH3BP4		NM_004147	2.21286e-05	0.000350079	DRG1		NM_001388059	8.77523e-06	0.000139282	REPIN1		NM_001173452	3.14818e-05	0.000521876	TFCP2
NM_001083590	0.00116869	0.0183565	TMEM214		NM_033408	2.21013e-05	0.000350079	TMEM205		NM_012469	8.92637e-06	0.000141495	PRPF6		NM_001324349	3.29148e-05	0.000543484	ZNF239
NM_001308155	0.00116831	0.0183565	GOLIM4		NM_001290325	2.23602e-05	0.000353279	USP38		NM_001101676	8.9877e-06	0.00014228	SAMD12		NM_001324350	3.29148e-05	0.000543484	ZNF239
NM_001923	0.00117371	0.0184112	DDB1		NM_001145966	2.24064e-05	0.000353546	MKI67		NM_001197244	9.03793e-06	0.0001427	BCL7B		NM_001324351	3.29148e-05	0.000543484	ZNF239
NM_138387	0.0011786	0.0184638	G6PC3		NM_030777	2.24579e-05	0.000353896	SLC2A10		NM_001301061	9.03793e-06	0.0001427	BCL7B		NM_006575	3.31927e-05	0.000547354	MAP4K5
NM_031372	0.00121448	0.0190009	HNRNPDL		NM_001366624	2.27055e-05	0.000357099	CLN5		NM_024700	9.0972e-06	0.000143448	SNIP1		NM_022167	3.40827e-05	0.000561294	XYLT2
NM_000988	0.00121762	0.0190184	RPL27		NM_021643	2.27204e-05	0.000357099	TRIB2		NM_001185059	9.17111e-06	0.000144424	TUT7		NM_001287603	3.41693e-05	0.000561463	ZBTB17
NM_004949	0.00122037	0.0190184	DSC2		NM_001167903	2.3354e-05	0.000365626	MFSD1		NM_014399	9.26652e-06	0.000145546	TSPAN13		NM_001304437	3.42269e-05	0.000561463	UBE3D
NM_182503	0.00122012	0.0190184	ADAT2		NM_001289406	2.3354e-05	0.000365626	MFSD1		NM_017918	9.25657e-06	0.000145546	MCUB		NM_198920	3.42269e-05	0.000561463	UBE3D
NM_001190737	0.00123042	0.0191128	NFIB		NM_001289407	2.3354e-05	0.000365626	MFSD1		NM_001370469	9.28518e-06	0.000145649	CCDC106		NM_012177	3.44548e-05	0.000564467	FBXO5
NM_006243	0.00122904	0.0191128	PPP2R5A		NM_001031717	2.34586e-05	0.000366788	CRELD1		NM_004949	9.38781e-06	0.000147068	DSC2		NM_013334	3.46569e-05	0.000567038	GMPPB
NM_031280	0.00123123	0.0191128	MRPS15		NM_025077	2.35413e-05	0.000367604	TOE1		NM_001291284	9.45318e-06	0.000147899	CYB561D2		NM_001364127	3.49469e-05	0.000571041	CLTB
NM_001320537	0.00123719	0.0191804	SLC37A1		NM_001025580	2.39321e-05	0.000371891	AMMECR1		NM_001354432	9.62027e-06	0.000150318	PRPF40A		NM_001128631	3.51033e-05	0.000572853	DCAKD
NM_018993	0.00123898	0.0191833	RIN2		NM_001350603	2.39392e-05	0.000371891	UBE3D		NM_001317836	9.93065e-06	0.000154767	PCGF3		NM_001278618	3.52314e-05	0.000574199	PTPN1
NM_001258394	0.00124572	0.0192627	CLPB		NM_001350604	2.39392e-05	0.000371891	UBE3D		NM_006315	9.93065e-06	0.000154767	PCGF3		NM_000935	3.53635e-05	0.000575606	PLOD2
NM_000903	0.00125421	0.0193689	NQO1		NM_005034	2.38876e-05	0.000371891	POLR2K		NM_016356	9.9438e-06	0.000154771	DCDC2		NM_001282142	3.55656e-05	0.000577401	TFE3
NM_001017437	0.0012566	0.0193809	CCDC157		NM_001174157	2.41501e-05	0.000374683	ZFAT		NM_001329605	1.01449e-05	0.000157697	CSNK1G1		NM_002878	3.55308e-05	0.000577401	RAD51D
NM_001031723	0.00126528	0.0194145	DNAJB14		NM_000920	2.43789e-05	0.000377262	PC		NM_001193509	1.01777e-05	0.000158004	TTC27		NM_000408	3.70301e-05	0.000596559	GPD2
NM_001278310	0.00126528	0.0194145	DNAJB14		NM_001351693	2.43747e-05	0.000377262	PLEKHG2		NM_001354431	1.02755e-05	0.000159317	PRPF40A		NM_001166160	3.69541e-05	0.000596559	PPP1R9A
NM_001537	0.00126267	0.0194145	HSBP1		NM_001354082	2.45244e-05	0.000379027	PSME3IP1		NM_001025593	1.03081e-05	0.000159616	ARFIP1		NM_001321194	3.69351e-05	0.000596559	TBL1XR1
NM_018955	0.00126165	0.0194145	UBB		NM_018137	2.46281e-05	0.000380143	PRMT6		NM_001287349	1.03951e-05	0.000160756	ZNF852		NM_001374330	3.69351e-05	0.000596559	TBL1XR1
NM_001329938	0.00127441	0.0195295	TGFB3		NM_000156	2.4841e-05	0.000382938	GAMT		NM_001282719	1.06978e-05	0.000165226	LDAH		NM_003640	3.69899e-05	0.000596559	ELP1
NM_001276695	0.00127934	0.019555	TP53		NM_001318892	2.48835e-05	0.000383105	ZNF184		NM_001368134	1.0919e-05	0.000168426	FOXO3B		NM_024665	3.69351e-05	0.000596559	TBL1XR1
NM_001276761	0.00127934	0.019555	TP53		NM_032447	2.50743e-05	0.000385549	FBN3		NM_017994	1.11183e-05	0.000171282	TMEM248		NM_001177663	3.72788e-05	0.000599797	RIF1
NM_001260492	0.00128409	0.0196024	RDX		NM_001123	2.58395e-05	0.000396502	ADK		NM_001309840	1.16076e-05	0.000178591	GNAS		NM_001382646	3.76194e-05	0.000603738	SMTN
NM_001283049	0.00130398	0.0198554	USP8		NM_001281494	2.58524e-05	0.000396502	MSH6		NM_001024843	1.16439e-05	0.000178693	TNRC6B		NM_001539	3.76197e-05	0.000603738	DNAJA1
NM_020755	0.00130304	0.0198554	SERINC1		NM_016246	2.61205e-05	0.000400105	HSD17B14		NM_025010	1.16375e-05	0.000178693	KLHL18		NM_016504	3.7933e-05	0.000607992	MRPL27
NM_001195478	0.00130886	0.019879	TFG		NM_007269	2.62493e-05	0.000401568	STXBP3		NM_016255	1.17341e-05	0.000179849	FAM8A1		NM_001257973	3.81068e-05	0.000609224	CTSL
NM_002342	0.00130861	0.019879	LTBR		NM_001146258	2.64595e-05	0.00040427	PIP4K2C		NM_001288646	1.18673e-05	0.000180969	ZNF286A		NM_001382767	3.81068e-05	0.000609224	CTSL
NM_001316898	0.00132006	0.0199984	SPACA9		NM_002997	2.65831e-05	0.000405645	SDC1		NM_001288647	1.18673e-05	0.000180969	ZNF286A		NM_152724	3.87458e-05	0.000618655	RSU1
NM_022758	0.00131894	0.0199984	ILRUN		NM_018473	2.72822e-05	0.000415787	ACOT13		NM_001369437	1.18673e-05	0.000180969	ZNF286A		NM_001024957	3.88992e-05	0.000620317	BRMS1
NM_001289029	0.00132514	0.0200498	EEF2KMT		NM_001184987	2.79037e-05	0.000423119	NDUFC1		NM_014008	1.18601e-05	0.000180969	CCDC22		NM_001329685	3.93096e-05	0.000626068	OARD1
NM_001002836	0.00132736	0.0200535	ZNF787		NM_001184988	2.79037e-05	0.000423119	NDUFC1		NM_001114173	1.19591e-05	0.000182138	CTSC		NM_170695	3.9694e-05	0.00063139	TGIF1
NM_015154	0.00132873	0.0200535	MESD		NM_001184989	2.79037e-05	0.000423119	NDUFC1		NM_001146289	1.20509e-05	0.000183304	P3H1		NM_001319119	3.97526e-05	0.000631524	DNPEP
NM_001030006	0.00134129	0.0201305	AP2B1		NM_001184990	2.79037e-05	0.000423119	NDUFC1		NM_001164094	1.2291e-05	0.000185063	COPS7A		NM_001018837	4.0363e-05	0.000640412	HAX1
NM_001260494	0.00134297	0.0201305	RDX		NM_001201480	2.79888e-05	0.000423876	OSBPL6		NM_001320540	1.2549e-05	0.000185063	PHAF1		NM_031948	4.06717e-05	0.000644498	PRSS27
NM_001280557	0.00134394	0.0201305	SLC39A4		NM_001354781	2.81499e-05	0.000424715	CASP3		NM_001353242	1.2612e-05	0.000185063	CYRIB		NM_001199839	4.09623e-05	0.000647472	BCL2L2
NM_006325	0.0013415	0.0201305	RAN		NM_015516	2.81459e-05	0.000424715	TSKU		NM_001353243	1.2612e-05	0.000185063	CYRIB		NM_001387342	4.09623e-05	0.000647472	BCL2L2-PABPN1
NM_032933	0.00134175	0.0201305	TMEM241		NM_153035	2.81017e-05	0.000424715	TCEANC2		NM_001353248	1.2612e-05	0.000185063	CYRIB		NM_000980	4.12206e-05	0.00064876	RPL18A
NM_033083	0.00133559	0.0201305	EAF1		NM_001370068	2.84604e-05	0.000428863	UBAP2		NM_001353254	1.2612e-05	0.000185063	CYRIB		NM_001329656	4.13532e-05	0.00064876	ZNF25
NM_015141	0.00135429	0.0202602	GPD1L		NM_005729	2.95572e-05	0.000444834	PPIF		NM_001353256	1.2612e-05	0.000185063	CYRIB		NM_001329658	4.13532e-05	0.00064876	ZNF25
NM_194326	0.00135668	0.0202704	RPS19BP1		NM_020423	2.98011e-05	0.000447945	SCYL3		NM_001353257	1.2612e-05	0.000185063	CYRIB		NM_001329659	4.13532e-05	0.00064876	ZNF25
NM_001284352	0.00135898	0.0202795	ELAPOR1		NM_001330624	3.00424e-05	0.00045101	CUL4B		NM_001353258	1.2612e-05	0.000185063	CYRIB		NM_001329660	4.13532e-05	0.00064876	ZNF25
NM_001377260	0.00136802	0.0203889	EGLN1		NM_033204	3.01638e-05	0.000452269	ZNF101		NM_001353259	1.2612e-05	0.000185063	CYRIB		NM_001329661	4.13532e-05	0.00064876	ZNF25
NM_018230	0.00137028	0.0203973	NUP133		NM_005990	3.06876e-05	0.000459552	STK10		NM_001353260	1.2612e-05	0.000185063	CYRIB		NM_001278698	4.15185e-05	0.000650543	POLR2H
NM_001177663	0.00137856	0.0204949	RIF1		NM_152416	3.12262e-05	0.000467037	NDUFAF6		NM_001353261	1.2612e-05	0.000185063	CYRIB		NM_001303448	4.15945e-05	0.000650923	SRRM1
NM_001008738	0.00138285	0.0205332	FNIP1		NM_001256661	3.16346e-05	0.000472216	TEAD2		NM_001353276	1.2612e-05	0.000185063	CYRIB		NM_006029	4.22717e-05	0.000660699	PNMA1
NM_004075	0.00138724	0.0205727	CRY1		NM_001353810	3.16508e-05	0.000472216	ATP11C		NM_001353282	1.2612e-05	0.000185063	CYRIB		NM_015072	4.28716e-05	0.000669244	TTLL5
NM_001366086	0.00139026	0.0205921	PHTF2		NM_001127897	3.17579e-05	0.000473228	RPGRIP1L		NM_001353283	1.2612e-05	0.000185063	CYRIB		NM_001083964	4.32105e-05	0.000672033	TDRKH
NM_001010	0.00139512	0.0206385	RPS6		NM_024112	3.19144e-05	0.000474973	BBLN		NM_001353284	1.2612e-05	0.000185063	CYRIB		NM_001083965	4.32105e-05	0.000672033	TDRKH
NM_001317771	0.00140585	0.0207715	RPL8		NM_017970	3.26169e-05	0.00048483	NRDE2		NM_001353285	1.2612e-05	0.000185063	CYRIB		NM_052932	4.31703e-05	0.000672033	TMEM123
NM_022152	0.00141006	0.0208079	TMBIM1		NM_001145031	3.27646e-05	0.000485229	PLAU		NM_001353286	1.2612e-05	0.000185063	CYRIB		NM_201599	4.35439e-05	0.000676382	ZMYM3
NM_001318471	0.00141489	0.0208278	ZFP1		NM_001319191	3.27646e-05	0.000485229	PLAU		NM_001353287	1.2612e-05	0.000185063	CYRIB		NM_001190737	4.38851e-05	0.000680841	NFIB
NM_001371386	0.0014133	0.0208278	ORMDL1		NM_002658	3.27646e-05	0.000485229	PLAU		NM_001353288	1.2612e-05	0.000185063	CYRIB		NM_002252	4.39471e-05	0.000680963	KCNS3
NM_001128847	0.00141834	0.0208301	SMARCA4		NM_001197115	3.29704e-05	0.000487678	GCLC		NM_001353289	1.2612e-05	0.000185063	CYRIB		NM_004635	4.41154e-05	0.000682731	MAPKAPK3
NM_001290204	0.0014255	0.0208301	DCP1A		NM_002151	3.32129e-05	0.000490663	HPN		NM_001353290	1.2612e-05	0.000185063	CYRIB		NM_001243571	4.43083e-05	0.000684033	MTMR2
NM_001290205	0.0014255	0.0208301	DCP1A		NM_001142597	3.33376e-05	0.000491903	CLP1		NM_001353291	1.2612e-05	0.000185063	CYRIB		NM_201278	4.43083e-05	0.000684033	MTMR2
NM_001290206	0.0014255	0.0208301	DCP1A		NM_000635	3.34502e-05	0.000492701	RFX2		NM_001353294	1.2612e-05	0.000185063	CYRIB		NM_001300751	4.45225e-05	0.00068431	LMBR1L
NM_032482	0.00142532	0.0208301	DOT1L		NM_001099280	3.35575e-05	0.000492701	MROH1		NM_001353306	1.2612e-05	0.000185063	CYRIB		NM_001319674	4.44793e-05	0.00068431	GMEB1
NM_152678	0.00142533	0.0208301	DENND6A		NM_001160305	3.35961e-05	0.000492701	SETD6		NM_001353307	1.2612e-05	0.000185063	CYRIB		NM_001377355	4.44128e-05	0.00068431	NKIRAS1
NM_001252386	0.00143311	0.0208648	TNIP1		NM_001282750	3.35662e-05	0.000492701	SUCO		NM_001353312	1.2612e-05	0.000185063	CYRIB		NM_003374	4.45438e-05	0.00068431	VDAC1
NM_001258454	0.00143311	0.0208648	TNIP1		NM_024860	3.35961e-05	0.000492701	SETD6		NM_001353316	1.2612e-05	0.000185063	CYRIB		NM_001135570	4.4792e-05	0.000686557	C12orf73
NM_001303247	0.00143047	0.0208648	SKIC8		NM_001303245	3.37005e-05	0.000493632	RASA2		NM_018393	1.2466e-05	0.000185063	TCP11L1		NM_002573	4.47992e-05	0.000686557	PAFAH1B3
NM_001378137	0.00144253	0.0209764	CARS1		NM_001017396	3.4041e-05	0.000497412	ZNF2		NM_001178133	1.27151e-05	0.000186248	SUFU		NM_020162	4.52594e-05	0.000692766	DHX33
NM_000859	0.00145046	0.0210405	HMGCR		NM_001282398	3.4041e-05	0.000497412	ZNF2		NM_001271609	1.27237e-05	0.000186248	STX10		NM_001242923	4.56441e-05	0.000697806	EIF3L
NM_181845	0.00144953	0.0210405	ZNF283		NM_020524	3.42017e-05	0.000499154	PBXIP1		NM_001164741	1.29277e-05	0.000188414	ARHGAP4		NM_001256303	4.60386e-05	0.000702982	DTNB
NM_001260495	0.00146229	0.0211864	RDX		NM_001306147	3.4485e-05	0.00050268	SEPTIN11		NM_001321287	1.29342e-05	0.000188414	ATG4A		NM_012318	4.69428e-05	0.000715054	LETM1
NM_001256405	0.00146784	0.021241	KDM2A		NM_001145165	3.46651e-05	0.000504086	DOHH		NM_001321288	1.29342e-05	0.000188414	ATG4A		NM_019005	4.68881e-05	0.000715054	MIOS
NM_001122752	0.00147372	0.021286	SERPINI1		NM_031304	3.46651e-05	0.000504086	DOHH		NM_198083	1.29187e-05	0.000188414	DHRS4L2		NM_001271837	4.79491e-05	0.000726863	RCN2
NM_001322980	0.00147451	0.021286	SFXN1		NM_001136053	3.55182e-05	0.000514011	TPRA1		NM_001348696	1.30661e-05	0.000190106	PMVK		NM_001351545	4.7883e-05	0.000726863	CCDC138
NM_001193361	0.00147949	0.0213064	EXD2		NM_001256063	3.54136e-05	0.000514011	CNTN1		NM_001306089	1.31308e-05	0.000190817	ZNF236		NM_032364	4.79034e-05	0.000726863	DNAJC14
NM_001350615	0.00147815	0.0213064	SRSF11		NM_001353001	3.55182e-05	0.000514011	TPRA1		NM_001350159	1.33308e-05	0.000193292	PHACTR4		NM_178815	4.77968e-05	0.000726863	ARL5B
NM_001305077	0.00148387	0.0213131	NAT9		NM_001353002	3.55182e-05	0.000514011	TPRA1		NM_001374321	1.33493e-05	0.000193292	SPAG1		NM_000512	4.87429e-05	0.000727588	GALNS
NM_003100	0.00148708	0.0213131	SNX2		NM_001193654	3.59886e-05	0.000519571	CYBC1		NM_172218	1.33493e-05	0.000193292	SPAG1		NM_001002836	4.84904e-05	0.000727588	ZNF787
NM_145049	0.00148542	0.0213131	UBLCP1		NM_001193657	3.59886e-05	0.000519571	CYBC1		NM_001144030	1.34575e-05	0.000194391	NAT10		NM_001145208	4.82154e-05	0.000727588	DEPDC1B
NM_184041	0.00148564	0.0213131	ALDOA		NM_001077365	3.78165e-05	0.000544657	POMT1		NM_024662	1.34575e-05	0.000194391	NAT10		NM_001286631	4.84043e-05	0.000727588	RBM26
NM_017758	0.00150153	0.0214943	ALKBH5		NM_001077366	3.78165e-05	0.000544657	POMT1		NM_001143821	1.36148e-05	0.000196428	PLEKHA5		NM_001349146	4.88066e-05	0.000727588	B3GALNT1
NM_001304944	0.00151312	0.0216084	DNAJC22		NM_007365	3.82653e-05	0.000550464	PADI2		NM_005680	1.36402e-05	0.00019656	TAF1B		NM_001349147	4.88066e-05	0.000727588	B3GALNT1
NM_018089	0.00151133	0.0216084	ANKZF1		NM_017955	3.85324e-05	0.000553644	CDCA4		NM_033630	1.38762e-05	0.000199722	SCAND1		NM_001349149	4.88066e-05	0.000727588	B3GALNT1
NM_001130040	0.0015168	0.0216352	SHC1		NM_001378443	3.87589e-05	0.000556236	SP110		NM_001371464	1.41849e-05	0.00020392	GALNT11		NM_001349150	4.88066e-05	0.000727588	B3GALNT1
NM_001130967	0.00152112	0.021671	ZNF385A		NM_001040273	3.90727e-05	0.000559408	TYSND1		NM_032169	1.4366e-05	0.000206279	ACAD11		NM_001349155	4.88066e-05	0.000727588	B3GALNT1
NM_001008530	0.00153601	0.0217792	LGMN		NM_017415	3.90727e-05	0.000559408	KLHL3		NM_134323	1.4529e-05	0.000208371	TARBP2		NM_001349156	4.88066e-05	0.000727588	B3GALNT1
NM_001145256	0.00153483	0.0217792	IRAK4		NM_032306	3.91713e-05	0.000560154	ALKBH7		NM_007022	1.45567e-05	0.00020852	CYB561D2		NM_001349157	4.88066e-05	0.000727588	B3GALNT1
NM_001321435	0.00153419	0.0217792	TMBIM1		NM_001024924	3.93047e-05	0.000560877	EXOC1		NM_001252406	1.47441e-05	0.000210703	ZBTB7B		NM_001349158	4.88066e-05	0.000727588	B3GALNT1
NM_006110	0.00153575	0.0217792	CD2BP2		NM_001077203	3.93226e-05	0.000560877	SENP7		NM_001256455	1.47441e-05	0.000210703	ZBTB7B		NM_001349159	4.88066e-05	0.000727588	B3GALNT1
NM_000904	0.00155718	0.0220352	NQO2		NM_001352900	3.93614e-05	0.000560877	ARSG		NM_144638	1.50693e-05	0.000215094	TMEM42		NM_001349162	4.88066e-05	0.000727588	B3GALNT1
NM_001365125	0.00155775	0.0220352	NUP98		NM_001195556	4.03481e-05	0.000574258	CLINT1		NM_001142547	1.51214e-05	0.000215583	RPUSD3		NM_024641	4.91841e-05	0.000732349	MANEA
NM_001379468	0.00156522	0.0221148	CEP19		NM_001278731	4.07508e-05	0.000578623	HARS2		NM_014817	1.52483e-05	0.000217135	TRIL		NM_015506	4.93859e-05	0.000734485	MMACHC
NM_001316960	0.00157258	0.0221925	AAMDC		NM_001278732	4.07508e-05	0.000578623	HARS2		NM_001244813	1.58801e-05	0.000225598	FOXP1		NM_001306158	4.96974e-05	0.000737374	RABL2A
NM_080430	0.00157821	0.0222457	SELENOM		NM_032041	4.09133e-05	0.000580247	NCALD		NM_020123	1.58801e-05	0.000225598	TM9SF3		NM_001306161	4.96974e-05	0.000737374	RABL2A
NM_001279351	0.00158548	0.0222693	REXO4		NM_001324022	4.11276e-05	0.000582345	TXNDC11		NM_001756	1.60216e-05	0.00022734	SERPINA6		NM_001270472	5.07724e-05	0.000751551	MCM3
NM_001374804	0.0015838	0.0222693	FAM111A		NM_022776	4.1206e-05	0.000582345	OSBPL11		NM_138373	1.60525e-05	0.000227511	MYADM		NM_001366369	5.07724e-05	0.000751551	MCM3
NM_001374864	0.0015838	0.0222693	FAM111A		NM_203331	4.12062e-05	0.000582345	CD59		NM_006135	1.62602e-05	0.000230184	CAPZA1		NM_001122821	5.12573e-05	0.000757837	SET
NM_001308122	0.00159684	0.0223896	SLC22A5		NM_001377394	4.16964e-05	0.000588584	TMEM267		NM_001278489	1.64525e-05	0.000232633	ANAPC15		NM_001272060	5.18607e-05	0.000765859	RPS6KB1
NM_001353009	0.00159779	0.0223896	SCAPER		NM_006675	4.20957e-05	0.000593525	TSPAN9		NM_022455	1.66863e-05	0.000235662	NSD1		NM_004618	5.21322e-05	0.000768965	TOP3A
NM_001193557	0.00160799	0.0225062	ENY2		NM_001297648	4.25097e-05	0.000598662	CNKSR1		NM_001321425	1.68281e-05	0.000237109	ZNF808		NM_001363879	5.2285e-05	0.000770316	TMF1
NM_001257102	0.00161816	0.0225693	NDUFB3		NM_017943	4.29725e-05	0.000604473	FBXO34		NM_001363550	1.68281e-05	0.000237109	ZNF808		NM_030768	5.24474e-05	0.000771805	ILKAP
NM_001322888	0.00161651	0.0225693	ABLIM1		NM_001242486	4.39033e-05	0.000616847	EIF1AD		NM_001321433	1.69115e-05	0.000238006	TMBIM1		NM_030953	5.28643e-05	0.000777031	TIGD6
NM_001322889	0.00161651	0.0225693	ABLIM1		NM_001330388	4.4052e-05	0.000618215	TPRKB		NM_014699	1.70495e-05	0.000239668	ZNF646		NM_001040451	5.38475e-05	0.000790559	RUFY1
NM_001142587	0.00162787	0.0226581	NFYC		NM_001354118	4.46758e-05	0.000622621	ZDHHC21		NM_002793	1.70859e-05	0.0002399	PSMB1		NM_001242463	5.47169e-05	0.000802386	FBXO32
NM_001267548	0.00163053	0.0226581	ARFRP1		NM_001354119	4.46758e-05	0.000622621	ZDHHC21		NM_016462	1.72306e-05	0.00024165	TMEM14C		NM_024829	5.54161e-05	0.000811694	PLBD1
NM_001321433	0.00163211	0.0226581	TMBIM1		NM_001354127	4.46758e-05	0.000622621	ZDHHC21		NM_001024213	1.75418e-05	0.000245443	S100A13		NM_001322297	5.59881e-05	0.000819119	SIDT1
NM_001321436	0.00163211	0.0226581	TMBIM1		NM_001354128	4.46758e-05	0.000622621	ZDHHC21		NM_001293213	1.75313e-05	0.000245443	TUBB		NM_001159576	5.70334e-05	0.000832475	SCNN1A
NM_001319111	0.00164157	0.0227366	NEPRO		NM_001354129	4.46758e-05	0.000622621	ZDHHC21		NM_201540	1.78074e-05	0.00024887	NDRG2		NM_001287742	5.7007e-05	0.000832475	FDFT1
NM_003568	0.00164002	0.0227366	ANXA9		NM_001354130	4.46758e-05	0.000622621	ZDHHC21		NM_001321163	1.79737e-05	0.000250902	ZNF69		NM_001287743	5.74625e-05	0.000837767	FDFT1
NM_001355404	0.0016468	0.0227696	ZNF724		NM_001354120	4.52833e-05	0.000626739	ZDHHC21		NM_001276342	1.81025e-05	0.000252116	RMC1		NM_005953	5.77936e-05	0.00084162	MT2A
NM_001378443	0.00164776	0.0227696	SP110		NM_001354121	4.52833e-05	0.000626739	ZDHHC21		NM_013326	1.81025e-05	0.000252116	RMC1		NM_001369598	5.80354e-05	0.000844163	ST7
NM_001080493	0.00166742	0.0229616	ZNF823		NM_001354122	4.52833e-05	0.000626739	ZDHHC21		NM_017654	1.84456e-05	0.000256598	SAMD9		NM_006110	5.87024e-05	0.000852879	CD2BP2
NM_001304815	0.00166554	0.0229616	CIC		NM_001354123	4.52833e-05	0.000626739	ZDHHC21		NM_022758	1.8835e-05	0.000261713	ILRUN		NM_016089	5.91946e-05	0.000859038	ZNF589
NM_017507	0.00166742	0.0229616	ZNF823		NM_001354124	4.52833e-05	0.000626739	ZDHHC21		NM_001349112	1.93633e-05	0.000268743	TMCO4		NM_024783	5.94247e-05	0.000861384	AGBL2
NM_001317186	0.00167868	0.0230901	CDH1		NM_001354126	4.52833e-05	0.000626739	ZDHHC21		NM_001256670	1.94825e-05	0.000270088	DPP3		NM_001284356	5.96465e-05	0.000863604	PINX1
NM_001369624	0.00169586	0.0232194	PI4KB		NM_001114173	4.5382e-05	0.000627385	CTSC		NM_022152	1.97926e-05	0.000274071	TMBIM1		NM_001300925	6.07306e-05	0.00087829	SMIM7
NM_001369625	0.00169586	0.0232194	PI4KB		NM_001024916	4.54884e-05	0.000627601	CBWD5		NM_031924	1.98428e-05	0.000274451	RSPH3		NM_001366445	6.10093e-05	0.000881307	RABGAP1L
NM_001369626	0.00169586	0.0232194	PI4KB		NM_001371364	4.56579e-05	0.000627601	DUS4L-BCAP29		NM_003082	2.02195e-05	0.000279339	SNAPC1		NM_001122741	6.28458e-05	0.000903946	ESR1
NM_001369629	0.00169586	0.0232194	PI4KB		NM_001371365	4.56579e-05	0.000627601	DUS4L-BCAP29		NM_001320952	2.02822e-05	0.000279565	ZNF232		NM_001329728	6.28639e-05	0.000903946	RAPH1
NM_017735	0.00171142	0.0234057	TTC27		NM_006265	4.5656e-05	0.000627601	RAD21		NM_014519	2.02822e-05	0.000279565	ZNF232		NM_003592	6.28476e-05	0.000903946	CUL1
NM_001142463	0.00171615	0.0234435	DKC1		NM_181581	4.56579e-05	0.000627601	DUS4L		NM_001037663	2.0587e-05	0.000283441	EEF1B2		NM_032138	6.27097e-05	0.000903946	KBTBD7
NM_001009186	0.00174025	0.0237186	CCT6A		NM_001145416	4.66043e-05	0.00063988	TMEM205		NM_001286577	2.07093e-05	0.000284801	C2CD3		NM_001286108	6.3082e-05	0.000905015	ATG5
NM_001303625	0.00173843	0.0237186	RPL10		NM_015508	4.7638e-05	0.000653329	TIPARP		NM_007363	2.08155e-05	0.000285609	NONO		NM_002265	6.3031e-05	0.000905015	KPNB1
NM_001193489	0.00174494	0.0237555	SECISBP2L		NM_022468	4.79831e-05	0.000657047	MMP25		NM_021121	2.07935e-05	0.000285609	EEF1B2		NM_006955	6.35423e-05	0.00091058	ZNF33B
NM_003404	0.00175276	0.0238348	YWHAB		NM_023074	4.80181e-05	0.000657047	ZNF649		NM_001354930	2.12453e-05	0.000291174	RIPK1		NM_152892	6.43893e-05	0.000921669	LRWD1
NM_001242929	0.00175618	0.0238541	ANKS3		NM_006317	4.85009e-05	0.000662901	BASP1		NM_001080409	2.13714e-05	0.000292569	ZNF99		NM_001329570	6.51038e-05	0.000930837	NIPSNAP3A
NM_001321194	0.00176509	0.0239208	TBL1XR1		NM_001282802	4.887e-05	0.00066719	SENP7		NM_014611	2.17534e-05	0.000297461	MDN1		NM_001239	6.52626e-05	0.000932048	CCNH
NM_001374330	0.00176509	0.0239208	TBL1XR1		NM_001370150	4.94748e-05	0.000674682	ISG20L2		NM_001286199	2.21088e-05	0.000301978	SCAF8		NM_001291963	6.58716e-05	0.000939679	DAP
NM_001369631	0.0017723	0.023937	LYRM1		NM_001145812	5.09563e-05	0.0006941	SH2B1		NM_194285	2.25627e-05	0.000307828	SPTY2D1		NM_001145432	6.60309e-05	0.000940885	SMIM20
NM_001369634	0.0017723	0.023937	LYRM1		NM_006111	5.34207e-05	0.000726847	ACAA2		NM_020964	2.27498e-05	0.000310031	EPG5		NM_001243313	6.66211e-05	0.00094822	STK36
NM_139323	0.00176987	0.023937	YWHAB		NM_001002876	5.35831e-05	0.000728235	CENPM		NM_001252127	2.29365e-05	0.000311869	AP4E1		NM_016224	6.75339e-05	0.000960125	SNX9
NM_001167606	0.00178219	0.0240435	RAB35		NM_005316	5.43324e-05	0.000737586	GTF2H1		NM_002709	2.29126e-05	0.000311869	PPP1CB		NM_001083963	6.82148e-05	0.000968712	TDRKH
NM_001130142	0.00179751	0.0241688	VWA5A		NM_001288998	5.55153e-05	0.000752798	GMIP		NM_001142573	2.33217e-05	0.000315665	IMPDH1		NM_000969	6.86557e-05	0.000972528	RPL5
NM_001135748	0.00179466	0.0241688	NEIL2		NM_001318390	5.61311e-05	0.000760293	TP53I11		NM_001167594	2.3385e-05	0.000315665	CTSA		NM_001348428	6.88467e-05	0.000972528	ZNF148
NM_001261840	0.00179754	0.0241688	BABAM2		NM_001039697	5.64727e-05	0.000760982	SNAPC3		NM_001385739	2.34515e-05	0.000315665	ZNF384		NM_001348430	6.88467e-05	0.000972528	ZNF148
NM_002079	0.00180129	0.024192	GOT1		NM_001318469	5.66239e-05	0.000760982	ZFP1		NM_001385754	2.34515e-05	0.000315665	ZNF384		NM_001348431	6.88467e-05	0.000972528	ZNF148
NM_007042	0.00180829	0.0242587	RPP14		NM_001318472	5.66239e-05	0.000760982	ZFP1		NM_001385755	2.34515e-05	0.000315665	ZNF384		NM_024334	6.887e-05	0.000972528	TMEM43
NM_001184897	0.00181347	0.0243009	PHF8		NM_001318473	5.66239e-05	0.000760982	ZFP1		NM_001385757	2.34515e-05	0.000315665	ZNF384		NM_004952	7.00442e-05	0.000988	EFNA3
NM_001303274	0.0018671	0.0249915	ACLY		NM_001318474	5.66239e-05	0.000760982	ZFP1		NM_001385779	2.34515e-05	0.000315665	ZNF384		NM_001374327	7.02046e-05	0.000989154	TBL1XR1
NM_001128213	0.00186934	0.0249935	WDSUB1		NM_001318476	5.66239e-05	0.000760982	ZFP1		NM_001385783	2.34515e-05	0.000315665	ZNF384		NM_003162	7.12179e-05	0.00100231	STRN
NM_001288580	0.00187419	0.0250304	BROX		NM_001369647	5.64727e-05	0.000760982	SNAPC3		NM_001385786	2.34515e-05	0.000315665	ZNF384		NM_001146158	7.18652e-05	0.00101029	MOGS
NM_001267048	0.00187685	0.0250379	ELAPOR1		NM_001291447	5.68263e-05	0.000762852	SALL2		NM_001015882	2.39627e-05	0.000321827	DNAJC25		NM_001304494	7.21886e-05	0.00101257	ZNF23
NM_001318202	0.00188323	0.0250792	FHOD1		NM_001178133	5.76067e-05	0.000772468	SUFU		NM_004125	2.39627e-05	0.000321827	DNAJC25-GNG10		NM_001381984	7.21886e-05	0.00101257	ZNF23
NM_182810	0.00188414	0.0250792	ATF4		NM_001382766	5.83775e-05	0.000781934	CTSL		NM_004294	2.42582e-05	0.000325433	MTRF1		NM_001042683	7.26221e-05	0.00101413	SHPRH
NM_032494	0.00188865	0.0251112	ZC3H8		NM_001145349	5.89621e-05	0.000788013	IPP		NM_001270639	2.44066e-05	0.000327059	JOSD2		NM_001193460	7.24039e-05	0.00101413	MSRB3
NM_053043	0.00189624	0.0251842	RBM33		NM_138493	5.89164e-05	0.000788013	CCDC167		NM_001350520	2.44797e-05	0.000327674	PDE4DIP		NM_001370327	7.26221e-05	0.00101413	SHPRH
NM_001029885	0.00190503	0.0252728	CPTP		NM_001101662	5.94348e-05	0.000793451	NRDC		NM_001656	2.46675e-05	0.000329822	TRIM23		NM_001370328	7.26221e-05	0.00101413	SHPRH
NM_001100621	0.0019323	0.0256061	C17orf80		NM_001267727	6.07537e-05	0.000809266	ARSG		NM_001164095	2.49799e-05	0.000333628	COPS7A		NM_001130010	7.29977e-05	0.00101825	CDIN1
NM_001258384	0.00197637	0.0261445	IDH3B		NM_012316	6.07412e-05	0.000809266	KPNA6		NM_001145410	2.52924e-05	0.000337428	NONO		NM_001122835	7.42992e-05	0.00103525	TTC13
NM_001348098	0.0019773	0.0261445	GFRA1		NM_001318749	6.08601e-05	0.000809789	MSANTD4		NM_001164803	2.53482e-05	0.000337798	RBMX		NM_032272	7.44341e-05	0.00103598	MAF1
NM_001355237	0.0019827	0.026187	ZNF738		NM_001363193	6.12007e-05	0.000813423	PCMTD1		NM_001164276	2.56607e-05	0.000341584	ZNF44		NM_001377307	7.45929e-05	0.00103705	L3MBTL1
NM_001310338	0.00198939	0.0262173	MGME1		NM_001330582	6.35295e-05	0.000842518	NDUFAF6		NM_001199799	2.58202e-05	0.000343329	ILDR1		NM_001136126	7.51714e-05	0.00104394	CCND3
NM_198459	0.00198754	0.0262173	DENND2C		NM_001354517	6.35295e-05	0.000842518	NDUFAF6		NM_018426	2.6343e-05	0.000349895	TMEM63B		NM_001240	7.54403e-05	0.00104652	CCNT1
NM_001130823	0.00200012	0.0263298	DNMT1		NM_001130156	6.39518e-05	0.000843478	MLF1		NM_001013399	2.65097e-05	0.000351334	CCNC		NM_001003791	7.57364e-05	0.00104775	ERLIN2
NM_001288776	0.00200817	0.0264066	E4F1		NM_001369781	6.39518e-05	0.000843478	MLF1		NM_001130842	2.64975e-05	0.000351334	ZNF286A		NM_001322081	7.57791e-05	0.00104775	MFSD9
NM_001142674	0.00202917	0.0266243	CHID1		NM_001369782	6.39518e-05	0.000843478	MLF1		NM_016339	2.72832e-05	0.000361187	RAPGEFL1		NM_032718	7.57791e-05	0.00104775	MFSD9
NM_016373	0.00203573	0.026681	WWOX		NM_001369783	6.39518e-05	0.000843478	MLF1		NM_001308229	2.73695e-05	0.000361535	C3orf33		NM_001371388	7.64703e-05	0.00105615	ORMDL1
NM_014003	0.00204557	0.0267806	DHX38		NM_001369784	6.39518e-05	0.000843478	MLF1		NM_173657	2.73695e-05	0.000361535	C3orf33		NM_001160210	7.73145e-05	0.00106664	SLC25A13
NM_001164373	0.00205793	0.0268781	GPN3		NM_014171	6.41269e-05	0.000844863	CRIPT		NM_001242822	2.75774e-05	0.000363883	DEF8		NM_001256416	7.75026e-05	0.00106806	NBPF3
NM_031287	0.00205861	0.0268781	SF3B5		NM_182960	6.42464e-05	0.000845513	PRELID2		NM_001193517	2.77536e-05	0.000365807	CHMP3		NM_152445	7.81048e-05	0.00107518	FAM161B
NM_133443	0.00205976	0.0268781	GPT2		NM_014924	6.54623e-05	0.000860576	ATG14		NM_001324089	2.78363e-05	0.000366496	VDAC2		NM_001297655	7.8232e-05	0.00107575	KIF2C
NM_001370371	0.0020641	0.0268916	PLCXD1		NM_001376256	6.59688e-05	0.00086629	CRYM		NM_001040108	2.83305e-05	0.000372189	MLH3		NM_001331133	7.85816e-05	0.00107675	ZNF253
NM_005740	0.00206755	0.0268916	DNAL4		NM_002027	6.76887e-05	0.000887908	FNTA		NM_001243197	2.84213e-05	0.000372975	IQSEC2		NM_001331134	7.85816e-05	0.00107675	ZNF253
NM_032111	0.00206587	0.0268916	MRPL14		NM_001271712	6.80433e-05	0.000890621	SLC2A8		NM_001025778	2.861e-05	0.000374537	VRK3		NM_001349896	7.88176e-05	0.00107675	HPS4
NM_001317185	0.00207033	0.0268986	CDH1		NM_001363823	6.7987e-05	0.000890621	SPAST		NM_001284382	2.86335e-05	0.000374537	UBE2Q2		NM_001363785	7.87548e-05	0.00107675	EIF3L
NM_001304274	0.00207749	0.026933	IMMP1L		NM_031287	6.88202e-05	0.000898956	SF3B5		NM_002749	3.06334e-05	0.000400261	MAPK7		NM_006739	7.87969e-05	0.00107675	MCM5
NM_144981	0.00207749	0.026933	IMMP1L		NM_152608	6.88293e-05	0.000898956	SDE2		NM_001198683	3.11681e-05	0.000406806	LEPROT		NM_021047	7.85816e-05	0.00107675	ZNF253
NM_005606	0.0020841	0.0269894	LGMN		NM_001144981	6.92373e-05	0.000899413	CCDC169		NM_032806	3.1414e-05	0.000409572	POMGNT2		NM_001165993	8.00209e-05	0.001092	GDPD1
NM_018682	0.00209531	0.0271052	KMT2E		NM_001144982	6.92373e-05	0.000899413	CCDC169		NM_001330510	3.15237e-05	0.000410558	PPIH		NM_207356	8.0185e-05	0.00109305	C1orf174
NM_001184720	0.00211089	0.0272773	GYG1		NM_001144983	6.92373e-05	0.000899413	CCDC169		NM_001270875	3.16121e-05	0.000411264	MEAF6		NM_001365672	8.05557e-05	0.00109692	COBLL1
NM_001286631	0.00211904	0.027353	RBM26		NM_001144984	6.92373e-05	0.000899413	CCDC169		NM_001277208	3.20376e-05	0.000416351	P2RY6		NM_001308350	8.08987e-05	0.0011004	SIDT1
NM_001374857	0.00212668	0.0274221	FAM111A		NM_001198910	6.92373e-05	0.000899413	CCDC169-SOHLH2		NM_001195227	3.25307e-05	0.000422303	TRPM4		NM_001300791	8.13672e-05	0.00110558	KIF3A
NM_001286951	0.00213397	0.0274593	TRMT10B		NM_194271	7.13886e-05	0.000926362	RNF34		NM_007033	3.25985e-05	0.000422728	RER1		NM_001024732	8.19406e-05	0.0011062	MECR
NM_007178	0.00213417	0.0274593	STRAP		NM_001206709	7.22918e-05	0.000936066	PRKAG1		NM_001367740	3.29935e-05	0.00042739	RABGEF1		NM_001349711	8.19406e-05	0.0011062	MECR
NM_001370327	0.00213987	0.0274736	SHPRH		NM_001318758	7.22874e-05	0.000936066	NFX1		NM_001127695	3.32838e-05	0.000430688	CTSA		NM_001349712	8.19406e-05	0.0011062	MECR
NM_138809	0.00213956	0.0274736	CMBL		NM_001317343	7.26217e-05	0.000939329	CDKN2AIP		NM_001025580	3.38205e-05	0.000437163	AMMECR1		NM_001349713	8.19406e-05	0.0011062	MECR
NM_182931	0.0021486	0.0275561	KMT2E		NM_003358	7.36623e-05	0.000951767	UGCG		NM_001375841	3.40485e-05	0.000439167	LPGAT1		NM_001349714	8.19406e-05	0.0011062	MECR
NM_003530	0.00216565	0.0277449	H3C4		NM_194359	7.39045e-05	0.000953874	RNF41		NM_001375844	3.40485e-05	0.000439167	LPGAT1		NM_001349717	8.19406e-05	0.0011062	MECR
NM_001355204	0.00217145	0.0277894	TRAPPC2B		NM_001143943	7.42742e-05	0.000956597	EFCAB2		NM_001350161	3.58856e-05	0.000462368	PHACTR4		NM_001319839	8.20338e-05	0.00110627	AACS
NM_001013657	0.00218976	0.027916	GDPGP1		NM_022480	7.41958e-05	0.000956597	KLHL25		NM_001329135	3.69471e-05	0.000475536	DYNC1LI1		NM_001144978	8.28881e-05	0.0011154	MTHFD2L
NM_001167929	0.00219068	0.027916	IL1RAP		NM_001369563	7.44309e-05	0.000957593	RPL17		NM_001042355	3.72394e-05	0.000476848	CYLD		NM_001162916	8.28636e-05	0.0011154	TYW3
NM_001167931	0.00219068	0.027916	IL1RAP		NM_001329613	7.56777e-05	0.000972596	SNAPC5		NM_001278411	3.74913e-05	0.000476848	AMN1		NM_001033024	8.34062e-05	0.00112117	FBXO7
NM_001364881	0.00219068	0.027916	IL1RAP		NM_000235	7.71097e-05	0.000989944	LIPA		NM_001370504	3.76032e-05	0.000476848	PSPH		NM_015939	8.38027e-05	0.0011253	TRMT6
NM_173511	0.00221446	0.0281889	FAM117B		NM_001172695	7.73316e-05	0.000991737	TSFM		NM_001370506	3.76032e-05	0.000476848	PSPH		NM_001366191	8.44063e-05	0.0011322	TMEM234
NM_001032372	0.00222036	0.0282039	ZNF226		NM_001286060	7.84108e-05	0.00100344	RAB30		NM_001370509	3.76032e-05	0.000476848	PSPH		NM_015332	8.4706e-05	0.00113501	NUDCD3
NM_001319090	0.00222036	0.0282039	ZNF226		NM_014488	7.84108e-05	0.00100344	RAB30		NM_001370510	3.76032e-05	0.000476848	PSPH		NM_001387286	8.48926e-05	0.0011363	CENPL
NM_001363136	0.00222999	0.0282962	MTDH		NM_015114	7.86473e-05	0.0010054	ANKLE2		NM_001370511	3.76032e-05	0.000476848	PSPH		NM_001204366	8.52909e-05	0.0011392	MGST2
NM_005168	0.00223463	0.028325	RND3		NM_000947	7.90809e-05	0.00100779	PRIM2		NM_001370513	3.76032e-05	0.000476848	PSPH		NM_001204367	8.52909e-05	0.0011392	MGST2
NM_001278209	0.00224432	0.0284177	NUP153		NM_001348929	7.90849e-05	0.00100779	DPPA4		NM_001370514	3.76032e-05	0.000476848	PSPH		NM_015191	8.67663e-05	0.00115768	SIK2
NM_001243177	0.00225862	0.0285686	ALDOA		NM_001364582	7.89385e-05	0.00100779	PAM		NM_001370516	3.76032e-05	0.000476848	PSPH		NM_001271909	8.71034e-05	0.00116095	SPATA33
NM_001317199	0.00226842	0.0286622	CXXC5		NM_001130674	7.92517e-05	0.00100885	CALU		NM_001370522	3.76032e-05	0.000476848	PSPH		NM_001378121	8.72103e-05	0.00116114	SH3D19
NM_001128309	0.00227358	0.0286971	TSPAN14		NM_145306	7.93456e-05	0.00100898	FAM241B		NM_001378744	3.72394e-05	0.000476848	CYLD		NM_006578	8.76073e-05	0.0011652	GNB5
NM_001242414	0.0022768	0.0287073	WDR20		NM_005100	8.18447e-05	0.00103966	AKAP12		NM_001378749	3.72394e-05	0.000476848	CYLD		NM_018352	9.12984e-05	0.00121301	TMA16
NM_003681	0.00230987	0.0290937	PDXK		NM_001199809	8.23345e-05	0.00104478	INTS7		NM_004577	3.76032e-05	0.000476848	PSPH		NM_001362923	9.14175e-05	0.00121331	TPST2
NM_001324494	0.00232516	0.0292246	ZNF48		NM_024054	8.27974e-05	0.00104955	C7orf25		NM_030752	3.7769e-05	0.000478447	TCP1		NM_014362	9.30904e-05	0.00123421	HIBCH
NM_152652	0.00232516	0.0292246	ZNF48		NM_000222	8.39945e-05	0.00106361	KIT		NM_001193307	3.78088e-05	0.000478449	SAMD9		NM_001137604	9.32237e-05	0.00123467	POLR1B
NM_032847	0.00233035	0.0292591	C8orf76		NM_018243	8.40851e-05	0.00106364	SEPTIN11		NM_001013406	3.8478e-05	0.00047875	KRIT1		NM_207344	9.33411e-05	0.00123493	SPRYD4
NM_000405	0.00234365	0.0293952	GM2A		NM_001270805	8.4286e-05	0.00106506	SYT6		NM_001029839	3.85083e-05	0.00047875	TCAIM		NM_005708	9.43725e-05	0.00124726	GPC6
NM_001033714	0.00236375	0.0295651	NOP2		NM_001908	8.4485e-05	0.00106646	CTSB		NM_001349776	3.78909e-05	0.00047875	DCAF6		NM_001313892	9.49537e-05	0.00125363	HMGB1
NM_001077624	0.00236709	0.0295651	ZNF846		NM_018407	8.58086e-05	0.00108203	LAPTM4B		NM_001350669	3.8478e-05	0.00047875	KRIT1		NM_032375	9.53575e-05	0.00125764	AKT1S1
NM_001258308	0.00236375	0.0295651	NOP2		NM_001286164	8.65649e-05	0.00109043	ASTN1		NM_001350670	3.8478e-05	0.00047875	KRIT1		NM_001287349	9.6187e-05	0.00126681	ZNF852
NM_006349	0.00236566	0.0295651	ZNHIT1		NM_001101357	8.7462e-05	0.00110058	CCDC160		NM_001350683	3.8478e-05	0.00047875	KRIT1		NM_015634	9.62541e-05	0.00126681	KIFBP
NM_181888	0.00239073	0.0298292	UBE2D3		NM_001135775	8.79824e-05	0.00110597	CACFD1		NM_001350684	3.8478e-05	0.00047875	KRIT1		NM_002691	9.74795e-05	0.0012816	POLD1
NM_001288722	0.00242653	0.0302128	B3GAT3		NM_014908	8.81746e-05	0.00110698	DOLK		NM_001350685	3.8478e-05	0.00047875	KRIT1		NM_001128212	9.80299e-05	0.00128614	WDSUB1
NM_181715	0.00242594	0.0302128	CRTC2		NM_015473	8.82462e-05	0.00110698	HEATR5A		NM_001350687	3.8478e-05	0.00047875	KRIT1		NM_001330277	9.80299e-05	0.00128614	WDSUB1
NM_001283154	0.00242907	0.030213	TANGO2		NM_001199815	8.9211e-05	0.00111792	GGCT		NM_001350688	3.8478e-05	0.00047875	KRIT1		NM_001251917	9.86738e-05	0.00129193	RAP1B
NM_018199	0.00243787	0.0302909	EXD2		NM_001303447	8.9644e-05	0.00112218	TXNDC11		NM_001350691	3.8478e-05	0.00047875	KRIT1		NM_020804	9.86766e-05	0.00129193	PACSIN1
NM_001300791	0.00245002	0.0303545	KIF3A		NM_001271711	9.07059e-05	0.00113429	SLC2A8		NM_001350693	3.8478e-05	0.00047875	KRIT1		NM_001282626	9.9223e-05	0.00129774	LMNA
NM_015662	0.00244869	0.0303545	IFT172		NM_001305156	9.23186e-05	0.00115326	PPP2R3C		NM_001350694	3.8478e-05	0.00047875	KRIT1		NM_000687	9.93766e-05	0.0012984	AHCY
NM_152292	0.00245061	0.0303545	TRMT10A		NM_145886	9.24295e-05	0.00115346	PIDD1		NM_001350695	3.8478e-05	0.00047875	KRIT1		NM_001128309	9.95939e-05	0.00129968	TSPAN14
NM_001023	0.00247414	0.0305488	RPS20		NM_001256858	9.41626e-05	0.00117387	RNF34		NM_001350696	3.8478e-05	0.00047875	KRIT1		NM_001355204	9.9888e-05	0.00129968	TRAPPC2B
NM_001037535	0.00248163	0.0305488	SCML1		NM_001033570	9.55006e-05	0.00118709	AMZ2		NM_006198	3.81288e-05	0.00047875	PCP4		NM_173631	9.9888e-05	0.00129968	ZNF547
NM_001037536	0.00248163	0.0305488	SCML1		NM_001319943	9.54827e-05	0.00118709	PAM		NM_194454	3.8478e-05	0.00047875	KRIT1		NM_198182	9.97393e-05	0.00129968	GRHL1
NM_001103184	0.0024743	0.0305488	FMN1		NM_014830	9.55186e-05	0.00118709	ZBTB39		NM_001256279	3.8633e-05	0.000479805	ZNF26		NM_001312673	0.000100319	0.00130394	PCYT1A
NM_001245002	0.0024782	0.0305488	NFIC		NM_001313959	9.61303e-05	0.00118979	AFF1		NM_004329	3.87589e-05	0.000480874	BMPR1A		NM_001330278	0.000101038	0.00131193	WDSUB1
NM_001320542	0.0024699	0.0305488	PHAF1		NM_001313960	9.61303e-05	0.00118979	AFF1		NM_001130519	3.88777e-05	0.000481852	ZNF195		NM_001013620	0.000102309	0.00132706	ALG10B
NM_001388027	0.00250242	0.0306784	SFXN3		NM_003478	9.59515e-05	0.00118979	CUL5		NM_012263	3.90792e-05	0.000483354	TTLL1		NM_001317739	0.000102846	0.00133265	BET1
NM_001388029	0.00250242	0.0306784	SFXN3		NM_024605	9.58606e-05	0.00118979	ARHGAP10		NM_001270640	3.95464e-05	0.000487632	JOSD2		NM_001300867	0.000105502	0.00136555	MIA3
NM_001388034	0.00250242	0.0306784	SFXN3		NM_001358	9.63697e-05	0.00119153	DHX15		NM_001270686	3.95464e-05	0.000487632	JOSD2		NM_001348262	0.000105602	0.00136555	TBC1D25
NM_001388035	0.00250242	0.0306784	SFXN3		NM_001375808	9.70228e-05	0.00119837	LPIN2		NM_138334	3.95464e-05	0.000487632	JOSD2		NM_002004	0.000105917	0.00136822	FDPS
NM_001244974	0.00251181	0.0307619	PPP1CC		NM_001242816	9.76505e-05	0.0012012	DEF8		NM_001142650	3.99681e-05	0.000492327	HNRNPLL		NM_000671	0.000106186	0.00137029	ADH5
NM_001358	0.00251564	0.0307773	DHX15		NM_001242817	9.76505e-05	0.0012012	DEF8		NM_000259	4.06166e-05	0.000498785	MYO5A		NM_001244570	0.000106491	0.00137281	BID
NM_001318010	0.0025246	0.0308238	CARD19		NM_001242820	9.76505e-05	0.0012012	DEF8		NM_001142495	4.06166e-05	0.000498785	MYO5A		NM_001242924	0.000108144	0.0013927	ZNF410
NM_020861	0.00252256	0.0308238	ZBTB2		NM_207514	9.76505e-05	0.0012012	DEF8		NM_001382348	4.06166e-05	0.000498785	MYO5A		NM_001365673	0.000108985	0.00140209	COBLL1
NM_001313902	0.00253636	0.0309042	NFE2L2		NM_001099661	9.78835e-05	0.00120284	EIF3CL		NM_001163022	4.12062e-05	0.000504482	KIZ		NM_016142	0.000109137	0.00140262	HSD17B12
NM_006164	0.00253636	0.0309042	NFE2L2		NM_001129898	9.8711e-05	0.00121177	KRBOX4		NM_001352434	4.12062e-05	0.000504482	KIZ		NM_001317906	0.000110202	0.00141342	CDCA2
NM_000408	0.00254194	0.0309407	GPD2		NM_000373	9.95494e-05	0.00121487	UMPS		NM_006635	4.11358e-05	0.000504482	ZNF460		NM_001317907	0.000110202	0.00141342	CDCA2
NM_000848	0.00255745	0.0310347	GSTM2		NM_000418	9.99164e-05	0.00121487	IL4R		NM_001033578	4.19157e-05	0.000512648	SGK3		NM_001099281	0.00011113	0.00142242	MROH1
NM_001376277	0.00255567	0.0310347	PAK1		NM_001144882	9.94829e-05	0.00121487	PRICKLE1		NM_001278209	4.23582e-05	0.000517535	NUP153		NM_022341	0.000111083	0.00142242	PDF
NM_001382646	0.00255541	0.0310347	SMTN		NM_001144883	9.94829e-05	0.00121487	PRICKLE1		NM_021101	4.24407e-05	0.000517871	CLDN1		NM_001031679	0.000112606	0.00143985	MSRB3
NM_001190818	0.00256291	0.0310379	ORC1		NM_001205206	9.94641e-05	0.00121487	SLC19A1		NM_145291	4.24717e-05	0.000517871	ZBTB49		NM_001320238	0.000112988	0.0014418	RANBP10
NM_001190819	0.00256291	0.0310379	ORC1		NM_001257406	9.99164e-05	0.00121487	IL4R		NM_001370249	4.28649e-05	0.000522137	CNDP2		NM_001320240	0.000112988	0.0014418	RANBP10
NM_007139	0.00257611	0.0311662	ZNF92		NM_001257407	9.99164e-05	0.00121487	IL4R		NM_001002249	4.30234e-05	0.00052301	ANAPC11		NM_001164811	0.000113679	0.00144769	PET117
NM_001013841	0.0025821	0.0312071	STAP2		NM_001286699	9.9971e-05	0.00121487	RCL1		NM_001289416	4.30234e-05	0.00052301	ANAPC11		NM_001166139	0.000113566	0.00144769	LCORL
NM_001282515	0.00258721	0.0312252	ZFP37		NM_001286700	9.9971e-05	0.00121487	RCL1		NM_001198624	4.32453e-05	0.000525178	TNFSF13		NM_007285	0.000114104	0.00145163	GABARAPL2
NM_004939	0.00258882	0.0312252	DDX1		NM_031435	9.96371e-05	0.00121487	THAP2		NM_030790	4.34177e-05	0.00052674	ITFG1		NM_004687	0.000115003	0.00146158	MTMR4
NM_001282856	0.00259617	0.0312823	GON4L		NM_001199943	0.000100457	0.00121954	SH3GL1		NM_001319294	4.36051e-05	0.00052795	KCTD3		NM_020440	0.000116247	0.00147591	PTGFRN
NM_001286220	0.0026004	0.0313017	GOT2		NM_001288579	0.00010243	0.00124225	BROX		NM_001370248	4.35868e-05	0.00052795	CNDP2		NM_001301082	0.00011762	0.00149182	CNOT8
NM_001308070	0.0026241	0.0315552	HCFC1R1		NM_001184801	0.000103151	0.00124973	UBR2		NM_001135255	4.43186e-05	0.000536051	RBBP4		NM_001257158	0.000118	0.00149514	CEP41
NM_001308123	0.00263207	0.0315559	ZNF24		NM_001254757	0.000104218	0.00126013	ST3GAL4		NM_021145	4.58905e-05	0.000554506	DMTF1		NM_017730	0.000118311	0.00149757	QRICH1
NM_001374859	0.00262909	0.0315559	FAM111A		NM_001348396	0.000104218	0.00126013	ST3GAL4		NM_001199659	4.59889e-05	0.000554583	LETM2		NM_001196	0.000118654	0.0015004	BID
NM_003000	0.00263199	0.0315559	SDHB		NM_001013649	0.000106795	0.00128796	C2orf68		NM_001286819	4.59889e-05	0.000554583	LETM2		NM_001243925	0.000118897	0.00150197	MAPKAPK3
NM_001290185	0.00264677	0.0316143	VPS11		NM_001032283	0.00010684	0.00128796	TMPO		NM_016551	4.75275e-05	0.000572564	TM7SF3		NM_001185023	0.000119315	0.00150574	CLDN7
NM_001370330	0.00264595	0.0316143	ELF1		NM_003276	0.00010684	0.00128796	TMPO		NM_001110303	4.7689e-05	0.000573935	USP20		NM_002741	0.000119586	0.00150613	PKN1
NM_001385044	0.00264717	0.0316143	TEX9		NM_001282719	0.000107551	0.00129523	LDAH		NM_001348451	4.8561e-05	0.000581759	CHD1L		NM_153369	0.000119507	0.00150613	MFSD4B
NM_005680	0.00264753	0.0316143	TAF1B		NM_001195254	0.000108261	0.00130248	APTX		NM_001351612	4.86288e-05	0.000581759	POLI		NM_001001664	0.000120352	0.00151427	SPOPL
NM_001354069	0.00265505	0.0316724	KIF27		NM_001363742	0.000108685	0.00130628	ATG16L1		NM_001351615	4.86288e-05	0.000581759	POLI		NM_198880	0.000121362	0.00152545	QRICH1
NM_001166703	0.0026634	0.03174	FAM104B		NM_001324171	0.000109399	0.00131355	WDR59		NM_001351617	4.86288e-05	0.000581759	POLI		NM_001286349	0.000121841	0.00152994	KIRREL1
NM_001378132	0.00266603	0.03174	RNMT		NM_000935	0.000109606	0.00131473	PLOD2		NM_001351618	4.86288e-05	0.000581759	POLI		NM_001206736	0.000122495	0.00153509	NSFL1C
NM_006345	0.00267356	0.031798	SLC30A9		NM_006630	0.000110759	0.00132724	ZNF234		NM_001351619	4.86288e-05	0.000581759	POLI		NM_030895	0.000122376	0.00153509	ZNF696
NM_001008491	0.00268223	0.0318378	SEPTIN2		NM_001102426	0.000111365	0.00133317	TBC1D8		NM_001012753	4.94459e-05	0.000589777	ZNF763		NM_053056	0.000122656	0.00153558	CCND1
NM_001349306	0.00268223	0.0318378	SEPTIN2		NM_001330384	0.000113885	0.00136199	BRD4		NM_001367173	4.94459e-05	0.000589777	ZNF763		NM_001195256	0.000122853	0.00153652	GFY
NM_005850	0.00269517	0.031919	SF3B4		NM_001305455	0.000115763	0.00138171	MED20		NM_001367174	4.94459e-05	0.000589777	ZNF763		NM_001360	0.000123546	0.00154365	DHCR7
NM_012333	0.00269881	0.031919	MYCBP		NM_001305457	0.000115763	0.00138171	MED20		NM_001345962	4.95812e-05	0.000590222	ABRAXAS1		NM_001370194	0.000123701	0.00154406	IGBP1
NM_018011	0.00269975	0.031919	ARGLU1		NM_001329605	0.000118429	0.00141213	CSNK1G1		NM_139076	4.95812e-05	0.000590222	ABRAXAS1		NM_015904	0.000124134	0.00154792	EIF5B
NM_032312	0.0026975	0.031919	YIPF4		NM_001370152	0.000118644	0.00141329	ISG20L2		NM_004988	5.05137e-05	0.000600729	MAGEA1		NM_001032373	0.000125449	0.00156278	ZNF226
NM_001385706	0.00270705	0.0319502	BCL2L12		NM_022755	0.00011948	0.00142185	IPPK		NM_001040135	5.10625e-05	0.000604868	ACTR3B		NM_001037304	0.000126982	0.00158031	THYN1
NM_006420	0.00270773	0.0319502	ARFGEF2		NM_152289	0.000121336	0.00144251	ZNF561		NM_001350940	5.10625e-05	0.000604868	ACTR3B		NM_006196	0.00012821	0.00159401	PCBP1
NM_001303458	0.00271651	0.0320221	IFT52		NM_001256820	0.00012426	0.00147436	RIT1		NM_001350941	5.10625e-05	0.000604868	ACTR3B		NM_001369148	0.000129245	0.00160529	ALDH3A2
NM_001350545	0.00272696	0.0321137	SNX14		NM_006912	0.00012426	0.00147436	RIT1		NM_001350943	5.10625e-05	0.000604868	ACTR3B		NM_001253382	0.000135771	0.00168468	RPL15
NM_001278227	0.00273426	0.0321679	RUSC1		NM_001370215	0.000127312	0.00150909	ZNF71		NM_006612	5.13411e-05	0.00060757	KIF1C		NM_001030001	0.000137435	0.00170365	RPS29
NM_000824	0.00277009	0.0322883	GLRB		NM_001079669	0.000128073	0.00151365	TMTC4		NM_001322040	5.16525e-05	0.000610056	NUTF2		NM_001330377	0.000138145	0.00171076	PCTP
NM_001033025	0.00275385	0.0322883	EXTL2		NM_001126132	0.000128051	0.00151365	TNNT1		NM_001322041	5.16525e-05	0.000610056	NUTF2		NM_001319137	0.000141075	0.00174534	CTSH
NM_001100423	0.00276845	0.0322883	SPATS2L		NM_016287	0.000128052	0.00151365	HP1BP3		NM_001378121	5.26938e-05	0.000621745	SH3D19		NM_001204446	0.00014193	0.00174903	AP5S1
NM_001261442	0.00275385	0.0322883	EXTL2		NM_014426	0.000128788	0.00151912	SNX5		NM_016154	5.52506e-05	0.000650639	RAB4B		NM_001256858	0.000141917	0.00174903	RNF34
NM_001367934	0.00276765	0.0322883	ATP8B2		NM_025235	0.000128751	0.00151912	TNKS2		NM_033505	5.521e-05	0.000650639	SELENOI		NM_006912	0.000141812	0.00174903	RIT1
NM_001385197	0.0027715	0.0322883	TYK2		NM_001370064	0.000129288	0.00152352	UBAP2		NM_001281297	5.63552e-05	0.000662999	EDF1		NM_194271	0.000141917	0.00174903	RNF34
NM_001385199	0.0027715	0.0322883	TYK2		NM_001199649	0.000129438	0.0015238	PTK2		NM_001278312	5.65517e-05	0.000664662	NUP155		NM_052963	0.000143081	0.00176149	TOP1MT
NM_013300	0.00276899	0.0322883	FAM216A		NM_173480	0.000130043	0.00152944	ZNF57		NM_001285444	5.75782e-05	0.000676067	PDXDC1		NM_032852	0.000143288	0.00176232	ATG4C
NM_015135	0.0027527	0.0322883	NUP205		NM_001128219	0.00013056	0.00153402	VGLL4		NM_001387846	5.80927e-05	0.000681444	RPSAP58		NM_001024924	0.000143561	0.00176395	EXOC1
NM_020177	0.00276011	0.0322883	FEM1C		NM_001278279	0.000130764	0.00153492	MRPL45		NM_001353405	5.88678e-05	0.000689864	ZNF416		NM_001382757	0.000144589	0.00177332	CTSL
NM_001206984	0.00278333	0.0323629	METTL23		NM_177417	0.00013599	0.00159471	KLC3		NM_001362862	5.97448e-05	0.000699461	PI4KA		NM_001441	0.000144606	0.00177332	FAAH
NM_001302705	0.00278333	0.0323629	METTL23		NM_001102371	0.000136732	0.00160185	FOXRED2		NM_152384	6.0276e-05	0.000704995	BBS5		NM_001032381	0.000145033	0.00177683	PQBP1
NM_001098502	0.00280375	0.0325371	CHCHD4		NM_032023	0.000137595	0.00161039	RASSF4		NM_001018037	6.18589e-05	0.000722807	VPS13A		NM_001349199	0.000145675	0.00178296	LPIN1
NM_014714	0.00280249	0.0325371	IFT140		NM_004055	0.000138089	0.0016146	CAPN5		NM_001278485	6.35342e-05	0.000740946	ANAPC15		NM_001329564	0.000146335	0.00178843	ZBED3
NM_001271927	0.00283349	0.0328185	KIF27		NM_001282925	0.000139457	0.00162903	ABI2		NM_001278486	6.35342e-05	0.000740946	ANAPC15		NM_004541	0.000146407	0.00178843	NDUFA1
NM_024665	0.00283121	0.0328185	TBL1XR1		NM_014923	0.000141011	0.00164558	FNDC3A		NM_030916	6.36147e-05	0.000741167	NECTIN4		NM_006009	0.000146876	0.00179243	TUBA1A
NM_001318472	0.00285819	0.0330087	ZFP1		NM_017647	0.000141951	0.00165495	FTSJ3		NM_017817	6.53867e-05	0.000761076	RAB20		NM_177983	0.000148703	0.00181296	PPM1G
NM_001318473	0.00285819	0.0330087	ZFP1		NM_001008393	0.000143061	0.00166628	C4orf46		NM_001367729	6.64321e-05	0.000768788	RABGEF1		NM_001321324	0.00015269	0.00185956	MOV10
NM_001318474	0.00285819	0.0330087	ZFP1		NM_000788	0.000143324	0.00166773	DCK		NM_001367730	6.64321e-05	0.000768788	RABGEF1		NM_007212	0.00015282	0.00185956	RNF2
NM_001206836	0.00287866	0.0332129	RAB11A		NM_001368886	0.000144446	0.00167917	COL13A1		NM_001367731	6.64321e-05	0.000768788	RABGEF1		NM_001350139	0.000154305	0.00187581	ZMYM4
NM_021242	0.00288715	0.0332788	MID1IP1		NM_001276342	0.000145768	0.00168803	RMC1		NM_001367732	6.64321e-05	0.000768788	RABGEF1		NM_147172	0.00015547	0.00188815	NUDT2
NM_014241	0.00289166	0.0332987	HACD1		NM_001318707	0.000145768	0.00168803	RMC1		NM_001367733	6.64321e-05	0.000768788	RABGEF1		NM_183401	0.000155625	0.00188821	RNF14
NM_003801	0.00289961	0.0333581	GPAA1		NM_013326	0.000145768	0.00168803	RMC1		NM_001367745	6.64321e-05	0.000768788	RABGEF1		NM_001291415	0.000156169	0.00189298	KDM6A
NM_020843	0.00290259	0.0333602	SCAPER		NM_015056	0.000145723	0.00168803	RRP1B		NM_001135555	6.7728e-05	0.000783032	EPB41L2		NM_001301107	0.000158514	0.00191956	WASHC3
NM_000754	0.00290549	0.0333615	COMT		NM_001346446	0.000148695	0.00172027	AHNAK		NM_001278346	6.80797e-05	0.000786343	PHYKPL		NM_000305	0.000158708	0.0019198	PON2
NM_016053	0.0029119	0.033403	WASHC3		NM_001282475	0.000149115	0.00172347	AP1G2		NM_001300897	6.82029e-05	0.000787012	SCLT1		NM_024511	0.000158839	0.0019198	HAUS3
NM_173602	0.00294703	0.0337736	DIP2B		NM_001386339	0.000151146	0.00174525	SBF2		NM_153634	6.83569e-05	0.000788034	CPNE8		NM_014372	0.000160332	0.00193599	RNF11
NM_006578	0.00295047	0.0337807	GNB5		NM_020335	0.000151289	0.00174525	VANGL2		NM_001256239	6.85055e-05	0.000788992	PGAP2		NM_012105	0.000161248	0.00194517	BACE2
NM_001353165	0.00297143	0.0339555	ZMYM2		NM_001376077	0.000152381	0.00175617	OSGEPL1		NM_001330648	6.95308e-05	0.000800036	NSUN7		NM_001080432	0.000162552	0.00195716	FTO
NM_003453	0.00297143	0.0339555	ZMYM2		NM_001307944	0.000153111	0.00176121	UPRT		NM_001352449	7.06862e-05	0.00081178	DCAF4		NM_001363891	0.000162552	0.00195716	FTO
NM_001112717	0.00297674	0.0339837	LIMCH1		NM_145052	0.000153111	0.00176121	UPRT		NM_181340	7.06862e-05	0.00081178	DCAF4		NM_001321688	0.00016331	0.0019644	BZW1
NM_001374856	0.00298889	0.0340898	FAM111A		NM_018902	0.000153608	0.00176356	PCDHA11		NM_001378356	7.09444e-05	0.000812422	MCM9		NM_005886	0.000164436	0.00197606	KATNB1
NM_001185092	0.00299589	0.0341372	NIT1		NM_031861	0.000153608	0.00176356	PCDHA11		NM_001378357	7.09444e-05	0.000812422	MCM9		NM_001271707	0.000165166	0.00198294	MKRN2
NM_133494	0.00300256	0.0341806	NEK7		NM_001346477	0.000154595	0.00177321	AMZ2		NM_001378359	7.09444e-05	0.000812422	MCM9		NM_001286423	0.000166788	0.00199859	GLB1L
NM_001145450	0.00300969	0.0342291	MORN2		NM_001253861	0.000154913	0.00177349	MND1		NM_001323018	7.24828e-05	0.00082925	SETD9		NM_024506	0.000166788	0.00199859	GLB1L
NM_001363829	0.00301425	0.0342484	BLTP2		NM_032117	0.000154913	0.00177349	MND1		NM_001369137	7.29284e-05	0.000833557	ALDH3A2		NM_001256721	0.000168392	0.00201398	CCT4
NM_000144	0.00302736	0.0343489	FXN		NM_001375899	0.000155883	0.0017829	CCDC112		NM_001032363	7.34406e-05	0.000837104	MICOS10		NM_006430	0.000168392	0.00201398	CCT4
NM_001288721	0.00302884	0.0343489	B3GAT3		NM_001195251	0.000157061	0.00179466	APTX		NM_001377216	7.35167e-05	0.000837104	CYP2R1		NM_001286577	0.000168836	0.00201738	C2CD3
NM_001128429	0.00303593	0.0343967	SMARCAD1		NM_001042601	0.000158219	0.00180618	TTC14		NM_001377217	7.35167e-05	0.000837104	CYP2R1		NM_001242824	0.000170201	0.00203176	FDPS
NM_001311311	0.00305257	0.0345524	VKORC1		NM_001079866	0.000160164	0.00182666	BCS1L		NM_001377227	7.35167e-05	0.000837104	CYP2R1		NM_001291018	0.000170826	0.00203357	PDE6D
NM_001271593	0.00306785	0.0346009	PPME1		NM_001199981	0.000160317	0.00182668	NDUFS1		NM_001042400	7.42684e-05	0.000844865	CEP63		NM_004822	0.000170838	0.00203357	NTN1
NM_001324140	0.00307458	0.0346009	ZNF41		NM_001193489	0.00016373	0.0018638	SECISBP2L		NM_015720	7.4802e-05	0.000850132	PODXL2		NM_015324	0.000170675	0.00203357	RRP8
NM_001324141	0.00307458	0.0346009	ZNF41		NM_001305043	0.000164271	0.0018682	TMEM59		NM_001017970	7.50007e-05	0.000851587	TMEM30B		NM_004104	0.000171799	0.00204307	FASN
NM_001324142	0.00307458	0.0346009	ZNF41		NM_001348076	0.00016474	0.00187177	DIMT1		NM_001171132	7.56103e-05	0.000856893	FAM3A		NM_001025235	0.000173924	0.00206445	TSPAN4
NM_001324145	0.00307458	0.0346009	ZNF41		NM_001316332	0.000164984	0.00187278	MAP2K3		NM_001282312	7.56103e-05	0.000856893	FAM3A		NM_001025236	0.000173924	0.00206445	TSPAN4
NM_001375360	0.00307567	0.0346009	RIPK2		NM_020715	0.000165784	0.00188009	PLEKHH1		NM_001321319	7.78237e-05	0.000876207	ZNF615		NM_001173513	0.000174907	0.00207037	TXNRD3
NM_004294	0.00307712	0.0346009	MTRF1		NM_001375418	0.000166495	0.00188637	MPDZ		NM_001348718	7.77649e-05	0.000876207	ZNF439		NM_015235	0.000174676	0.00207037	CSTF2T
NM_014173	0.00308182	0.0346213	BABAM1		NM_001320418	0.000169848	0.00192255	MITD1		NM_001348720	7.77649e-05	0.000876207	ZNF439		NM_020899	0.000174917	0.00207037	ZBTB4
NM_001291663	0.00308501	0.0346246	MKRN1		NM_024068	0.000170459	0.00192766	NABP2		NM_001348721	7.77649e-05	0.000876207	ZNF439		NM_001303242	0.000175996	0.00208118	PRUNE1
NM_001280801	0.00310167	0.0347546	RNF130		NM_014294	0.000170686	0.00192842	TRAM1		NM_001348723	7.77649e-05	0.000876207	ZNF439		NM_001164773	0.000176853	0.00208778	BCAT2
NM_001317395	0.00310241	0.0347546	KCTD10		NM_001320952	0.000170908	0.00192912	ZNF232		NM_001348724	7.77649e-05	0.000876207	ZNF439		NM_001302084	0.000176886	0.00208778	C11orf80
NM_018197	0.00310569	0.0347587	ZFP64		NM_001166114	0.000171595	0.00193506	PNPLA6		NM_020804	7.74498e-05	0.000876207	PACSIN1		NM_014294	0.000177523	0.00209334	TRAM1
NM_006965	0.00311603	0.0348418	ZNF24		NM_001288979	0.00017297	0.00194874	LIPA		NM_001267584	7.93899e-05	0.000893007	UBOX5		NM_001040446	0.000178233	0.00209974	MTMR12
NM_001320694	0.00312041	0.0348581	PKNOX1		NM_001204077	0.000173514	0.00195304	UBE4A		NM_001371322	7.98856e-05	0.000897745	CHCHD5		NM_001282193	0.000180324	0.0021204	RNASE4
NM_001354138	0.0031413	0.035026	MIA2		NM_001257158	0.000173988	0.00195656	CEP41		NM_001284517	8.06606e-05	0.000905609	PHF23		NM_001385273	0.000180324	0.0021204	ANG
NM_001354143	0.0031413	0.035026	MIA2		NM_001350935	0.000176516	0.00198313	ZCCHC8		NM_001322256	8.15304e-05	0.000913672	RAD54L2		NM_001199285	0.000180739	0.0021233	PHOSPHO2
NM_001328667	0.00315034	0.0350942	ARHGAP29		NM_001303481	0.000177272	0.00198978	ZNF282		NM_001387869	8.15304e-05	0.000913672	RAD54L2		NM_001017402	0.000183712	0.00215571	LAMB3
NM_001144942	0.00315335	0.035095	RAB34		NM_001002296	0.000181833	0.00203907	GOLGA7		NM_024516	8.28733e-05	0.000927857	PAGR1		NM_001308155	0.00018384	0.00215571	GOLIM4
NM_001278235	0.00316638	0.0352072	LMCD1		NM_001190965	0.00018206	0.00203971	ZMYM2		NM_001322297	8.50274e-05	0.000950209	SIDT1		NM_201281	0.000184775	0.00216465	MTMR2
NM_016154	0.00317248	0.0352423	RAB4B		NM_001324448	0.000182642	0.00204434	ADAT1		NM_173794	8.49492e-05	0.000950209	FUNDC1		NM_000933	0.000188541	0.00220672	PLCB4
NM_015324	0.00318973	0.035401	RRP8		NM_001008781	0.000184185	0.00205957	FAT3		NM_022825	8.52434e-05	0.00095174	PORCN		NM_001300942	0.000190601	0.00222876	EMSY
NM_001008844	0.0031997	0.035413	DSP		NM_001199295	0.000184345	0.00205957	ZNF549		NM_001001683	8.62013e-05	0.000961544	MED11		NM_001168724	0.000192032	0.00224341	TMEM135
NM_001271712	0.0031982	0.035413	SLC2A8		NM_001135036	0.000185292	0.00206632	TVP23C		NM_001134373	8.73223e-05	0.000972856	NT5C2		NM_004891	0.000192983	0.00225243	MRPL33
NM_003348	0.00319436	0.035413	UBE2N		NM_001204478	0.000185292	0.00206632	TVP23C-CDRT4		NM_013276	8.7377e-05	0.000972856	SHPK		NM_001370098	0.000196325	0.0022893	ZMYND11
NM_001001974	0.00322244	0.0355466	PLEKHA1		NM_001034194	0.000185788	0.00206803	EXOSC9		NM_014458	8.75765e-05	0.000974177	KLHL20		NM_020397	0.000196683	0.00229136	CAMK1D
NM_001162536	0.00322367	0.0355466	RBMXL1		NM_144636	0.000185624	0.00206803	CHCHD4		NM_198963	8.78948e-05	0.000976816	DHX57		NM_001166426	0.000198621	0.0023118	WDR13
NM_001363678	0.00322358	0.0355466	YKT6		NM_001001974	0.000190574	0.00211481	PLEKHA1		NM_001130020	8.96023e-05	0.000993959	ATP6V0A1		NM_006978	0.000199735	0.00232261	RNF113A
NM_016004	0.003218	0.0355466	IFT52		NM_001267623	0.000190693	0.00211481	ITPA		NM_001378543	8.96023e-05	0.000993959	ATP6V0A1		NM_001350076	0.000200343	0.00232753	PBRM1
NM_001001668	0.00325859	0.0358947	ZNF470		NM_001324236	0.000190693	0.00211481	ITPA		NM_001284424	8.97919e-05	0.000995145	MYRIP		NM_001201366	0.000203981	0.00236761	DNAL1
NM_003192	0.00326125	0.0358947	TBCC		NM_020354	0.000190218	0.00211481	ENTPD7		NM_001252511	9.09475e-05	0.0010061	SOAT1		NM_001317721	0.000208784	0.00242113	LRWD1
NM_000116	0.00328819	0.036158	TAFAZZIN		NM_001261406	0.000192429	0.00213211	MPDZ		NM_001252512	9.09475e-05	0.0010061	SOAT1		NM_001308445	0.000209001	0.00242141	NAA50
NM_001097612	0.00330231	0.0362465	GPR89A		NM_013432	0.000198305	0.0021952	TONSL		NM_001199815	9.21276e-05	0.00101822	GGCT		NM_001365764	0.000209606	0.00242618	USP42
NM_001349163	0.0033011	0.0362465	B3GALNT1		NM_001363041	0.000199489	0.00220627	FOXRED2		NM_001412	9.29149e-05	0.00102598	EIF1AX		NM_004396	0.000210302	0.00243201	DDX5
NM_001204364	0.00331683	0.0363725	FAM24B		NM_004077	0.000200556	0.00221604	CS		NM_001287437	9.35118e-05	0.00103068	JADE1		NM_015603	0.000210527	0.00243237	CCDC9
NM_001320035	0.00333692	0.0365593	GRAMD1A		NM_001122	0.000204613	0.0022588	PLIN2		NM_006826	9.343e-05	0.00103068	YWHAQ		NM_153689	0.000212042	0.00244762	C2orf69
NM_001317804	0.00336632	0.0368477	TRAM1		NM_001144822	0.000205534	0.00226689	CD58		NM_001129896	9.4516e-05	0.00103231	SYTL4		NM_001144900	0.000213457	0.0024617	MIEF2
NM_001145199	0.00337138	0.0368693	C12orf75		NM_001286067	0.000210099	0.00230669	C11orf54		NM_001370160	9.4516e-05	0.00103231	SYTL4		NM_006666	0.000214616	0.00247281	RUVBL2
NM_001039577	0.00338602	0.0369955	CCNL2		NM_001351986	0.000210099	0.00230669	C11orf54		NM_001370161	9.4516e-05	0.00103231	SYTL4		NM_014873	0.000216382	0.00248859	LPGAT1
NM_001319110	0.00342557	0.0373935	NEPRO		NM_001351988	0.000210099	0.00230669	C11orf54		NM_001370162	9.4516e-05	0.00103231	SYTL4		NM_001303229	0.000217669	0.00249564	PRUNE1
NM_022061	0.00343915	0.0375074	MRPL17		NM_001351989	0.000210099	0.00230669	C11orf54		NM_001370164	9.4516e-05	0.00103231	SYTL4		NM_001303243	0.000217669	0.00249564	PRUNE1
NM_001385046	0.00346158	0.0377177	TEX9		NM_001351990	0.000210099	0.00230669	C11orf54		NM_001370165	9.4516e-05	0.00103231	SYTL4		NM_001349541	0.000217424	0.00249564	GRAMD2B
NM_000303	0.00348232	0.0379091	PMM2		NM_001321788	0.000212007	0.00232552	CBLB		NM_001370166	9.4516e-05	0.00103231	SYTL4		NM_015542	0.000217788	0.00249564	UPF2
NM_181756	0.00349392	0.0380008	ZNF233		NM_019852	0.000213202	0.0023365	METTL3		NM_001370167	9.4516e-05	0.00103231	SYTL4		NM_001130912	0.000218366	0.00249998	SUGT1
NM_001243142	0.0035039	0.0380746	NUSAP1		NM_020390	0.000214262	0.00234599	EIF5A2		NM_001370168	9.4516e-05	0.00103231	SYTL4		NM_005880	0.000219616	0.00251201	DNAJA2
NM_001288655	0.00352197	0.0381849	DCAKD		NM_001144942	0.000216469	0.002368	RAB34		NM_032709	9.38634e-05	0.00103231	PYROXD2		NM_001193557	0.000220144	0.00251576	ENY2
NM_005481	0.00351828	0.0381849	MED16		NM_007066	0.000217963	0.00238218	PKIG		NM_013438	9.67069e-05	0.00105432	UBQLN1		NM_203453	0.000222629	0.00254185	PLPP6
NM_006618	0.00352363	0.0381849	KDM5B		NM_001370327	0.000218217	0.0023828	SHPRH		NM_001031623	9.78588e-05	0.00106495	ZNF451		NM_006420	0.000223274	0.0025469	ARFGEF2
NM_001317740	0.00353435	0.0382664	SH3BGR		NM_177405	0.000219903	0.00239903	ADA2		NM_001172698	9.78059e-05	0.00106495	PPARGC1B		NM_001385710	0.000224443	0.00255788	SCAND1
NM_003309	0.0035523	0.0382726	TSPYL1		NM_001291478	0.000220755	0.00240615	AKAP8L		NM_001270526	9.89605e-05	0.00107597	STOM		NM_015350	0.000224643	0.00255788	LRRC8B
NM_006743	0.00355661	0.0382726	RBM3		NM_001271593	0.000224452	0.00244423	PPME1		NM_015110	0.000100205	0.00108852	SMC5		NM_152355	0.000224991	0.00255953	ZNF441
NM_012328	0.00354409	0.0382726	DNAJB9		NM_003292	0.000230035	0.00249827	TPR		NM_001136193	0.000101549	0.00110114	FASTKD2		NM_003681	0.000228137	0.00259297	PDXK
NM_014008	0.00354783	0.0382726	CCDC22		NM_014601	0.000229932	0.00249827	EHD2		NM_001136194	0.000101549	0.00110114	FASTKD2		NM_001835	0.000231173	0.00262511	CLTCL1
NM_014708	0.00355734	0.0382726	KNTC1		NM_015207	0.000229833	0.00249827	OTUD3		NM_001385760	0.000101999	0.00110501	ZNF384		NM_014805	0.000233493	0.00264906	EPM2AIP1
NM_019852	0.00355189	0.0382726	METTL3		NM_001242739	0.000238407	0.00258685	ZNF691		NM_001352021	0.000102119	0.00110532	LMF1		NM_001126	0.000236407	0.00267249	ADSS2
NM_175921	0.00355474	0.0382726	RIMOC1		NM_001164741	0.000239563	0.00259707	ARHGAP4		NM_001272050	0.000103225	0.00111629	TK2		NM_001256281	0.000236405	0.00267249	RAB34
NM_001029863	0.00356399	0.0383097	C6orf120		NM_017822	0.000239917	0.00259856	KANSL2		NM_018841	0.000103767	0.00112115	GNG12		NM_001354989	0.000236015	0.00267249	FLT4
NM_001352275	0.00357127	0.0383534	RHOT2		NM_014752	0.000241111	0.00260915	SPCS2		NM_001134296	0.000103907	0.00112166	AP3M2		NM_001365073	0.000236407	0.00267249	ADSS2
NM_001190729	0.00362297	0.0388389	RALGPS1		NM_001135731	0.000241522	0.00261125	ZMAT4		NM_001377363	0.000104152	0.00112329	NKIRAS1		NM_001172646	0.000236688	0.00267326	PLCB4
NM_001286709	0.00362096	0.0388389	GTF3C5		NM_173814	0.000243708	0.00263253	PRTG		NM_032656	0.000104439	0.00112538	DHX37		NM_001101662	0.000237905	0.00268459	NRDC
NM_001033521	0.00363311	0.0389127	CSTF1		NM_005242	0.000244922	0.00264327	F2RL1		NM_001377365	0.000105335	0.00113402	NKIRAS1		NM_024589	0.000238739	0.00269159	ROGDI
NM_178439	0.00363753	0.0389252	GMCL1		NM_001290321	0.000245324	0.00264425	DMXL1		NM_001201484	0.000106916	0.00114898	PIGO		NM_001077700	0.000239726	0.0027003	MIER1
NM_001167865	0.00367889	0.0393325	NSMCE4A		NM_018081	0.000245451	0.00264425	WRAP53		NM_032634	0.000106916	0.00114898	PIGO		NM_001722	0.00024006	0.00270164	POLR3D
NM_001377474	0.00369296	0.0394476	KIF9		NM_001323640	0.000245745	0.00264505	SPATA5L1		NM_001159286	0.000107547	0.00115474	HDAC10		NM_001145337	0.000242015	0.00272121	MDM2
NM_001321424	0.00372515	0.039756	ZNF808		NM_001164391	0.000246634	0.00264753	MTF2		NM_001242816	0.000107953	0.00115601	DEF8		NM_020423	0.000245307	0.00275576	SCYL3
NM_001285404	0.00373245	0.0397984	THOC7		NM_001164393	0.000246634	0.00264753	MTF2		NM_001297563	0.000107943	0.00115601	TCEANC		NM_001255	0.000246311	0.00275965	CDC20
NM_015874	0.00375116	0.0399622	RBPJ		NM_001363890	0.000246211	0.00264753	JAGN1		NM_207514	0.000107953	0.00115601	DEF8		NM_001324193	0.000246113	0.00275965	PANK2
NM_001129765	0.0037554	0.0399718	NSDHL		NM_001324330	0.000247294	0.00265225	PAK3		NM_001032384	0.000108266	0.00115833	PQBP1		NM_153640	0.000246113	0.00275965	PANK2
NM_002691	0.00376393	0.0400269	POLD1		NM_001080383	0.000248588	0.00266376	GJC1		NM_012290	0.000112861	0.00120642	TLK1		NM_001354798	0.000247593	0.00277154	SLC25A38
NM_001370981	0.00377647	0.0401246	LARP7		NM_001079812	0.000254779	0.00272768	DIAPH1		NM_001031725	0.000114251	0.0012202	DDX59		NM_001282285	0.000248146	0.00277527	DYRK4
NM_001308401	0.00378002	0.0401266	METTL4		NM_001170961	0.000257867	0.00275828	IGSF1		NM_012106	0.000117294	0.00125158	ARL2BP		NM_001376283	0.000248963	0.00278193	PAK1
NM_001164796	0.00380499	0.0401776	SLC25A26		NM_005101	0.000258696	0.0027647	ISG15		NM_001162383	0.000118466	0.00126297	ARHGEF2		NM_001321227	0.000252585	0.00281989	HDAC6
NM_001252385	0.00379696	0.0401776	TNIP1		NM_015221	0.000259796	0.002774	DNMBP		NM_001319066	0.000119382	0.00126825	ITGB1BP1		NM_001286782	0.000253305	0.00282543	PCMTD1
NM_001350991	0.00380499	0.0401776	SLC25A26		NM_001014443	0.000261369	0.00278832	USP21		NM_001319067	0.000119382	0.00126825	ITGB1BP1		NM_001144030	0.000254016	0.0028278	NAT10
NM_001350992	0.00380499	0.0401776	SLC25A26		NM_030797	0.00026201	0.00279269	CYRIA		NM_001369745	0.000119382	0.00126825	ITGB1BP1		NM_001170414	0.000254217	0.0028278	TJP2
NM_001379210	0.00380499	0.0401776	SLC25A26		NM_001198775	0.000262455	0.00279384	PI4KB		NM_001369748	0.000119382	0.00126825	ITGB1BP1		NM_001351601	0.000254568	0.0028278	INTS6L
NM_173471	0.00380499	0.0401776	SLC25A26		NM_021216	0.000262582	0.00279384	ZNF71		NM_145214	0.000120692	0.00128104	TRIM11		NM_024662	0.000254016	0.0028278	NAT10
NM_001377941	0.00381227	0.0401835	ZFP62		NM_001304331	0.000262931	0.00279509	PPFIA4		NM_015897	0.000120987	0.00128304	PIAS4		NM_025196	0.000254641	0.0028278	GRPEL1
NM_001377942	0.00381227	0.0401835	ZFP62		NM_001330622	0.000264598	0.00281033	ZNF460		NM_001362828	0.000121429	0.00128659	COMT		NM_001353107	0.000256711	0.00284343	PRPSAP2
NM_001100812	0.00384323	0.0404741	CXCL16		NM_001330485	0.000264877	0.00281082	PREB		NM_001193380	0.000122166	0.00129326	IL17RE		NM_002767	0.000256711	0.00284343	PRPSAP2
NM_001271711	0.00385634	0.0405765	SLC2A8		NM_033364	0.000267914	0.00284055	CFAP91		NM_006265	0.000124854	0.00132056	RAD21		NM_004599	0.000256727	0.00284343	SREBF2
NM_001620	0.00386656	0.0406482	AHNAK		NM_012412	0.00027134	0.00287182	H2AZ2		NM_001145191	0.000125708	0.00132842	FAM200B		NM_001318012	0.000257391	0.00284828	XRCC4
NM_001003786	0.00388875	0.0407025	STRADA		NM_138635	0.00027134	0.00287182	H2AZ2		NM_133494	0.000126088	0.00133127	NEK7		NM_001286585	0.000260502	0.00287512	CDIPT
NM_001003787	0.00388875	0.0407025	STRADA		NM_001355404	0.000272626	0.0028829	ZNF724		NM_178863	0.000126571	0.0013352	KCTD13		NM_001286586	0.000260502	0.00287512	CDIPT
NM_001003788	0.00388875	0.0407025	STRADA		NM_001252129	0.000273223	0.00288627	LSM4		NM_001256835	0.000129194	0.00136168	QTRT2		NM_001294332	0.000260434	0.00287512	SDHA
NM_001363790	0.00388875	0.0407025	STRADA		NM_001318513	0.000273424	0.00288627	CTU2		NM_001316990	0.000130333	0.00137249	CEP95		NM_178221	0.000262123	0.00289047	ATG4C
NM_024602	0.00388095	0.0407025	HECTD3		NM_001142463	0.00027381	0.00288782	DKC1		NM_018147	0.00013102	0.00137851	FAIM		NM_033204	0.000262378	0.00289075	ZNF101
NM_001039590	0.00389521	0.0407344	USP9X		NM_001282618	0.000276334	0.0029119	GNAI2		NM_001146154	0.000131443	0.00138176	PTGR2		NM_001318509	0.000265459	0.00291449	ACSL4
NM_001199918	0.0039271	0.0408534	PGM3		NM_001199261	0.000287826	0.00303034	UCHL5		NM_001304514	0.00013292	0.00139606	GALNT11		NM_001345981	0.000265252	0.00291449	KLHL26
NM_001199919	0.0039271	0.0408534	PGM3		NM_001284209	0.000289315	0.00304337	MED6		NM_001330622	0.00013553	0.00142224	ZNF460		NM_001345982	0.000265252	0.00291449	KLHL26
NM_001367287	0.0039271	0.0408534	PGM3		NM_001353453	0.000290153	0.00304951	CCDC160		NM_001007025	0.000136004	0.00142597	GOSR1		NM_022977	0.000265459	0.00291449	ACSL4
NM_001370975	0.00391448	0.0408534	LARP7		NM_001001436	0.000291611	0.00306217	C16orf87		NM_001330259	0.000136212	0.00142691	ACOT9		NM_015669	0.000266917	0.00292794	PCDHB5
NM_001370978	0.00391448	0.0408534	LARP7		NM_001164502	0.000292013	0.00306372	EIF4ENIF1		NM_024121	0.000136363	0.00142725	TMEM185B		NM_198590	0.000270029	0.0029595	BSG
NM_024624	0.00392443	0.0408534	SMC6		NM_001204827	0.000293591	0.0030776	XPNPEP3		NM_001033583	0.000137723	0.00144023	ACOT9		NM_003756	0.000271995	0.00297845	EIF3H
NM_001258379	0.00393129	0.0408615	SLC4A7		NM_001300741	0.000297487	0.00311573	NUDT12		NM_001330636	0.000139395	0.00145646	HDAC11		NM_006357	0.000272466	0.00298102	UBE2E3
NM_002949	0.00396627	0.0411611	MRPL12		NM_001130860	0.000298929	0.00311957	HEPH		NM_001134774	0.000143198	0.0014936	KLC2		NM_013444	0.000273938	0.00299451	UBQLN2
NM_033515	0.003967	0.0411611	ARHGAP18		NM_001145795	0.000299406	0.00311957	SH2B1		NM_022822	0.000143198	0.0014936	KLC2		NM_001353001	0.000274854	0.00299932	TPRA1
NM_001257293	0.00397652	0.041224	HNRNPH1		NM_001308294	0.000299406	0.00311957	SH2B1		NM_025054	0.000146227	0.00152388	VCPIP1		NM_001353002	0.000274854	0.00299932	TPRA1
NM_000942	0.00398525	0.0412534	PPIB		NM_001367232	0.000298929	0.00311957	HEPH		NM_001184904	0.000147972	0.00153807	CARD8		NM_001300861	0.000278559	0.00303546	YIF1A
NM_016094	0.00398625	0.0412534	COMMD2		NM_001367242	0.000298929	0.00311957	HEPH		NM_001353972	0.000147935	0.00153807	STAMBP		NM_016049	0.000278889	0.00303546	EMC9
NM_001252634	0.00400772	0.0413471	THRB		NM_014799	0.000298929	0.00311957	HEPH		NM_001752	0.000148442	0.0015403	CAT		NM_022572	0.000278877	0.00303546	PNKD
NM_018438	0.00400914	0.0413471	FBXO6		NM_001308226	0.000307849	0.00320477	RPS15		NM_033018	0.000148434	0.0015403	CDK16		NM_001347715	0.000279898	0.0030438	FRA10AC1
NM_018947	0.00399988	0.0413471	CYCS		NM_001284254	0.00030891	0.00321304	GUCD1		NM_001008703	0.00014878	0.00154247	SMIM29		NM_001015880	0.000281235	0.0030557	PAPSS2
NM_001018837	0.0040128	0.0413491	HAX1		NM_001098504	0.000310526	0.00322706	DDX17		NM_001284240	0.000149591	0.00154955	CCSER2		NM_001079862	0.000282337	0.00306502	DBI
NM_020992	0.00401972	0.0413848	PDLIM1		NM_199187	0.000318086	0.00330278	KRT18		NM_001441	0.000150027	0.00155272	FAAH		NM_001131035	0.000284269	0.00308334	ZCCHC9
NM_052960	0.0040237	0.0413901	RBP7		NM_001199850	0.000325665	0.00337857	DAP3		NM_206967	0.000150526	0.00155656	C16orf74		NM_018046	0.000286027	0.00309974	AGGF1
NM_017807	0.0040341	0.0414614	OSGEP		NM_001324	0.000340613	0.00353061	CSTF1		NM_001097620	0.000151757	0.00156794	TMEM184A		NM_001305033	0.000287575	0.00311383	ZNF33B
NM_001161580	0.00404081	0.0414947	POC1A		NM_001128931	0.000341859	0.00354048	NAF1		NM_001080791	0.000156455	0.00161096	CCDC32		NM_001351116	0.0002879	0.00311467	NSUN6
NM_152334	0.00406943	0.0417527	TARS3		NM_006341	0.000346346	0.00358386	MAD2L2		NM_001289132	0.000156455	0.00161096	CCDC32		NM_001042480	0.000288842	0.00312218	GEMIN8
NM_003234	0.00410527	0.0420842	TFRC		NM_000158	0.000349768	0.00361368	GBE1		NM_001382434	0.000156455	0.00161096	CCDC32		NM_001110	0.000289574	0.0031256	ADAM10
NM_020340	0.00411666	0.0421649	ARFGEF3		NM_001376086	0.000349827	0.00361368	CAPN7		NM_001382435	0.000156455	0.00161096	CCDC32		NM_001321228	0.000289656	0.0031256	HDAC6
NM_001032730	0.00413317	0.0422978	USP48		NM_001320316	0.00035552	0.00366935	CFAP91		NM_001370363	0.000156793	0.00161306	FKBP2		NM_001034194	0.00029031	0.00312998	EXOSC9
NM_001831	0.00415145	0.0424485	CLU		NM_001376059	0.000358451	0.00369643	HESX1		NM_001207047	0.000159297	0.00163602	ATRN		NM_000381	0.000292217	0.00314245	MID1
NM_000387	0.00416383	0.0425387	SLC25A20		NM_001130689	0.000360634	0.00371577	HMGB2		NM_001323332	0.000159297	0.00163602	ATRN		NM_198514	0.000291898	0.00314245	NHLRC2
NM_001033549	0.00417464	0.0426127	BABAM1		NM_020786	0.000361478	0.00372128	PDP2		NM_001385744	0.000160742	0.00164865	ZNF384		NM_018843	0.000293302	0.00315144	SLC25A40
NM_001363572	0.00419704	0.0428048	HNRNPH1		NM_021195	0.000364528	0.00374948	CLDN6		NM_005836	0.000160801	0.00164865	RIDA		NM_001321226	0.000294699	0.00316373	HDAC6
NM_001363692	0.00422355	0.0430384	SYNE3		NM_001005353	0.000374258	0.00384627	AK4		NM_001323681	0.000161878	0.00165829	NRSN2		NM_000511	0.00029905	0.00320498	FUT2
NM_001098620	0.0042469	0.0431515	PCBP2		NM_181706	0.000377118	0.00387237	DNAJC24		NM_001099625	0.000162518	0.00166153	MTFR1L		NM_001097638	0.00029905	0.00320498	FUT2
NM_001321690	0.00424909	0.0431515	BZW1		NM_001195555	0.000379408	0.00389256	CLINT1		NM_001307943	0.000162608	0.00166153	TTC17		NM_001075098	0.000300965	0.00322276	MOCS1
NM_001387135	0.00424709	0.0431515	DNASE1		NM_001071775	0.000382194	0.00391781	MZT1		NM_022171	0.00016247	0.00166153	TCTA		NM_001145056	0.000301277	0.00322296	SLC44A2
NM_020961	0.00424236	0.0431515	METTL14		NM_002755	0.000383208	0.00392487	MAP2K1		NM_001387113	0.000163707	0.00167134	POLK		NM_022753	0.000301496	0.00322296	S100PBP
NM_017983	0.0042548	0.0431728	WIPI1		NM_001319122	0.000383743	0.00392701	DNPEP		NM_144732	0.000164029	0.00167321	HNRNPUL1		NM_001251989	0.000304053	0.00324044	GMNN
NM_001324139	0.00427643	0.0433555	ZNF41		NM_018686	0.000386296	0.00394978	CMAS		NM_015662	0.00016462	0.00167782	IFT172		NM_001282418	0.000304	0.00324044	STAG2
NM_001281494	0.00431671	0.0437268	MSH6		NM_001374486	0.000387636	0.00396012	PIGV		NM_001282903	0.00016549	0.00168383	TRPS1		NM_001379210	0.000304161	0.00324044	SLC25A26
NM_006371	0.00432414	0.043765	CRTAP		NM_001258038	0.000391662	0.00399449	SPRY1		NM_014112	0.00016549	0.00168383	TRPS1		NM_173471	0.000304161	0.00324044	SLC25A26
NM_023074	0.00432878	0.0437749	ZNF649		NM_199327	0.000391662	0.00399449	SPRY1		NM_015989	0.000168314	0.00171113	CSAD		NM_152227	0.000304473	0.00324102	SNX5
NM_020943	0.00433365	0.0437871	CWC22		NM_001303614	0.000393965	0.00401458	SAMD4B		NM_001131016	0.000170472	0.00172101	CIZ1		NM_004107	0.000310981	0.00330749	FCGRT
NM_004182	0.00434442	0.0438588	UXT		NM_001178040	0.000396591	0.00403792	STX3		NM_001257976	0.000170472	0.00172101	CIZ1		NM_001171251	0.00031427	0.00333763	HROB
NM_152528	0.0043526	0.0439044	WDSUB1		NM_001349111	0.000397464	0.0040434	ST6GALNAC3		NM_001278201	0.000170264	0.00172101	SLC43A3		NM_001376268	0.000314345	0.00333763	PAK1
NM_001127582	0.0044489	0.0444327	ING4		NM_001319043	0.000398038	0.00404582	EIF2A		NM_001371695	0.000170715	0.00172101	CYP20A1		NM_001322820	0.000315399	0.00333854	SOD2
NM_001283018	0.00442676	0.0444327	NAPB		NM_001184906	0.000400186	0.00406423	FBXL20		NM_001371696	0.000170715	0.00172101	CYP20A1		NM_003341	0.000315475	0.00333854	UBE2E1
NM_001308135	0.00444424	0.0444327	ZBTB8OS		NM_001001701	0.000403074	0.00408668	C4orf3		NM_001371697	0.000170715	0.00172101	CYP20A1		NM_012259	0.00031506	0.00333854	HEY2
NM_001317095	0.00442465	0.0444327	NAA60		NM_001365264	0.000402808	0.00408668	ESRP2		NM_001371699	0.000170715	0.00172101	CYP20A1		NM_018660	0.000315493	0.00333854	ZNF395
NM_001319119	0.00443889	0.0444327	DNPEP		NM_001191022	0.000407894	0.00410448	CTCF		NM_001371702	0.000170715	0.00172101	CYP20A1		NM_001283024	0.000318402	0.0033665	NTAQ1
NM_005381	0.00444959	0.0444327	NCL		NM_001329763	0.000407619	0.00410448	ZNF875		NM_001371703	0.000170715	0.00172101	CYP20A1		NM_001276457	0.000318912	0.00336906	ELF2
NM_006052	0.0044333	0.0444327	VPS26C		NM_001329765	0.000407619	0.00410448	ZNF875		NM_001371704	0.000170715	0.00172101	CYP20A1		NM_001188	0.000320444	0.0033824	BAK1
NM_001204088	0.00449258	0.0448245	NBL1		NM_001329766	0.000407619	0.00410448	ZNF875		NM_001033518	0.000173636	0.00174899	WIPI2		NM_001008489	0.000321773	0.00338716	PHOSPHO2
NM_001363491	0.00450737	0.0448756	ZC3HAV1		NM_001329770	0.000407619	0.00410448	ZNF875		NM_001242483	0.000175053	0.00175885	EIF1AD		NM_001199288	0.000321773	0.00338716	PHOSPHO2
NM_016021	0.00451117	0.0448756	UBE2J1		NM_001329771	0.000407619	0.00410448	ZNF875		NM_001242484	0.000175053	0.00175885	EIF1AD		NM_001199290	0.000321773	0.00338716	KLHL23
NM_016127	0.00450984	0.0448756	SARAF		NM_001329775	0.000407619	0.00410448	ZNF875		NM_001242485	0.000175053	0.00175885	EIF1AD		NM_004782	0.000321971	0.00338716	SNAP29
NM_017902	0.00451647	0.0448756	HIF1AN		NM_001351786	0.000405973	0.00410448	CARD8		NM_001032998	0.000175639	0.00176327	KYNU		NM_001376823	0.000322888	0.00339396	MBNL1
NM_018407	0.00451534	0.0448756	LAPTM4B		NM_006565	0.000407894	0.00410448	CTCF		NM_001320610	0.000178169	0.00178718	CHCHD6		NM_000100	0.000323543	0.00339801	CSTB
NM_001267580	0.00453554	0.0450277	PRC1		NM_001975	0.000411152	0.00413381	ENO2		NM_001024855	0.000178845	0.0017897	ZNF197		NM_001102420	0.000326844	0.00342982	ZFAND5
NM_001374457	0.00455359	0.0451693	SMARCA4		NM_014060	0.000413294	0.00415188	MCTS1		NM_001078650	0.000178866	0.0017897	TMEM134		NM_001308347	0.000327251	0.00343123	CIAPIN1
NM_001319114	0.00456203	0.0452155	NEPRO		NM_014765	0.000418301	0.00419868	TOMM20		NM_001323294	0.000178845	0.0017897	ZNF197		NM_001145795	0.000328512	0.00343589	SH2B1
NM_001018050	0.0045709	0.0452659	POLR3H		NM_001349239	0.000419754	0.00420627	DMXL1		NM_002898	0.000182409	0.00182363	RBMS2		NM_001308294	0.000328512	0.00343589	SH2B1
NM_001388031	0.00458034	0.0453218	SFXN3		NM_004388	0.000419666	0.00420627	CTBS		NM_001257101	0.00018299	0.00182793	PCGF5		NM_024094	0.000328515	0.00343589	DSCC1
NM_001196	0.00459662	0.0453816	BID		NM_003400	0.00042508	0.00425609	XPO1		NM_184043	0.000194149	0.00193779	ALDOA		NM_003580	0.000330195	0.00345059	NSMAF
NM_001244570	0.00459662	0.0453816	BID		NM_000214	0.000432937	0.00432399	JAG1		NM_000951	0.000195093	0.0019456	PRRG2		NM_001303247	0.000333589	0.00348317	WDR61
NM_006155	0.00459777	0.0453816	SEPTIN2		NM_001282710	0.000432777	0.00432399	SLC66A3		NM_001281773	0.000197194	0.00196492	ZMYND8		NM_001167595	0.000334941	0.00349439	AMACR
NM_001377943	0.00460258	0.0453916	ZFP62		NM_001376058	0.000437502	0.00436235	HESX1		NM_138363	0.00019802	0.00197152	CEP95		NM_001372076	0.00033762	0.0035165	PAX9
NM_001166168	0.00461508	0.0454774	NEK6		NM_001376060	0.000437502	0.00436235	HESX1		NM_001326297	0.000199107	0.00197582	ZC3H14		NM_006194	0.00033762	0.0035165	PAX9
NM_005443	0.004621	0.0454981	PAPSS1		NM_014051	0.000440639	0.00439	TMEM14A		NM_001326300	0.000199107	0.00197582	ZC3H14		NM_001349271	0.000338724	0.00352509	TMCC1
NM_001032288	0.00463053	0.045517	UBE2V1		NM_001388309	0.000443704	0.00441689	IRGQ		NM_144564	0.000198989	0.00197582	SLC39A3		NM_018026	0.000341022	0.00354606	PACS1
NM_001282577	0.00463053	0.045517	UBE2V1		NM_001083913	0.00044542	0.00443031	WBP1L		NM_213568	0.000198989	0.00197582	SLC39A3		NM_001331212	0.000342066	0.00355399	TMEM45B
NM_001190964	0.00465599	0.0457297	ZMYM2		NM_001257344	0.000448034	0.00445264	BCS1L		NM_001304947	0.000202469	0.00200753	KRBA2		NM_001191	0.00034723	0.00358766	BCL2L1
NM_001145339	0.00467588	0.0457746	MDM2		NM_001193532	0.000449565	0.00446418	RAB42		NM_001004309	0.000203436	0.00201546	ZNF774		NM_001270927	0.000347303	0.00358766	IFIT1
NM_001315530	0.00466666	0.0457746	RPL26		NM_006516	0.000450235	0.00446715	SLC2A1		NM_001330599	0.00020595	0.00203869	TRPS1		NM_001270928	0.000347303	0.00358766	IFIT1
NM_001315531	0.00467453	0.0457746	RPL26		NM_001006682	0.000452036	0.00447764	SPIN2B		NM_001128142	0.000208137	0.00205527	RWDD3		NM_001270929	0.000347303	0.00358766	IFIT1
NM_002392	0.00467588	0.0457746	MDM2		NM_001006683	0.000452036	0.00447764	SPIN2B		NM_001256405	0.000208007	0.00205527	KDM2A		NM_001270930	0.000347303	0.00358766	IFIT1
NM_001354146	0.00469855	0.0459589	MIA2		NM_001017923	0.000452925	0.00448277	C14orf28		NM_001278247	0.000208137	0.00205527	RWDD3		NM_001317919	0.00034723	0.00358766	BCL2L1
NM_001037540	0.00471641	0.0460959	SCML1		NM_001127605	0.000458154	0.00452338	LIPA		NM_012327	0.000209075	0.00206115	PIGN		NM_001548	0.000347303	0.00358766	IFIT1
NM_001304494	0.00476356	0.0464806	ZNF23		NM_001351987	0.000458057	0.00452338	C11orf54		NM_176787	0.000209075	0.00206115	PIGN		NM_001283012	0.000348855	0.00360073	DEPTOR
NM_001381984	0.00476356	0.0464806	ZNF23		NM_006955	0.00045754	0.00452338	ZNF33B		NM_000461	0.000210911	0.00207416	THRB		NM_006066	0.00035359	0.00364064	AKR1A1
NM_052897	0.00480131	0.0467883	MBD6		NM_004695	0.000459172	0.00452601	SLC16A5		NM_001354713	0.000210911	0.00207416	THRB		NM_006521	0.000353293	0.00364064	TFE3
NM_197962	0.00480291	0.0467883	GLRX2		NM_145169	0.000458966	0.00452601	SFT2D1		NM_001354715	0.000210911	0.00207416	THRB		NM_153326	0.00035359	0.00364064	AKR1A1
NM_170784	0.00481256	0.0468441	MKKS		NM_001276478	0.000463922	0.0045691	ICA1		NM_000895	0.000212923	0.0020889	LTA4H		NM_001002236	0.000354279	0.00364215	SERPINA1
NM_001244666	0.00484752	0.0471076	STX5		NM_005828	0.00046436	0.00456968	DCAF7		NM_001199707	0.00021293	0.0020889	KIAA0895		NM_001286500	0.000354315	0.00364215	NAE1
NM_001330294	0.00484752	0.0471076	STX5		NM_001384574	0.000466996	0.00459187	SAMD4B		NM_006296	0.000212818	0.0020889	VRK2		NM_001318134	0.000355187	0.00364813	GAK
NM_014170	0.00488478	0.0474312	GTPBP8		NM_001300980	0.000470769	0.0046252	TMCO6		NM_001190807	0.000213439	0.00209219	CYB5A		NM_001160224	0.000355977	0.00365028	RNF170
NM_001164094	0.00489733	0.0475145	COPS7A		NM_145236	0.000478171	0.00469409	B3GNT7		NM_001286644	0.000215244	0.00210817	COP1		NM_001160225	0.000355977	0.00365028	RNF170
NM_001278233	0.00495989	0.0479269	LMCD1		NM_001386451	0.000479413	0.00469863	LZTFL1		NM_001160372	0.000217008	0.00212371	TRAPPC9		NM_001146698	0.000356416	0.00365181	RBM19
NM_001278234	0.00495989	0.0479269	LMCD1		NM_001386452	0.000479413	0.00469863	LZTFL1		NM_001003704	0.00021795	0.0021312	MTFP1		NM_001100873	0.000358059	0.00366268	C16orf46
NM_001286661	0.00495062	0.0479269	TMEM68		NM_006579	0.000481739	0.0047176	EBP		NM_198591	0.00022063	0.00215566	BSG		NM_152337	0.000358059	0.00366268	C16orf46
NM_001370239	0.0049484	0.0479269	PARP3		NM_007214	0.000482365	0.0047199	SEC63		NM_001282285	0.000221448	0.0021619	DYRK4		NM_000081	0.000359035	0.00366968	LYST
NM_003270	0.00495342	0.0479269	TSPAN6		NM_001256119	0.000484168	0.0047337	NAA10		NM_001364523	0.000223546	0.00218061	SLU7		NM_016612	0.000359982	0.00367638	SLC25A37
NM_173666	0.00496402	0.0479281	DTWD2		NM_001190818	0.000485033	0.00473447	ORC1		NM_001382436	0.000224057	0.00218383	CCDC32		NM_001369563	0.000361746	0.00369139	RPL17
NM_001031713	0.00497254	0.0479715	MCUR1		NM_001190819	0.000485033	0.00473447	ORC1		NM_004169	0.000226798	0.00220876	SHMT1		NM_001199155	0.000362298	0.00369403	KAT7
NM_001353111	0.00500055	0.0480955	CEP63		NM_001329139	0.000490073	0.0047798	PTPRF		NM_032890	0.000228308	0.00222167	DISP1		NM_001319990	0.000364691	0.00371542	SUPT5H
NM_001353112	0.00500055	0.0480955	CEP63		NM_001127688	0.000491135	0.00478628	BEX4		NM_001385710	0.000228697	0.00222366	SCAND1		NM_201382	0.000366096	0.00372672	PLEC
NM_001353125	0.00500055	0.0480955	CEP63		NM_004390	0.000494952	0.00481958	CTSH		NM_173175	0.000229103	0.00222402	PTK2B		NM_000991	0.000368498	0.00374811	RPL28
NM_014488	0.00500148	0.0480955	RAB30		NM_006427	0.000502221	0.00488642	SIVA1		NM_173176	0.000229103	0.00222402	PTK2B		NM_021239	0.000368793	0.00374811	RBM25
NM_000291	0.00501205	0.0481584	PGK1		NM_001316964	0.000505986	0.00491908	REEP4		NM_017872	0.000229338	0.0022245	THG1L		NM_032494	0.000369312	0.00375035	ZC3H8
NM_016955	0.00501797	0.0481766	SEPSECS		NM_001142649	0.000508895	0.00494338	ANO5		NM_020861	0.000230377	0.00223099	ZBTB2		NM_015380	0.00037145	0.00376902	SAMM50
NM_001042601	0.00504102	0.0483437	TTC14		NM_014425	0.000512159	0.00497108	INVS		NM_153371	0.000230265	0.00223099	LNX2		NM_024516	0.000375492	0.00380697	PAGR1
NM_001135570	0.00504347	0.0483437	C12orf73		NM_024829	0.000513606	0.00498111	PLBD1		NM_013451	0.000235118	0.00227507	MYOF		NM_001366417	0.000375815	0.00380717	SETDB1
NM_001319036	0.00507869	0.0486033	COX7A2L		NM_006499	0.000514335	0.00498417	LGALS8		NM_001369870	0.000236114	0.00228288	TJP2		NM_001047434	0.00037638	0.00380775	DPH3
NM_001319038	0.00507869	0.0486033	COX7A2L		NM_001007239	0.000521697	0.00505145	METTL13		NM_001353111	0.000240319	0.00231795	CEP63		NM_002890	0.000376478	0.00380775	RASA1
NM_144682	0.00509487	0.0487192	SLFN13		NM_001282129	0.00052288	0.00505884	SSH2		NM_001353112	0.000240319	0.00231795	CEP63		NM_001136053	0.000380236	0.00383266	TPRA1
NM_001244569	0.00514353	0.0491452	BID		NM_001135255	0.000525079	0.00507604	RBBP4		NM_001353125	0.000240319	0.00231795	CEP63		NM_001319307	0.000381378	0.00383266	ABHD18
NM_001350993	0.00515459	0.0492115	SLC25A26		NM_152678	0.000538004	0.00519682	DENND6A		NM_001135944	0.000241686	0.00232741	MADD		NM_001321711	0.000380656	0.00383266	NCOA2
NM_001297555	0.00518404	0.0494532	MAP2K7		NM_006219	0.000546922	0.00527874	PIK3CB		NM_022064	0.000241662	0.00232741	RNF123		NM_001346281	0.000381187	0.00383266	STX18
NM_012265	0.00518834	0.0494548	RHBDD3		NM_000922	0.000549085	0.00529538	PDE3B		NM_001204089	0.000247748	0.00238389	NBL1		NM_001366040	0.000381378	0.00383266	ABHD18
NM_001040138	0.0052243	0.0494773	CKLF		NM_017698	0.000551079	0.00531036	TMEM164		NM_000713	0.000251076	0.00241398	BLVRB		NM_001366044	0.000381378	0.00383266	ABHD18
NM_001113205	0.00522755	0.0494773	TSTD1		NM_014737	0.00055216	0.00531652	RASSF2		NM_001278206	0.000258869	0.00248296	SLC43A3		NM_001366045	0.000381378	0.00383266	ABHD18
NM_001136223	0.00521197	0.0494773	RCOR3		NM_001098614	0.000555237	0.00533488	PUS7L		NM_018042	0.000258785	0.00248296	SLFN12		NM_025097	0.000381378	0.00383266	ABHD18
NM_001202509	0.0052243	0.0494773	CKLF-CMTM1		NM_001098615	0.000555237	0.00533488	PUS7L		NM_199329	0.000258869	0.00248296	SLC43A3		NM_001135636	0.000395232	0.00396872	PIP5K1A
NM_001244606	0.00520104	0.0494773	IMMP2L		NM_001539	0.000555394	0.00533488	DNAJA1		NM_024783	0.000259299	0.0024851	AGBL2		NM_001284307	0.000396704	0.00397716	ZNF106
NM_001286657	0.00521459	0.0494773	TMEM68		NM_001033569	0.000559701	0.00537197	AMZ2		NM_001351115	0.000264581	0.00253371	NSUN6		NM_001317943	0.000396471	0.00397716	BSPRY
NM_001349370	0.0052321	0.0494773	SETD2		NM_001282621	0.00056275	0.00539694	PGRMC1		NM_001243900	0.000265917	0.00254448	HDLBP		NM_001145909	0.000402372	0.00402823	TANC1
NM_001350959	0.00520104	0.0494773	IMMP2L		NM_173550	0.000566853	0.00543197	CCDC171		NM_001320967	0.000266849	0.00255137	HDLBP		NM_020376	0.000402439	0.00402823	PNPLA2
NM_014159	0.0052321	0.0494773	SETD2		NM_002451	0.000568118	0.00543977	MTAP		NM_006788	0.000267671	0.0025572	RALBP1		NM_001276503	0.000403482	0.00403546	SDHD
NM_016326	0.0052243	0.0494773	CKLF		NM_021933	0.00057318	0.00548387	MIIP		NM_025077	0.000269856	0.00257604	TOE1		NM_001278549	0.00040466	0.00404082	PDK1
NM_001162861	0.00525917	0.0494802	COX11		NM_001037164	0.000575425	0.00549663	ARL4A		NM_001324193	0.000272319	0.00259749	PANK2		NM_015884	0.000404632	0.00404082	MBTPS2
NM_001328666	0.00525043	0.0494802	ARHGAP29		NM_212460	0.000575425	0.00549663	ARL4A		NM_001322298	0.000274495	0.00261617	SIDT1		NM_001130031	0.000406284	0.0040442	ZNF562
NM_001330489	0.00523986	0.0494802	ANAPC5		NM_024753	0.000577475	0.00551185	TTC21B		NM_001142560	0.000281252	0.00267846	METTL25B		NM_001167961	0.000405999	0.0040442	KCTD7
NM_001350605	0.00525918	0.0494802	SRSF11		NM_000113	0.000582007	0.0055507	TOR1A		NM_016649	0.000281986	0.00268332	ESF1		NM_001310213	0.00040577	0.0040442	MR1
NM_001355007	0.00526138	0.0494802	NPM1		NM_001256014	0.000594526	0.00566562	PSMC3IP		NM_001199492	0.000282988	0.00269073	PDCD4		NM_001318749	0.000406094	0.0040442	MSANTD4
NM_004375	0.00525917	0.0494802	COX11		NM_001002000	0.000605504	0.00575205	GMPR2		NM_001287432	0.000285468	0.00271217	ARFIP1		NM_001376280	0.00040682	0.00404633	PAK1
NM_004589	0.00526073	0.0494802	SCO1		NM_001002001	0.000605504	0.00575205	GMPR2		NM_001244569	0.000287547	0.00272977	BID		NM_001369441	0.000408552	0.00405715	NIF3L1
NM_001078166	0.00526786	0.0495021	SRSF1		NM_001283021	0.000605504	0.00575205	GMPR2		NM_001197297	0.000290026	0.00275114	GABPA		NM_021824	0.000408552	0.00405715	NIF3L1
NM_001382445	0.00528102	0.0495869	HIP1		NM_001351024	0.000605504	0.00575205	GMPR2		NM_001009936	0.000290893	0.00275502	PHF19		NM_001316969	0.000409473	0.00405988	MACIR
NM_001098786	0.00531387	0.0497779	HILPDA		NM_006606	0.000608815	0.00577895	RBBP9		NM_001039348	0.000290853	0.00275502	EFEMP1		NM_001377285	0.000409473	0.00405988	MACIR
NM_015939	0.00530788	0.0497779	TRMT6		NM_001288776	0.000613578	0.00581957	E4F1		NM_032687	0.000298677	0.00282652	CYHR1		NM_001366574	0.000411441	0.00407298	TMTC3
NM_033413	0.00531158	0.0497779	LRRC46		NM_003801	0.000615588	0.00583405	GPAA1		NM_001321857	0.000303491	0.00286681	JAK1		NM_001366580	0.000411441	0.00407298	TMTC3
NM_000194	0.00537261	0.0499661	HPRT1		NM_001195653	0.000616205	0.00583531	ZGPAT		NM_002642	0.000303184	0.00286681	PIGC		NM_001190487	0.000413322	0.00408838	MTRNR2L6
NM_000599	0.00535099	0.0499661	IGFBP5		NM_001300732	0.000617406	0.0058421	TMC7		NM_004281	0.000303648	0.00286681	BAG3		NM_001376576	0.000415113	0.00409917	MADD
NM_001114182	0.00536459	0.0499661	IRAK4		NM_001002019	0.000618945	0.00584748	PUS1		NM_001329938	0.000306304	0.00288962	TGFB3		NM_001376621	0.000415113	0.00409917	MADD
NM_001172650	0.00537575	0.0499661	ZNF559-ZNF177		NM_001002020	0.000618945	0.00584748	PUS1		NM_001096	0.000308291	0.00290609	ACLY		NM_138285	0.00041539	0.00409917	NUP35
NM_001198836	0.00537337	0.0499661	RBM14		NM_001284274	0.000620278	0.0058509	HECTD2		NM_001318842	0.000309503	0.00291524	CNPY3		NM_001164803	0.000417009	0.00411192	RBMX
NM_001198845	0.00537337	0.0499661	RBM14-RBM4		NM_031423	0.000619888	0.0058509	NUF2		NM_138333	0.000311482	0.00293158	PABIR1		NM_001171991	0.000424313	0.00418066	HCCS
NM_001202412	0.00537575	0.0499661	ZNF559		NM_001113363	0.000629099	0.00592566	TBC1D14		NM_152695	0.000313264	0.00294605	ZNF449		NM_014458	0.000425465	0.00418873	KLHL20
NM_001300940	0.00535299	0.0499661	KICS2		NM_014140	0.000629187	0.00592566	SMARCAL1		NM_001145839	0.000314846	0.00295862	MTFR1		NM_001204182	0.000430092	0.00422845	NEK2
NM_001330125	0.0053485	0.0499661	VAMP2		NM_014502	0.000630696	0.00593524	PRPF19		NM_145306	0.000316137	0.00296843	FAM241B		NM_001371706	0.000430196	0.00422845	CYP20A1
NM_002047	0.00535988	0.0499661	GARS1		NM_015641	0.000632793	0.00595032	TES		NM_001319958	0.000319134	0.00299282	ECHDC2		NM_001374397	0.000430844	0.00422845	TGIF1
NM_001278346	0.00542423	0.0503383	PHYKPL		NM_024592	0.000640864	0.00602153	SRD5A3		NM_001377463	0.000319231	0.00299282	CLCC1		NM_173210	0.000430844	0.00422845	TGIF1
NM_003276	0.00542135	0.0503383	TMPO		NM_001316341	0.000644066	0.0060469	PSMD12		NM_001196	0.000323701	0.00303001	BID		NM_001349741	0.000432116	0.00423764	TMCO3
NM_001319109	0.00543863	0.0504328	NEPRO		NM_032656	0.000647434	0.00607379	DHX37		NM_001244570	0.000323701	0.00303001	BID		NM_001378028	0.000432778	0.00424082	ZNF34
NM_001029	0.00544637	0.0504655	RPS26		NM_001272071	0.000650696	0.00609533	AP1S2		NM_001297714	0.000324727	0.00303725	SWAP70		NM_001286050	0.000433625	0.00424581	FAM168A
NM_001309448	0.00546145	0.050566	PLEKHB2		NM_005334	0.000650742	0.00609533	HCFC1		NM_001323011	0.000326259	0.00304922	PMVK		NM_020870	0.000437095	0.00427647	SH3RF1
NM_001009941	0.00547508	0.050653	ANKRD16		NM_001190981	0.000655962	0.00613945	IL6ST		NM_001099695	0.000332357	0.0030942	REPIN1		NM_019119	0.00044028	0.00430428	PCDHB9
NM_001317231	0.0054915	0.0507656	MTCH2		NM_021732	0.000658225	0.00615586	AVPI1		NM_001099696	0.000332357	0.0030942	REPIN1		NM_152429	0.000441612	0.00431394	FGFBP3
NM_001297741	0.00551781	0.05093	BTBD10		NM_001909	0.000668232	0.00623976	CTSD		NM_001313945	0.000332097	0.0030942	RHOA		NM_001136020	0.000443409	0.00432814	ICA1
NM_032320	0.00551781	0.05093	BTBD10		NM_003740	0.000668015	0.00623976	KCNK5		NM_001362747	0.000332357	0.0030942	REPIN1		NM_001286823	0.000450117	0.00438499	EXD3
NM_024584	0.0055378	0.0510751	CCDC121		NM_006545	0.000668774	0.00624	NPRL2		NM_001388037	0.000332357	0.0030942	REPIN1		NM_001366070	0.000450279	0.00438499	PBRM1
NM_001308164	0.00554545	0.0510992	GFM1		NM_000358	0.0006747	0.00629041	TGFBI		NM_053053	0.000333916	0.00310632	TADA1		NM_181042	0.000450279	0.00438499	PBRM1
NM_013448	0.00554897	0.0510992	BAZ1A		NM_001024937	0.000677248	0.00629956	MINK1		NM_001308350	0.000335514	0.00311878	SIDT1		NM_001005360	0.000453088	0.00440047	DNM2
NM_001305942	0.00560397	0.0515564	COQ4		NM_001313893	0.000676979	0.00629956	HMGB1		NM_001163321	0.000343085	0.00318102	CCDC120		NM_001306079	0.000453268	0.00440047	CAD
NM_003343	0.00560724	0.0515564	UBE2G2		NM_001370340	0.000676979	0.00629956	HMGB1		NM_001163323	0.000343085	0.00318102	CCDC120		NM_001322464	0.000453132	0.00440047	SH3BP5L
NM_001614	0.0056309	0.0517342	ACTG1		NM_000270	0.0006837	0.00634993	PNP		NM_001291488	0.000343266	0.00318102	ZNF285		NM_030645	0.000453132	0.00440047	SH3BP5L
NM_001201362	0.00563776	0.0517574	HMGN3		NM_032514	0.000683717	0.00634993	MAP1LC3A		NM_001291491	0.000343266	0.00318102	ZNF285		NM_001330356	0.000458077	0.00444374	BORCS5
NM_001122681	0.00565245	0.0518525	SH3BP2		NM_000328	0.000694367	0.00643221	RPGR		NM_004501	0.000344676	0.00318918	HNRNPU		NM_001098817	0.000459653	0.00445559	INO80C
NM_020317	0.0056641	0.0519194	RSRP1		NM_001042400	0.000694604	0.00643221	CEP63		NM_031844	0.000344676	0.00318918	HNRNPU		NM_021627	0.000460025	0.00445576	SENP2
NM_001323011	0.00567486	0.0519783	PMVK		NM_001167608	0.000695244	0.00643221	RHBDD1		NM_001308427	0.000345825	0.00319246	NME6		NM_001369607	0.000464695	0.00449753	ST7
NM_004481	0.00569333	0.0521075	GALNT2		NM_001349072	0.000695244	0.00643221	RHBDD1		NM_001308428	0.000345825	0.00319246	NME6		NM_001346445	0.000465749	0.00449796	AHNAK
NM_001375856	0.00573155	0.0524172	SMARCAD1		NM_001351431	0.000693301	0.00643221	AUH		NM_001308430	0.000345825	0.00319246	NME6		NM_001347712	0.000465811	0.00449796	FRA10AC1
NM_001167857	0.00574164	0.0524495	PPP1R12B		NM_001040108	0.000700217	0.00647324	MLH3		NM_016037	0.000348234	0.00321224	UTP11		NM_001347713	0.000465811	0.00449796	FRA10AC1
NM_001303441	0.00574387	0.0524495	HEXIM2		NM_001164392	0.000703279	0.00649658	MTF2		NM_153326	0.000350514	0.00323079	AKR1A1		NM_004878	0.000466321	0.00449942	PTGES
NM_001256858	0.00577495	0.0526281	RNF34		NM_001308263	0.000708502	0.00653981	RNMT		NM_001321881	0.000354456	0.00326213	NAA35		NM_014217	0.000468045	0.0045126	KCNK2
NM_001374848	0.00576919	0.0526281	FAM111A		NM_005388	0.000715689	0.00660109	PDCL		NM_024635	0.000354456	0.00326213	NAA35		NM_032590	0.000468559	0.0045141	KDM2B
NM_032673	0.00577663	0.0526281	PCGF1		NM_003910	0.000717119	0.00660923	BUD31		NM_199070	0.000356825	0.00328143	NDUFAF3		NM_001270399	0.000471423	0.00453732	TUBA1A
NM_001193375	0.00581311	0.0529201	NDUFA11		NM_001130072	0.0007213	0.00664269	EPN1		NM_033008	0.000358654	0.00329573	PCBP4		NM_152307	0.000471691	0.00453732	TRMT61A
NM_000234	0.00584867	0.0531974	LIG1		NM_001324091	0.000722209	0.00664598	GLCE		NM_001006941	0.000359948	0.0033051	ALG3		NM_001135919	0.000473464	0.00454742	SLC46A3
NM_001048241	0.00586126	0.0531974	UBL5		NM_001347148	0.000728006	0.00669422	ITGB3BP		NM_001370443	0.000360499	0.00330512	NUP42		NM_001270400	0.000473337	0.00454742	TUBA1A
NM_001101800	0.00587918	0.0531974	FAM13B		NM_001348187	0.00073488	0.00675193	DDX27		NM_177417	0.000360269	0.00330512	KLC3		NM_001113361	0.000475803	0.0045664	TBC1D14
NM_001101801	0.00587918	0.0531974	FAM13B		NM_004175	0.00073551	0.00675193	SNRPD3		NM_001018008	0.000366291	0.00335567	TPM1		NM_001136043	0.000477786	0.00458194	INTS14
NM_001385921	0.00587918	0.0531974	FAM13B		NM_173078	0.000735964	0.00675193	SLITRK4		NM_001377431	0.000366758	0.00335739	USP33		NM_001319100	0.000478798	0.00458465	CEP68
NM_001385976	0.00587918	0.0531974	FAM13B		NM_015475	0.000738803	0.00677283	FAM98A		NM_001300839	0.000371633	0.00339944	CIART		NM_001319101	0.000478798	0.00458465	CEP68
NM_001385996	0.00587918	0.0531974	FAM13B		NM_001330425	0.000743537	0.00681105	NAGK		NM_001318758	0.000373324	0.00341232	NFX1		NM_016229	0.000483904	0.00463003	CYB5R2
NM_032020	0.00585547	0.0531974	FUCA2		NM_001387468	0.000744361	0.00681342	PABIR2		NM_001363651	0.000374234	0.00341702	ZNF567		NM_001284263	0.000485495	0.00464171	CCDC117
NM_004714	0.00589461	0.0532564	DYRK1B		NM_032228	0.000756792	0.00692195	FAR1		NM_003907	0.000374406	0.00341702	EIF2B5		NM_001285444	0.000486793	0.00465059	PDXDC1
NM_033301	0.00589323	0.0532564	RPL8		NM_001130103	0.000758923	0.00693618	COL13A1		NM_001379470	0.000377449	0.00344218	CEP19		NM_001349118	0.000489351	0.00466441	SMIM27
NM_001099668	0.0059271	0.0535095	HIGD1A		NM_004620	0.00076875	0.00702067	TRAF6		NM_004053	0.000379912	0.00346203	BYSL		NM_001349119	0.000489351	0.00466441	SMIM27
NM_001375826	0.00594986	0.0536643	ZMAT3		NM_001199196	0.000772889	0.00704246	ARMC6		NM_000850	0.00038021	0.00346213	GSTM4		NM_001387564	0.000489351	0.00466441	SMIM27
NM_004227	0.00595427	0.0536643	CYTH3		NM_033415	0.000772889	0.00704246	ARMC6		NM_152284	0.000380787	0.00346476	CHMP4C		NM_173642	0.000491199	0.00467848	RIMKLA
NM_006600	0.0059586	0.0536643	NUDC		NM_176818	0.000772668	0.00704246	GATC		NM_001145264	0.00038115	0.00346544	LAMTOR2		NM_001199017	0.000495009	0.0047112	LRRC49
NM_022449	0.0059622	0.0536643	RAB17		NM_153358	0.000817023	0.00743898	ZNF791		NM_002691	0.000383021	0.00347983	POLD1		NM_001381883	0.000496169	0.0047151	ACSL1
NM_001363763	0.00598512	0.0538301	CDKN2A		NM_001256016	0.000826187	0.00751674	PSMC3IP		NM_001354677	0.000383683	0.0034806	AP1G2		NM_001381890	0.000496169	0.0047151	ACSL1
NM_003670	0.00600188	0.0539402	BHLHE40		NM_001346478	0.000827777	0.00752553	AMZ2		NM_001354681	0.000383683	0.0034806	AP1G2		NM_001271937	0.000496877	0.00471827	RMND1
NM_002773	0.00601848	0.0540487	PRSS8		NM_001286069	0.000829375	0.0075287	C11orf54		NM_001130089	0.000384883	0.00348885	KARS1		NM_001031719	0.000503684	0.0047542	DHRS12
NM_153213	0.00607111	0.0544804	ARHGEF19		NM_001329606	0.000829207	0.0075287	CSNK1G1		NM_021074	0.000386273	0.00349882	NDUFV2		NM_001270424	0.000503684	0.0047542	DHRS12
NM_144563	0.00608283	0.0545447	RPIA		NM_001282722	0.000833941	0.00756446	LDAH		NM_001319070	0.000386765	0.00350065	ITGB1BP1		NM_001349100	0.000502045	0.0047542	ECT2
NM_001251888	0.00609532	0.0546157	ASPSCR1		NM_004530	0.000835874	0.00757629	MMP2		NM_001001740	0.000389122	0.00351933	COP1		NM_001377929	0.000503684	0.0047542	DHRS12
NM_001098206	0.00610757	0.0546635	HNRNPF		NM_001195478	0.000840258	0.00760145	TFG		NM_001286365	0.000391735	0.00353766	MAP7D1		NM_001377930	0.000503684	0.0047542	DHRS12
NM_001350979	0.00611894	0.0546635	ZSCAN25		NM_001256826	0.000841803	0.00760145	PAF1		NM_004483	0.000391662	0.00353766	GCSH		NM_002480	0.0005011	0.0047542	PPP1R12A
NM_001350980	0.00611894	0.0546635	ZSCAN25		NM_001365466	0.000841711	0.00760145	NAGK		NM_001142587	0.000392523	0.00354211	NFYC		NM_006045	0.000502045	0.0047542	ATP9A
NM_001350986	0.00611894	0.0546635	ZSCAN25		NM_003714	0.000841429	0.00760145	STC2		NM_001188	0.00039362	0.00354867	BAK1		NM_024705	0.000503684	0.0047542	DHRS12
NM_001281497	0.00613517	0.0547266	PHB1		NM_017567	0.000841711	0.00760145	NAGK		NM_002354	0.000394133	0.00354867	EPCAM		NM_025009	0.000508413	0.00479524	CEP135
NM_001284309	0.0061331	0.0547266	ADAP1		NM_021052	0.00084996	0.00766936	H2AC8		NM_004706	0.00039399	0.00354867	ARHGEF1		NM_001145008	0.000508949	0.0047967	BTN3A1
NM_006428	0.00614002	0.054729	MRPL28		NM_002675	0.000851451	0.00767707	PML		NM_003979	0.00039703	0.00357208	GPRC5A		NM_005798	0.000510241	0.00480528	TRIM13
NM_001177413	0.00616216	0.0548855	RPS27A		NM_006373	0.00085839	0.00773385	VAT1		NM_001317803	0.000397346	0.00357226	TMEM120A		NM_001370445	0.000515894	0.00485237	NUP42
NM_017918	0.00617514	0.0549601	MCUB		NM_053053	0.000861491	0.007756	TADA1		NM_014975	0.000399853	0.00359212	MAST1		NM_001381996	0.000516012	0.00485237	ZNF106
NM_001144900	0.00619607	0.0551054	MIEF2		NM_004396	0.000870697	0.00783303	DDX5		NM_004494	0.000401998	0.0036087	HDGF		NM_001080493	0.000518723	0.00487057	ZNF823
NM_001330293	0.00624328	0.055484	FAM227B		NM_016299	0.000876796	0.00788201	HSPA14		NM_000617	0.000403438	0.00361892	SLC11A2		NM_017507	0.000518723	0.00487057	ZNF823
NM_080822	0.00624968	0.0554996	OVCA2		NM_001193286	0.000881506	0.00791255	SIRT2		NM_181756	0.000410729	0.00368158	ZNF233		NM_002954	0.000519477	0.00487402	RPS27A
NM_014622	0.00631428	0.0559583	VWA5A		NM_012237	0.000881506	0.00791255	SIRT2		NM_001102401	0.000411212	0.00368317	TTI2		NM_001350846	0.000521181	0.00488636	UCHL5
NM_017791	0.00631082	0.0559583	FLVCR2		NM_014302	0.000882761	0.00791792	SEC61G		NM_001305087	0.000411813	0.00368582	NAT9		NM_001286974	0.000522396	0.00489411	CTNNAL1
NM_018285	0.00631538	0.0559583	IMP3		NM_032472	0.000884503	0.00792764	PPIL3		NM_001128176	0.000421589	0.00376214	THRB		NM_016536	0.000523288	0.00489882	ZNF571
NM_001100623	0.00632188	0.0559744	PLEKHB2		NM_052877	0.000887002	0.00794414	MED8		NM_001128177	0.000421589	0.00376214	THRB		NM_032530	0.000527915	0.00493479	ZNF594
NM_001261411	0.00635705	0.0561734	SFSWAP		NM_001317192	0.000895696	0.00801605	SNF8		NM_001354712	0.000421589	0.00376214	THRB		NM_152318	0.000527827	0.00493479	NOPCHAP1
NM_001272069	0.00635043	0.0561734	ABHD10		NM_001321438	0.000907742	0.00811782	TMBIM1		NM_001374826	0.000421589	0.00376214	THRB		NM_001271665	0.000528869	0.00494004	NSA2
NM_001353126	0.00636079	0.0561734	CEP63		NM_001284239	0.00090865	0.00811993	SARAF		NM_001320879	0.000426305	0.0038014	ANXA7		NM_014255	0.000531515	0.00496107	CNPY2
NM_007346	0.00636316	0.0561734	OGFR		NM_018019	0.000910241	0.00812811	MED9		NM_017409	0.000430971	0.00384017	HOXC10		NM_006289	0.000534213	0.00498256	TLN1
NM_014423	0.0063748	0.0562347	AFF4		NM_001277971	0.000925245	0.00825598	POMK		NM_003478	0.000435043	0.00387359	CUL5		NM_012096	0.000534808	0.00498441	APPL1
NM_001308355	0.00639579	0.0562952	ZNF433		NM_005436	0.000930579	0.00829743	CCDC6		NM_001321855	0.000442099	0.00393351	JAK1		NM_006745	0.000536449	0.004996	MSMO1
NM_001308357	0.00639579	0.0562952	ZNF433		NM_001042355	0.00093461	0.00830706	CYLD		NM_001198961	0.000443569	0.00394029	ECHDC2		NM_001321380	0.000544072	0.00505578	PIK3C2A
NM_033117	0.00638989	0.0562952	RBM18		NM_001329693	0.000935104	0.00830706	OARD1		NM_001198962	0.000443569	0.00394029	ECHDC2		NM_001354432	0.000543468	0.00505578	PRPF40A
NM_001032283	0.00642203	0.0564846	TMPO		NM_001351680	0.000934398	0.00830706	NOL4L		NM_001317103	0.000443843	0.00394029	DNAJB4		NM_001386870	0.000544072	0.00505578	PIK3C2A
NM_001310213	0.0064394	0.0565957	MR1		NM_001378744	0.00093461	0.00830706	CYLD		NM_005796	0.000449042	0.00398351	NUTF2		NM_001286230	0.000547178	0.00507713	DTL
NM_001184808	0.00645527	0.0566519	CD99L2		NM_001378749	0.00093461	0.00830706	CYLD		NM_001351266	0.000454077	0.00402326	TSPAN14		NM_015323	0.000546833	0.00507713	UFL1
NM_004548	0.00645115	0.0566519	NDUFB10		NM_001130851	0.000938881	0.00833447	CDKN3		NM_018235	0.00045419	0.00402326	CNDP2		NM_000410	0.0005495	0.00509492	HFE
NM_001270890	0.00646808	0.0567226	HAUS6		NM_001301081	0.000940069	0.00833888	AP2S1		NM_001257293	0.000462019	0.0040896	HNRNPH1		NM_001164384	0.000552093	0.00511519	STAU2
NM_001131035	0.00658657	0.057636	ZCCHC9		NM_001300969	0.00094259	0.0083493	CCDC181		NM_001184808	0.000468331	0.00414242	CD99L2		NM_001371478	0.000552641	0.0051165	GGPS1
NM_001320747	0.00657964	0.057636	EVPL		NM_001321541	0.000942629	0.0083493	DEGS1		NM_015516	0.000469899	0.00415325	TSKU		NM_002624	0.000553321	0.00511903	PFDN5
NM_005319	0.00658669	0.057636	H1-2		NM_001083	0.000950401	0.00840976	PDE5A		NM_003343	0.000471256	0.00416218	UBE2G2		NM_001313902	0.000558516	0.00515951	NFE2L2
NM_001324223	0.00661208	0.0578158	HMGCS1		NM_024579	0.000950851	0.00840976	C1orf54		NM_004774	0.000471674	0.00416282	MED1		NM_006164	0.000558516	0.00515951	NFE2L2
NM_004270	0.00663516	0.0579752	MED7		NM_001276723	0.000952724	0.00842015	IFTAP		NM_012225	0.00048187	0.00424659	NUBP2		NM_001282515	0.000564817	0.00521388	ZFP37
NM_001300751	0.00664954	0.0580161	LMBR1L		NM_004584	0.000953451	0.0084204	RAD9A		NM_015325	0.000481667	0.00424659	ICE1		NM_001165417	0.000566414	0.00522479	SLC25A11
NM_014502	0.00664497	0.0580161	PRPF19		NM_020340	0.000957024	0.00844577	ARFGEF3		NM_001136159	0.000489905	0.00431425	OTUD5		NM_153018	0.000567893	0.0052346	ZFP3
NM_001283026	0.00665639	0.0580334	NAPB		NM_001316355	0.000971629	0.00854449	COPS3		NM_001369631	0.000496152	0.00436606	LYRM1		NM_001297560	0.000570261	0.0052449	ZNF708
NM_001286668	0.00667266	0.0580905	AASDH		NM_001316356	0.000971629	0.00854449	COPS3		NM_001040662	0.000497359	0.00437349	VCPKMT		NM_001297561	0.000570261	0.0052449	ZNF708
NM_001286671	0.00667266	0.0580905	AASDH		NM_181441	0.000971754	0.00854449	MRPL55		NM_001375599	0.000503893	0.00442771	GALNT7		NM_021269	0.000570261	0.0052449	ZNF708
NM_001366466	0.00669868	0.0582746	MECOM		NM_181456	0.000971754	0.00854449	MRPL55		NM_001354146	0.000506794	0.00444903	MIA2		NM_001317195	0.000572474	0.00525373	CDH3
NM_001351628	0.00673034	0.0585028	DYNLT2B		NM_181462	0.000971754	0.00854449	MRPL55		NM_032936	0.000507058	0.00444903	TMEM60		NM_001317196	0.000572474	0.00525373	CDH3
NM_032290	0.0067347	0.0585028	SLF1		NM_001204193	0.000974106	0.00855892	SRP19		NM_001025253	0.000509186	0.00446446	TPD52		NM_001351661	0.000571869	0.00525373	MACROD2
NM_001302632	0.00675128	0.0586043	CAPNS1		NM_001317964	0.000976308	0.00857203	LARS1		NM_001080497	0.000511544	0.00448187	MEGF9		NM_001319292	0.000576373	0.00527253	DCP1B
NM_001002800	0.00682861	0.0592325	SMC4		NM_001301860	0.000979991	0.0085981	LPIN3		NM_014930	0.000512667	0.00448844	ZNF510		NM_001349413	0.000577455	0.00527253	KLHL24
NM_000272	0.00683701	0.0592573	NPHP1		NM_024997	0.000992009	0.00869721	ATF7IP2		NM_000495	0.000514513	0.00450133	COL4A5		NM_001349414	0.000577455	0.00527253	KLHL24
NM_001286135	0.00684635	0.0592573	RBM4B		NM_006663	0.000996721	0.00873217	PPP1R13L		NM_001308164	0.000515924	0.00451041	GFM1		NM_001349415	0.000577455	0.00527253	KLHL24
NM_024623	0.00684193	0.0592573	OGFOD2		NM_014974	0.000998865	0.0087446	DIP2C		NM_012405	0.000520725	0.00454908	ICMT		NM_001349416	0.000577455	0.00527253	KLHL24
NM_001039199	0.00687485	0.0592896	TTPAL		NM_001370194	0.00100333	0.00877731	IGBP1		NM_001354587	0.000524002	0.00457438	ANKRD36		NM_001349421	0.000577455	0.00527253	KLHL24
NM_001351323	0.00686596	0.0592896	LETMD1		NM_133444	0.0010099	0.0088284	ZNF526		NM_001376793	0.000529329	0.00461754	HP1BP3		NM_001349426	0.000577455	0.00527253	KLHL24
NM_020190	0.00687488	0.0592896	OLFML3		NM_006280	0.00101155	0.00883641	SSR4		NM_001349134	0.00053622	0.00466414	B3GALNT1		NM_001282634	0.000581418	0.00530486	DBI
NM_024331	0.00687485	0.0592896	TTPAL		NM_024097	0.00101411	0.00885231	C1orf50		NM_001349136	0.00053622	0.00466414	B3GALNT1		NM_001267556	0.00058231	0.00530531	PDCD6
NM_032509	0.00687141	0.0592896	MAK16		NM_001286068	0.00101573	0.00886004	C11orf54		NM_001349141	0.00053622	0.00466414	B3GALNT1		NM_003660	0.000582016	0.00530531	PPFIA3
NM_001164095	0.00693787	0.0593193	COPS7A		NM_016304	0.00101873	0.00887986	RSL24D1		NM_003781	0.00053622	0.00466414	B3GALNT1		NM_001375899	0.000585939	0.0053345	CCDC112
NM_001289051	0.00689847	0.0593193	PIGG		NM_001290083	0.00102389	0.00890551	ZNF627		NM_001040446	0.000537022	0.00466775	MTMR12		NM_000534	0.000588115	0.00534272	PMS1
NM_001297699	0.0069193	0.0593193	SERPINB6		NM_001290084	0.00102389	0.00890551	ZNF627		NM_001171819	0.000540566	0.00469178	PPARD		NM_001199973	0.000587885	0.00534272	RPL36A-HNRNPH2
NM_001329648	0.00693685	0.0593193	ZNF25		NM_001290085	0.00102389	0.00890551	ZNF627		NM_001171820	0.000540566	0.00469178	PPARD		NM_021029	0.000587885	0.00534272	RPL36A
NM_001329649	0.00693685	0.0593193	ZNF25		NM_001278656	0.00102499	0.00890863	SNRPD3		NM_001145861	0.000544264	0.00472048	POP1		NM_014426	0.000591223	0.00536708	SNX5
NM_001329651	0.00693685	0.0593193	ZNF25		NM_001242904	0.00103249	0.00896733	MPPE1		NM_014963	0.000549327	0.00476096	SBNO2		NM_001193329	0.000592363	0.00537224	AOPEP
NM_001329654	0.00693685	0.0593193	ZNF25		NM_001174084	0.0010424	0.00904041	POLL		NM_001270521	0.000552147	0.00478197	MED23		NM_001319300	0.000593073	0.00537224	ASB8
NM_001329655	0.00693685	0.0593193	ZNF25		NM_001174085	0.0010424	0.00904041	POLL		NM_001350070	0.000554141	0.00479579	RCOR3		NM_007069	0.0005928	0.00537224	PLAAT3
NM_001329657	0.00693685	0.0593193	ZNF25		NM_005941	0.00104334	0.00904203	MMP16		NM_002886	0.000555464	0.00480378	RAP2B		NM_006392	0.00059548	0.00538997	NOP56
NM_001349922	0.00693433	0.0593193	RPL27		NM_000666	0.00104583	0.00905064	ACY1		NM_001002001	0.000558347	0.00482525	GMPR2		NM_016037	0.000595887	0.00538997	UTP11
NM_001769	0.00693094	0.0593193	CD9		NM_001198895	0.00104583	0.00905064	ACY1		NM_003101	0.000561956	0.00485297	SOAT1		NM_001319046	0.000599179	0.00541423	EIF2A
NM_001282732	0.00694301	0.0593208	SUPT7L		NM_000489	0.00104687	0.00905311	ATRX		NM_001172773	0.000563016	0.00485864	ZNF548		NM_001321793	0.00059943	0.00541423	CBLB
NM_001284240	0.00695284	0.0593623	CCSER2		NM_001350180	0.00105364	0.00910507	GPR89B		NM_001142777	0.000565336	0.00487516	HSD3B7		NM_001304486	0.000600744	0.00541444	TIMM9
NM_005139	0.00696678	0.059418	ANXA3		NM_004541	0.00105514	0.00911158	NDUFA1		NM_001080792	0.000571984	0.00492897	CCDC32		NM_001304488	0.000600744	0.00541444	TIMM9
NM_182476	0.0069693	0.059418	COQ6		NM_001080425	0.00106021	0.00912919	BEX4		NM_021805	0.000572744	0.00493198	SIGIRR		NM_012460	0.000600744	0.00541444	TIMM9
NM_014455	0.00698954	0.0595261	RNF115		NM_001301041	0.00105884	0.00912919	C1orf54		NM_001363537	0.000574955	0.00494749	CCNC		NM_001193455	0.000601555	0.00541787	NSUN2
NM_022366	0.00699193	0.0595261	TFB2M		NM_001385775	0.0010602	0.00912919	ZNF384		NM_019052	0.000575773	0.00495099	CCHCR1		NM_001207014	0.000602306	0.00542076	SERPINH1
NM_021141	0.00701058	0.0596424	XRCC5		NM_020799	0.0010602	0.00912919	STAMBPL1		NM_001142497	0.000579607	0.0049804	MLKL		NM_001323551	0.000606053	0.00545058	ZC3H12A
NM_001190977	0.00703707	0.0597401	YAF2		NM_198597	0.00106653	0.00917706	SEC24C		NM_001005290	0.000580137	0.00498141	PSRC1		NM_001012732	0.00060775	0.00546194	DCTD
NM_001302349	0.00703239	0.0597401	UMAD1		NM_001305033	0.00106938	0.00919499	ZNF33B		NM_001017967	0.000581295	0.00498581	MARVELD3		NM_001007237	0.000612861	0.00550194	IGSF3
NM_001320080	0.00703707	0.0597401	YAF2		NM_001243198	0.0010777	0.00925992	HIP1		NM_001370470	0.000581478	0.00498581	CCDC106		NM_001286274	0.000613076	0.00550194	KIAA1586
NM_183043	0.00705137	0.059819	RNF6		NM_001564	0.00108084	0.00928028	ING2		NM_012317	0.000582376	0.00498996	LDOC1		NM_001160223	0.000617248	0.00553544	RNF170
NM_002041	0.00705742	0.0598279	GABPB1		NM_139161	0.00108269	0.00928957	CRB3		NM_138771	0.000586504	0.00502176	CCDC126		NM_001037144	0.000620134	0.00553763	CNTROB
NM_001366257	0.00707974	0.0599457	ZBTB8OS		NM_001385230	0.00108883	0.00932895	MTMR6		NM_138797	0.000593893	0.00508141	ANKRD54		NM_001167820	0.000619153	0.00553763	BLCAP
NM_001376106	0.00708134	0.0599457	STRBP		NM_003348	0.00108852	0.00932895	UBE2N		NM_018448	0.000600124	0.00513108	CAND1		NM_001184824	0.00062004	0.00553763	PRMT7
NM_001039348	0.00710567	0.0599631	EFEMP1		NM_001142401	0.00109225	0.00934505	CD164		NM_001282398	0.000609283	0.00520569	ZNF2		NM_001353203	0.000620134	0.00553763	CNTROB
NM_001146220	0.00709611	0.0599631	ZNF226		NM_001144989	0.00109303	0.00934505	ZNF814		NM_015000	0.000612772	0.0052318	STK38L		NM_001353206	0.000620134	0.00553763	CNTROB
NM_001374321	0.0071135	0.0599631	SPAG1		NM_001369565	0.00109303	0.00934505	ZFP69B		NM_001282914	0.000620133	0.00529089	TCAIM		NM_001378020	0.00062004	0.00553763	PRMT7
NM_001376850	0.00710534	0.0599631	TMEM181		NM_001291333	0.00110315	0.00941822	TTC4		NM_012453	0.000626343	0.00534009	TBL2		NM_001177413	0.000624992	0.00557706	RPS27A
NM_001388175	0.00709611	0.0599631	ZNF226		NM_001284263	0.00110638	0.00943239	CCDC117		NM_000883	0.000631225	0.00537791	IMPDH1		NM_001017967	0.00063786	0.00568785	MARVELD3
NM_172218	0.0071135	0.0599631	SPAG1		NM_006575	0.00110565	0.00943239	MAP4K5		NM_001369565	0.000631932	0.00538013	ZFP69B		NM_001032280	0.000642876	0.00572852	TFAP2A
NM_003519	0.00713933	0.0601384	H2BC13		NM_001288781	0.00110866	0.00943845	TTC8		NM_032142	0.000635681	0.00540823	CEP192		NM_001318845	0.000650448	0.00579188	CNPY3
NM_001374851	0.00715021	0.0601876	FAM111A		NM_001366535	0.00110866	0.00943845	TTC8		NM_001017987	0.000643631	0.005472	MRNIP		NM_001286275	0.000653888	0.0058184	KIAA1586
NM_001329226	0.00718375	0.0604274	LRP10		NM_001271999	0.00111221	0.00946203	DOCK7		NM_007276	0.000646047	0.00548866	CBX3		NM_001321645	0.000654948	0.00582371	ZNF224
NM_001286272	0.00719011	0.0604384	TPT1		NM_001961	0.00111317	0.0094635	EEF2		NM_001160306	0.000647455	0.00549675	SYNJ1		NM_017909	0.000665812	0.00591613	RMND1
NM_000311	0.00720008	0.0604796	PRNP		NM_006155	0.00114003	0.00968504	SEPTIN2		NM_001354648	0.000652072	0.00553205	OGG1		NM_006253	0.000669764	0.00594705	PRKAB1
NM_000391	0.00722666	0.0606387	TPP1		NM_001318238	0.00114094	0.00968596	ZNF821		NM_001303109	0.000656537	0.00556601	KLHL12		NM_001318842	0.000670791	0.00594777	CNPY3
NM_001321961	0.00722916	0.0606387	DNAAF11		NM_001100590	0.00114678	0.00972866	KIAA0232		NM_000311	0.000661191	0.00559366	PRNP		NM_001352694	0.00067052	0.00594777	PTK2
NM_152644	0.00724296	0.0607119	FAM24B		NM_032307	0.00115205	0.00976649	C9orf64		NM_001271828	0.000660741	0.00559366	PRELID1		NM_194441	0.000675379	0.00598424	BTN3A1
NM_001146258	0.00730948	0.0612073	PIP4K2C		NM_013386	0.00115901	0.00981859	SLC25A24		NM_022831	0.000660393	0.00559366	AIDA		NM_014825	0.000677397	0.0059979	URB1
NM_012259	0.00731742	0.0612073	HEY2		NM_001364590	0.00116088	0.00982758	PAM		NM_004326	0.000667924	0.00564665	BCL9		NM_001271786	0.000683207	0.00604508	DYNC1I2
NM_016589	0.00731586	0.0612073	TIMMDC1		NM_001374295	0.00116701	0.00986554	GMPPA		NM_014109	0.000674448	0.00569781	ATAD2		NM_004343	0.000686534	0.00606902	CALR
NM_001110556	0.00738264	0.0614647	FLNA		NM_205847	0.00116701	0.00986554	GMPPA		NM_001376087	0.000678516	0.00572816	CAPN7		NM_178126	0.000686877	0.00606902	RETREG3
NM_001282752	0.00737819	0.0614647	PUM2		NM_001287490	0.00118021	0.00997016	AUNIP		NM_001290191	0.000685348	0.00578178	MYADM		NM_001142603	0.000688535	0.00607477	DELE1
NM_001316951	0.00735376	0.0614647	GPALPP1		NM_000318	0.00118723	0.0100014	PEX2		NM_053004	0.000689851	0.00581163	GNB1L		NM_004582	0.000688729	0.00607477	RABGGTB
NM_001320879	0.00738052	0.0614647	ANXA7		NM_001079867	0.00118723	0.0100014	PEX2		NM_022755	0.000692591	0.00583064	IPPK		NM_017763	0.000688976	0.00607477	RNF43
NM_001352025	0.0073842	0.0614647	PHF21A		NM_001172086	0.00118723	0.0100014	PEX2		NM_001001481	0.000694906	0.00584604	UBE2W		NM_001184987	0.000694594	0.00609016	NDUFC1
NM_001352032	0.0073842	0.0614647	PHF21A		NM_001172087	0.00118723	0.0100014	PEX2		NM_001042414	0.000699979	0.00588461	PSPC1		NM_001184988	0.000694594	0.00609016	NDUFC1
NM_001352927	0.00737819	0.0614647	PUM2		NM_001040440	0.00119253	0.0100391	CCDC112		NM_017879	0.000704226	0.00591618	ZNF416		NM_001184989	0.000694594	0.00609016	NDUFC1
NM_001323621	0.00740056	0.0615581	UNC45A		NM_001330180	0.0011957	0.0100587	MTERF4		NM_032478	0.000707536	0.00593985	MRPL38		NM_001184990	0.000694594	0.00609016	NDUFC1
NM_001135636	0.00740921	0.0615871	PIP5K1A		NM_001012750	0.00119908	0.0100801	ABI1		NM_001024662	0.000719647	0.00603732	RPL6		NM_001261445	0.000694197	0.00609016	TXNRD1
NM_001271989	0.00746863	0.0620379	CEP76		NM_001369558	0.00121022	0.0101638	RPL17		NM_001290192	0.000723236	0.0060632	MYADM		NM_001376281	0.000693307	0.00609016	PAK1
NM_001204089	0.00748681	0.0621458	NBL1		NM_020147	0.00121072	0.0101638	THAP10		NM_004496	0.000727658	0.00609603	FOXA1		NM_015207	0.000692672	0.00609016	OTUD3
NM_006451	0.00752723	0.0624378	PAIP1		NM_001270521	0.00124236	0.0104222	MED23		NM_001316766	0.00073503	0.00615351	C2orf81		NM_182742	0.000694197	0.00609016	TXNRD1
NM_001441	0.00756596	0.0627156	FAAH		NM_152835	0.00124537	0.0104401	PDIK1L		NM_016955	0.000736125	0.0061584	SEPSECS		NM_001085462	0.000699035	0.00610603	CTNND1
NM_001142520	0.00760521	0.0628288	FAM111A		NM_001330357	0.0012525	0.0104926	FAM76B		NM_001017396	0.000740974	0.00619466	ZNF2		NM_001085463	0.000699035	0.00610603	CTNND1
NM_001205194	0.00761115	0.0628288	MECOM		NM_001177639	0.00125339	0.0104928	DAG1		NM_015114	0.000744402	0.00621901	ANKLE2		NM_001206883	0.000699035	0.00610603	CTNND1
NM_001278657	0.00759626	0.0628288	POLDIP3		NM_001172566	0.00125462	0.0104958	MYD88		NM_001307990	0.000747103	0.00623725	MAP4K2		NM_001206890	0.000699035	0.00610603	CTNND1
NM_001286745	0.00760869	0.0628288	OTUD6B		NM_199287	0.00126253	0.0105547	CCDC137		NM_001035005	0.000753339	0.00628437	C18orf32		NM_001255978	0.000699315	0.00610603	CREB3L4
NM_001312910	0.00760521	0.0628288	FAM111A		NM_212551	0.00127895	0.0106845	LYSMD1		NM_001306188	0.000754313	0.00628437	MOSPD1		NM_130898	0.000699315	0.00610603	CREB3L4
NM_001374849	0.00759611	0.0628288	FAM111A		NM_001286070	0.00128536	0.0107306	C11orf54		NM_001378354	0.000754209	0.00628437	METTL23		NM_006255	0.000703864	0.00614148	PRKCH
NM_001142519	0.00765136	0.0631171	FAM111A		NM_001278940	0.00129926	0.0108392	GTF2A1		NM_030978	0.000756845	0.00630112	ARPC5L		NM_001099407	0.000713194	0.00620997	DZANK1
NM_002491	0.00766853	0.0632151	NDUFB3		NM_001101676	0.00130208	0.0108551	SAMD12		NM_032453	0.000761447	0.00633505	ZNF527		NM_001367611	0.000713194	0.00620997	DZANK1
NM_001388094	0.00768705	0.0632805	TENT2		NM_001135051	0.00130453	0.0108681	FHIP2A		NM_000262	0.000779899	0.00647069	NAGA		NM_001367613	0.000713194	0.00620997	DZANK1
NM_001388112	0.00768705	0.0632805	TENT2		NM_001665	0.00130723	0.010883	RHOG		NM_001371575	0.000779393	0.00647069	AAK1		NM_001145155	0.000714172	0.00621418	NR2F2
NM_000414	0.0077071	0.0633641	HSD17B4		NM_001135629	0.00131167	0.0109125	PPP1R21		NM_001371577	0.000779393	0.00647069	AAK1		NM_001320724	0.000719158	0.00625242	RWDD2B
NM_001037333	0.0077184	0.0633641	CYFIP2		NM_001288580	0.00131333	0.0109188	BROX		NM_003090	0.000778463	0.00647069	SNRPA1		NM_004053	0.00071956	0.00625242	BYSL
NM_001166392	0.00771498	0.0633641	TPBG		NM_001135005	0.00132744	0.0110204	DNAJB5		NM_001077628	0.000781954	0.00648328	APH1A		NM_006698	0.000723842	0.00628529	BLCAP
NM_001317739	0.00771787	0.0633641	BET1		NM_001321038	0.00132697	0.0110204	GPSM2		NM_016156	0.000789603	0.0065422	MTMR2		NM_003268	0.000725771	0.00629769	TLR5
NM_001204077	0.00773862	0.063472	UBE4A		NM_001364748	0.0013283	0.0110204	PTOV1		NM_004881	0.000790312	0.00654356	TP53I3		NM_001270728	0.000739254	0.00639089	BCL2L13
NM_001303039	0.00774217	0.063472	INTS15		NM_004358	0.00133734	0.0110878	CDC25B		NM_001260	0.000792409	0.00655192	CDK8		NM_001270729	0.000739254	0.00639089	BCL2L13
NM_003045	0.00776057	0.0635792	SLC7A1		NM_014934	0.00133942	0.0110974	DZIP1		NM_001346501	0.000792409	0.00655192	CDK8		NM_001270730	0.000739254	0.00639089	BCL2L13
NM_001312909	0.00778445	0.063644	FAM111A		NM_001352033	0.00134121	0.0111046	DAZAP1		NM_001290221	0.000795113	0.00656526	NQO2		NM_001270731	0.000739254	0.00639089	BCL2L13
NM_001374853	0.00778445	0.063644	FAM111A		NM_001353010	0.00136352	0.0112816	SCAPER		NM_001318940	0.000795113	0.00656526	NQO2		NM_001363824	0.000739254	0.00639089	BCL2L13
NM_001374854	0.00778445	0.063644	FAM111A		NM_003761	0.0013662	0.0112946	VAMP8		NM_001363000	0.000797184	0.00657786	THEM6		NM_001696	0.000739559	0.00639089	ATP6V1E1
NM_001160047	0.0078102	0.0638109	TXNDC16		NM_006666	0.00136697	0.0112946	RUVBL2		NM_001020819	0.000801371	0.00660788	MYADM		NM_001322129	0.000742361	0.00639315	ZNF160
NM_001329559	0.00782143	0.0638154	TIMM50		NM_001321190	0.00137786	0.0113768	RUVBL2		NM_001002000	0.000804349	0.00661885	GMPR2		NM_001322130	0.000742361	0.00639315	ZNF160
NM_005113	0.00781801	0.0638154	GOLGA5		NM_000402	0.00138657	0.0114409	G6PD		NM_001283021	0.000804349	0.00661885	GMPR2		NM_001322131	0.000742361	0.00639315	ZNF160
NM_001174100	0.00786192	0.0639267	PCBP4		NM_006810	0.00139163	0.0114748	PDIA5		NM_001351024	0.000804349	0.00661885	GMPR2		NM_001322137	0.000742361	0.00639315	ZNF160
NM_001303248	0.00786716	0.0639267	SKIC8		NM_016343	0.00139496	0.0114944	CENPF		NM_001322299	0.000807566	0.00664078	SIDT1		NM_001322139	0.000742361	0.00639315	ZNF160
NM_001348715	0.007852	0.0639267	HTD2		NM_003079	0.00140034	0.0115283	SMARCE1		NM_001201334	0.000810732	0.00666227	GCFC2		NM_001006657	0.000745026	0.00641171	WDR35
NM_001363885	0.00786192	0.0639267	PCBP4		NM_005313	0.00140099	0.0115283	PDIA3		NM_001308382	0.000811839	0.00666682	POLL		NM_001271959	0.000749436	0.00644085	SLC39A1
NM_020418	0.00786192	0.0639267	PCBP4		NM_001322112	0.0014095	0.0115667	UGT8		NM_006414	0.00081391	0.00667473	RPP38		NM_001353423	0.000749152	0.00644085	PPDPF
NM_033008	0.00786192	0.0639267	PCBP4		NM_001322113	0.0014095	0.0115667	UGT8		NM_032332	0.00081365	0.00667473	WDR83		NM_000958	0.000750375	0.00644452	PTGER4
NM_001076680	0.00790322	0.0639555	LYRM9		NM_001322282	0.00140739	0.0115667	DHRS7		NM_001206802	0.000820155	0.0067168	TP53I3		NM_001084	0.000751539	0.00645011	PLOD3
NM_001160033	0.00790817	0.0639555	SGO2		NM_006886	0.00140875	0.0115667	ATP5F1E		NM_001909	0.000820117	0.0067168	CTSD		NM_144576	0.000754694	0.00647277	COQ10A
NM_001204171	0.00790585	0.0639555	MDM4		NM_001320341	0.0014117	0.0115769	SVIP		NM_001256702	0.00082327	0.00673772	USP3		NM_001260486	0.000761144	0.00651921	ZNF155
NM_001260474	0.0078837	0.0639555	WDR4		NM_020750	0.00141752	0.0116167	XPO5		NM_020440	0.000825668	0.00675276	PTGFRN		NM_003445	0.000761144	0.00651921	ZNF155
NM_001290259	0.00789988	0.0639555	PHF3		NM_001300930	0.00142042	0.0116326	NAALAD2		NM_001134398	0.000833288	0.00681046	VAV2		NM_001350075	0.000763246	0.00652389	PBRM1
NM_001370348	0.00789988	0.0639555	PHF3		NM_001201362	0.00142313	0.0116469	HMGN3		NM_001202547	0.000834944	0.00681475	SYNJ2BP-COX16		NM_018313	0.000763246	0.00652389	PBRM1
NM_001370350	0.00789988	0.0639555	PHF3		NM_007236	0.00142873	0.0116848	CHP1		NM_018373	0.000834944	0.00681475	SYNJ2BP		NM_152601	0.00076278	0.00652389	ZNF709
NM_001374855	0.00794335	0.0641533	FAM111A		NM_001318491	0.00144517	0.0118112	IFT88		NM_001377430	0.000839704	0.00684896	USP33		NM_180989	0.000765288	0.0065369	GPR180
NM_183400	0.00793918	0.0641533	RNF14		NM_001382542	0.00144682	0.0118167	APLP2		NM_001379469	0.000841899	0.00685757	CEP19		NM_001024921	0.000768196	0.00655729	RPL9
NM_001003931	0.0080384	0.0646355	PARP3		NM_194314	0.00144983	0.0118332	ZBTB41		NM_032898	0.000841899	0.00685757	CEP19		NM_019008	0.000770147	0.00656948	MIEF1
NM_001080463	0.00803652	0.0646355	DYNC2H1		NM_001267041	0.00145758	0.0118804	ARMC8		NM_181847	0.000843501	0.00686599	AMIGO2		NM_001330330	0.00077094	0.00657179	LUC7L3
NM_001136180	0.00804091	0.0646355	HSBP1L1		NM_001363941	0.00145758	0.0118804	ARMC8		NM_001377229	0.000850005	0.00691426	DISP1		NM_001033521	0.00077396	0.00659287	CSTF1
NM_001242673	0.00801789	0.0646355	AHCYL1		NM_004282	0.00145959	0.0118888	BAG2		NM_001014446	0.000851865	0.00691538	OCIAD2		NM_138408	0.00077446	0.00659287	GTF3C6
NM_001258205	0.00801358	0.0646355	TRPV3		NM_001009999	0.00147253	0.0119861	KDM1A		NM_001286773	0.000851865	0.00691538	OCIAD2		NM_001358292	0.000776781	0.00660816	RMI1
NM_001303096	0.00802401	0.0646355	WDR75		NM_001384822	0.00147578	0.0120044	PRRC2B		NM_001286774	0.000851865	0.00691538	OCIAD2		NM_001256820	0.000779163	0.00662074	RIT1
NM_005485	0.0080384	0.0646355	PARP3		NM_001033566	0.00147883	0.0120049	RHOT1		NM_006782	0.000866042	0.00702573	ZFPL1		NM_004701	0.00077986	0.00662074	CCNB2
NM_145266	0.00804731	0.0646435	NUDCD2		NM_001282281	0.0014784	0.0120049	PYCR1		NM_001330492	0.00087544	0.00709242	B3GNT4		NM_022366	0.000780891	0.00662074	TFB2M
NM_001114636	0.00808453	0.0648553	FANCL		NM_001288755	0.00147883	0.0120049	RHOT1		NM_030765	0.00087544	0.00709242	B3GNT4		NM_001289035	0.000782048	0.00662608	KLC4
NM_001374615	0.00808453	0.0648553	FANCL		NM_000100	0.00148744	0.0120667	CSTB		NM_005710	0.000880783	0.00713091	PQBP1		NM_001242598	0.000785672	0.0066389	TMEM147
NM_001300926	0.0081305	0.0650059	RNF121		NM_015001	0.00150834	0.012228	SPEN		NM_001037813	0.000889376	0.00719564	ZNF284		NM_001378128	0.00078501	0.0066389	SH3D19
NM_001349113	0.00813008	0.0650059	TMCO4		NM_001321039	0.00153357	0.0124242	GPSM2		NM_001164245	0.000905045	0.0073175	ODR4		NM_001378131	0.00078501	0.0066389	SH3D19
NM_001352774	0.00812812	0.0650059	JUP		NM_017563	0.0015515	0.012561	IL17RD		NM_001031717	0.000906774	0.00732657	CRELD1		NM_152487	0.000785225	0.0066389	TLCD4
NM_002230	0.00812812	0.0650059	JUP		NM_001006681	0.00155398	0.0125726	SPIN2B		NM_001143995	0.000931135	0.00745341	LPXN		NM_001320546	0.000789228	0.00666227	WDR6
NM_018320	0.0081305	0.0650059	RNF121		NM_001204221	0.00156552	0.0126575	ZNF695		NM_001307951	0.000931135	0.00745341	LPXN		NM_016531	0.000789496	0.00666227	KLF3
NM_001257971	0.00814771	0.0651	CTSL		NM_001102396	0.00156848	0.0126729	SIKE1		NM_001349145	0.000929709	0.00745341	B3GALNT1		NM_001193375	0.000791708	0.00667645	NDUFA11
NM_001277233	0.00819483	0.0653642	TM7SF2		NM_032186	0.00158861	0.0128184	ZNF644		NM_001349146	0.000929709	0.00745341	B3GALNT1		NM_007282	0.00079331	0.00668101	RNF13
NM_001374858	0.00819719	0.0653642	FAM111A		NM_201269	0.00158861	0.0128184	ZNF644		NM_001349147	0.000929709	0.00745341	B3GALNT1		NM_183383	0.00079331	0.00668101	RNF13
NM_014165	0.00819542	0.0653642	NDUFAF4		NM_015102	0.0016148	0.013021	NPHP4		NM_001349149	0.000929709	0.00745341	B3GALNT1		NM_005189	0.000794952	0.00669036	CBX2
NM_022337	0.00823801	0.065646	RAB38		NM_001286842	0.00162066	0.0130595	PHF19		NM_001349150	0.000929709	0.00745341	B3GALNT1		NM_005804	0.000797397	0.00670645	DDX39A
NM_001304993	0.00824475	0.0656559	SDSL		NM_001040158	0.00162348	0.0130648	MACROH2A1		NM_001349155	0.000929709	0.00745341	B3GALNT1		NM_001350991	0.000800052	0.00672429	SLC25A26
NM_152524	0.00827257	0.0658336	SGO2		NM_138609	0.00162348	0.0130648	MACROH2A1		NM_001349156	0.000929709	0.00745341	B3GALNT1		NM_001242729	0.000801466	0.00673167	ARHGEF38
NM_001374850	0.00827837	0.0658359	FAM111A		NM_001042517	0.00162883	0.0130991	DIAPH3		NM_001349157	0.000929709	0.00745341	B3GALNT1		NM_001351143	0.00080431	0.00675105	PRMT7
NM_001267046	0.0083281	0.0661874	FRMD6		NM_015542	0.00163323	0.0131257	UPF2		NM_001349158	0.000929709	0.00745341	B3GALNT1		NM_022822	0.000805636	0.00675768	KLC2
NM_004290	0.00833971	0.0662132	RNF14		NM_001193375	0.00163587	0.0131382	NDUFA11		NM_001349159	0.000929709	0.00745341	B3GALNT1		NM_001243259	0.000810381	0.00679083	HINFP
NM_198149	0.00834244	0.0662132	SHISA4		NM_001318324	0.00164806	0.0132273	NUP214		NM_001349162	0.000929709	0.00745341	B3GALNT1		NM_016297	0.000810668	0.00679083	PCYOX1
NM_001303487	0.00837332	0.0663935	PARG		NM_001184985	0.00165503	0.0132743	WNK1		NM_006401	0.000931036	0.00745341	ANP32B		NM_001282858	0.000811979	0.00679729	GON4L
NM_024666	0.00837626	0.0663935	AAGAB		NM_153759	0.00167326	0.0134117	DNMT3A		NM_000405	0.000952321	0.00761373	GM2A		NM_001286276	0.000814756	0.006816	KIAA1586
NM_001164741	0.00840425	0.0665272	ARHGAP4		NM_001270523	0.00172608	0.0138258	OTX2		NM_001363046	0.000953059	0.00761373	BIN3		NM_001142295	0.000816818	0.00682737	SPART
NM_006010	0.00840221	0.0665272	MANF		NM_001017440	0.00174899	0.0140001	CALN1		NM_018688	0.000953059	0.00761373	BIN3		NM_005879	0.000817201	0.00682737	TRAIP
NM_001329761	0.00843057	0.0666032	ZNF875		NM_203500	0.00175079	0.0140051	KEAP1		NM_021826	0.000954819	0.00762273	FASTKD5		NM_001034	0.000818027	0.00682803	RRM2
NM_001329762	0.00843057	0.0666032	ZNF875		NM_001321236	0.00176189	0.014076	MINK1		NM_001319097	0.000973247	0.00776471	MTX2		NM_005863	0.000818365	0.00682803	NET1
NM_001329773	0.00843057	0.0666032	ZNF875		NM_006726	0.00176198	0.014076	LRBA		NM_001195536	0.000977056	0.00778994	CHMP5		NM_001348181	0.000819841	0.00683129	ITSN2
NM_001102397	0.00844779	0.0666951	HNRNPR		NM_001160408	0.00176486	0.0140897	TULP3		NM_001291447	0.000980388	0.00781133	SALL2		NM_001348182	0.000819841	0.00683129	ITSN2
NM_001286579	0.00845373	0.066698	KCTD20		NM_004329	0.0017751	0.014162	BMPR1A		NM_001195479	0.000985563	0.00784737	TFG		NM_001329444	0.000821619	0.00683253	PPP1R16A
NM_001322093	0.0084623	0.0667215	CNOT7		NM_000159	0.00177975	0.0141898	GCDH		NM_005003	0.0010045	0.00799291	NDUFAB1		NM_001329445	0.000821619	0.00683253	PPP1R16A
NM_012343	0.00846788	0.0667215	NNT		NM_001276336	0.00178825	0.0142481	EIF4E2		NM_018061	0.00101742	0.00809035	PRPF38B		NM_003405	0.000821359	0.00683253	YWHAH
NM_004124	0.00852534	0.0671183	GMFB		NM_003851	0.00179321	0.0142782	CREG1		NM_001278170	0.00102488	0.00812821	ZNF33A		NM_001271905	0.000825213	0.00684921	GSKIP
NM_018310	0.00852947	0.0671183	BRF2		NM_001136108	0.00183361	0.0145827	R3HCC1		NM_001278173	0.00102488	0.00812821	ZNF33A		NM_016472	0.000825213	0.00684921	GSKIP
NM_148903	0.00855729	0.0672929	GREB1		NM_004214	0.00183388	0.0145827	FIBP		NM_001278177	0.00102488	0.00812821	ZNF33A		NM_181524	0.000825258	0.00684921	PIK3R1
NM_000178	0.00856483	0.0672946	GSS		NM_001127228	0.00184497	0.0146613	CBX1		NM_006954	0.00102488	0.00812821	ZNF33A		NM_000754	0.000828116	0.0068684	COMT
NM_001256166	0.00856876	0.0672946	BIRC2		NM_001352568	0.00187156	0.0148432	ACBD5		NM_001199942	0.00103099	0.00815515	DOP1A		NM_001358293	0.000829245	0.0068687	RMI1
NM_001256849	0.00859636	0.0674228	POLD1		NM_001352569	0.00187156	0.0148432	ACBD5		NM_001385858	0.00103099	0.00815515	DOP1A		NM_024945	0.000829245	0.0068687	RMI1
NM_001350735	0.00859079	0.0674228	TXNDC15		NM_145698	0.00187156	0.0148432	ACBD5		NM_001385861	0.00103099	0.00815515	DOP1A		NM_001378064	0.000830834	0.00687281	TTC12
NM_001083961	0.00864495	0.0677304	WDR62		NM_001331018	0.00187605	0.014869	VPS26C		NM_006019	0.00103031	0.00815515	TCIRG1		NM_001378065	0.000830834	0.00687281	TTC12
NM_182679	0.00864691	0.0677304	GPATCH4		NM_001198868	0.00189125	0.0149796	CAPN1		NM_015130	0.00103505	0.00818195	TBC1D9		NM_001322033	0.000836443	0.00691467	ACTN4
NM_001002019	0.00870136	0.0678716	PUS1		NM_002657	0.00191614	0.0151668	PLAGL2		NM_007155	0.00103763	0.00819691	ZP3		NM_000387	0.000840542	0.00693246	SLC25A20
NM_001002020	0.00870136	0.0678716	PUS1		NM_017778	0.00192109	0.015196	NSD3		NM_001271971	0.0010502	0.0082908	HSP90AB1		NM_001326609	0.000840799	0.00693246	AIMP2
NM_001282730	0.0086982	0.0678716	SUPT7L		NM_001377249	0.00192742	0.0152361	PLEKHA1		NM_001324058	0.00105246	0.00829555	PIAS2		NM_001370478	0.000839176	0.00693246	SLC35B3
NM_001282731	0.0086982	0.0678716	SUPT7L		NM_001033522	0.00193962	0.0153132	CSTF1		NM_016653	0.00105287	0.00829555	MAP3K20		NM_002881	0.000839722	0.00693246	RALB
NM_001346141	0.00871037	0.0678716	PPAN		NM_022158	0.00193971	0.0153132	FN3K		NM_032353	0.00105204	0.00829555	VPS25		NM_013255	0.00084173	0.00693352	MKLN1
NM_004499	0.00870584	0.0678716	HNRNPAB		NM_006110	0.0019461	0.0153536	CD2BP2		NM_018353	0.00105743	0.00832605	MIS18BP1		NM_018133	0.00084203	0.00693352	MSL2
NM_005436	0.00868757	0.0678716	CCDC6		NM_001105199	0.00195009	0.0153555	TMEM177		NM_001330202	0.00107537	0.00846177	EIF4E2		NM_001350968	0.000849226	0.00698821	C7orf50
NM_017799	0.00867691	0.0678716	TMEM260		NM_001142288	0.00195016	0.0153555	EMC8		NM_005171	0.00108194	0.00850792	ATF1		NM_001009811	0.000853206	0.00701143	CEP131
NM_080599	0.00872082	0.0679087	UPF2		NM_014704	0.00194768	0.0153555	CEP104		NM_001317078	0.00108722	0.00853826	MED19		NM_001134423	0.000853721	0.00701143	CDV3
NM_004804	0.00874982	0.0680902	CIAO1		NM_001888	0.00195553	0.0153877	CRYM		NM_153450	0.00108722	0.00853826	MED19		NM_001282763	0.000853721	0.00701143	CDV3
NM_004323	0.00875957	0.0681218	BAG1		NM_174889	0.00196639	0.015463	NDUFAF2		NM_001384652	0.00109277	0.00857071	ZNF888		NM_001142463	0.000856467	0.00701621	DKC1
NM_001198862	0.00877587	0.0681718	PACC1		NM_001370746	0.00197977	0.0155581	ANGEL1		NM_001384653	0.00109277	0.00857071	ZNF888		NM_001207059	0.000857649	0.00701621	INTS14
NM_004526	0.00877741	0.0681718	MCM2		NM_002651	0.00198565	0.0155941	PI4KB		NM_015634	0.0011005	0.00862573	KIFBP		NM_001260491	0.000857313	0.00701621	SLC9A8
NM_006082	0.00881816	0.0684438	TUBA1B		NM_001376054	0.00199268	0.0156392	FAM169A		NM_006297	0.00110364	0.00864473	XRCC1		NM_001318895	0.000857355	0.00701621	FHL2
NM_001185057	0.0088288	0.0684819	NOL3		NM_004548	0.00200866	0.0157543	NDUFB10		NM_001282129	0.00110846	0.00867685	SSH2		NM_001450	0.000857355	0.00701621	FHL2
NM_001010866	0.00888205	0.0687773	TMEM201		NM_005015	0.0020168	0.0158079	OXA1L		NM_001286264	0.00111061	0.00868799	MRS2		NM_201555	0.000857355	0.00701621	FHL2
NM_001145409	0.00888251	0.0687773	NONO		NM_001124767	0.00202633	0.0158723	SMIM4		NM_020920	0.00111496	0.00871638	CHD8		NM_001319306	0.000858338	0.00701729	ABHD18
NM_001287750	0.00888414	0.0687773	FDFT1		NM_001349485	0.0020338	0.0158998	NSMCE2		NM_001291879	0.00112204	0.00876605	TACC2		NM_001286431	0.000864122	0.00703715	REV3L
NM_001002295	0.00892136	0.0689955	GATA3		NM_001349486	0.0020338	0.0158998	NSMCE2		NM_001349385	0.00112954	0.00880179	SLC38A9		NM_001286432	0.000864122	0.00703715	REV3L
NM_001166005	0.00892387	0.0689955	EPB41		NM_001349487	0.0020338	0.0158998	NSMCE2		NM_012255	0.00112751	0.00880179	XRN2		NM_001317165	0.000862433	0.00703715	SNRPG
NM_001171093	0.00895934	0.069098	FAM131A		NM_032737	0.00203646	0.0159103	LMNB2		NM_173487	0.00112912	0.00880179	C4orf33		NM_001317171	0.000862433	0.00703715	SNRPG
NM_001366134	0.00895934	0.069098	FAM131A		NM_001316358	0.00204206	0.0159436	COPS3		NM_173514	0.00112954	0.00880179	SLC38A9		NM_002912	0.000864122	0.00703715	REV3L
NM_001371570	0.00896603	0.069098	CDC42EP3		NM_001142302	0.002063	0.0160967	CCDC113		NM_001007239	0.00113108	0.00880805	METTL13		NM_015368	0.000862623	0.00703715	PANX1
NM_004446	0.00895506	0.069098	EPRS1		NM_001025158	0.00206588	0.0160984	CD74		NM_212543	0.00114055	0.00887614	B4GALT4		NM_001382766	0.000866081	0.00704853	CTSL
NM_006449	0.00896603	0.069098	CDC42EP3		NM_014743	0.00206524	0.0160984	KIAA0232		NM_001354082	0.0011469	0.00891975	PSME3IP1		NM_001384410	0.000871044	0.00707977	WDR5
NM_001128225	0.00898294	0.06918	SLC39A13		NM_018464	0.00207652	0.016159	CISD1		NM_001331018	0.0011674	0.00907336	VPS26C		NM_001384413	0.000871044	0.00707977	WDR5
NM_012142	0.00898825	0.06918	CCNDBP1		NM_020197	0.00207768	0.016159	SMYD2		NM_025165	0.00117151	0.00909938	ELL3		NM_033395	0.000872192	0.00708452	CEP295
NM_001382542	0.00902813	0.0694423	APLP2		NM_001105214	0.00208843	0.0162322	ASH2L		NM_001163508	0.00118871	0.00922112	DCAF4		NM_002342	0.000872808	0.00708495	LTBR
NM_001346478	0.00907701	0.0697733	AMZ2		NM_000688	0.00210471	0.0163481	ALAS1		NM_001163509	0.00118871	0.00922112	DCAF4		NM_181886	0.000874551	0.00709452	UBE2D3
NM_005772	0.00909382	0.0698576	RCL1		NM_001289149	0.00210943	0.0163742	VPS33B		NM_001271608	0.00119255	0.00924495	LASP1		NM_000551	0.000875176	0.00709502	VHL
NM_015987	0.00910784	0.0699204	HEBP1		NM_022117	0.00211752	0.0164265	TSPYL2		NM_152275	0.00119963	0.00929384	TTC30A		NM_001105573	0.000875761	0.00709519	FBXO45
NM_006292	0.00911537	0.0699333	TSG101		NM_001282446	0.00212125	0.0164448	YAE1		NM_030664	0.00120254	0.00931038	PTER		NM_032341	0.000876623	0.0070976	DDI2
NM_000057	0.00918988	0.0702635	BLM		NM_006822	0.00212446	0.0164591	RAB40B		NM_139246	0.00120635	0.00933394	TSTD2		NM_001271186	0.000878424	0.00710304	RAP2C
NM_001042426	0.00920441	0.0702635	CENPA		NM_001130702	0.002155	0.016685	BSCL2		NM_001261836	0.00120902	0.00934858	PTER		NM_021183	0.000878424	0.00710304	RAP2C
NM_001098272	0.0091733	0.0702635	HMGCS1		NM_004322	0.00216129	0.016723	BAD		NM_001287431	0.00121018	0.00935156	ARFIP1		NM_001349447	0.000880617	0.0071162	KYAT3
NM_001142468	0.00921132	0.0702635	MTRES1		NM_012266	0.00216556	0.0167453	DNAJB5		NM_153747	0.00121156	0.00935619	PIGC		NM_001387816	0.000884995	0.00714699	MBNL1
NM_001142470	0.00921132	0.0702635	MTRES1		NM_001286722	0.00216977	0.016767	FAM120A		NM_001378974	0.00121244	0.00935702	FBXW11		NM_000167	0.000888833	0.0071596	GK
NM_001324047	0.00920933	0.0702635	PIAS2		NM_001278362	0.00218194	0.0168072	RHOH		NM_001351628	0.00121823	0.00939562	DYNLT2B		NM_001287440	0.000888742	0.0071596	JADE1
NM_001324054	0.00920933	0.0702635	PIAS2		NM_001278363	0.00218194	0.0168072	RHOH		NM_001382696	0.00122395	0.00943375	MBNL2		NM_001351683	0.000888358	0.0071596	DZANK1
NM_001324220	0.0091733	0.0702635	HMGCS1		NM_001317199	0.00218081	0.0168072	CXXC5		NM_001102421	0.00122976	0.0094664	ZFAND5		NM_001367618	0.000888358	0.0071596	DZANK1
NM_004523	0.00919608	0.0702635	KIF11		NM_004310	0.00218194	0.0168072	RHOH		NM_006007	0.00122976	0.0094664	ZFAND5		NM_002014	0.000890269	0.007162	FKBP4
NM_006014	0.0092575	0.0705707	LAGE3		NM_016463	0.00218081	0.0168072	CXXC5		NM_003374	0.00123466	0.00949801	VDAC1		NM_017443	0.000890018	0.007162	POLE3
NM_001322087	0.00928369	0.0706802	CNOT7		NM_001145199	0.00219341	0.0168661	C12orf75		NM_001303251	0.00124431	0.00955924	ZBED8		NM_001079669	0.000891857	0.00717019	TMTC4
NM_001322095	0.00928369	0.0706802	CNOT7		NM_001354830	0.00219798	0.0168661	ZNF214		NM_001329606	0.00124499	0.00955924	CSNK1G1		NM_001135565	0.000898051	0.00721077	PUDP
NM_001318148	0.00932116	0.0709203	ZCCHC4		NM_001354831	0.00219798	0.0168661	ZNF214		NM_022090	0.00124431	0.00955924	ZBED8		NM_001349882	0.000897553	0.00721077	DRAM2
NM_001042453	0.00933973	0.0710164	STK26		NM_001354832	0.00219798	0.0168661	ZNF214		NM_001098414	0.00125746	0.00962275	ZNF621		NM_001258354	0.000900801	0.00722824	EFTUD2
NM_001367399	0.00936734	0.0711811	WASHC2C		NM_001354833	0.00219798	0.0168661	ZNF214		NM_001202489	0.00125612	0.00962275	UBE2G2		NM_032940	0.00090327	0.00724343	POLR2C
NM_001330609	0.0094004	0.0713869	WASHC5		NM_013249	0.00219798	0.0168661	ZNF214		NM_001242486	0.00125629	0.00962275	EIF1AD		NM_001322228	0.000906603	0.00725628	RPS6KA5
NM_001184965	0.00942999	0.0715207	WDR44		NM_001257293	0.00221785	0.0170078	HNRNPH1		NM_001320847	0.00125834	0.00962275	SAT2		NM_001322235	0.000906603	0.00725628	RPS6KA5
NM_001184966	0.00942999	0.0715207	WDR44		NM_003620	0.00222174	0.0170267	PPM1D		NM_007282	0.00125886	0.00962275	RNF13		NM_016565	0.000905949	0.00725628	COA4
NM_006233	0.00944316	0.0715752	POLR2I		NM_001113561	0.00222795	0.0170635	RNF180		NM_014845	0.00125471	0.00962275	FIG4		NM_001195263	0.000908336	0.00726553	PDZD7
NM_004878	0.00945082	0.0715879	PTGES		NM_002629	0.00223111	0.0170769	PGAM1		NM_183383	0.00125886	0.00962275	RNF13		NM_001145	0.000916324	0.0073062	ANG
NM_000366	0.00946728	0.0716218	TPM1		NM_001161499	0.00224319	0.0171258	ZNF611		NM_001144035	0.00126147	0.00963663	TMEM25		NM_001282192	0.000916324	0.0073062	RNASE4
NM_001304334	0.00946362	0.0716218	ZNF773		NM_001161501	0.00224319	0.0171258	ZNF611		NM_152903	0.00126252	0.00963851	KBTBD6		NM_001385271	0.000916324	0.0073062	ANG
NM_001025249	0.0094782	0.071659	DUT		NM_001322864	0.00224012	0.0171258	NIPAL3		NM_145167	0.00126536	0.0096541	PIGM		NM_002937	0.000916324	0.0073062	RNASE4
NM_001256484	0.00951455	0.0718884	EPHX2		NM_024319	0.00224126	0.0171258	C1orf35		NM_001007225	0.00126842	0.00967133	IGF2BP2		NM_016230	0.000915356	0.0073062	CYB5R4
NM_001352330	0.00952512	0.0719228	DMKN		NM_002633	0.0022487	0.017157	PGM1		NM_001101662	0.00127563	0.00969285	NRDC		NM_005262	0.000917463	0.00731065	GFER
NM_003009	0.00954958	0.0720619	SELENOW		NM_020714	0.00225302	0.0171791	ZNF490		NM_001349148	0.00127688	0.00969285	B3GALNT1		NM_001081461	0.000918504	0.00731432	JMJD6
NM_001278604	0.0095693	0.0721652	LARP1B		NM_000828	0.00225597	0.017185	GRIA3		NM_001349151	0.00127688	0.00969285	B3GALNT1		NM_145204	0.000928869	0.00739217	SENP8
NM_001286060	0.00960244	0.0723181	RAB30		NM_003406	0.00225664	0.017185	YWHAZ		NM_001349152	0.00127688	0.00969285	B3GALNT1		NM_000098	0.000929693	0.00739406	CPT2
NM_001308201	0.00960686	0.0723181	SS18		NM_001165414	0.00226652	0.0172167	LDHA		NM_001349153	0.00127688	0.00969285	B3GALNT1		NM_001080125	0.000930762	0.00739788	CASP8
NM_001310154	0.00960773	0.0723181	ANKRD36C		NM_001256410	0.00226527	0.0172167	RAB18		NM_001349154	0.00127688	0.00969285	B3GALNT1		NM_001271971	0.00093648	0.00743863	HSP90AB1
NM_001202438	0.00961569	0.0723325	EDRF1		NM_003170	0.00226571	0.0172167	SUPT6H		NM_138496	0.00127478	0.00969285	CYHR1		NM_017791	0.000942594	0.00748247	FLVCR2
NM_001300865	0.00965978	0.0726185	RANBP3		NM_004423	0.00226435	0.0172167	DVL3		NM_001321279	0.00127891	0.00970218	TSEN2		NM_001102651	0.000957383	0.0075915	ZNF554
NM_006795	0.00967528	0.0726893	EHD1		NM_001323068	0.00229257	0.0174036	PFKP		NM_013402	0.00127996	0.009704	FADS1		NM_001370240	0.000957722	0.0075915	PARP3
NM_000447	0.0097034	0.072809	PSEN2		NM_001040613	0.00230128	0.0174587	TMEM70		NM_001199324	0.00128563	0.00972255	ZNF615		NM_005401	0.000958138	0.0075915	PTPN14
NM_006834	0.00970231	0.072809	RAB32		NM_001374852	0.00230401	0.0174685	FAM111A		NM_001321317	0.00128563	0.00972255	ZNF615		NM_001039366	0.000964333	0.00762639	ATP6V1E1
NM_001101	0.00974005	0.0729923	ACTB		NM_003594	0.00230863	0.0174925	TTF2		NM_001321318	0.00128563	0.00972255	ZNF615		NM_001320924	0.000964659	0.00762639	NAA38
NM_001305087	0.00973519	0.0729923	NAT9		NM_001321433	0.00231514	0.0175088	TMBIM1		NM_001321321	0.00128563	0.00972255	ZNF615		NM_001322040	0.000964967	0.00762639	NUTF2
NM_002870	0.00975426	0.0730531	RAB13		NM_001321435	0.00231514	0.0175088	TMBIM1		NM_001243751	0.00129323	0.00974417	CYREN		NM_032356	0.000964659	0.00762639	NAA38
NM_001244944	0.00980876	0.0734152	STEAP2		NM_001321436	0.00231514	0.0175088	TMBIM1		NM_001243754	0.00129323	0.00974417	CYREN		NM_001289181	0.000969984	0.00765162	ZNF302
NM_001024843	0.00985494	0.0737147	TNRC6B		NM_138571	0.00232825	0.0175969	HINT3		NM_001350478	0.00129335	0.00974417	CAP1		NM_001289188	0.000969984	0.00765162	ZNF302
NM_001105529	0.00987611	0.0737807	ATP8A1		NM_001320793	0.00233085	0.0176055	CREB1		NM_001350484	0.00129335	0.00974417	CAP1		NM_001291345	0.000969609	0.00765162	CDK11B
NM_001267571	0.0098733	0.0737807	TBC1D2		NM_006756	0.00233255	0.0176073	TCEA1		NM_016115	0.00129123	0.00974417	ASB3		NM_001032998	0.000972459	0.00766634	KYNU
NM_001097613	0.00991131	0.0739009	GPR89A		NM_001166417	0.00234125	0.017662	SSX2IP		NM_145863	0.00129123	0.00974417	ASB3		NM_015358	0.000980927	0.00772825	MORC3
NM_001145000	0.00991693	0.0739009	ITGAV		NM_001166295	0.00235346	0.0177429	SSX2IP		NM_018372	0.00129421	0.00974458	LRIF1		NM_001037172	0.000984245	0.00774954	PXYLP1
NM_001290189	0.00990884	0.0739009	MYADM		NM_001318915	0.00235952	0.0177775	LSAMP		NM_001284430	0.00129726	0.00974928	UTP15		NM_001349485	0.000986959	0.00776606	NSMCE2
NM_001352447	0.00990465	0.0739009	DCAF4		NM_001662	0.00236301	0.0177927	ARF5		NM_001284431	0.00129726	0.00974928	UTP15		NM_002454	0.000989958	0.00778215	MTRR
NM_024292	0.00995362	0.0740358	UBL5		NM_001330606	0.00237993	0.0179089	TBC1D31		NM_032175	0.00129726	0.00974928	UTP15		NM_014071	0.000990242	0.00778215	NCOA6
NM_032833	0.00995188	0.0740358	PPP1R15B		NM_001286756	0.00238958	0.0179625	ANAPC4		NM_080833	0.00130191	0.00977809	RBBP8NL		NM_001367804	0.000997174	0.00783174	KIF23
NM_198597	0.00994793	0.0740358	SEC24C		NM_001320954	0.00239004	0.0179625	ZNF232		NM_001353249	0.00130467	0.00978665	CYRIB		NM_016094	0.00100144	0.0078603	COMMD2
NM_001304562	0.00999904	0.0743275	INO80E		NM_001144884	0.00239223	0.0179678	SLC30A7		NM_001353308	0.00130467	0.00978665	CYRIB		NM_001376134	0.0010028	0.00786607	TTC31
NM_176812	0.0100318	0.0745248	CHMP4B		NM_001362759	0.00239441	0.017973	TRA2A		NM_001118890	0.00130583	0.00978922	GLRX		NM_006918	0.00100396	0.00787029	SC5D
NM_207118	0.0100456	0.0745809	GTF2H5		NM_033083	0.00240127	0.0180132	EAF1		NM_001283049	0.00130989	0.00981361	USP8		NM_001959	0.00100985	0.00791151	EEF1B2
NM_001211	0.0100656	0.0746363	BUB1B		NM_001008491	0.00241047	0.0180598	SEPTIN2		NM_001145258	0.00131967	0.00987455	IRAK4		NM_001328688	0.00101341	0.0079345	OLA1
NM_002137	0.0100594	0.0746363	HNRNPA2B1		NM_001349306	0.00241047	0.0180598	SEPTIN2		NM_001351342	0.00131967	0.00987455	IRAK4		NM_001354210	0.00102138	0.00799191	ARSJ
NM_001012750	0.0100812	0.0747031	ABI1		NM_003423	0.00242934	0.0181899	ZNF43		NM_001171907	0.00133397	0.00994869	EOLA1		NM_001289182	0.00102367	0.00800487	ZNF302
NM_001286721	0.0100871	0.0747031	ANKRD10		NM_001345964	0.00244154	0.0182699	DHX29		NM_001171908	0.00133397	0.00994869	EOLA1		NM_001354685	0.00102569	0.00801564	ZBTB25
NM_006452	0.0101121	0.074796	PAICS		NM_001385744	0.00245088	0.0183284	ZNF384		NM_001324278	0.00133397	0.00994869	EOLA1		NM_001127703	0.00102808	0.00801938	SERPINA1
NM_022551	0.0101069	0.074796	RPS18		NM_001039887	0.00247222	0.0184692	PROSER3		NM_001353645	0.00133536	0.00994869	UPF3A		NM_001127704	0.00102808	0.00801938	SERPINA1
NM_001083600	0.0101302	0.074825	NAA60		NM_001146112	0.00247278	0.0184692	MIER1		NM_001353646	0.00133536	0.00994869	UPF3A		NM_001127705	0.00102808	0.00801938	SERPINA1
NM_001282463	0.0101313	0.074825	C14orf132		NM_001349775	0.00247455	0.018471	DCAF6		NM_001353647	0.00133536	0.00994869	UPF3A		NM_001376842	0.0010356	0.00807305	MBNL1
NM_024762	0.0101348	0.074825	ZNF552		NM_001301007	0.00247772	0.0184833	AMOTL1		NM_178124	0.00133397	0.00994869	EOLA1		NM_001303628	0.00103637	0.00807403	MLEC
NM_016319	0.0101566	0.0748935	COPS7A		NM_021035	0.00248139	0.0184991	ZNFX1		NM_001387002	0.00133907	0.00995172	N4BP2L2		NM_001376790	0.00103819	0.00808323	HP1BP3
NM_203462	0.0101507	0.0748935	MRFAP1L1		NM_001164269	0.00248565	0.0185195	RAD51		NM_001387019	0.00133907	0.00995172	N4BP2L2		NM_001201478	0.00103962	0.00808936	EIF2D
NM_001128430	0.0102036	0.0751935	SMARCAD1		NM_020800	0.00248729	0.0185202	IFT80		NM_018177	0.00133885	0.00995172	N4BP2		NM_001162505	0.00105444	0.00819458	PEDS1
NM_001349114	0.0102099	0.0751935	TMCO4		NM_001165030	0.00249846	0.0185919	TMEM41B		NM_052864	0.0013388	0.00995172	TIFA		NM_199203	0.00105444	0.00819458	PEDS1-UBE2V1
NM_001321264	0.0102194	0.0752172	TMEM104		NM_001200001	0.00251297	0.0186884	NOTCH2		NM_001198895	0.00134256	0.0099715	ACY1		NM_001317078	0.00105661	0.00820124	MED19
NM_014663	0.0102608	0.0754749	KDM4A		NM_000366	0.00254698	0.0188945	TPM1		NM_001288998	0.00136186	0.0101086	GMIP		NM_153450	0.00105661	0.00820124	MED19
NM_001136200	0.0103113	0.0758	BORCS7		NM_001193329	0.00254891	0.0188945	AOPEP		NM_001310127	0.00137269	0.0101765	ZNF888		NM_001278346	0.00105751	0.00820318	PHYKPL
NM_144590	0.010325	0.0758543	ANKRD22		NM_001258354	0.0025479	0.0188945	EFTUD2		NM_001384656	0.00137269	0.0101765	ZNF888		NM_001330454	0.00105816	0.00820319	CLUAP1
NM_001308061	0.0103779	0.076196	STARD4		NM_001320595	0.00255166	0.0188945	DDX5		NM_001376	0.00137847	0.0102131	DYNC1H1		NM_003630	0.00106326	0.00823763	PEX3
NM_001252507	0.0104188	0.0763673	C14orf132		NM_001323679	0.00255051	0.0188945	NRSN2		NM_033515	0.00139441	0.0103248	ARHGAP18		NM_001372574	0.0010682	0.0082708	ATXN2
NM_001319960	0.0104139	0.0763673	EDEM3		NM_001323682	0.00255051	0.0188945	NRSN2		NM_001163636	0.00140483	0.0103956	GTF2I		NM_001043318	0.00107422	0.00830424	MIDEAS
NM_138278	0.0104204	0.0763673	BNIPL		NM_001323684	0.00255051	0.0188945	NRSN2		NM_001199803	0.00141906	0.010488	CENPO		NM_001290193	0.0010745	0.00830424	MYADM
NM_001142683	0.0104288	0.0763822	CCDC121		NM_000031	0.00256283	0.0189307	ALAD		NM_004135	0.00141836	0.010488	IDH3G		NM_024828	0.00107387	0.00830424	CAAP1
NM_001300788	0.0104395	0.0764134	FAM120C		NM_001003945	0.00256283	0.0189307	ALAD		NM_001303130	0.00144096	0.0106401	GAS2L3		NM_001321002	0.00108424	0.00837444	MTIF2
NM_001748	0.0104773	0.0766431	CAPN2		NM_001355121	0.00256226	0.0189307	RPA1		NM_021183	0.00144141	0.0106401	RAP2C		NM_018935	0.00108776	0.00839644	PCDHB15
NM_001128208	0.0105078	0.0767082	LEPROTL1		NM_005347	0.00255814	0.0189307	HSPA5		NM_001352473	0.00145251	0.0107155	ZNF248		NM_001376119	0.00109001	0.00840868	ZBTB38
NM_001160223	0.0105183	0.0767082	RNF170		NM_003753	0.00260333	0.0192181	EIF3D		NM_001146695	0.00145867	0.0107544	KDM4C		NM_001001998	0.00110226	0.00849791	EXOSC10
NM_001256835	0.0105131	0.0767082	QTRT2		NM_199440	0.00260578	0.0192244	HSPD1		NM_018906	0.00148975	0.0109768	PCDHA3		NM_001665	0.00110575	0.00851964	RHOG
NM_001256837	0.0105131	0.0767082	QTRT2		NM_000725	0.00261146	0.0192427	CACNB3		NM_138401	0.0014929	0.0109933	MVB12A		NM_001243781	0.00110908	0.00853614	PRXL2A
NM_024638	0.0105131	0.0767082	QTRT2		NM_001047160	0.00261145	0.0192427	NET1		NM_001297590	0.0014984	0.011027	POLR1G		NM_013339	0.00110925	0.00853614	ALG6
NM_005829	0.0105693	0.0770338	AP3S2		NM_022045	0.00264228	0.019458	MTBP		NM_001034	0.00149997	0.0110318	RRM2		NM_001258038	0.00111531	0.00857225	SPRY1
NM_022735	0.0106036	0.0772364	ACBD3		NM_198467	0.00266136	0.0195865	RSBN1L		NM_001319126	0.00151135	0.011102	ZNF431		NM_199327	0.00111531	0.00857225	SPRY1
NM_001253725	0.0106155	0.0772758	KREMEN2		NM_014805	0.00267042	0.0196412	EPM2AIP1		NM_001319127	0.00151135	0.011102	ZNF431		NM_001382264	0.00112131	0.00861313	MSRB1
NM_001382757	0.0106417	0.0773721	CTSL		NM_001258392	0.00269308	0.0197958	CLPB		NM_024830	0.00151333	0.0111098	LPCAT1		NM_001020820	0.00112361	0.00862556	MYADM
NM_001382767	0.0106417	0.0773721	CTSL		NM_001198793	0.00270039	0.0198374	ARPC4-TTLL3		NM_001282167	0.00153372	0.0112526	PORCN		NM_001370446	0.00112738	0.00863999	NUP42
NM_001304462	0.0106676	0.0775134	SLC29A1		NM_001363572	0.00270337	0.0198472	HNRNPH1		NM_001271989	0.00155064	0.0113698	CEP76		NM_032453	0.00112721	0.00863999	ZNF527
NM_001348528	0.010679	0.0775493	KNOP1		NM_024536	0.00271735	0.0199377	CHPF		NM_001321647	0.0015596	0.0114285	NUDT5		NM_145246	0.00112755	0.00863999	FRA10AC1
NM_014846	0.0107073	0.0777073	WASHC5		NM_001362753	0.00274358	0.0201179	SNX10		NM_001278508	0.00158245	0.0115608	ZNF180		NM_001321119	0.00113338	0.00867938	CCDC115
NM_001324058	0.0107271	0.0778043	PIAS2		NM_001048205	0.00275809	0.0201998	REC8		NM_001278509	0.00158245	0.0115608	ZNF180		NM_001319298	0.0011392	0.00871332	ASB8
NM_145294	0.0107411	0.0778581	WDR90		NM_005132	0.00275809	0.0201998	REC8		NM_001288759	0.00158245	0.0115608	ZNF180		NM_001355004	0.00113888	0.00871332	MMP24OS
NM_001286527	0.0107583	0.0778802	ATP2C2		NM_001297655	0.0027622	0.0202053	KIF2C		NM_001291633	0.00158245	0.0115608	ZNF180		NM_001134296	0.00114112	0.00871464	AP3M2
NM_001374862	0.0107637	0.0778802	FAM111A		NM_001353111	0.0027609	0.0202053	CEP63		NM_004739	0.00158062	0.0115608	MTA2		NM_001139490	0.00114145	0.00871464	TRAF3IP1
NM_001374863	0.0107637	0.0778802	FAM111A		NM_001040452	0.00277709	0.0202732	RUFY1		NM_152307	0.00159028	0.0116109	TRMT61A		NM_015650	0.00114145	0.00871464	TRAF3IP1
NM_001031617	0.0107716	0.0778888	COX19		NM_001271512	0.00277533	0.0202732	ACBD5		NM_001048210	0.00159293	0.0116162	CLCC1		NM_001142293	0.00114387	0.00872784	ARFGAP3
NM_003864	0.0107779	0.0778888	SAP30		NM_022497	0.0027782	0.0202732	MRPS25		NM_001377460	0.00159293	0.0116162	CLCC1		NM_019058	0.00114532	0.00873362	DDIT4
NM_024594	0.0107854	0.0778963	PANK3		NM_001193315	0.00278299	0.0202822	VIPAS39		NM_004090	0.00159628	0.0116336	DUSP3		NM_005979	0.00115535	0.00880477	S100A13
NM_001170670	0.0108072	0.0779119	ZNHIT6		NM_001324069	0.00278817	0.0202822	CDK7		NM_001257391	0.00159857	0.0116362	CD63		NM_014883	0.00115651	0.0088082	FAM13A
NM_018385	0.0107966	0.0779119	LSG1		NM_001324070	0.00278817	0.0202822	CDK7		NM_001257392	0.00159857	0.0116362	CD63		NM_001321208	0.00115727	0.00880868	HNRNPUL1
NM_020120	0.0108014	0.0779119	UGGT1		NM_001324071	0.00278817	0.0202822	CDK7		NM_000366	0.00162259	0.0118039	TPM1		NM_001033567	0.00116254	0.00883277	RHOT1
NM_001351611	0.0108206	0.0779149	POLI		NM_018132	0.00278709	0.0202822	CENPQ		NM_001253875	0.00162565	0.0118191	UXS1		NM_001376129	0.00116244	0.00883277	TTC31
NM_001351614	0.0108206	0.0779149	POLI		NM_152556	0.00278954	0.0202822	BMT2		NM_001347860	0.00163133	0.0118532	ERLIN1		NM_001376138	0.00116244	0.00883277	TTC31
NM_001386823	0.01083	0.0779354	B3GALT9		NM_002505	0.00279426	0.0203042	NFYA		NM_001098522	0.00163394	0.011865	HTATIP2		NM_001099783	0.00116511	0.00884695	C4orf33
NM_002643	0.0109004	0.0783947	PIGF		NM_001159770	0.00280493	0.0203695	SLC39A11		NM_001193267	0.00164265	0.0119139	SIRT5		NM_001146075	0.00117361	0.0089061	RPAP3
NM_001002027	0.0109158	0.078411	ATP5MC1		NM_001100409	0.00280666	0.0203698	SENP6		NM_001376803	0.00164265	0.0119139	SIRT5		NM_001033570	0.00117662	0.00891822	AMZ2
NM_001031710	0.0109134	0.078411	KLHL7		NM_004109	0.00281159	0.0203933	FDX1		NM_007106	0.00164657	0.0119351	UBL3		NM_001206710	0.00117603	0.00891822	PRKAG1
NM_001351774	0.0109535	0.0784464	ZNF320		NM_001080449	0.00281506	0.0204062	DNA2		NM_033087	0.00164902	0.0119457	ALG2		NM_001134476	0.00118058	0.00893205	LRRC8B
NM_001351776	0.0109535	0.0784464	ZNF320		NM_001385537	0.00282291	0.0204118	CAPRIN2		NM_030630	0.00165069	0.0119506	HID1		NM_001369817	0.00118058	0.00893205	LRRC8B
NM_001387575	0.0109535	0.0784464	ZNF320		NM_001385547	0.00282291	0.0204118	CAPRIN2		NM_024674	0.00165911	0.0120044	LIN28A		NM_001369819	0.00118058	0.00893205	LRRC8B
NM_001387577	0.0109535	0.0784464	ZNF320		NM_003528	0.00282024	0.0204118	H2BC21		NM_001166110	0.00166296	0.0120178	PALLD		NM_018353	0.00118774	0.00898087	MIS18BP1
NM_019107	0.0109525	0.0784464	MYDGF		NM_004111	0.00282429	0.0204118	FEN1		NM_001367567	0.00166296	0.0120178	PALLD		NM_013398	0.00119126	0.0090021	ZNF224
NM_000821	0.011003	0.0786124	GGCX		NM_007361	0.00281888	0.0204118	NID2		NM_016548	0.00166566	0.0120301	GOLM1		NM_001324354	0.00119474	0.00902292	TXNL4B
NM_001366574	0.0110024	0.0786124	TMTC3		NM_014412	0.00283071	0.0204459	CACYBP		NM_000740	0.00167407	0.0120836	CHRM3		NM_001261406	0.00119976	0.00903493	MPDZ
NM_001366579	0.0110024	0.0786124	TMTC3		NM_001136262	0.00284179	0.0205137	ATXN7L3B		NM_001287433	0.00167681	0.0120961	ARFIP1		NM_001330637	0.00119976	0.00903493	MPDZ
NM_001366580	0.0110024	0.0786124	TMTC3		NM_001008493	0.00284449	0.0205209	ENAH		NM_001099274	0.00170439	0.0122804	TINF2		NM_001365650	0.00119992	0.00903493	ABHD5
NM_018019	0.011011	0.0786227	MED9		NM_002816	0.00285397	0.0205769	PSMD12		NM_012461	0.00170439	0.0122804	TINF2		NM_001375418	0.00119976	0.00903493	MPDZ
NM_001134367	0.0111318	0.0793906	SLC6A6		NM_024884	0.00286497	0.0206439	L2HGDH		NM_001284214	0.00170591	0.012284	TRIP12		NM_016310	0.00119958	0.00903493	POLR3K
NM_194271	0.0111448	0.079436	RNF34		NM_001102368	0.00288381	0.0207548	DGLUCY		NM_001040613	0.00170848	0.0122951	TMEM70		NM_001366604	0.0012008	0.00903617	DERPC
NM_005513	0.0111645	0.0795286	GTF2E1		NM_001102369	0.00288381	0.0207548	DGLUCY		NM_001100819	0.00171085	0.0123048	MOB4		NM_005575	0.00120928	0.00909453	LNPEP
NM_005131	0.0111761	0.0795642	THOC1		NM_004881	0.00288753	0.0207692	TP53I3		NM_001301732	0.00172405	0.0123924	NEMF		NM_145870	0.00121113	0.00910302	GSTZ1
NM_001185012	0.0112635	0.0801382	NDUFA2		NM_001278438	0.00289141	0.0207847	FNDC3A		NM_001201584	0.00174407	0.0125138	SEC22C		NM_016262	0.00121553	0.0091252	TUBE1
NM_001330648	0.011287	0.0802105	NSUN7		NM_177924	0.00289415	0.020792	ASAH1		NM_001301011	0.00174219	0.0125138	CCDC28B		NM_153451	0.00121493	0.0091252	LTO1
NM_001352501	0.011286	0.0802105	RCBTB1		NM_001143682	0.00289884	0.0208133	CALCOCO1		NM_001318749	0.00174375	0.0125138	MSANTD4		NM_001321685	0.00122012	0.00914324	ZNF225
NM_001330685	0.0112955	0.0802227	POLR3GL		NM_022719	0.00290085	0.0208154	ESS2		NM_004559	0.00175051	0.0125526	YBX1		NM_001355186	0.0012191	0.00914324	ABHD5
NM_018433	0.0113096	0.0802751	KDM3A		NM_001005781	0.00290866	0.0208466	SUMO1		NM_001326580	0.00175195	0.0125555	STX7		NM_013362	0.00122012	0.00914324	ZNF225
NM_001145277	0.0113282	0.0803439	NECAP2		NM_001159291	0.00290694	0.0208466	MICAL1		NM_001171134	0.00175921	0.0125925	FAM3A		NM_013410	0.00122381	0.00916548	AK4
NM_001303433	0.0113327	0.0803439	FUBP1		NM_001321208	0.00291045	0.020847	HNRNPUL1		NM_001282311	0.00175921	0.0125925	FAM3A		NM_006496	0.00122745	0.00918729	GNAI3
NM_001079864	0.0113633	0.0805132	TAX1BP1		NM_001218	0.00293139	0.0209845	CA12		NM_022464	0.00176317	0.0126134	SIL1		NM_001320266	0.0012287	0.00919112	ATP5PF
NM_212539	0.0113721	0.0805278	PRKCD		NM_001167865	0.00293593	0.0210045	NSMCE4A		NM_001350073	0.00179675	0.0128459	ZNF692		NM_001288962	0.00122973	0.00919341	TRIP10
NM_001319084	0.0113933	0.0806298	RUVBL1		NM_004483	0.00295222	0.0211085	GCSH		NM_016430	0.00181294	0.012954	PIGP		NM_001286116	0.00123265	0.00920976	CCDC90B
NM_001160147	0.011404	0.0806577	DDHD1		NM_001374327	0.002991	0.0213731	TBL1XR1		NM_001308133	0.00181641	0.0129712	FANCM		NM_014187	0.00123479	0.00922027	TMEM208
NM_001363176	0.0114312	0.0808023	TMEM68		NM_001142276	0.00300865	0.0214865	APLP2		NM_001351278	0.00183176	0.013073	TMEM107		NM_001014839	0.00124235	0.00926025	NCDN
NM_001078173	0.0114497	0.0808858	RTL8B		NM_006888	0.00302424	0.0215851	CALM1		NM_001174100	0.00184876	0.0131709	PCBP4		NM_001014841	0.00124235	0.00926025	NCDN
NM_198935	0.0114595	0.0809067	SS18L1		NM_005751	0.00302827	0.021601	AKAP9		NM_001363885	0.00184876	0.0131709	PCBP4		NM_007367	0.00124099	0.00926025	RALY
NM_001190879	0.011483	0.0809775	ORC4		NM_001278346	0.00303132	0.02161	PHYKPL		NM_020418	0.00184876	0.0131709	PCBP4		NM_001318510	0.0012451	0.00926973	ACSL4
NM_001190882	0.011483	0.0809775	ORC4		NM_001304444	0.003041	0.0216535	ALAS1		NM_001378009	0.00185399	0.0131926	MKRN2OS		NM_004458	0.0012451	0.00926973	ACSL4
NM_001142778	0.0114925	0.0809967	HSD3B7		NM_199166	0.003041	0.0216535	ALAS1		NM_001378010	0.00185399	0.0131926	MKRN2OS		NM_001235	0.0012496	0.00929518	SERPINH1
NM_000124	0.0115096	0.0810216	ERCC6		NM_018353	0.00304789	0.0216897	MIS18BP1		NM_001330356	0.00186048	0.0132231	BORCS5		NM_001351370	0.00125	0.00929518	YEATS2
NM_001346440	0.0115096	0.0810216	ERCC6		NM_001242933	0.00305671	0.0217396	SNX1		NM_012096	0.00185951	0.0132231	APPL1		NM_001048183	0.00125317	0.0093133	PHACTR4
NM_001353798	0.0115175	0.0810293	ZNF846		NM_001003787	0.00306347	0.0217748	STRADA		NM_001379313	0.00186409	0.013241	SRPRB		NM_001321163	0.00125744	0.00933522	ZNF69
NM_016142	0.0115694	0.0813466	HSD17B12		NM_001321793	0.00308374	0.021906	CBLB		NM_001657	0.00186668	0.0132515	AREG		NM_001363730	0.00125841	0.00933569	DAPK2
NM_000356	0.0116334	0.0814136	TCOF1		NM_001039465	0.0031146	0.0220732	SRSF5		NM_000971	0.00189429	0.0134396	RPL7		NM_001128847	0.00125993	0.00934145	SMARCA4
NM_001300959	0.0116043	0.0814136	ZMIZ2		NM_001320214	0.0031146	0.0220732	SRSF5		NM_001256135	0.00190467	0.0135053	CSE1L		NM_001355003	0.00126294	0.00935822	MMP24OS
NM_001330996	0.0116271	0.0814136	FAM135A		NM_006925	0.0031146	0.0220732	SRSF5		NM_001318798	0.00191793	0.0135914	SEMA3F		NM_001318360	0.00126551	0.00937177	ELP1
NM_001331000	0.0116271	0.0814136	FAM135A		NM_152617	0.0031099	0.0220732	RNF168		NM_004370	0.0019308	0.0136745	COL12A1		NM_001127	0.00128225	0.00947352	AP1B1
NM_001331001	0.0116271	0.0814136	FAM135A		NM_001007269	0.00311948	0.0220767	GEMIN7		NM_012420	0.00193358	0.0136814	IFIT5		NM_001171906	0.00128134	0.00947352	NUDT16
NM_001384920	0.0116165	0.0814136	BANP		NM_001320395	0.00312241	0.0220767	PCNP		NM_018342	0.00193405	0.0136814	TMEM144		NM_001363688	0.00128301	0.00947352	NPC2
NM_007213	0.0116214	0.0814136	PRAF2		NM_020357	0.00312241	0.0220767	PCNP		NM_145058	0.00195052	0.0137899	RILPL2		NM_001375440	0.00128301	0.00947352	NPC2
NM_024954	0.0116117	0.0814136	UBTD1		NM_024707	0.00311948	0.0220767	GEMIN7		NM_001354682	0.00196407	0.0138775	ZBTB25		NM_002398	0.00128101	0.00947352	MEIS1
NM_001282763	0.0116412	0.0814203	CDV3		NM_002035	0.00313181	0.0221301	KDSR		NM_001243752	0.00197031	0.0139134	CYREN		NM_020666	0.00128977	0.00951221	CLK4
NM_001370349	0.0116969	0.0817623	PHF3		NM_001134336	0.00314178	0.0221876	STRIP2		NM_001079874	0.00197994	0.0139732	VAV3		NM_032859	0.0012891	0.00951221	ABHD13
NM_001009958	0.011753	0.0817719	ZNF655		NM_152903	0.00315165	0.0222442	KBTBD6		NM_001376370	0.00199339	0.0140517	CELF1		NM_181713	0.00129322	0.00953208	UBXN2A
NM_001170587	0.0117344	0.0817719	HHAT		NM_001282752	0.0031547	0.0222527	PUM2		NM_001376410	0.00199339	0.0140517	CELF1		NM_012235	0.00129651	0.00955073	SCAP
NM_001191061	0.0117389	0.0817719	SLC25A22		NM_001099678	0.00317501	0.0223829	LRRC58		NM_001376412	0.00199792	0.0140672	CELF1		NM_001265581	0.0012973	0.00955101	TTI2
NM_001354679	0.0117505	0.0817719	PRKCD		NM_000484	0.00318101	0.022399	APP		NM_001376438	0.00199792	0.0140672	CELF1		NM_001382782	0.00129839	0.00955342	ERBB2
NM_001354680	0.0117505	0.0817719	PRKCD		NM_015235	0.00318016	0.022399	CSTF2T		NM_002676	0.00200007	0.0140741	PMM1		NM_001351748	0.00130135	0.00956958	DCTD
NM_001363332	0.011753	0.0817719	ZNF655		NM_173050	0.00319308	0.0224709	SCUBE1		NM_003218	0.0020151	0.0141716	TERF1		NM_001017434	0.00130836	0.00960431	PGBD2
NM_001363333	0.011753	0.0817719	ZNF655		NM_032111	0.0032045	0.0225381	MRPL14		NM_001352330	0.00201785	0.0141826	DMKN		NM_001319299	0.00130798	0.00960431	ASB8
NM_006254	0.0117505	0.0817719	PRKCD		NM_001199515	0.0032189	0.0226059	TGIF2		NM_018019	0.00202785	0.0142446	MED9		NM_170725	0.00130836	0.00960431	PGBD2
NM_001033855	0.0117816	0.0818985	DCLRE1C		NM_001199535	0.0032189	0.0226059	TGIF2-RAB5IF		NM_001286258	0.00203683	0.0142994	PKNOX1		NM_001079804	0.00131106	0.00961853	GAA
NM_001146108	0.0117849	0.0818985	PTGR1		NM_015913	0.00321977	0.0226059	TXNDC12		NM_001330213	0.00204745	0.0143655	STK16		NM_001304479	0.00131189	0.00961899	SNX14
NM_001040185	0.0118112	0.0819382	ZNF765		NM_032139	0.00322591	0.0226358	ANKRD27		NM_003104	0.00210076	0.014731	SORD		NM_001020821	0.00131661	0.00964798	MYADM
NM_001350495	0.0118112	0.0819382	ZNF765		NM_001258040	0.00323869	0.0227123	HARS1		NM_001033559	0.00210869	0.014778	DNAAF4		NM_001278237	0.00132337	0.00969186	RXYLT1
NM_020233	0.0118872	0.0824174	ADPRM		NM_001308401	0.00325132	0.0227876	METTL4		NM_001308135	0.00211854	0.0148384	ZBTB8OS		NM_001290192	0.00132588	0.0097046	MYADM
NM_001467	0.0119067	0.0825048	SLC37A4		NM_001144072	0.00325461	0.0227974	UBAC2		NM_173475	0.00212162	0.0148513	DCUN1D3		NM_001331079	0.00133721	0.00978183	SPICE1
NM_001256403	0.0119836	0.0829896	PRELID3B		NM_182490	0.00329367	0.0230576	ZNF227		NM_003145	0.00213199	0.0149153	SSR2		NM_001695	0.00134452	0.00981817	ATP6V1C1
NM_012117	0.0120194	0.0831895	CBX5		NM_001010851	0.00330533	0.0231258	ZNF766		NM_024329	0.00213528	0.0149296	EFHD2		NM_024089	0.0013443	0.00981817	POGLUT2
NM_001300980	0.0120502	0.0833545	TMCO6		NM_001346131	0.00331132	0.0231543	TMED8		NM_001290188	0.00213804	0.0149402	MYADM		NM_032299	0.00134342	0.00981817	DCUN1D5
NM_001002	0.0121441	0.0833571	RPLP0		NM_001166102	0.00335887	0.0234732	NDUFV1		NM_014502	0.00214197	0.014959	PRPF19		NM_001256482	0.00134794	0.00982608	EPHX2
NM_001204453	0.0121508	0.0833571	PSMC2		NM_020216	0.00337557	0.0235762	RNPEP		NM_001136275	0.0021462	0.0149799	AKIRIN1		NM_001256483	0.00134794	0.00982608	EPHX2
NM_001204814	0.0120585	0.0833571	ZNF586		NM_015939	0.00340679	0.0237805	TRMT6		NM_001305156	0.00215073	0.0150028	PPP2R3C		NM_001979	0.00134794	0.00982608	EPHX2
NM_001290212	0.0120976	0.0833571	TSPAN10		NM_002354	0.00342735	0.0239101	EPCAM		NM_001319674	0.00216559	0.0150977	GMEB1		NM_000276	0.00135018	0.00983667	OCRL
NM_001363177	0.0121207	0.0833571	TMEM68		NM_001243108	0.00346913	0.0241876	PLD2		NM_017590	0.00217537	0.0151572	ZC3H7B		NM_003520	0.0013524	0.00984717	H2BC15
NM_001370248	0.0121552	0.0833571	CNDP2		NM_001321191	0.00349409	0.0243475	RUVBL2		NM_001128931	0.00218017	0.0151818	NAF1		NM_001008395	0.00135366	0.00985062	LAMTOR4
NM_001374385	0.0120818	0.0833571	ATP8B1		NM_153477	0.00349934	0.02437	UXT		NM_001256653	0.00218958	0.0152385	ZNF43		NM_199297	0.00135809	0.0098772	THYN1
NM_001374386	0.0120818	0.0833571	ATP8B1		NM_001371325	0.00351187	0.0244432	PTGR2		NM_001079522	0.002198	0.0152883	KTN1		NM_001166346	0.00135895	0.00987773	MDFIC
NM_002154	0.0121415	0.0833571	HSPA4		NM_002494	0.00352334	0.0245089	NDUFC1		NM_001376086	0.00221692	0.015411	CAPN7		NM_001079514	0.00136415	0.00989836	UBN1
NM_002803	0.0121508	0.0833571	PSMC2		NM_001171690	0.00353815	0.0245751	GCAT		NM_001346048	0.00222482	0.0154475	TRIM52		NM_001288565	0.0013638	0.00989836	TMEM9
NM_005603	0.0120818	0.0833571	ATP8B1		NM_001276722	0.00353546	0.0245751	IFTAP		NM_014714	0.00222602	0.0154475	IFT140		NM_001288567	0.0013638	0.00989836	TMEM9
NM_014033	0.0121002	0.0833571	METTL7A		NM_032989	0.00353897	0.0245751	BAD		NM_002577	0.00223228	0.015482	PAK2		NM_001320522	0.00136538	0.00990157	DDX19A
NM_015111	0.0121078	0.0833571	N4BP3		NM_001759	0.0035527	0.0246562	CCND2		NM_000370	0.00223972	0.0155247	TTPA		NM_001366466	0.00136757	0.00991172	MECOM
NM_015323	0.0121313	0.0833571	UFL1		NM_001207055	0.00355479	0.0246565	DNMT3B		NM_000687	0.00225062	0.0155912	AHCY		NM_001330382	0.00137035	0.00992616	TRIM29
NM_031945	0.0120976	0.0833571	TSPAN10		NM_001172775	0.00355911	0.0246722	ZNF555		NM_001204447	0.0022558	0.0156182	AP5S1		NM_001349923	0.00137198	0.00992656	TDRD5
NM_001309434	0.0121715	0.0834211	SRP14		NM_001079811	0.00356148	0.0246745	GLB1		NM_001324116	0.00226495	0.0156725	UAP1		NM_016541	0.00137158	0.00992656	GNG13
NM_015922	0.0121927	0.083518	NSDHL		NM_001018115	0.00358606	0.0248117	FANCD2		NM_001306079	0.00227734	0.0157487	CAD		NM_001130172	0.00137764	0.00996177	MYB
NM_001102396	0.012201	0.0835272	SIKE1		NM_001021	0.00359157	0.0248117	RPS17		NM_023039	0.00227857	0.0157487	ANKRA2		NM_001349899	0.0013822	0.00998719	HPS4
NM_001204817	0.0122103	0.0835428	ZNF587		NM_001331026	0.00358986	0.0248117	NNT		NM_001193361	0.00229228	0.0158253	EXD2		NM_001388025	0.00138513	0.00998719	ZNF107
NM_001122823	0.0122217	0.0835504	GTF3C5		NM_002070	0.00358394	0.0248117	GNAI2		NM_019059	0.00229178	0.0158253	TOMM7		NM_001388026	0.00138513	0.00998719	ZNF107
NM_001145951	0.0122254	0.0835504	TIMM8A		NM_182977	0.00358986	0.0248117	NNT		NM_001282727	0.00230377	0.0158923	SLC25A17		NM_000938	0.00138836	0.0099933	POLR2B
NM_199342	0.0122454	0.0836396	SVBP		NM_001040439	0.00359421	0.0248157	MAPK8IP3		NM_022451	0.00230463	0.0158923	NOC3L		NM_001303268	0.00138836	0.0099933	POLR2B
NM_018706	0.0122534	0.0836466	DHTKD1		NM_001278603	0.00361011	0.0249007	NUP54		NM_004092	0.00231617	0.0159628	ECHS1		NM_001303269	0.00138836	0.0099933	POLR2B
NM_001136201	0.0122901	0.0837534	ISOC2		NM_001353122	0.00361066	0.0249007	CEP63		NM_001286710	0.00233307	0.0160608	ACSL1		NM_000124	0.00139218	0.0100036	ERCC6
NM_001317813	0.0122901	0.0837534	SLC25A37		NM_016553	0.00362168	0.0249624	NUP62		NM_013386	0.00233842	0.0160885	SLC25A24		NM_001346440	0.00139218	0.0100036	ERCC6
NM_001317814	0.0122901	0.0837534	SLC25A37		NM_006420	0.00364846	0.0251326	ARFGEF2		NM_001387009	0.00237141	0.0163061	N4BP2L2		NM_080659	0.00139075	0.0100036	C11orf52
NM_001286577	0.0122976	0.0837567	C2CD3		NM_001204268	0.00365977	0.0251725	FXYD6-FXYD2		NM_001204171	0.00238078	0.0163612	MDM4		NM_012325	0.00139478	0.0100166	MAPRE1
NM_001025070	0.0123458	0.0838462	RPS14		NM_014508	0.0036605	0.0251725	APOBEC3C		NM_001025235	0.00238511	0.0163723	TSPAN4		NM_001029896	0.00139562	0.0100169	WDR45
NM_001025071	0.0123458	0.0838462	RPS14		NM_022003	0.00365977	0.0251725	FXYD6		NM_001025236	0.00238511	0.0163723	TSPAN4		NM_001080480	0.00140101	0.0100455	MBOAT1
NM_001075099	0.0123457	0.0838462	SKAP1		NM_014367	0.00367174	0.0252354	FAM162A		NM_005729	0.00238997	0.0163963	PPIF		NM_001134878	0.00140119	0.0100455	KIF9
NM_017658	0.0123432	0.0838462	KLHL28		NM_001330371	0.00370345	0.0254388	C11orf1		NM_006148	0.00239753	0.0164389	LASP1		NM_001319296	0.00141541	0.0101013	ASB8
NM_212471	0.012318	0.0838462	PRKAR1A		NM_001270419	0.00371291	0.0254892	DUS4L		NM_000943	0.00240387	0.016473	PPIC		NM_001351508	0.00141496	0.0101013	TIA1
NM_003145	0.0123684	0.0839521	SSR2		NM_001330298	0.00371676	0.0255012	TRPT1		NM_001007269	0.00240958	0.0165027	GEMIN7		NM_001351514	0.00141496	0.0101013	TIA1
NM_001323558	0.0123818	0.0839951	EFR3A		NM_001166301	0.00373823	0.0256339	DHX40		NM_001002811	0.00243427	0.0166556	PDE4DIP		NM_001351515	0.00141496	0.0101013	TIA1
NM_014302	0.0124025	0.0840877	SEC61G		NM_001079840	0.00375486	0.0257333	OCIAD1		NM_001364520	0.00243605	0.0166556	SLU7		NM_001351517	0.00141496	0.0101013	TIA1
NM_001319678	0.0124357	0.0841221	TMEM39B		NM_001371367	0.00376307	0.0257749	DUS4L-BCAP29		NM_001364521	0.00243605	0.0166556	SLU7		NM_001351524	0.00141496	0.0101013	TIA1
NM_001319679	0.0124357	0.0841221	TMEM39B		NM_024086	0.00376586	0.0257793	METTL16		NM_003226	0.00245509	0.0167762	TFF3		NM_001351525	0.00141496	0.0101013	TIA1
NM_006354	0.0124285	0.0841221	TADA3		NM_001135811	0.00377682	0.025825	SINHCAF		NM_006166	0.00246996	0.0168683	NFYB		NM_015051	0.00141251	0.0101013	ERP44
NM_017772	0.0124255	0.0841221	TBC1D22B		NM_021238	0.00377682	0.025825	SINHCAF		NM_001042603	0.00247721	0.0168986	KDM5A		NM_001288607	0.00141994	0.0101267	ADAMTSL4
NM_001170649	0.0124687	0.0842979	LAS1L		NM_001270894	0.00378239	0.0258485	TRAPPC3		NM_023934	0.00247625	0.0168986	FUNDC2		NM_001349487	0.00142057	0.0101267	NSMCE2
NM_001017916	0.0125378	0.0847167	CYB561		NM_001322861	0.00379384	0.0258974	NIPAL3		NM_012173	0.00248607	0.0169495	FBXO25		NM_001354895	0.00142335	0.0101408	APC
NM_001378218	0.0125985	0.0850695	VPS11		NM_001353153	0.00379252	0.0258974	CCDC66		NM_001145392	0.00249532	0.0170029	TSEN2		NM_001100812	0.00143476	0.0102065	CXCL16
NM_014824	0.0126042	0.0850695	FCHSD2		NM_001330750	0.00379878	0.0259164	SNRK		NM_001135752	0.00250156	0.0170262	ECD		NM_001204268	0.00143583	0.0102065	FXYD6-FXYD2
NM_001362929	0.0126716	0.0854282	GDAP1		NM_001308295	0.00383883	0.02616	NMT2		NM_007265	0.00250156	0.0170262	ECD		NM_022003	0.00143583	0.0102065	FXYD6
NM_001362932	0.0126716	0.0854282	GDAP1		NM_004808	0.00383883	0.02616	NMT2		NM_004337	0.00250488	0.0170392	OSGIN2		NM_032360	0.00143557	0.0102065	ACBD6
NM_001271420	0.0127214	0.0856669	TTC19		NM_001318797	0.00386909	0.0263514	COX4I1		NM_001270370	0.00251156	0.0170657	TMEM254		NM_001080124	0.00144172	0.0102138	CASP8
NM_015409	0.0127205	0.0856669	EP400		NM_001374869	0.00388065	0.0264002	FAM111A		NM_001318865	0.00251249	0.0170657	GNMT		NM_001164278	0.00143949	0.0102138	SLC37A4
NM_152850	0.0127401	0.0857449	PIGO		NM_001374870	0.00388065	0.0264002	FAM111A		NM_014804	0.00251303	0.0170657	KIAA0753		NM_001228	0.00144172	0.0102138	CASP8
NM_001318013	0.0127482	0.0857508	XRCC4		NM_001354682	0.00388466	0.0264126	ZBTB25		NM_006110	0.00251583	0.0170751	CD2BP2		NM_020533	0.00143851	0.0102138	MCOLN1
NM_018319	0.0127668	0.0858273	TDP1		NM_001286635	0.00390451	0.0265027	C6orf89		NM_001286184	0.00252375	0.0171095	SLC25A44		NM_033355	0.00144172	0.0102138	CASP8
NM_001297418	0.0127915	0.0859453	HNRNPM		NM_001286637	0.00390451	0.0265027	C6orf89		NM_001377385	0.00252375	0.0171095	SLC25A44		NM_033358	0.00144172	0.0102138	CASP8
NM_001164145	0.0128093	0.0859681	CHAMP1		NM_021942	0.0039029	0.0265027	TRAPPC11		NM_032482	0.00252839	0.0171314	DOT1L		NM_001304562	0.00144383	0.010223	INO80E
NM_005896	0.012807	0.0859681	IDH1		NM_012421	0.00391146	0.026535	RLF		NM_001142522	0.00253263	0.0171504	FBXO5		NM_001252385	0.00145097	0.0102678	TNIP1
NM_001199933	0.0128331	0.0860426	SESN1		NM_001242906	0.00394219	0.0267134	ASCC2		NM_052897	0.00256012	0.0173268	MBD6		NM_001271572	0.00145608	0.0102981	PEX11A
NM_001318786	0.0128348	0.0860426	COX4I1		NM_001369923	0.00394219	0.0267134	ASCC2		NM_001193483	0.00256979	0.0173825	LIMS1		NM_001007257	0.00145747	0.0103022	PRDM2
NM_152995	0.0128468	0.0860751	NFXL1		NM_001301076	0.00394973	0.0267253	AP2S1		NM_001261401	0.00257316	0.0173956	TSN		NM_001002858	0.00145901	0.0103073	ANXA2
NM_001297590	0.0128784	0.0862383	POLR1G		NM_001386906	0.00395061	0.0267253	PCDHGB6		NM_001166348	0.00258221	0.0174469	SLC26A11		NM_001012267	0.00146764	0.0103497	CENPP
NM_001267544	0.0129231	0.0863755	ARFRP1		NM_018190	0.00394681	0.0267253	BBS7		NM_001010862	0.00259779	0.0175424	SPIN3		NM_001015055	0.00146614	0.0103497	RTKN
NM_001278649	0.0129278	0.0863755	OSBPL2		NM_001363755	0.00397265	0.0268443	FNBP1		NM_001322308	0.00260793	0.017601	PHACTR1		NM_001204136	0.00146759	0.0103497	MBD1
NM_001356429	0.0129186	0.0863755	TUSC3		NM_032806	0.00397243	0.0268443	POMGNT2		NM_001330230	0.00262169	0.0176839	IFI35		NM_016207	0.0014683	0.0103497	CPSF3
NM_178234	0.0129186	0.0863755	TUSC3		NM_004582	0.00401632	0.0271242	RABGGTB		NM_000281	0.00262966	0.0177277	PCBD1		NM_003142	0.00147452	0.0103819	SSB
NM_144779	0.012936	0.0863822	FXYD5		NM_001144924	0.00405579	0.0273602	REXO5		NM_001256416	0.00263527	0.0177556	NBPF3		NM_012248	0.00147449	0.0103819	SEPHS2
NM_001282950	0.0129839	0.0866535	COPS7B		NM_001270629	0.00405511	0.0273602	MED4		NM_004124	0.00264031	0.0177796	GMFB		NM_001330782	0.00148424	0.0104438	PBX3
NM_001386421	0.0130137	0.0866586	FYCO1		NM_001171613	0.00407407	0.0274067	PREPL		NM_001242778	0.00267059	0.0179635	IKBKB		NM_030919	0.00148498	0.0104438	FAM83D
NM_001386423	0.0130137	0.0866586	FYCO1		NM_001194956	0.0040731	0.0274067	MATR3		NM_001556	0.00267059	0.0179635	IKBKB		NM_001369626	0.0014861	0.0104459	PI4KB
NM_001386426	0.0130137	0.0866586	FYCO1		NM_001374276	0.00407407	0.0274067	PREPL		NM_001261445	0.00267745	0.0179795	TXNRD1		NM_001114106	0.00149088	0.0104638	SLC44A3
NM_001386430	0.0130137	0.0866586	FYCO1		NM_001374277	0.00407407	0.0274067	PREPL		NM_003330	0.00267745	0.0179795	TXNRD1		NM_001195427	0.00149115	0.0104638	SRSF2
NM_033487	0.0130613	0.0868309	CDK11B		NM_018975	0.00407207	0.0274067	TERF2IP		NM_182742	0.00267745	0.0179795	TXNRD1		NM_003016	0.00149115	0.0104638	SRSF2
NM_033490	0.0130613	0.0868309	CDK11B		NM_001282873	0.00407849	0.0274212	UBR5		NM_001127178	0.00268679	0.0180322	PIGG		NM_001308164	0.00150021	0.0105215	GFM1
NM_181864	0.0130601	0.0868309	ACOT7		NM_001297714	0.00408141	0.0274255	SWAP70		NM_001242648	0.00269463	0.0180747	PHACTR1		NM_001289399	0.00150904	0.0105776	SMARCA2
NM_001317992	0.0131113	0.0870663	C2orf15		NM_015946	0.00409562	0.0275057	PELO		NM_001164811	0.00270984	0.0181663	PET117		NM_001242929	0.00151108	0.0105801	ANKS3
NM_144706	0.0131113	0.0870663	C2orf15		NM_001374275	0.00410177	0.0275316	PREPL		NM_001349447	0.0027113	0.0181663	KYAT3		NM_001324129	0.00151108	0.0105801	ANKS3
NM_001039366	0.0131386	0.0871023	ATP6V1E1		NM_001079839	0.00415437	0.0278537	OCIAD1		NM_001127214	0.00273648	0.0183045	ACSF3		NM_003423	0.00151232	0.0105829	ZNF43
NM_001322320	0.0131285	0.0871023	RALGPS1		NM_001168254	0.00415437	0.0278537	OCIAD1		NM_012097	0.00273391	0.0183045	ARL5A		NM_001278463	0.00151411	0.0105895	DNM1L
NM_001696	0.0131386	0.0871023	ATP6V1E1		NM_001048194	0.00417017	0.0279441	RCC1		NM_153682	0.00273503	0.0183045	PIGP		NM_000302	0.00151999	0.0106247	PLOD1
NM_001039886	0.0131713	0.0872279	ZNF808		NM_001099695	0.00423541	0.0282399	REPIN1		NM_001303097	0.00273991	0.0183071	HIP1R		NM_001253380	0.00152289	0.0106391	RPL15
NM_006978	0.0131721	0.0872279	RNF113A		NM_001099696	0.00423541	0.0282399	REPIN1		NM_032521	0.00273975	0.0183071	PARD6B		NM_001320974	0.00152504	0.0106482	COX15
NM_001252668	0.0133338	0.0874625	GULP1		NM_001171991	0.0042255	0.0282399	HCCS		NM_014667	0.00274151	0.0183076	VGLL4		NM_001288668	0.00153244	0.0106939	HCFC1R1
NM_001256279	0.0132711	0.0874625	ZNF26		NM_001195479	0.00422564	0.0282399	TFG		NM_001159749	0.00274796	0.0183405	RIOK2		NM_001324087	0.00154031	0.0107422	VDAC2
NM_001320715	0.0132465	0.0874625	BCL10		NM_001321694	0.00422484	0.0282399	BZW1		NM_006977	0.00277518	0.018512	ZBTB25		NM_001376869	0.00154106	0.0107422	PLXNB2
NM_001330514	0.0132711	0.0874625	ZNF26		NM_001362747	0.00423541	0.0282399	REPIN1		NM_021210	0.00278174	0.0185454	TRAPPC1		NM_014691	0.00154281	0.0107484	AQR
NM_001353505	0.0132991	0.0874625	INTS10		NM_001388037	0.00423541	0.0282399	REPIN1		NM_001297746	0.00280087	0.0186626	DESI2		NM_001114173	0.00155025	0.0107859	CTSC
NM_001375927	0.0133338	0.0874625	GULP1		NM_021627	0.00422419	0.0282399	SENP2		NM_032290	0.00283187	0.0188588	SLF1		NM_001256420	0.00155161	0.0107859	MAPRE2
NM_001375928	0.0133338	0.0874625	GULP1		NM_153273	0.00423515	0.0282399	IP6K1		NM_001001998	0.00283381	0.0188612	EXOSC10		NM_014268	0.00155161	0.0107859	MAPRE2
NM_001375929	0.0133338	0.0874625	GULP1		NM_001126104	0.00424013	0.0282402	RACGAP1		NM_020340	0.00283556	0.0188625	ARFGEF3		NM_025115	0.00155156	0.0107859	TTI2
NM_001375930	0.0133338	0.0874625	GULP1		NM_001320001	0.00424013	0.0282402	RACGAP1		NM_001282726	0.00288122	0.0191557	SLC25A17		NM_006630	0.0015556	0.0108076	ZNF234
NM_001375935	0.0133338	0.0874625	GULP1		NM_001293725	0.00425	0.0282857	TAF4B		NM_001286569	0.00288366	0.0191613	ZRANB3		NM_001031685	0.00156018	0.0108334	TP53BP2
NM_001375936	0.0133338	0.0874625	GULP1		NM_001370177	0.00425165	0.0282857	PDZD11		NM_019891	0.00288574	0.0191646	ERO1B		NM_001288579	0.00156906	0.0108891	BROX
NM_001375941	0.0133338	0.0874625	GULP1		NM_032646	0.00429284	0.0285439	TTYH2		NM_001185095	0.0028975	0.0192109	AIF1L		NM_001130022	0.00157605	0.0109315	ZNF680
NM_001375951	0.0133338	0.0874625	GULP1		NM_001290072	0.00436139	0.0289359	ENPP5		NM_004539	0.00289498	0.0192109	NARS1		NM_001374847	0.0015806	0.0109571	NDRG1
NM_001376922	0.0132937	0.0874625	TPBG		NM_001290073	0.00436139	0.0289359	ENPP5		NM_004650	0.0028964	0.0192109	PNPLA4		NM_013324	0.00158191	0.0109602	CISH
NM_005011	0.0132419	0.0874625	NRF1		NM_001319154	0.00435946	0.0289359	MPPE1		NM_005367	0.00290336	0.0192392	MAGEA12		NM_003368	0.00158316	0.0109627	USP1
NM_014399	0.0132555	0.0874625	TSPAN13		NM_021572	0.00436139	0.0289359	ENPP5		NM_001281772	0.00292133	0.0193476	ZMYND8		NM_018234	0.00158579	0.0109749	STEAP3
NM_014547	0.013339	0.0874625	TMOD3		NM_000945	0.00437117	0.0289849	PPP3R1		NM_001382	0.0029268	0.0193731	DPAGT1		NM_001159736	0.00158786	0.0109832	BUD13
NM_152617	0.0133393	0.0874625	RNF168		NM_000848	0.0043851	0.0290612	GSTM2		NM_012232	0.00294183	0.0194619	CAVIN1		NM_001144073	0.00159262	0.0109986	CHORDC1
NM_000994	0.0133957	0.0876507	RPL32		NM_001319070	0.00441455	0.0292243	ITGB1BP1		NM_001160210	0.00295245	0.0195215	SLC25A13		NM_004936	0.00159271	0.0109986	CDKN2B
NM_001001485	0.0133817	0.0876507	ATP2C1		NM_001369746	0.00441455	0.0292243	ITGB1BP1		NM_004446	0.00296126	0.019569	EPRS1		NM_078487	0.00159271	0.0109986	CDKN2B
NM_001018109	0.0134193	0.0876507	PIR		NM_031217	0.00442392	0.0292702	KIF18A		NM_001379468	0.00297629	0.0196576	CEP19		NM_153358	0.00159499	0.0110083	ZNF791
NM_001134335	0.0134148	0.0876507	EIF2AK1		NM_001370151	0.00443882	0.0293527	ISG20L2		NM_001371458	0.00299629	0.0196817	GALNT11		NM_001330722	0.00159921	0.0110254	NOL8
NM_001194999	0.0133938	0.0876507	MR1		NM_033133	0.00444664	0.0293883	CNP		NM_001371459	0.00299629	0.0196817	GALNT11		NM_001348129	0.00159864	0.0110254	NBDY
NM_003662	0.0134193	0.0876507	PIR		NM_001271763	0.00444979	0.029393	DUS2		NM_001371460	0.00299629	0.0196817	GALNT11		NM_001167	0.00160337	0.0110359	XIAP
NM_019593	0.0134029	0.0876507	GPCPD1		NM_001367555	0.00445774	0.0294294	NUDT1		NM_001371461	0.00299629	0.0196817	GALNT11		NM_001377525	0.00160267	0.0110359	UGP2
NM_001282419	0.0134463	0.0877791	NDUFA5		NM_018059	0.00446968	0.0294921	RADIL		NM_001371462	0.00299629	0.0196817	GALNT11		NM_001377527	0.00160267	0.0110359	UGP2
NM_001272082	0.0134621	0.0878345	SHISA5		NM_001318750	0.00447784	0.0295263	MSANTD4		NM_001371463	0.00299629	0.0196817	GALNT11		NM_181756	0.00160467	0.0110388	ZNF233
NM_005313	0.0134773	0.0878852	PDIA3		NM_001319984	0.00448543	0.0295263	FANCD2		NM_001371466	0.00299629	0.0196817	GALNT11		NM_152995	0.00160601	0.011042	NFXL1
NM_001145264	0.0135004	0.0879881	LAMTOR2		NM_001330700	0.00448187	0.0295263	TOP2B		NM_001371468	0.00299629	0.0196817	GALNT11		NM_001009924	0.00160859	0.0110537	TMEM230
NM_001007088	0.0135921	0.0881565	ZNF182		NM_001363879	0.00448711	0.0295263	TMF1		NM_001371469	0.00299629	0.0196817	GALNT11		NM_001286264	0.00161208	0.0110657	MRS2
NM_001039618	0.0135926	0.0881565	CREBZF		NM_018154	0.00448418	0.0295263	ASF1B		NM_001371470	0.00299629	0.0196817	GALNT11		NM_001287594	0.00161209	0.0110657	CLIC1
NM_001178099	0.0135921	0.0881565	ZNF182		NM_001282933	0.00451878	0.029699	ZNF341		NM_001078166	0.00300292	0.0197145	SRSF1		NM_001258438	0.00161424	0.0110743	TARS1
NM_001287603	0.013574	0.0881565	ZBTB17		NM_001282935	0.00451878	0.029699	ZNF341		NM_001320679	0.00304153	0.0199571	SPTSSB		NM_001362969	0.00161687	0.0110864	ZC2HC1A
NM_001303404	0.0135869	0.0881565	CWF19L1		NM_032582	0.00452075	0.029699	USP32		NM_001350138	0.00308828	0.0202418	ZMYM4		NM_014106	0.00162641	0.0111457	ZNF770
NM_001320247	0.0135894	0.0881565	IGSF8		NM_024057	0.00453525	0.029778	NUP37		NM_001350140	0.00308828	0.0202418	ZMYM4		NM_001329128	0.00162903	0.0111515	IFNGR2
NM_001324137	0.013574	0.0881565	ZBTB17		NM_001130020	0.00455079	0.0297826	ATP6V0A1		NM_001246	0.00309556	0.0202786	ENTPD2		NM_001349486	0.0016285	0.0111515	NSMCE2
NM_001384848	0.0135604	0.0881565	MAP4		NM_001252231	0.0045499	0.0297826	SEC24A		NM_001033551	0.00312537	0.0204627	TOM1L2		NM_001144884	0.00163232	0.0111679	SLC30A7
NM_006962	0.0135921	0.0881565	ZNF182		NM_001281303	0.00455324	0.0297826	SPTLC1		NM_001029	0.00312836	0.0204711	RPS26		NM_001012502	0.00163551	0.0111837	CFAP157
NM_001190881	0.0136299	0.0882549	ORC4		NM_001291980	0.0045521	0.0297826	FGFR4		NM_001114123	0.00313643	0.0205016	ELK1		NM_001382809	0.0016442	0.0112248	MB
NM_002552	0.0136299	0.0882549	ORC4		NM_001354984	0.0045521	0.0297826	FGFR4		NM_001257168	0.00313643	0.0205016	ELK1		NM_001382813	0.0016442	0.0112248	MB
NM_181741	0.0136299	0.0882549	ORC4		NM_030780	0.00455311	0.0297826	SLC25A32		NM_001174081	0.00314137	0.0205117	NLRP2		NM_203377	0.0016442	0.0112248	MB
NM_001376818	0.0137531	0.0889081	MBNL1		NM_213647	0.0045521	0.0297826	FGFR4		NM_001174082	0.00314137	0.0205117	NLRP2		NM_007363	0.00165249	0.0112753	NONO
NM_001387799	0.0137531	0.0889081	MBNL1		NM_001134492	0.00456523	0.0298448	HS2ST1		NM_001290048	0.00314777	0.0205423	ATL3		NM_018325	0.00165891	0.011313	C9orf72
NM_001387805	0.0137531	0.0889081	MBNL1		NM_000375	0.00457896	0.0299184	UROS		NM_001085447	0.00315309	0.0205659	CCDC173		NM_006364	0.00167169	0.0113939	SEC23A
NM_001129898	0.0137972	0.0890487	KRBOX4		NM_001002878	0.00460718	0.0300376	THOC5		NM_001012754	0.00318577	0.0207679	NHLRC3		NM_001387807	0.00168088	0.0114504	MBNL1
NM_001364238	0.0137846	0.0890487	HNRNPH1		NM_001002879	0.00460718	0.0300376	THOC5		NM_001099737	0.00319273	0.0207939	WDR83		NM_001321118	0.00168348	0.0114619	CCDC115
NM_001367941	0.0137906	0.0890487	LBHD1		NM_001195753	0.00460547	0.0300376	THAP3		NM_001297662	0.00319322	0.0207939	TTC39A		NM_001164391	0.00168508	0.0114666	MTF2
NM_001366057	0.0138186	0.0891388	OTUD4		NM_001425	0.00460216	0.0300376	EMP3		NM_001371244	0.00321087	0.0208975	PDIA4		NM_001099282	0.00169067	0.0114984	ZNF239
NM_001321213	0.0138772	0.08942	FBXL18		NM_001031712	0.00462942	0.030053	TRMT11		NM_001301860	0.00322884	0.0210031	LPIN3		NM_001201326	0.00169422	0.011514	PDZK1
NM_022095	0.0138705	0.08942	ZNF335		NM_001271762	0.0046284	0.030053	DUS2		NM_024708	0.00323365	0.0210231	ASB7		NM_001367719	0.00169479	0.011514	LARP1
NM_001287745	0.0138926	0.0894707	FDFT1		NM_001289167	0.00462975	0.030053	ZNF227		NM_001099857	0.00327998	0.0213128	IKBKG		NM_001012320	0.00170128	0.0115269	ZNF302
NM_001285444	0.0139432	0.0897001	PDXDC1		NM_001289168	0.00462975	0.030053	ZNF227		NM_001080493	0.00331504	0.0215104	ZNF823		NM_001033549	0.00170059	0.0115269	BABAM1
NM_015562	0.0139424	0.0897001	UBXN7		NM_001318381	0.0046312	0.030053	INVS		NM_001300948	0.00331575	0.0215104	LONP2		NM_001289183	0.00170128	0.0115269	ZNF302
NM_152896	0.0139822	0.0899026	UHRF2		NM_001387976	0.00461846	0.030053	ZBTB38		NM_017507	0.00331504	0.0215104	ZNF823		NM_014173	0.00170059	0.0115269	BABAM1
NM_001105531	0.0140283	0.0901022	FAM135A		NM_001387978	0.00461846	0.030053	ZBTB38		NM_001355186	0.00333741	0.021616	ABHD5		NM_153741	0.00170055	0.0115269	DPM3
NM_001331002	0.0140283	0.0901022	FAM135A		NM_005607	0.0046267	0.030053	PTK2		NM_001365650	0.00333741	0.021616	ABHD5		NM_001303039	0.001715	0.0115999	C7orf26
NM_017914	0.0140973	0.0904971	FAM174C		NM_015986	0.00463198	0.030053	CRLF3		NM_018352	0.00333416	0.021616	TMA16		NM_001320666	0.00171666	0.0115999	ZFP30
NM_001164629	0.0141583	0.0907423	GTDC1		NM_031431	0.00466902	0.0302771	COG3		NM_001319119	0.00334293	0.0216285	DNPEP		NM_001320667	0.00171666	0.0115999	ZFP30
NM_001284233	0.0141583	0.0907423	GTDC1		NM_001350139	0.00467761	0.0303082	ZMYM4		NM_001330474	0.00334159	0.0216285	RNF10		NM_001378112	0.00171582	0.0115999	ACBD4
NM_001376321	0.0141583	0.0907423	GTDC1		NM_033196	0.00467885	0.0303082	ZNF682		NM_014923	0.00334732	0.0216453	FNDC3A		NM_014898	0.00171666	0.0115999	ZFP30
NM_176818	0.0141873	0.0908794	GATC		NM_001304562	0.00470463	0.0304424	INO80E		NM_001308185	0.00334987	0.0216501	CCNL1		NM_015295	0.00171913	0.0116104	SMCHD1
NM_001328688	0.0142534	0.0912537	OLA1		NM_005049	0.00470409	0.0304424	PWP2		NM_002614	0.00335698	0.0216845	PDZK1		NM_001278141	0.00172308	0.0116308	NBPF12
NM_001018003	0.0143028	0.0915086	SORBS3		NM_001352694	0.00471037	0.0304633	PTK2		NM_139034	0.00336424	0.0217197	MAPK7		NM_006520	0.00172607	0.0116447	DYNLT3
NM_015492	0.0143088	0.0915086	C15orf39		NM_001308275	0.00471814	0.0304972	LGI1		NM_001346022	0.0033689	0.0217381	USP45		NM_001020819	0.00174233	0.0117127	MYADM
NM_015884	0.0143162	0.0915086	MBTPS2		NM_024635	0.00473118	0.03055	NAA35		NM_001144891	0.00339145	0.0218719	MBIP		NM_001083956	0.00174216	0.0117127	ZNF655
NM_001033030	0.0143529	0.0916943	FAIM		NM_178863	0.00473139	0.03055	KCTD13		NM_000821	0.00339669	0.021894	GGCX		NM_001135746	0.00174413	0.0117127	NEIL2
NM_005984	0.0143861	0.0918577	SLC25A1		NM_001350181	0.00476039	0.0305735	GPR89B		NM_001270552	0.00340594	0.0219419	MDK		NM_001135747	0.00174413	0.0117127	NEIL2
NM_001359631	0.0145493	0.0927507	GATAD2A		NM_001350182	0.00476039	0.0305735	GPR89B		NM_001099673	0.00348477	0.0224378	RBIS		NM_001135748	0.00174413	0.0117127	NEIL2
NM_001384519	0.0145493	0.0927507	GATAD2A		NM_001350183	0.00476039	0.0305735	GPR89B		NM_001281	0.00351918	0.0226472	TBCB		NM_001166278	0.0017372	0.0117127	DLG3
NM_004450	0.0145443	0.0927507	ERH		NM_001350184	0.00476039	0.0305735	GPR89B		NM_001204255	0.00355739	0.0228809	SCARB2		NM_001272053	0.0017437	0.0117127	MRFAP1
NM_024544	0.0145908	0.0929655	MUL1		NM_001385754	0.00475831	0.0305735	ZNF384		NM_024094	0.00357034	0.0229519	DSCC1		NM_001349439	0.00174413	0.0117127	NEIL2
NM_019044	0.0146131	0.0930581	CCDC93		NM_001385757	0.00475831	0.0305735	ZNF384		NM_014706	0.0035773	0.0229721	SART3		NM_001355007	0.00174452	0.0117127	NPM1
NM_001127211	0.0147304	0.0937056	SHTN1		NM_001385779	0.00475831	0.0305735	ZNF384		NM_032593	0.00357615	0.0229721	HINT2		NM_001102366	0.0017488	0.0117196	DGLUCY
NM_001258298	0.0147304	0.0937056	SHTN1		NM_001385783	0.00475831	0.0305735	ZNF384		NM_001256725	0.00358696	0.0230219	USP39		NM_001205194	0.00174699	0.0117196	MECOM
NM_005401	0.01474	0.0937164	PTPN14		NM_001385786	0.00475831	0.0305735	ZNF384		NM_001347217	0.00361429	0.0231849	WDR13		NM_001302349	0.00175021	0.0117196	UMAD1
NM_001352773	0.0147787	0.0938629	JUP		NM_181507	0.0047494	0.0305735	HPS5		NM_001040440	0.00362924	0.0232685	CCDC112		NM_001352668	0.00174957	0.0117196	NUCB2
NM_001352775	0.0147787	0.0938629	JUP		NM_007212	0.00476567	0.0305912	RNF2		NM_001243158	0.00365839	0.0234429	TAF1C		NM_024952	0.0017488	0.0117196	DGLUCY
NM_001199011	0.0147951	0.093917	DCTN5		NM_001289007	0.00476995	0.0306023	TMEM161B		NM_001376874	0.00366441	0.0234565	PLXNB2		NM_001350283	0.0017518	0.011724	MUS81
NM_138432	0.0148144	0.0939895	SDSL		NM_004230	0.00479494	0.0307463	S1PR2		NM_001376876	0.00366441	0.0234565	PLXNB2		NM_001011699	0.00175623	0.0117412	HAUS8
NM_001001888	0.0149093	0.0941189	VCX3B		NM_014003	0.00479945	0.0307588	DHX38		NM_018112	0.00366769	0.023465	TMEM38B		NM_033417	0.00175623	0.0117412	HAUS8
NM_001171795	0.014887	0.0941189	TRIQK		NM_001374500	0.0048065	0.0307877	HSD17B4		NM_006421	0.00367788	0.0235177	ARFGEF1		NM_001144966	0.00175814	0.0117477	NEDD4L
NM_001171797	0.014887	0.0941189	TRIQK		NM_031307	0.00481357	0.0308165	PUS3		NM_001145312	0.00368138	0.0235276	ETV3		NM_182984	0.00176099	0.0117605	TRMT2A
NM_001171798	0.014887	0.0941189	TRIQK		NM_001384347	0.00482639	0.0308823	MTG2		NM_001135178	0.00368735	0.0235533	ZNF397		NM_001080419	0.00176354	0.0117713	UNK
NM_001270411	0.0149271	0.0941189	APOBEC3B		NM_001288980	0.00486695	0.0311252	C18orf54		NM_001281532	0.00370026	0.0236232	PSENEN		NM_001369095	0.00176523	0.0117763	ASCC1
NM_001318802	0.0149306	0.0941189	COX4I1		NM_001308147	0.00490401	0.0313456	PLEKHG3		NM_014203	0.00371551	0.0236954	AP2A1		NM_001329135	0.0017673	0.0117839	DYNC1LI1
NM_001348426	0.014945	0.0941189	ZNF148		NM_001270938	0.00493825	0.0314976	ZNF551		NM_015050	0.00371399	0.0236954	CMTR1		NM_001382206	0.00178084	0.0118679	ZC3H13
NM_001348430	0.014945	0.0941189	ZNF148		NM_001349916	0.0049321	0.0314976	FAM118A		NM_001384732	0.00372137	0.0237203	CPLANE1		NM_001353022	0.0017838	0.0118687	NEK11
NM_001348431	0.014945	0.0941189	ZNF148		NM_001366178	0.0049331	0.0314976	ARHGAP33		NM_000303	0.00372798	0.0237499	PMM2		NM_001353024	0.0017838	0.0118687	NEK11
NM_001364252	0.0149032	0.0941189	HNRNPH1		NM_138347	0.00493825	0.0314976	ZNF551		NM_018325	0.00374373	0.0238376	C9orf72		NM_001353029	0.0017838	0.0118687	NEK11
NM_001371388	0.0148976	0.0941189	ORMDL1		NM_017619	0.00495336	0.0315773	RNPC3		NM_024116	0.00375109	0.0238718	TAF1D		NM_001329539	0.00178716	0.0118848	SCAMP4
NM_013449	0.0149129	0.0941189	BAZ2A		NM_170695	0.00495679	0.0315825	TGIF1		NM_005347	0.00376475	0.0239461	HSPA5		NM_014708	0.00179668	0.0119418	KNTC1
NM_016024	0.0149211	0.0941189	RBMX2		NM_001130142	0.0050021	0.0318544	VWA5A		NM_001287801	0.00377676	0.0240005	TBCE		NM_001352583	0.0018021	0.0119627	ACBD5
NM_033480	0.0149059	0.0941189	FBXO9		NM_001145440	0.00501572	0.0319242	TYW1B		NM_001330388	0.0037782	0.0240005	TPRKB		NM_001352584	0.0018021	0.0119627	ACBD5
NM_001363828	0.0149562	0.0941398	BLTP2		NM_005617	0.00502184	0.0319329	RPS14		NM_016013	0.00377927	0.0240005	NDUFAF1		NM_003292	0.00180268	0.0119627	TPR
NM_001142522	0.0150625	0.0947092	FBXO5		NM_198183	0.00502238	0.0319329	UBE2L6		NM_001099402	0.00379393	0.0240809	CCNK		NM_001128844	0.0018051	0.0119651	SMARCA4
NM_001164803	0.0150577	0.0947092	RBMX		NM_001374867	0.00504364	0.0320512	FAM111A		NM_001077180	0.00379777	0.0240926	METTL9		NM_001370497	0.00180588	0.0119651	ABCC11
NM_001004426	0.0151345	0.0947162	PLA2G6		NM_001100603	0.00505754	0.0321226	KDELR2		NM_001007024	0.00380224	0.0240944	GOSR1		NM_001374457	0.0018051	0.0119651	SMARCA4
NM_001278485	0.01512	0.0947162	ANAPC15		NM_001352275	0.00506091	0.0321271	RHOT2		NM_001168724	0.00380407	0.0240944	TMEM135		NM_000113	0.00181402	0.0119887	TOR1A
NM_001278486	0.01512	0.0947162	ANAPC15		NM_001191	0.00507497	0.0321778	BCL2L1		NM_015884	0.00380202	0.0240944	MBTPS2		NM_001040715	0.00181612	0.0119887	KIAA0895L
NM_001278489	0.01512	0.0947162	ANAPC15		NM_001317919	0.00507497	0.0321778	BCL2L1		NM_018975	0.00381185	0.024131	TERF2IP		NM_001369680	0.00181612	0.0119887	KIAA0895L
NM_001284382	0.0151239	0.0947162	UBE2Q2		NM_001370445	0.00507959	0.0321778	NUP42		NM_001257994	0.00381911	0.0241643	TRMT2A		NM_001369681	0.00181612	0.0119887	KIAA0895L
NM_001300899	0.0151349	0.0947162	MYO6		NM_001370446	0.00507959	0.0321778	NUP42		NM_014170	0.00383767	0.024269	GTPBP8		NM_001369682	0.00181612	0.0119887	KIAA0895L
NM_001349864	0.0151345	0.0947162	PLA2G6		NM_019008	0.0050851	0.0321958	MIEF1		NM_005229	0.00387141	0.0244695	ELK1		NM_001369684	0.00181612	0.0119887	KIAA0895L
NM_017934	0.0151142	0.0947162	PHIP		NM_002901	0.00510327	0.0322939	RCN1		NM_001350529	0.00387561	0.0244832	PRPF3		NM_177925	0.00181378	0.0119887	H2AJ
NM_018111	0.0151254	0.0947162	C19orf73		NM_001300942	0.00511319	0.0323397	EMSY		NM_000044	0.00389369	0.0245477	AR		NM_001304497	0.00182582	0.0120434	CEP20
NM_001351256	0.0151696	0.0948831	SMUG1		NM_006965	0.0051183	0.032355	ZNF24		NM_001351364	0.00389314	0.0245477	RIC8B		NM_001370080	0.00182632	0.0120434	MIOS
NM_001286117	0.0152246	0.0951778	CCDC90B		NM_022752	0.00513011	0.0324127	ZNF574		NM_001351366	0.00389314	0.0245477	RIC8B		NM_001098534	0.00182936	0.0120571	BAG6
NM_001015002	0.0152449	0.0952546	LLGL2		NM_001374868	0.00513538	0.0324291	FAM111A		NM_006808	0.00389397	0.0245477	SEC61B		NM_000976	0.00183178	0.0120668	RPL12
NM_001142572	0.015346	0.0958361	ZNF669		NM_001316311	0.00514786	0.0324908	RPL35A		NM_001201404	0.00389788	0.0245595	WASF2		NM_031427	0.00184577	0.0121525	DNAL1
NM_017801	0.0154215	0.0962572	CMTM6		NM_001010895	0.00515143	0.0324963	ERCC6L2		NM_001353528	0.00390756	0.0245691	ZNF532		NM_001007157	0.00185619	0.0122148	PHF14
NM_001256550	0.0154298	0.0962593	PALS1		NM_006931	0.00516104	0.0325399	SLC2A3		NM_001353529	0.00390756	0.0245691	ZNF532		NM_001017921	0.00185954	0.0122304	VMAC
NM_001173539	0.0154411	0.0962792	BANP		NM_020746	0.00517224	0.0325935	MAVS		NM_001289934	0.00392382	0.0246585	LRCH4		NM_001320714	0.00186585	0.0122655	DOP1B
NM_004712	0.0154906	0.0965379	HGS		NM_001166050	0.0051828	0.032626	APBB2		NM_003270	0.00393476	0.0247143	TSPAN6		NM_001308061	0.00186977	0.0122848	STARD4
NM_002086	0.0155566	0.0968987	GRB2		NM_001330658	0.0051828	0.032626	APBB2		NM_001178117	0.00394248	0.0247499	MINPP1		NM_001436	0.00187499	0.0123127	FBL
NM_001320728	0.0155764	0.0969712	HSPBAP1		NM_001278628	0.00519664	0.032696	CRNKL1		NM_001376864	0.00396335	0.024855	PLXNB2		NM_001257976	0.00188238	0.0123547	CIZ1
NM_001136472	0.0156115	0.0970885	LITAF		NM_144711	0.0052046	0.032729	KLHL23		NM_001376871	0.00396335	0.024855	PLXNB2		NM_020390	0.00188539	0.0123681	EIF5A2
NM_001136473	0.0156115	0.0970885	LITAF		NM_032859	0.00522849	0.0328621	ABHD13		NM_153812	0.00398363	0.0249692	PHF13		NM_001242597	0.00188684	0.0123711	TMEM147
NM_017754	0.015688	0.0975134	BLTP3A		NM_198794	0.0052405	0.0329204	MAP4K5		NM_001365849	0.00401386	0.0251344	POU2F1		NM_001146032	0.00189061	0.012383	FCHO2
NM_001042410	0.0157089	0.0975925	ANKZF1		NM_001226	0.00524619	0.032939	CASP6		NM_001379450	0.00401625	0.0251344	BCORL1		NM_001270532	0.00188966	0.012383	WTAP
NM_001172713	0.0157211	0.0976178	GOLGA4		NM_001308115	0.00526673	0.0330507	NFYC		NM_001379451	0.00401625	0.0251344	BCORL1		NM_001286555	0.00189278	0.0123907	DUSP22
NM_001174159	0.0157571	0.0977909	SH2D4A		NM_007213	0.00530072	0.0332467	PRAF2		NM_182743	0.00402192	0.0251569	TXNRD1		NM_001353003	0.00189647	0.0124084	TPRA1
NM_000713	0.0158063	0.0980452	BLVRB		NM_001364238	0.00530707	0.0332693	HNRNPH1		NM_013441	0.0040373	0.0252399	RCAN3		NM_032687	0.00190063	0.0124292	CYHR1
NM_001040436	0.0158355	0.0981266	YARS2		NM_004701	0.0053194	0.0333292	CCNB2		NM_001085469	0.00404969	0.0253043	CTNND1		NM_001128431	0.00190767	0.0124428	SLC39A14
NM_001131010	0.0158549	0.0981266	SATB1		NM_001039091	0.00534056	0.0334287	PRPS2		NM_001271832	0.00405257	0.0253092	PTPA		NM_001331102	0.00190512	0.0124428	THAP8
NM_003821	0.0158484	0.0981266	RIPK2		NM_001080493	0.0053436	0.0334287	ZNF823		NM_001321439	0.00413624	0.0258049	YIPF2		NM_001331103	0.00190512	0.0124428	THAP8
NM_012180	0.0158604	0.0981266	FBXO8		NM_017507	0.0053436	0.0334287	ZNF823		NM_012110	0.00413453	0.0258049	CHIC2		NM_001351655	0.00190767	0.0124428	SLC39A14
NM_033414	0.0158605	0.0981266	ZNF622		NM_001040451	0.00535916	0.0335087	RUFY1		NM_032683	0.00414184	0.0258265	MPV17L2		NM_001371772	0.00190591	0.0124428	AK8
NM_024641	0.0159468	0.0986093	MANEA		NM_212554	0.0053633	0.0335171	EEF1AKMT2		NM_001193453	0.00414982	0.0258361	TMEM116		NM_001130475	0.00190909	0.0124457	THAP5
NM_025009	0.0159859	0.0988003	CEP135		NM_003365	0.00537215	0.0335551	UQCRC1		NM_001294314	0.00414982	0.0258361	TMEM116		NM_175859	0.00192599	0.0125494	CTPS2
NM_001282932	0.0160183	0.0988983	ABI2		NM_020890	0.00538208	0.0335997	CIP2A		NM_138341	0.00414982	0.0258361	TMEM116		NM_001369561	0.0019317	0.0125801	RPL17
NM_001375663	0.0160183	0.0988983	ABI2		NM_001271608	0.00538753	0.0336163	LASP1		NM_001318395	0.00417066	0.025939	PRSS27		NM_001288756	0.0019403	0.0126295	BABAM1
NM_001318788	0.0160541	0.0989148	COX4I1		NM_013290	0.00539933	0.0336725	PSMC3IP		NM_031948	0.00417066	0.025939	PRSS27		NM_016304	0.0019452	0.0126549	RSL24D1
NM_001319071	0.0160395	0.0989148	SACM1L		NM_019610	0.00540473	0.0336888	RBMXL1		NM_001330110	0.00418597	0.0260074	CYB5D1		NM_003141	0.00195148	0.0126892	TRIM21
NM_001319072	0.0160395	0.0989148	SACM1L		NM_001145082	0.0054213	0.0337571	ZNF619		NM_014313	0.00418498	0.0260074	TMEM50A		NM_003670	0.00195627	0.0127079	BHLHE40
NM_019610	0.0160508	0.0989148	RBMXL1		NM_001145083	0.0054213	0.0337571	ZNF619		NM_001165881	0.00418856	0.0260101	ZNF268		NM_014786	0.00195638	0.0127079	ARHGEF17
NM_001318049	0.0161102	0.0991579	SDR16C5		NM_001079559	0.00544151	0.0338654	HNRNPUL2		NM_000466	0.00420056	0.0260711	PEX1		NM_001135213	0.00197791	0.0128345	GIT2
NM_012280	0.0161065	0.0991579	FTSJ1		NM_001330178	0.00547166	0.034018	PLEKHA1		NM_001286631	0.00420465	0.0260831	RBM26		NM_002136	0.00197699	0.0128345	HNRNPA1
NM_001256702	0.016128	0.0992165	USP3		NM_001377230	0.00547166	0.034018	PLEKHA1		NM_001160302	0.00428497	0.0265677	SYNJ1		NM_001200030	0.00198635	0.0128693	HYAL3
NM_001146154	0.0161678	0.0993598	PTGR2		NM_000755	0.00549087	0.0340926	CRAT		NM_001193489	0.0043665	0.0270593	SECISBP2L		NM_001200031	0.00198635	0.0128693	HYAL3
NM_001291978	0.0161679	0.0993598	NOP14		NM_005602	0.00548751	0.0340926	CLDN11		NM_001378128	0.0043847	0.0271302	SH3D19		NM_012191	0.00198635	0.0128693	NAA80
NM_014035	0.0162019	0.0995175	SNX24		NM_007216	0.00549215	0.0340926	HPS5		NM_001378131	0.0043847	0.0271302	SH3D19		NM_017547	0.00198963	0.012884	FOXRED1
NM_001114132	0.0162106	0.0995202	NBEAL1		NM_001163022	0.00551281	0.0341681	KIZ		NM_018199	0.00438466	0.0271302	EXD2		NM_001127372	0.00199253	0.012893	ZNF84
NM_005271	0.0162636	0.0997942	GLUD1		NM_001271786	0.00551193	0.0341681	DYNC1I2		NM_001281726	0.00438962	0.0271467	BTD		NM_019852	0.00199307	0.012893	METTL3
NM_003714	0.0163085	0.100018	STC2		NM_001352434	0.00551281	0.0341681	KIZ		NM_018920	0.00441917	0.0273154	PCDHGA7		NM_018397	0.00199491	0.0128983	CHDH
NM_004844	0.0163215	0.100047	SH3BP5		NM_001316354	0.00553627	0.0342959	COPS3		NM_001320509	0.00446697	0.0275967	TUBG2		NM_018048	0.00200286	0.0129363	MAGOHB
NM_000996	0.0163654	0.10019	RPL35A		NM_001159651	0.0055496	0.0343608	BOD1		NM_024683	0.00447402	0.0276261	TEFM		NM_152609	0.00200226	0.0129363	CNST
NM_001199954	0.0163664	0.10019	ACTG1		NM_152682	0.00562901	0.0348345	RWDD4		NM_001367862	0.00449077	0.0277153	NEU3		NM_001363683	0.00201037	0.0129782	HUS1
NM_001256870	0.01637	0.10019	POLD4		NM_001135179	0.00565616	0.0349378	ZDHHC3		NM_032226	0.00449316	0.0277159	ZCCHC7		NM_007024	0.00203329	0.0131194	TMEM115
NM_001008485	0.0163917	0.100271	SLC41A3		NM_001322409	0.00565729	0.0349378	HIKESHI		NM_001168412	0.00449717	0.0277264	TSPAN3		NM_001305011	0.00203872	0.0131477	LNPK
NM_001188	0.0164227	0.100409	BAK1		NM_001349376	0.00565616	0.0349378	ZDHHC3		NM_176818	0.0045035	0.0277513	GATC		NM_004507	0.00204282	0.0131674	HUS1
NM_001278651	0.0164311	0.10041	RANGAP1		NM_001349381	0.00565616	0.0349378	ZDHHC3		NM_020748	0.00452751	0.0278849	INTS2		NM_001143668	0.00204505	0.0131683	AMIGO2
NM_001256139	0.0164455	0.100446	CAPG		NM_001011724	0.00567127	0.0349883	HNRNPA1L2		NM_003348	0.00456307	0.0280896	UBE2N		NM_001370299	0.00204505	0.0131683	AMIGO2
NM_001164478	0.016473	0.100563	C5orf63		NM_001011725	0.00567127	0.0349883	HNRNPA1L2		NM_001508	0.00459678	0.0282798	GPR39		NM_001142725	0.00204753	0.0131775	ERI2
NM_003420	0.0164833	0.100574	ZNF35		NM_001278665	0.00568152	0.0350157	ZNF254		NM_015530	0.00459867	0.0282798	GORASP2		NM_001252386	0.00205126	0.013188	TNIP1
NM_001169106	0.016559	0.10083	WASHC2C		NM_001278678	0.00568152	0.0350157	ZNF254		NM_001145088	0.00462219	0.0283954	TBC1D31		NM_001258454	0.00205126	0.013188	TNIP1
NM_001256482	0.0165581	0.10083	EPHX2		NM_001354798	0.00569226	0.035064	SLC25A38		NM_001330606	0.00462219	0.0283954	TBC1D31		NM_001350888	0.00205241	0.0131887	AK7
NM_001256483	0.0165581	0.10083	EPHX2		NM_005920	0.0057183	0.0352064	MEF2D		NM_001330384	0.00468164	0.028746	BRD4		NM_001164281	0.00206089	0.0132364	TRAF3IP2
NM_001287490	0.0165485	0.10083	AUNIP		NM_001349884	0.00572549	0.0352147	DRAM2		NM_001282621	0.00469051	0.0287858	PGRMC1		NM_001321224	0.00206373	0.0132479	NEK11
NM_001288976	0.0166061	0.101014	XRCC6		NM_001349886	0.00572549	0.0352147	DRAM2		NM_014698	0.00469822	0.0288038	TMEM63A		NM_138496	0.00207298	0.0133005	CYHR1
NM_001318797	0.0166012	0.101014	COX4I1		NM_001195131	0.00573421	0.0352504	TSTD3		NM_030895	0.00469779	0.0288038	ZNF696		NM_001376276	0.00207835	0.0133213	PAK1
NM_007212	0.0166458	0.101204	RNF2		NM_001349887	0.00575041	0.0352959	DRAM2		NM_002607	0.00470308	0.0288189	PDGFA		NM_001376277	0.00207835	0.0133213	PAK1
NM_014908	0.016672	0.101312	DOLK		NM_001349889	0.00575041	0.0352959	DRAM2		NM_001320717	0.00474223	0.0290032	BCS1L		NM_032116	0.00208007	0.0133256	KATNAL1
NM_001102	0.0166904	0.101372	ACTN1		NM_001350605	0.00574765	0.0352959	SRSF11		NM_001371448	0.00474223	0.0290032	BCS1L		NM_001135694	0.00208202	0.0133313	VDAC3
NM_003517	0.0166989	0.101372	H2AC20		NM_001289099	0.00576125	0.0353265	PXK		NM_001376818	0.00474519	0.0290032	MBNL1		NM_001244813	0.00209275	0.0133932	FOXP1
NM_001278170	0.0167408	0.101472	ZNF33A		NM_001349489	0.00576125	0.0353265	PXK		NM_001387799	0.00474519	0.0290032	MBNL1		NM_001204456	0.0020969	0.0134061	RBAK
NM_001278177	0.0167408	0.101472	ZNF33A		NM_001033714	0.00577118	0.0353292	NOP2		NM_001387805	0.00474519	0.0290032	MBNL1		NM_021163	0.0020969	0.0134061	RBAK
NM_006954	0.0167408	0.101472	ZNF33A		NM_001078172	0.00576472	0.0353292	RTL8A		NM_001136180	0.00475879	0.0290421	HSBP1L1		NM_001388031	0.00210843	0.0134725	SFXN3
NM_001300843	0.0167819	0.101575	ZNF556		NM_001286658	0.00577341	0.0353292	TBC1D4		NM_001363466	0.00475543	0.0290421	FAM126A		NM_007040	0.00210943	0.0134725	HNRNPUL1
NM_001301212	0.0167908	0.101575	TRPM7		NM_014832	0.00577341	0.0353292	TBC1D4		NM_001970	0.0047584	0.0290421	EIF5A		NM_024753	0.00211304	0.0134887	TTC21B
NM_004496	0.0167917	0.101575	FOXA1		NM_002485	0.00579135	0.035421	NBN		NM_001351528	0.00476419	0.0290604	SETX		NM_000018	0.00211642	0.0135035	ACADVL
NM_017458	0.0167728	0.101575	MVP		NM_001330360	0.00579525	0.0354268	POLA1		NM_001267797	0.00477725	0.0291252	MED24		NM_001369389	0.00213552	0.0136115	PRKAR1A
NM_001350073	0.0168019	0.101585	ZNF692		NM_001374503	0.00580334	0.0354583	HSD17B4		NM_001286807	0.00481551	0.0293437	SLC25A30		NM_212471	0.00213552	0.0136115	PRKAR1A
NM_004698	0.0168142	0.101608	PRPF3		NM_001356429	0.00581125	0.0354707	TUSC3		NM_001010844	0.00488965	0.0297804	IRAK1BP1		NM_014412	0.00213666	0.0136119	CACYBP
NM_000516	0.0168647	0.101616	GNAS		NM_178234	0.00581125	0.0354707	TUSC3		NM_001002800	0.00492163	0.02996	SMC4		NM_001353553	0.0021415	0.0136337	ZNF44
NM_001286451	0.0168389	0.101616	HDDC3		NM_001130847	0.00583157	0.0355767	AIFM1		NM_001010895	0.00493566	0.0300303	ERCC6L2		NM_147200	0.00214225	0.0136337	TRAF3IP2
NM_001286808	0.0168661	0.101616	PRRC1		NM_001319119	0.00585353	0.0356631	DNPEP		NM_000286	0.00494317	0.0300607	PEX12		NM_001349947	0.00214541	0.01364	RPS27
NM_001312653	0.0168666	0.101616	H2BC12		NM_001319120	0.00585353	0.0356631	DNPEP		NM_001388067	0.00494578	0.0300614	MIPOL1		NM_139286	0.00214496	0.01364	CDC26
NM_080593	0.0168666	0.101616	H2BC12		NM_020461	0.0058546	0.0356631	TUBGCP6		NM_001308155	0.00495591	0.0301079	GOLIM4		NM_016156	0.00214749	0.0136463	MTMR2
NM_198527	0.0168389	0.101616	HDDC3		NM_001143819	0.0058597	0.0356761	TPCN1		NM_001330200	0.00500351	0.0303817	RPL19		NM_001297761	0.00215597	0.0136933	ETNK2
NM_001206653	0.0169221	0.101899	SH3GLB1		NM_019007	0.00587064	0.0357247	ARMCX6		NM_001286050	0.0050132	0.0304252	FAM168A		NM_002076	0.00216948	0.0137652	GNS
NM_207325	0.0169915	0.102266	DPY19L3		NM_001172832	0.00588857	0.0358157	ZNF300		NM_001289119	0.00502185	0.0304623	ZCCHC7		NM_138373	0.00216914	0.0137652	MYADM
NM_133259	0.017037	0.102488	LRPPRC		NM_001037495	0.00589901	0.035843	DYNLL1		NM_015698	0.00505164	0.0306276	GPKOW		NM_001290191	0.00217423	0.0137884	MYADM
NM_001690	0.0170672	0.102566	ATP6V1A		NM_003746	0.00589901	0.035843	DYNLL1		NM_024312	0.00505547	0.0306354	GNPTAB		NM_001166295	0.00217665	0.0137898	SSX2IP
NM_199297	0.0170649	0.102566	THYN1		NM_003234	0.00591416	0.035917	TFRC		NM_001145166	0.00507583	0.030723	PRMT3		NM_001166417	0.00217665	0.0137898	SSX2IP
NM_032117	0.017083	0.10261	MND1		NM_012453	0.00592796	0.0359826	TBL2		NM_001308395	0.00507756	0.030723	EFHD1		NM_001184783	0.00218337	0.0138013	VDAC2
NM_001011553	0.01715	0.102857	SEPTIN7		NM_001300848	0.00593152	0.0359861	MRPL2		NM_022477	0.00507418	0.030723	NDRG3		NM_001324090	0.00218337	0.0138013	VDAC2
NM_001242956	0.01715	0.102857	SEPTIN7		NM_001130146	0.00594314	0.0360385	CCDC77		NM_001012750	0.00513492	0.0309612	ABI1		NM_001354971	0.00218394	0.0138013	MDM1
NM_001349447	0.017144	0.102857	KYAT3		NM_001319071	0.00597318	0.0361843	SACM1L		NM_001083330	0.00513337	0.0309612	ZNF133		NM_001354972	0.00218394	0.0138013	MDM1
NM_001127370	0.0171672	0.102857	CDCA7L		NM_001319072	0.00597318	0.0361843	SACM1L		NM_001282996	0.00513337	0.0309612	ZNF133		NM_001354973	0.00218394	0.0138013	MDM1
NM_005032	0.0171656	0.102857	PLS3		NM_002223	0.00597676	0.0361878	ITPR2		NM_001282998	0.00513337	0.0309612	ZNF133		NM_001351750	0.00218752	0.013817	DCTD
NM_000271	0.0172169	0.103038	NPC1		NM_001205179	0.00598531	0.0362214	ALKBH2		NM_001283005	0.00513337	0.0309612	ZNF133		NM_001170535	0.00219107	0.0138264	ATAD3A
NM_001173513	0.0172232	0.103038	TXNRD3		NM_000089	0.00599643	0.0362704	COL1A2		NM_001352453	0.00513337	0.0309612	ZNF133		NM_152457	0.00219168	0.0138264	ZNF597
NM_001257281	0.0172138	0.103038	DIS3L2		NM_001099438	0.00600435	0.0363001	ZNF30		NM_001387298	0.00513337	0.0309612	ZNF133		NM_198066	0.00219231	0.0138264	GNPNAT1
NM_001350554	0.0172423	0.1031	HACE1		NM_001286157	0.00601808	0.0363649	DYNC1LI2		NM_001145358	0.0051461	0.0309976	SIN3A		NM_001025579	0.00219692	0.0138428	NDEL1
NM_001177643	0.0172657	0.103189	DAG1		NM_001353060	0.00604004	0.0364793	GSN		NM_015477	0.0051461	0.0309976	SIN3A		NM_139281	0.00219711	0.0138428	WDR36
NM_001300861	0.017311	0.103408	YIF1A		NM_000466	0.00606624	0.0366192	PEX1		NM_001003790	0.00515271	0.0310219	ERLIN2		NM_001142444	0.00219916	0.013846	EDC3
NM_017544	0.0173273	0.103453	NKRF		NM_015859	0.00608496	0.0367138	GTF2A1		NM_016089	0.00516526	0.0310818	ZNF589		NM_174942	0.00219982	0.013846	GAS2L3
NM_032124	0.0173605	0.1036	HDHD2		NM_001207067	0.00611257	0.036862	BZW1		NM_002107	0.00520221	0.031273	H3-3A		NM_006837	0.00220252	0.013856	COPS5
NM_001001894	0.0173693	0.1036	TTC3		NM_001134398	0.00613146	0.0369574	VAV2		NM_021203	0.00519969	0.031273	SRPRB		NM_001001521	0.00220769	0.0138816	UGP2
NM_001348718	0.0174093	0.103787	ZNF439		NM_057161	0.0061414	0.0369988	KLHDC3		NM_025196	0.0052348	0.0314532	GRPEL1		NM_001146289	0.0022389	0.0140709	P3H1
NM_001165937	0.0174716	0.104003	STARD3		NM_001184746	0.00616488	0.0370231	PAFAH1B2		NM_017931	0.00524273	0.0314852	TTC38		NM_001319988	0.00224179	0.014082	PARPBP
NM_001322865	0.0174575	0.104003	NIPAL3		NM_001321844	0.00616694	0.0370231	COMMD4		NM_001141947	0.00528265	0.0316618	CCDC66		NM_020992	0.00224701	0.0141077	PDLIM1
NM_006623	0.0174653	0.104003	PHGDH		NM_001352092	0.00616122	0.0370231	VEZT		NM_001286275	0.00527942	0.0316618	KIAA1586		NM_001663	0.00225852	0.0141729	ARF6
NM_006738	0.0175143	0.104205	AKAP13		NM_001352107	0.00616122	0.0370231	VEZT		NM_001353147	0.00528265	0.0316618	CCDC66		NM_001024937	0.00227288	0.0142199	MINK1
NM_001144824	0.0175355	0.104279	ZNF234		NM_001352116	0.00616122	0.0370231	VEZT		NM_001353151	0.00528265	0.0316618	CCDC66		NM_001127358	0.00227504	0.0142199	PHTF2
[truncated: 10,541 more rows]

## Sheet: S2 Gene Level DE
Provided are the results of anota2seq analysis of RNAseq from total RNA to identify differentially expressed genes.
	T47D Hypoxia vs. Normoxia								H9 Hypoxia vs. Normoxia								T47D C48 vs. DMSO
Gene	apvEff	apvRvmMSerror	apvRvmF	residRvmDf	apvRvmP	apvRvmPAdj		Gene	apvEff	apvRvmMSerror	apvRvmF	residRvmDf	apvRvmP	apvRvmPAdj		Gene	apvEff	apvRvmMSerror	apvRvmF	residRvmDf	apvRvmP	apvRvmPAdj
LIMCH1	3.28687	0.00938596	1151.03	5.50503	1.31906e-07	0.000289656		MT3	6.59044	0.04258	1020.05	6.22384	3.87945e-08	0.000593168		PPP1R1C	1.06777	0.000764767	1490.81	4.21146	1.56501e-06	0.00682291
LOX	5.6758	0.0271559	1186.29	5.50503	1.21435e-07	0.000289656		DDIT3	4.88258	0.0400002	595.986	6.22384	2.04145e-07	0.000780346		MZB1	1.08285	0.000786461	1490.93	4.21146	1.56475e-06	0.00682291
MCAM	3.51686	0.0101527	1218.23	5.50503	1.12902e-07	0.000289656		HIF1A-AS3	4.95113	0.0391902	625.506	6.22384	1.75866e-07	0.000780346		LACC1	1.30365	0.000889626	1910.35	4.21146	9.29453e-07	0.00682291
TGFBI	7.7916	0.0288184	2106.61	5.50503	2.51177e-08	0.000289656		MXD1	5.29923	0.0391464	717.353	6.22384	1.15217e-07	0.000780346		USP11	1.02033	0.000808753	1287.25	4.21146	2.13029e-06	0.00696552
TXNIP	3.42946	0.0102466	1147.82	5.50503	1.3292e-07	0.000289656		ACSS2	4.18191	0.0382093	457.7	6.22384	4.60294e-07	0.000879737		GSTM3	-0.724575	0.000594552	883.032	4.21146	4.69864e-06	0.00877907
VEGFA	4.01238	0.0130803	1230.8	5.50503	1.0977e-07	0.000289656		ADCY8	4.28982	0.0390108	471.73	6.22384	4.19472e-07	0.000879737		CCL28	1.05664	0.00115612	965.728	4.21146	3.89419e-06	0.00877907
MXI1	3.02259	0.00960191	951.483	5.50503	2.22241e-07	0.000415114		LOX	4.72808	0.0481257	464.507	6.22384	4.39863e-07	0.000879737		ART4	1.38057	0.00211265	902.169	4.21146	4.49202e-06	0.00877907
ANGPTL4	4.84655	0.0332804	705.791	5.50503	5.03292e-07	0.000429477		NDRG1	4.68814	0.0426009	515.92	6.22384	3.18427e-07	0.000879737		FUCA2	0.813827	0.00108945	607.936	4.21146	1.02731e-05	0.0122148
BNIP3L	2.74434	0.00928504	811.133	5.50503	3.44007e-07	0.000429477		ANGPTL4	4.55307	0.0643483	322.16	6.22384	1.3519e-06	0.000898412		ANXA1	0.828368	0.00111536	615.224	4.21146	1.002e-05	0.0122148
CITED2	2.43367	0.00895554	661.349	5.50503	6.01213e-07	0.000429477		ANKRD37	6.40413	0.0997896	410.993	6.22384	6.4076e-07	0.000898412		GATM	1.26527	0.00254137	629.936	4.21146	9.53626e-06	0.0122148
DDIT3	2.64579	0.0108666	644.193	5.50503	6.45979e-07	0.000429477		ARRDC3	4.85698	0.0675978	348.979	6.22384	1.0583e-06	0.000898412		ZMYND8	1.30272	0.00275186	616.704	4.21146	9.96973e-06	0.0122148
HK2	3.05503	0.0144086	647.753	5.50503	6.36325e-07	0.000429477		ATF3	4.00411	0.0495319	323.689	6.22384	1.33246e-06	0.000898412		ACOX2	1.24059	0.00306439	502.245	4.21146	1.53196e-05	0.0123456
ID2	2.84838	0.0119346	679.814	5.50503	5.57625e-07	0.000429477		ATXN1-AS1	4.08741	0.0468679	356.468	6.22384	9.91633e-07	0.000898412		UCHL1	1.52922	0.00437972	533.943	4.21146	1.3479e-05	0.0123456
IL18	2.493	0.00994796	624.756	5.50503	7.02376e-07	0.000429477		CTXN2	3.94068	0.0525724	295.382	6.22384	1.76274e-06	0.000898412		TNFSF15	1.03267	0.00201839	528.348	4.21146	1.37793e-05	0.0123456
KDM3A	3.43922	0.0179662	658.36	5.50503	6.087e-07	0.000429477		ERO1A	3.58303	0.0422721	303.702	6.22384	1.61926e-06	0.000898412		CD27	1.25601	0.00321027	491.41	4.21146	1.60343e-05	0.0123456
LRRN3	-3.31496	0.0170083	646.094	5.50503	6.40801e-07	0.000429477		FAM13A	3.45342	0.0402225	296.503	6.22384	1.74245e-06	0.000898412		OLR1	0.566578	0.000667935	480.601	4.21146	1.67975e-05	0.0123456
NDRG1	6.62436	0.050763	864.452	5.50503	2.88998e-07	0.000429477		FOSL2	4.17583	0.0470764	370.409	6.22384	8.81593e-07	0.000898412		NETO2	2.52213	0.0133084	477.979	4.21146	1.69907e-05	0.0123456
P4HA1	3.53179	0.0149909	832.071	5.50503	3.20831e-07	0.000429477		FUT11	3.61189	0.0375679	347.257	6.22384	1.07446e-06	0.000898412		DSCAM	1.50564	0.00411245	551.238	4.21146	1.26094e-05	0.0123456
PADI2	2.48947	0.00914934	677.369	5.50503	5.63143e-07	0.000429477		GABRA2	3.65999	0.0447801	299.141	6.22384	1.69592e-06	0.000898412		GREM2	-0.86995	0.00173789	435.479	4.21146	2.06403e-05	0.012855
SKAP2	3.13152	0.0130764	749.937	5.50503	4.26352e-07	0.000429477		GBE1	4.16904	0.0571468	304.146	6.22384	1.61206e-06	0.000898412		PARP3	0.742396	0.00126495	435.71	4.21146	2.06175e-05	0.012855
SYCE3	3.53415	0.019789	631.17	5.50503	6.8305e-07	0.000429477		HMOX1	3.72323	0.0464839	298.22	6.22384	1.71198e-06	0.000898412		C9orf64	0.718754	0.00117045	441.375	4.21146	2.00685e-05	0.012855
ZNF395	2.90728	0.0136705	618.285	5.50503	7.22638e-07	0.000429477		JUN	4.44223	0.0478619	412.299	6.22384	6.34549e-07	0.000898412		MCAM	1.45787	0.00508784	417.738	4.21146	2.25134e-05	0.0133842
DDIT4	4.24705	0.0302716	595.851	5.50503	7.99387e-07	0.000454434		LIPG	3.53737	0.0413421	302.669	6.22384	1.63622e-06	0.000898412		ERVMER34-1	0.991374	0.00240685	408.344	4.21146	2.36083e-05	0.0134249
ADAMTS13	1.95467	0.0107317	356.025	5.50503	3.2509e-06	0.000456311		MAFF	4.55065	0.0547109	378.507	6.22384	8.25016e-07	0.000898412		C1QTNF6	1.08748	0.00297614	397.362	4.21146	2.49907e-05	0.0136189
ADM	3.57115	0.0228069	559.178	5.50503	9.50761e-07	0.000456311		MT1X	4.03116	0.0541082	300.328	6.22384	1.67552e-06	0.000898412		TUBB2B	2.47002	0.0160118	381.032	4.21146	2.72779e-05	0.0137218
ALDOC	3.25391	0.0198937	532.224	5.50503	1.08797e-06	0.000456311		MT2A	4.14815	0.042863	401.445	6.22384	6.88722e-07	0.000898412		CUX2	-1.06683	0.00298656	381.082	4.21146	2.72704e-05	0.0137218
ARRDC3	2.59735	0.0145566	463.451	5.50503	1.58651e-06	0.000456311		NDUFA4L2	3.9628	0.0412347	380.839	6.22384	8.09614e-07	0.000898412		CGREF1	0.512151	0.000703897	372.638	4.21146	2.85754e-05	0.0138421
ATP5MC1	-2.11111	0.0103315	431.378	5.50503	1.92871e-06	0.000456311		NEFM	3.51477	0.0396066	311.908	6.22384	1.4925e-06	0.000898412		SLC43A3	1.35068	0.00517332	352.645	4.21146	3.20582e-05	0.0149746
BNIP3	3.24387	0.0299734	351.067	5.50503	3.37711e-06	0.000456311		NOL4	4.51594	0.0648133	314.653	6.22384	1.45303e-06	0.000898412		TENT5B	-0.586885	0.0010375	331.983	4.21146	3.63571e-05	0.0153392
CCN1	2.8405	0.0223017	361.786	5.50503	3.11221e-06	0.000456311		PPP2R5B	3.69672	0.0402732	339.326	6.22384	1.15326e-06	0.000898412		RAB38	0.529669	0.000842734	332.903	4.21146	3.61481e-05	0.0153392
CDC45	-2.64417	0.0141597	493.768	5.50503	1.33488e-06	0.000456311		SYNDIG1L	3.28977	0.0376448	287.493	6.22384	1.91471e-06	0.000944382		CLIC6	0.834975	0.00207675	335.709	4.21146	3.55216e-05	0.0153392
CEBPD	2.13564	0.00975399	467.601	5.50503	1.54844e-06	0.000456311		CCN1	3.96801	0.055775	282.296	6.22384	2.02438e-06	0.000967272		SLC16A1	1.39627	0.00600867	324.458	4.21146	3.81359e-05	0.0154427
CIART	2.11547	0.0125898	355.463	5.50503	3.26489e-06	0.000456311		MIF-AS1	3.54879	0.0450669	279.45	6.22384	2.08799e-06	0.000967437		RCOR2	0.525835	0.000867477	318.744	4.21146	3.95739e-05	0.0154427
CP	4.25113	0.0445823	405.365	5.50503	2.28444e-06	0.000456311		ANKRD33	3.1659	0.0402234	249.182	6.22384	2.96158e-06	0.00101362		ICAM1	1.20192	0.00456345	316.56	4.21146	4.01446e-05	0.0154427
CREBRF	2.84221	0.017004	475.076	5.50503	1.48295e-06	0.000456311		BHLHE40	5.0203	0.105151	239.688	6.22384	3.33329e-06	0.00101362		EFNA1	-0.442075	0.000701227	278.697	4.21146	5.23304e-05	0.018022
CXCL14	-2.53386	0.017864	359.407	5.50503	3.1685e-06	0.000456311		CA3	4.40417	0.0851451	227.808	6.22384	3.89055e-06	0.00101362		IFITM1	0.607163	0.00130635	282.195	4.21146	5.09906e-05	0.018022
DAPK2	3.9796	0.0331113	478.303	5.50503	1.45584e-06	0.000456311		CACNB4	3.37557	0.0450648	252.846	6.22384	2.83279e-06	0.00101362		WFIKKN2	0.916223	0.00290284	289.187	4.21146	4.84598e-05	0.018022
DLX4	2.51884	0.0122763	516.811	5.50503	1.17877e-06	0.000456311		CCN2	3.16238	0.0400017	250.006	6.22384	2.93194e-06	0.00101362		CERS1	0.797099	0.00228042	278.618	4.21146	5.23614e-05	0.018022
DPYSL2	2.51648	0.017855	354.671	5.50503	3.28473e-06	0.000456311		DDX41	3.43817	0.0519302	227.633	6.22384	3.89965e-06	0.00101362		SLC6A17	0.718661	0.00219279	235.533	4.21146	7.42252e-05	0.0183168
DSCAM-AS1	-1.92718	0.00955935	388.522	5.50503	2.56394e-06	0.000456311		DTNA	3.51951	0.0522881	236.897	6.22384	3.45421e-06	0.00101362		KYNU	0.469368	0.000935248	235.559	4.21146	7.4208e-05	0.0183168
DSP	2.60772	0.0187848	362.008	5.50503	3.10703e-06	0.000456311		DUSP10	4.70662	0.103949	213.106	6.22384	4.76425e-06	0.00101362		ABCA12	0.564032	0.00123537	257.52	4.21146	6.16717e-05	0.0183168
EBP	-2.15378	0.0126594	366.428	5.50503	3.00626e-06	0.000456311		EPHA3	2.93847	0.0407275	212.01	6.22384	4.83939e-06	0.00101362		IGFBP5	-0.363708	0.000518022	255.363	4.21146	6.27588e-05	0.0183168
EFNB2	2.65473	0.0154174	457.118	5.50503	1.64711e-06	0.000456311		FAM13A-AS1	4.46649	0.0828885	240.68	6.22384	3.29169e-06	0.00101362		ZBTB38	0.422773	0.000753808	237.112	4.21146	7.32032e-05	0.0183168
EGFR	2.23835	0.0129629	386.504	5.50503	2.60052e-06	0.000456311		FOS	3.48827	0.051521	236.177	6.22384	3.48637e-06	0.00101362		PPM1K	-0.36519	0.000498596	267.478	4.21146	5.69967e-05	0.0183168
EPB41L4A-AS1	2.88779	0.0199565	417.875	5.50503	2.10311e-06	0.000456311		GADD45B	4.30429	0.0767132	241.509	6.22384	3.2574e-06	0.00101362		FUT9	-1.12073	0.00489071	256.819	4.21146	6.20219e-05	0.0183168
ERO1A	2.71086	0.0204231	359.825	5.50503	3.15851e-06	0.000456311		HAS1	4.55479	0.0965221	214.937	6.22384	4.64219e-06	0.00101362		TET1	0.422463	0.000742199	240.468	4.21146	7.10995e-05	0.0183168
FAM43A	3.17121	0.0284738	353.187	5.50503	3.32235e-06	0.000456311		HERC3	3.22896	0.0405546	257.09	6.22384	2.69271e-06	0.00101362		LCP1	0.435744	0.000791161	239.992	4.21146	7.13921e-05	0.0183168
FEN1	-1.93618	0.00932806	401.884	5.50503	2.33867e-06	0.000456311		HILPDA	3.64262	0.0534514	248.238	6.22384	2.99602e-06	0.00101362		FECH	-0.345393	0.000478362	249.385	4.21146	6.59233e-05	0.0183168
FOXO1	2.44022	0.012771	466.267	5.50503	1.56054e-06	0.000456311		IBA57	3.31267	0.0447483	245.234	6.22384	3.10914e-06	0.00101362		PMAIP1	0.540462	0.00115225	253.504	4.21146	6.37187e-05	0.0183168
GBE1	2.72236	0.0163256	453.964	5.50503	1.67847e-06	0.000456311		IGFBP5	3.30484	0.0448719	243.403	6.22384	3.18087e-06	0.00101362		ODAD3	0.382462	0.000583911	250.513	4.21146	6.53084e-05	0.0183168
GINS2	-2.01601	0.0104346	389.504	5.50503	2.54642e-06	0.000456311		INSIG1	2.86792	0.0374917	219.381	6.22384	4.36256e-06	0.00101362		PSG9	1.40342	0.00746959	263.68	4.21146	5.87161e-05	0.0183168
GSTM3	-2.68983	0.0155731	464.594	5.50503	1.5759e-06	0.000456311		IRF4	3.0705	0.0376736	250.253	6.22384	2.92312e-06	0.00101362		OTOR	0.716123	0.00209679	244.58	4.21146	6.86409e-05	0.0183168
HILPDA	2.51107	0.0123391	511.017	5.50503	1.21558e-06	0.000456311		ISCA1	3.67441	0.060621	222.717	6.22384	4.16712e-06	0.00101362		ACTL10	0.977721	0.00373038	256.257	4.21146	6.23048e-05	0.0183168
HSPH1	-2.25512	0.0126213	402.938	5.50503	2.32207e-06	0.000456311		KIAA0895L	3.19998	0.0419299	244.214	6.22384	3.14884e-06	0.00101362		VTCN1	0.396392	0.0007505	209.362	4.21146	9.47507e-05	0.0184606
JUN	2.0787	0.00976367	442.558	5.50503	1.79892e-06	0.000456311		KLF6	3.39634	0.0436136	264.484	6.22384	2.46974e-06	0.00101362		C1orf56	0.466233	0.00101781	213.569	4.21146	9.09263e-05	0.0184606
KLF6	2.27836	0.010349	501.586	5.50503	1.27892e-06	0.000456311		LMO1	3.35917	0.0497127	226.985	6.22384	3.93359e-06	0.00101362		FN1	-0.487222	0.00103583	229.174	4.21146	7.85613e-05	0.0184606
LDHA	2.35773	0.0101469	547.844	5.50503	1.0054e-06	0.000456311		LOC101927789	2.89329	0.0378406	221.221	6.22384	4.2533e-06	0.00101362		NPR3	0.850939	0.00328144	220.664	4.21146	8.49723e-05	0.0184606
LINC00867	-2.93868	0.0229041	377.043	5.50503	2.78177e-06	0.000456311		LOC107984244	2.92725	0.0399998	214.221	6.22384	4.6894e-06	0.00101362		LOX	0.961659	0.00449573	205.704	4.21146	9.82732e-05	0.0184606
LINC00957	2.14346	0.0112451	408.572	5.50503	2.23599e-06	0.000456311		MT1A	3.49608	0.0550959	221.842	6.22384	4.21722e-06	0.00101362		ARMT1	-0.41497	0.000839305	205.17	4.21146	9.8803e-05	0.0184606
LOC101927789	2.31129	0.0150192	355.68	5.50503	3.25948e-06	0.000456311		MT1E	2.99611	0.0380208	236.098	6.22384	3.48989e-06	0.00101362		AGR2	-0.379462	0.000648111	222.171	4.21146	8.37824e-05	0.0184606
LOC105370007	2.69953	0.0154207	472.579	5.50503	1.5044e-06	0.000456311		MT1L	3.02095	0.0381076	239.483	6.22384	3.34198e-06	0.00101362		IQUB	-0.611239	0.00164635	226.934	4.21146	8.01777e-05	0.0184606
LOC105374336	2.2684	0.0145622	353.353	5.50503	3.31811e-06	0.000456311		MVD	3.1344	0.0391314	251.063	6.22384	2.89452e-06	0.00101362		PLAG1	-0.522819	0.0012208	223.902	4.21146	8.24447e-05	0.0184606
LOC107986962	-2.49865	0.0127248	490.636	5.50503	1.35825e-06	0.000456311		NGLY1	3.08401	0.0441318	215.516	6.22384	4.60442e-06	0.00101362		NKX1-2	0.770752	0.00262778	226.069	4.21146	8.08153e-05	0.0184606
LRP1	3.1634	0.0223053	448.641	5.50503	1.73327e-06	0.000456311		NOG	5.13692	0.098972	266.62	6.22384	2.4099e-06	0.00101362		SYT8	1.15386	0.00631113	210.96	4.21146	9.32706e-05	0.0184606
LRR1	-1.93357	0.010098	370.241	5.50503	2.92286e-06	0.000456311		PER1	3.02744	0.0429608	213.343	6.22384	4.74826e-06	0.00101362		NCR3LG1	0.681769	0.00212287	218.953	4.21146	8.63543e-05	0.0184606
LRRC69	-2.81073	0.0150256	525.784	5.50503	1.12471e-06	0.000456311		PFKFB3	2.99281	0.0389785	229.791	6.22384	3.78942e-06	0.00101362		ALDH1L2	0.55273	0.00144953	210.765	4.21146	9.34493e-05	0.0184606
MAP6D1	-2.1125	0.0112103	398.084	5.50503	2.39989e-06	0.000456311		SERPINE1	5.42366	0.12719	231.278	6.22384	3.71583e-06	0.00101362		HEXA	0.653679	0.00205707	207.721	4.21146	9.63078e-05	0.0184606
MCM6	-2.34138	0.0124105	441.727	5.50503	1.80815e-06	0.000456311		SLC16A3	2.9947	0.0421697	212.669	6.22384	4.79401e-06	0.00101362		DMKN	0.602563	0.00176595	205.602	4.21146	9.83743e-05	0.0184606
MKNK2	1.91717	0.00914495	401.92	5.50503	2.33811e-06	0.000456311		SLC2A1	3.18098	0.0455151	222.313	6.22384	4.19014e-06	0.00101362		ID1	0.449364	0.000977651	206.544	4.21146	9.74475e-05	0.0184606
MT1X	3.04251	0.0203199	455.558	5.50503	1.66251e-06	0.000456311		SLC2A14	3.10362	0.0453457	212.423	6.22384	4.81093e-06	0.00101362		SYCP2	0.336526	0.000521506	217.159	4.21146	8.78389e-05	0.0184606
NDUFS8	-2.40896	0.0159287	364.316	5.50503	3.05382e-06	0.000456311		SLC2A3	2.9903	0.0407348	219.515	6.22384	4.35447e-06	0.00101362		ACE	0.941326	0.00438439	202.102	4.21146	0.000101933	0.0187771
NFIL3	2.57021	0.0166056	397.818	5.50503	2.40427e-06	0.000456311		TRADD	3.47964	0.0548111	220.902	6.22384	4.27195e-06	0.00101362		CERS2	-0.373241	0.000710819	195.983	4.21146	0.000108628	0.0188766
NR1D1	2.86307	0.0233482	351.084	5.50503	3.37669e-06	0.000456311		ZNF37BP	-3.00936	0.0410768	220.471	6.22384	4.29738e-06	0.00101362		MLLT11	0.624547	0.00205602	189.716	4.21146	0.00011618	0.0188766
PHACTR1	-1.95446	0.0103016	370.81	5.50503	2.91069e-06	0.000456311		BEND5	3.2581	0.0506202	209.703	6.22384	5.00269e-06	0.00101988		CPS1	0.758484	0.00293646	195.915	4.21146	0.000108706	0.0188766
PHF21A	1.85724	0.00958741	359.78	5.50503	3.15958e-06	0.000456311		PTPRN	2.81881	0.0378028	210.188	6.22384	4.96774e-06	0.00101988		RHOH	1.05138	0.00590188	187.297	4.21146	0.000119303	0.0188766
PIM3	2.33814	0.0152587	358.28	5.50503	3.19563e-06	0.000456311		RIOK3	2.82665	0.0385619	207.198	6.22384	5.1884e-06	0.00104383		MET	0.37142	0.000714371	193.111	4.21146	0.000111996	0.0188766
PTGES	-2.04901	0.00933653	449.677	5.50503	1.72241e-06	0.000456311		PCDH10	3.22454	0.0507029	205.071	6.22384	5.3533e-06	0.00105046		MARVELD1	0.945481	0.00470489	190.001	4.21146	0.000115819	0.0188766
PYGL	2.88519	0.0193117	431.051	5.50503	1.9327e-06	0.000456311		STARD4	3.489	0.0593806	205.001	6.22384	5.3588e-06	0.00105046		MDK	0.46809	0.00113468	193.101	4.21146	0.000112007	0.0188766
QSOX1	2.14184	0.0111779	410.405	5.50503	2.20892e-06	0.000456311		DHRS2	3.56495	0.0632432	200.953	6.22384	5.69271e-06	0.00108601		FADS1	0.505943	0.00136941	186.927	4.21146	0.000119792	0.0188766
RND3	2.16873	0.0131934	356.494	5.50503	3.23931e-06	0.000456311		NCF1C	2.82093	0.0397381	200.252	6.22384	5.75323e-06	0.00108601		MGA	0.335241	0.000574976	195.463	4.21146	0.000109226	0.0188766
S100A6	1.99738	0.0105635	377.669	5.50503	2.76925e-06	0.000456311		PLOD2	2.907	0.0418736	201.814	6.22384	5.61944e-06	0.00108601		RAB26	0.490542	0.00120787	199.219	4.21146	0.000105009	0.0188766
SAT1	2.36154	0.0129659	430.118	5.50503	1.94413e-06	0.000456311		GDF15	2.82028	0.0400901	198.403	6.22384	5.91726e-06	0.00110335		PXMP4	-0.364978	0.00071204	187.081	4.21146	0.000119588	0.0188766
SCNN1B	3.30485	0.0227124	480.886	5.50503	1.43463e-06	0.000456311		GLIPR1	3.21929	0.0533294	194.336	6.22384	6.30021e-06	0.00114059		APOL6	0.696818	0.00255743	189.86	4.21146	0.000115997	0.0188766
SEMA4B	2.20286	0.0115184	421.289	5.50503	2.05705e-06	0.000456311		P4HA1	2.82348	0.0408572	195.12	6.22384	6.22391e-06	0.00114059		GSN	-0.296044	0.000471935	185.707	4.21146	0.000121423	0.0189058
SFN	-1.98176	0.0102114	384.607	5.50503	2.63554e-06	0.000456311		STAC2	2.72757	0.0383637	193.924	6.22384	6.34077e-06	0.00114059		CASZ1	-0.355237	0.000697036	181.043	4.21146	0.000127975	0.0191199
SFXN2	-3.14644	0.0188986	523.852	5.50503	1.13606e-06	0.000456311		HMGCS1	2.97378	0.0459128	192.612	6.22384	6.4724e-06	0.00115073		C9orf152	0.321456	0.000572215	180.586	4.21146	0.000128645	0.0191199
SLC2A1	2.58243	0.0189734	351.49	5.50503	3.36609e-06	0.000456311		MT1G	2.89814	0.0438703	191.456	6.22384	6.5914e-06	0.00115842		B4GALNT1	0.822728	0.00373019	181.46	4.21146	0.000127368	0.0191199
SNHG12	2.17409	0.0109539	431.508	5.50503	1.92714e-06	0.000456311		ALOX12B	2.90893	0.044369	190.716	6.22384	6.66911e-06	0.00115876		ITGAL	0.575081	0.00181141	182.575	4.21146	0.000125767	0.0191199
SYNPO	4.13579	0.0476106	359.264	5.50503	3.17192e-06	0.000456311		BARX1	3.83597	0.0783113	187.9	6.22384	6.97602e-06	0.00117212		MYORG	-0.351583	0.000696158	177.561	4.21146	0.000133211	0.019206
TAF1D	1.94367	0.0105448	358.268	5.50503	3.19593e-06	0.000456311		MIR205HG	-2.69673	0.0385326	188.733	6.22384	6.88336e-06	0.00117212		SETD1B	-0.43464	0.00108236	174.536	4.21146	0.000138022	0.019206
TEX19	3.24385	0.02259	465.807	5.50503	1.56475e-06	0.000456311		RSPH9	2.70257	0.0388334	188.083	6.22384	6.95549e-06	0.00117212		KLF5	0.450912	0.00116498	174.528	4.21146	0.000138035	0.019206
TMEM65	3.03218	0.0262122	350.756	5.50503	3.38525e-06	0.000456311		GRB7	2.67347	0.0382361	186.929	6.22384	7.08623e-06	0.0011777		SLC9A3R1	-0.318744	0.000568231	178.796	4.21146	0.000131318	0.019206
TNFRSF21	2.59352	0.0191578	351.103	5.50503	3.37617e-06	0.000456311		FAM153A	3.80311	0.077669	186.221	6.22384	7.1679e-06	0.00117847		VSIG10L	0.625228	0.00220798	177.044	4.21146	0.000134016	0.019206
XKR9	2.83134	0.0167953	477.305	5.50503	1.46415e-06	0.000456311		GPRC5A	2.69047	0.0394858	183.322	6.22384	7.51613e-06	0.00120266		LZTS3	0.662667	0.00249376	176.09	4.21146	0.000135519	0.019206
ZC3H6	1.93162	0.0102926	362.51	5.50503	3.09534e-06	0.000456311		IL11	3.00063	0.0493693	182.376	6.22384	7.63452e-06	0.00120266		PPP1R3D	-0.486956	0.00137442	172.529	4.21146	0.000141357	0.0194611
ZFAS1	2.45028	0.0108499	553.36	5.50503	9.78289e-07	0.000456311		KDM3A	2.61989	0.0377555	181.796	6.22384	7.70832e-06	0.00120266		RND3	0.51398	0.00154123	171.406	4.21146	0.000143274	0.0195196
ZNF277	1.85961	0.0096976	356.598	5.50503	3.23675e-06	0.000456311		STC2	2.64888	0.0384398	182.534	6.22384	7.61457e-06	0.00120266		NES	0.670801	0.00269224	167.137	4.21146	0.000150924	0.0195348
ACAP1	2.13289	0.0137122	331.764	5.50503	3.93749e-06	0.000466738		TMEM91	3.16722	0.0551485	181.896	6.22384	7.69562e-06	0.00120266		PBX1	-0.342551	0.000697082	168.332	4.21146	0.000148723	0.0195348
AK1	-2.48602	0.0186683	331.059	5.50503	3.96029e-06	0.000466738		PDGFB	3.18269	0.0560024	180.876	6.22384	7.82741e-06	0.0012089		IFT172	-0.329807	0.000660808	164.605	4.21146	0.00015575	0.0195348
CBWD5	-2.03413	0.0120276	344.014	5.50503	3.56845e-06	0.000466738		WDR45B	2.96554	0.0497342	176.828	6.22384	8.38113e-06	0.00128147		BTN3A1	-0.366754	0.000820222	163.99	4.21146	0.000156958	0.0195348
CBWD6	-1.98674	0.0118922	331.908	5.50503	3.93287e-06	0.000466738		PPP1R3C	3.36169	0.0641563	176.147	6.22384	8.47934e-06	0.00128365		HIP1	0.289372	0.000509873	164.229	4.21146	0.000156487	0.0195348
CDKN1A	2.23998	0.015407	325.663	5.50503	4.14085e-06	0.000466738		CYP51A1	2.57914	0.0386958	171.903	6.22384	9.12683e-06	0.00129363		IL11RA	-0.422366	0.00105026	169.857	4.21146	0.000145983	0.0195348
DBP	2.4142	0.016966	343.533	5.50503	3.58203e-06	0.000466738		ICAM1	2.76308	0.0440612	173.273	6.22384	8.91094e-06	0.00129363		STARD10	-0.405856	0.000993003	165.88	4.21146	0.000153293	0.0195348
DLEU2	-1.73374	0.00906732	331.506	5.50503	3.94581e-06	0.000466738		NEU1	2.77406	0.0447832	171.837	6.22384	9.13751e-06	0.00129363		SLFN13	0.365464	0.000810388	164.815	4.21146	0.000155342	0.0195348
FASN	-1.83915	0.0103342	327.311	5.50503	4.08455e-06	0.000466738		RAB20	4.1476	0.0983944	174.833	6.22384	8.67312e-06	0.00129363		APLN	0.928578	0.0051594	167.123	4.21146	0.00015095	0.0195348
GAS5	2.26365	0.015687	326.647	5.50503	4.10712e-06	0.000466738		RHBDL3	-2.87634	0.0480777	172.082	6.22384	9.09829e-06	0.00129363		FLNA	0.344531	0.000726877	163.303	4.21146	0.000158321	0.0195348
GPNMB	2.95829	0.0258954	337.955	5.50503	3.74479e-06	0.000466738		SCD	2.62062	0.0396149	173.361	6.22384	8.89736e-06	0.00129363		RESF1	-0.355901	0.000785431	161.269	4.21146	0.000162465	0.0198587
KLHL24	2.36511	0.0169357	330.294	5.50503	3.98524e-06	0.000466738		ZFP36	2.77243	0.0446752	172.05	6.22384	9.10339e-06	0.00129363		NBEAL2	-0.401519	0.00102073	157.943	4.21146	0.000169593	0.0201736
LOC105377685	2.33458	0.0165421	329.478	5.50503	4.01205e-06	0.000466738		P4HA2	2.75795	0.0455466	167	6.22384	9.95884e-06	0.00135956		C4orf33	-0.340219	0.000730728	158.403	4.21146	0.00016858	0.0201736
LRRC45	-2.47343	0.0181801	336.514	5.50503	3.78849e-06	0.000466738		PCSK9	2.58041	0.0397038	167.704	6.22384	9.83343e-06	0.00135956		PLEKHG4	1.90769	0.0231483	157.216	4.21146	0.000171211	0.0201736
PDGFB	2.0202	0.0120252	339.388	5.50503	3.70202e-06	0.000466738		TCAF2	3.12214	0.0582243	167.418	6.22384	9.8842e-06	0.00135956		ITPKC	-0.502883	0.00160231	157.83	4.21146	0.000169843	0.0201736
RFC2	-1.90707	0.0110838	328.13	5.50503	4.05693e-06	0.000466738		TRIM45	-2.73163	0.0444131	168.009	6.22384	9.77982e-06	0.00135956		FBXO27	0.894528	0.00514801	155.435	4.21146	0.000175276	0.0204682
SERPINI1	2.06166	0.0126904	334.933	5.50503	3.83722e-06	0.000466738		MXI1	2.53108	0.0388649	164.836	6.22384	1.0358e-05	0.00137355		TNS2	0.360728	0.000842745	154.406	4.21146	0.000177689	0.0205663
SLC27A4	-2.79602	0.0230841	338.663	5.50503	3.72359e-06	0.000466738		RASSF1	2.60162	0.0410226	164.993	6.22384	1.03285e-05	0.00137355		ABHD2	-0.288403	0.000543403	153.066	4.21146	0.000180907	0.0205797
SNORD13	2.89815	0.0243346	345.157	5.50503	3.53645e-06	0.000466738		SPHK1	2.70839	0.0442234	165.871	6.22384	1.01646e-05	0.00137355		RIPOR3	0.646865	0.00273402	153.048	4.21146	0.000180951	0.0205797
YEATS2	2.07947	0.0127159	340.063	5.50503	3.68212e-06	0.000466738		UHRF1	-2.57604	0.0403388	164.507	6.22384	1.04207e-05	0.00137355		PARP10	0.538345	0.00190186	152.386	4.21146	0.000182573	0.0205851
ELF3	2.41685	0.0181907	321.108	5.50503	4.30212e-06	0.000472691		FABP3	3.33479	0.0682574	162.924	6.22384	1.07284e-05	0.00139729		C19orf54	0.474207	0.00149478	150.438	4.21146	0.00018747	0.0207789
PCDH9	-1.97334	0.0121141	321.449	5.50503	4.28976e-06	0.000472691		PNMA2	3.19906	0.062921	162.648	6.22384	1.07835e-05	0.00139729		CASTOR1	-0.292045	0.000565957	150.701	4.21146	0.000186798	0.0207789
ST6GAL1	1.91528	0.0114138	321.392	5.50503	4.29184e-06	0.000472691		KLF10	2.90311	0.0519763	162.152	6.22384	1.0883e-05	0.00139833		BTN3A2	-0.556894	0.00207498	149.462	4.21146	0.000189997	0.0208821
AGR2	-2.73806	0.0247261	303.2	5.50503	5.0263e-06	0.000475087		CCDC184	4.87309	0.147514	160.981	6.22384	1.11231e-05	0.00140556		LRRN3	0.339399	0.000774929	148.648	4.21146	0.000192143	0.020942
BHLHE40	2.31878	0.0176528	304.584	5.50503	4.96468e-06	0.000475087		NEFL	2.52637	0.0396376	161.022	6.22384	1.11146e-05	0.00140556		CLMP	0.905202	0.00556741	147.176	4.21146	0.000196117	0.0211984
CBWD3	-1.82108	0.0107654	308.054	5.50503	4.81453e-06	0.000475087		TRIM9	2.53771	0.0403776	159.494	6.22384	1.14382e-05	0.00143352		SMC1B	3.20162	0.07028	145.85	4.21146	0.000199802	0.0214197
CCND3	-1.78591	0.0100195	318.325	5.50503	4.40489e-06	0.000475087		LOC155060	3.00994	0.057137	158.562	6.22384	1.16417e-05	0.00144717		PDZD2	-0.33096	0.000754297	145.214	4.21146	0.000201605	0.0214374
CISD3	-2.11494	0.0149784	298.628	5.50503	5.23758e-06	0.000475087		LDLR-AS1	2.7023	0.0463072	157.695	6.22384	1.18352e-05	0.00145935		SLC2A12	-0.825799	0.00475221	143.501	4.21146	0.000206584	0.0217876
CRABP1	2.08346	0.0141204	307.416	5.50503	4.84168e-06	0.000475087		ST8SIA4	2.48748	0.039386	157.101	6.22384	1.19705e-05	0.00146423		AKAP12	-0.483745	0.00164339	142.394	4.21146	0.000209897	0.0217876
DHCR24	-1.86164	0.0108566	319.228	5.50503	4.3712e-06	0.000475087		LIX1L-AS1	2.83387	0.0513814	156.298	6.22384	1.21562e-05	0.00147514		XYLT1	0.2804	0.000550626	142.79	4.21146	0.000208702	0.0217876
DPYSL3	3.29209	0.0357621	303.054	5.50503	5.03289e-06	0.000475087		FAM219A	2.58096	0.0430659	154.678	6.22384	1.2543e-05	0.00147833		ZNF704	0.262019	0.000487869	140.722	4.21146	0.000215053	0.0218203
EGLN1	2.07662	0.0142451	302.726	5.50503	5.04768e-06	0.000475087		ILK	3.10632	0.062368	154.714	6.22384	1.25343e-05	0.00147833		IFITM2	0.683051	0.00331669	140.67	4.21146	0.000215217	0.0218203
EIF1	1.935	0.0123335	303.583	5.50503	5.00915e-06	0.000475087		RHOB	2.64461	0.045363	154.178	6.22384	1.26659e-05	0.00147833		METTL7A	-0.287884	0.000587254	141.126	4.21146	0.000213789	0.0218203
EIF4A2	1.75189	0.00999227	307.149	5.50503	4.85309e-06	0.000475087		SERTAD1	2.95505	0.0565147	154.514	6.22384	1.25831e-05	0.00147833		NRIP3	0.77021	0.00425181	139.523	4.21146	0.000218867	0.0220198
ESCO2	-2.06751	0.0141616	301.845	5.50503	5.08772e-06	0.000475087		SLC30A1	2.51082	0.040514	155.606	6.22384	1.23197e-05	0.00147833		GPR39	-0.602853	0.00268322	135.446	4.21146	0.000232607	0.0227035
ETS2	1.73773	0.0100745	299.739	5.50503	5.18516e-06	0.000475087		PIK3IP1	3.72625	0.0905713	153.304	6.22384	1.2884e-05	0.0014924		SPDEF	-0.283049	0.000587274	136.421	4.21146	0.000229207	0.0227035
LOC105376859	2.25198	0.0166045	305.423	5.50503	4.92779e-06	0.000475087		MEIS3P1	-2.59201	0.0441825	152.062	6.22384	1.32028e-05	0.00149534		RNLS	1.12837	0.00934794	136.204	4.21146	0.000229959	0.0227035
MCM5	-1.99411	0.0133547	297.76	5.50503	5.27906e-06	0.000475087		SETMAR	-2.45257	0.0394928	152.308	6.22384	1.31389e-05	0.00149534		ACOT6	0.764358	0.00430702	135.649	4.21146	0.000231893	0.0227035
PFKFB4	3.47011	0.0405142	297.222	5.50503	5.30498e-06	0.000475087		UPK1A	3.06635	0.0618107	152.118	6.22384	1.31883e-05	0.00149534		CYFIP2	-0.2933	0.000646225	133.119	4.21146	0.000241029	0.0227871
PGP	-3.17387	0.0327539	307.549	5.50503	4.836e-06	0.000475087		APLN	2.84288	0.0535608	150.893	6.22384	1.35124e-05	0.00150806		PFKFB3	0.320624	0.000766422	134.129	4.21146	0.000237318	0.0227871
POLR2L	-1.76574	0.0104379	298.702	5.50503	5.23408e-06	0.000475087		FAM162A	2.98261	0.0588483	151.168	6.22384	1.34389e-05	0.00150806		TRIM3	-0.532204	0.00213266	132.811	4.21146	0.000242175	0.0227871
PPIF	-1.83107	0.0110143	304.405	5.50503	4.97259e-06	0.000475087		SAP30-DT	2.99878	0.0598309	150.302	6.22384	1.36727e-05	0.00151119		CPNE7	1.312	0.0127877	134.608	4.21146	0.000235588	0.0227871
PSMB3	-1.80493	0.0103329	315.279	5.50503	4.52126e-06	0.000475087		ZNF296	2.65657	0.0470292	150.063	6.22384	1.37381e-05	0.00151119		SLC16A3	0.676239	0.00342942	133.346	4.21146	0.000240186	0.0227871
PSME2	-1.88644	0.0112689	315.795	5.50503	4.50128e-06	0.000475087		C1orf61	3.1447	0.0669365	147.739	6.22384	1.43973e-05	0.00151969		FLNB	-0.264684	0.000534122	131.164	4.21146	0.000248455	0.0229225
RNASEH2A	-2.18607	0.0159191	300.2	5.50503	5.16362e-06	0.000475087		DUSP1	3.28458	0.073216	147.352	6.22384	1.45111e-05	0.00151969		HEG1	0.31793	0.000781789	129.293	4.21146	0.000255883	0.0229225
SLC25A10	-2.01013	0.0134875	299.584	5.50503	5.19239e-06	0.000475087		FEM1C	2.41855	0.0393058	148.817	6.22384	1.40865e-05	0.00151969		TM4SF1	0.913165	0.00638563	130.585	4.21146	0.000250716	0.0229225
SNHG1	2.53433	0.021308	301.428	5.50503	5.10677e-06	0.000475087		LOC107984023	2.76832	0.0518941	147.677	6.22384	1.44153e-05	0.00151969		ANKMY2	-0.261597	0.000528829	129.405	4.21146	0.000255429	0.0229225
SNHG7	2.01702	0.0136469	298.115	5.50503	5.26205e-06	0.000475087		RAB38	3.54161	0.0850008	147.563	6.22384	1.44487e-05	0.00151969		TPRN	-0.393597	0.00119301	129.856	4.21146	0.000253614	0.0229225
SRSF2	-1.66169	0.00908969	303.775	5.50503	5.0006e-06	0.000475087		SNORD29	2.61598	0.0463901	147.518	6.22384	1.44621e-05	0.00151969		PTPN21	-0.293845	0.000659922	130.841	4.21146	0.000249712	0.0229225
WT1-AS	2.87297	0.0275264	299.857	5.50503	5.17961e-06	0.000475087		TNIP1	2.35641	0.0375619	147.827	6.22384	1.43716e-05	0.00151969		SBK1	0.345762	0.000924092	129.372	4.21146	0.000255563	0.0229225
PRSS16	2.73913	0.0253182	296.343	5.50503	5.34771e-06	0.000475655		DHCR7	2.91228	0.0577616	146.835	6.22384	1.4665e-05	0.00152536		SDC1	0.376089	0.00110506	127.996	4.21146	0.000261226	0.023242
EGLN3	5.15711	0.0901854	294.901	5.50503	5.41885e-06	0.000478726		MYC	2.6648	0.0488135	145.475	6.22384	1.50799e-05	0.00155792		CFAP57	0.810669	0.00517685	126.947	4.21146	0.000265668	0.0234775
FOXRED1	-1.85443	0.0117125	293.608	5.50503	5.4837e-06	0.000481204		GAS1	-2.4275	0.0410585	143.521	6.22384	1.57041e-05	0.00156938		FGFBP2	0.809394	0.00521592	125.6	4.21146	0.000271537	0.0235769
LOC154761	3.18899	0.0347324	292.801	5.50503	5.52474e-06	0.000481573		HMGCR	2.49528	0.0433146	143.748	6.22384	1.56299e-05	0.00156938		ZNF79	-0.283147	0.000639304	125.406	4.21146	0.000272399	0.0235769
NPR3	1.82989	0.0114957	291.283	5.50503	5.60305e-06	0.000485165		IL21R	3.18318	0.0704329	143.862	6.22384	1.55929e-05	0.00156938		PTER	0.499186	0.00197654	126.072	4.21146	0.000269458	0.0235769
FBXL6	-1.77049	0.0107937	290.412	5.50503	5.64869e-06	0.000485898		SNAR-A7	-3.73826	0.0965392	144.755	6.22384	1.53061e-05	0.00156938		RERG	0.489463	0.00191588	125.047	4.21146	0.000274004	0.0235769
ABCG1	1.83324	0.0118257	284.191	5.50503	5.98979e-06	0.000498688		SPP1	2.77459	0.0533802	144.217	6.22384	1.54781e-05	0.00156938		PLEKHN1	-0.445133	0.00162855	121.669	4.21146	0.000289804	0.0242971
ATF3	2.64704	0.0247105	283.555	5.50503	6.02621e-06	0.000498688		NAMPT	2.53116	0.0448552	142.832	6.22384	1.59325e-05	0.00158187		HTATIP2	0.424314	0.00147911	121.724	4.21146	0.000289537	0.0242971
CLSPN	-2.31014	0.0186704	285.84	5.50503	5.89669e-06	0.000498688		PRSS53	2.33086	0.0384083	141.451	6.22384	1.64032e-05	0.00161809		MT2A	0.638839	0.00335071	121.8	4.21146	0.000289166	0.0242971
NASP	-1.66798	0.00975548	285.188	5.50503	5.9333e-06	0.000498688		RDH10	-2.40649	0.0410566	141.054	6.22384	1.65418e-05	0.00162131		APOC1	0.487742	0.00193973	122.642	4.21146	0.000285116	0.0242971
POP5	-2.08471	0.015161	286.657	5.50503	5.8513e-06	0.000498688		NCF1	2.39051	0.0406643	140.529	6.22384	1.67276e-05	0.00162908		TENT5C	0.384877	0.00124275	119.195	4.21146	0.000302241	0.0244483
TSTA3	-2.09038	0.0153578	284.527	5.50503	5.97065e-06	0.000498688		BHLHE41	2.29173	0.0379227	138.493	6.22384	1.74752e-05	0.00167465		FSCN1	0.622292	0.00325121	119.109	4.21146	0.000302692	0.0244483
KIAA0100	-1.58769	0.00891772	282.667	5.50503	6.07762e-06	0.000499779		GPI	2.46934	0.0440711	138.359	6.22384	1.75259e-05	0.00167465		LHX6	1.13573	0.0108489	118.895	4.21146	0.000303806	0.0244483
KANSL1-AS1	1.98324	0.0139544	281.865	5.50503	6.12457e-06	0.000500492		PNPLA8	2.3381	0.039592	138.076	6.22384	1.76336e-05	0.00167465		B4GAT1	-0.288868	0.000702663	118.755	4.21146	0.00030454	0.0244483
TMEM59L	4.02282	0.0575485	281.208	5.50503	6.16335e-06	0.000500533		TIPARP	3.49059	0.0881523	138.218	6.22384	1.75793e-05	0.00167465		CRYAB	0.799653	0.00538574	118.729	4.21146	0.000304673	0.0244483
CDH10	3.13629	0.0356405	275.988	5.50503	6.48397e-06	0.000504429		ALDOC	3.50587	0.0895001	137.331	6.22384	1.79217e-05	0.001677		SDC4	-0.249314	0.000523539	118.726	4.21146	0.000304693	0.0244483
GATA3-AS1	-1.82827	0.0122575	272.695	5.50503	6.69798e-06	0.000504429		EGLN1	2.52192	0.0463688	137.163	6.22384	1.79875e-05	0.001677		LARGE1	-0.318536	0.000845741	119.972	4.21146	0.000298253	0.0244483
HEY2	-1.7801	0.0114637	276.418	5.50503	6.45671e-06	0.000504429		LOC105375436	2.52003	0.046181	137.515	6.22384	1.785e-05	0.001677		TCEA3	0.28727	0.000699642	117.952	4.21146	0.000308792	0.0244763
HSP90AA1	-1.66364	0.0100559	275.232	5.50503	6.53225e-06	0.000504429		NACC2	-2.26848	0.037661	136.641	6.22384	1.81939e-05	0.00168597		LMNA	-0.251207	0.000537134	117.484	4.21146	0.000311312	0.0244763
NOX5	4.16944	0.0635919	273.372	5.50503	6.65318e-06	0.000504429		INSIG2	3.1414	0.0725489	136.024	6.22384	1.84419e-05	0.00168848		MATN2	0.570114	0.002755	117.978	4.21146	0.000308652	0.0244763
PAQR4	-1.59473	0.00911456	279.023	5.50503	6.29487e-06	0.000504429		RASAL3	3.28617	0.079384	136.034	6.22384	1.84379e-05	0.00168848		FEZ1	0.454678	0.00176301	117.261	4.21146	0.000312527	0.0244763
PARD3	1.62636	0.00954793	277.028	5.50503	6.41828e-06	0.000504429		JMJD6	2.50191	0.0466737	134.113	6.22384	1.92393e-05	0.00173357		PLK2	0.437343	0.00164974	115.939	4.21146	0.000319851	0.0246361
PGR	-1.90331	0.0132438	273.53	5.50503	6.64279e-06	0.000504429		MMP24-AS1-EDEM2	2.35539	0.0413924	134.031	6.22384	1.92745e-05	0.00173357		RMND1	-0.316411	0.000865294	115.702	4.21146	0.000321193	0.0246361
PSMG3	-1.81231	0.0120439	272.707	5.50503	6.69718e-06	0.000504429		UPK1A-AS1	2.97541	0.0659206	134.299	6.22384	1.91596e-05	0.00173357		MDM1	-0.265298	0.000604408	116.449	4.21146	0.000316994	0.0246361
RRAGD	3.62049	0.0478778	273.78	5.50503	6.62642e-06	0.000504429		FAM160A1-DT	2.27277	0.038623	133.741	6.22384	1.93995e-05	0.00173461		BICDL1	0.243793	0.000517602	114.827	4.21146	0.000326211	0.0246361
SCARA3	-1.90759	0.01308	278.204	5.50503	6.34515e-06	0.000504429		FAM111B	-2.70242	0.054864	133.112	6.22384	1.9675e-05	0.00174902		GJB2	1.77636	0.0273787	115.253	4.21146	0.000323757	0.0246361
SNHG32	1.76191	0.011211	276.899	5.50503	6.42637e-06	0.000504429		CLK3	2.24626	0.0384058	131.378	6.22384	2.04615e-05	0.00176412		ZNF556	0.279986	0.00068427	114.563	4.21146	0.000327753	0.0246361
ZBTB10	2.05592	0.0155129	272.471	5.50503	6.71286e-06	0.000504429		CPNE9	2.21624	0.0375029	130.97	6.22384	2.06526e-05	0.00176412		SSX1	0.571462	0.00284393	114.83	4.21146	0.000326195	0.0246361
JUNB	1.77262	0.0116276	270.235	5.50503	6.86419e-06	0.000507058		ELF3	3.50441	0.0929343	132.146	6.22384	2.01079e-05	0.00176412		ZSCAN31	0.646171	0.00366219	114.013	4.21146	0.00033099	0.0247372
LYPD6B	1.77641	0.0116556	270.74	5.50503	6.82964e-06	0.000507058		FAM210A	2.58673	0.0506863	132.011	6.22384	2.01695e-05	0.00176412		ODC1	0.457682	0.00189565	110.502	4.21146	0.000352818	0.0252159
PSMD2	-1.65511	0.0101199	270.693	5.50503	6.83285e-06	0.000507058		LOC107985678	2.71484	0.0562332	131.068	6.22384	2.06065e-05	0.00176412		EPHB3	-0.473785	0.00201033	111.659	4.21146	0.000345395	0.0252159
HDAC4-AS1	2.24765	0.0187743	269.087	5.50503	6.9437e-06	0.00051005		PKD1L2	2.81974	0.0605051	131.41	6.22384	2.04466e-05	0.00176412		XKR9	2.24019	0.0452611	110.877	4.21146	0.000350383	0.0252159
GAB2	1.87061	0.0130345	268.454	5.50503	6.98808e-06	0.000510442		S100A10	2.39765	0.0438746	131.026	6.22384	2.0626e-05	0.00176412		DAB2IP	-0.337498	0.00102807	110.795	4.21146	0.000350917	0.0252159
KLF13	2.17641	0.0178379	265.545	5.50503	7.19703e-06	0.000518368		LOC112268150	3.22067	0.0797703	130.032	6.22384	2.11004e-05	0.00179236		CLEC2B	0.244977	0.000534642	112.25	4.21146	0.000341693	0.0252159
SRM	-1.73902	0.0113994	265.293	5.50503	7.21553e-06	0.000518368		ESPN	2.64006	0.0539083	129.292	6.22384	2.14633e-05	0.0017933		SPINT1	-0.24599	0.000544598	111.111	4.21146	0.000348879	0.0252159
ZNF33B	1.63521	0.0100437	266.227	5.50503	7.14725e-06	0.000518368		KRT19	2.39371	0.0441642	129.74	6.22384	2.1243e-05	0.0017933		LYPD3	-0.493015	0.00217279	111.867	4.21146	0.000344086	0.0252159
ATP13A2	-1.95607	0.0144892	264.075	5.50503	7.30585e-06	0.000521989		RGS3	2.61731	0.0529754	129.311	6.22384	2.14538e-05	0.0017933		COMT	0.363576	0.00119136	110.955	4.21146	0.000349883	0.0252159
CCL28	-2.037	0.016037	258.738	5.50503	7.72042e-06	0.000527972		TTC13	-2.60314	0.0525259	129.009	6.22384	2.16043e-05	0.00179527		LRRN1	0.499018	0.00227636	109.394	4.21146	0.00036015	0.0253247
LOC107986528	-1.83098	0.0129279	259.321	5.50503	7.67362e-06	0.000527972		PXMP2	-2.68719	0.0561685	128.56	6.22384	2.18305e-05	0.00180426		PHLDB1	-0.316775	0.000917287	109.394	4.21146	0.000360144	0.0253247
LOC112268239	-1.59227	0.00976717	259.575	5.50503	7.65331e-06	0.000527972		FZD10	2.37208	0.0441464	127.457	6.22384	2.2399e-05	0.00183145		SLFN5	0.347674	0.0011039	109.501	4.21146	0.000359433	0.0253247
MTSS1	3.11174	0.0372919	259.652	5.50503	7.64722e-06	0.000527972		SQLE	2.24192	0.0394344	127.457	6.22384	2.23989e-05	0.00183145		TGFB3	-0.353125	0.00114725	108.693	4.21146	0.000364904	0.0254822
NXNL2	1.79146	0.0123656	259.537	5.50503	7.65634e-06	0.000527972		LOC105378808	-2.63704	0.0547552	127.001	6.22384	2.264e-05	0.00184131		COL9A3	0.592369	0.00323437	108.491	4.21146	0.000366286	0.0254822
PAPSS2	1.62884	0.0101272	261.98	5.50503	7.46488e-06	0.000527972		LOC284454	3.43295	0.0934215	126.15	6.22384	2.30986e-05	0.00186866		RGS11	1.43094	0.018955	108.024	4.21146	0.000369526	0.0255716
PRADC1	-2.13519	0.0176261	258.652	5.50503	7.72732e-06	0.000527972		FAM20C	-2.62198	0.0551914	124.562	6.22384	2.3988e-05	0.00188208		RRAS2	0.271956	0.000688454	107.429	4.21146	0.000373708	0.0255902
TMEM45A	4.75006	0.086155	261.889	5.50503	7.47189e-06	0.000527972		GAPDH	2.51602	0.0513314	123.323	6.22384	2.47137e-05	0.00188208		C5AR2	0.320726	0.000955915	107.609	4.21146	0.000372438	0.0255902
TNIP1	1.73778	0.0116898	258.335	5.50503	7.75301e-06	0.000527972		JAG1	2.17298	0.0377144	125.2	6.22384	2.36254e-05	0.00188208		ZBTB42	-0.269329	0.000679765	106.711	4.21146	0.000378858	0.0258077
GPRC5A	1.64181	0.0105896	254.546	5.50503	8.06882e-06	0.000528643		LOC105373449	-2.33103	0.0438704	123.858	6.22384	2.43972e-05	0.00188208		PROM2	-0.270259	0.000689709	105.899	4.21146	0.000384797	0.0260765
NDUFS6	-1.63845	0.0105451	254.574	5.50503	8.06642e-06	0.000528643		LOC105379250	2.82133	0.0642799	123.831	6.22384	2.44126e-05	0.00188208		C4orf36	0.69596	0.00465639	104.02	4.21146	0.000399092	0.0263622
PHKG2	-1.66379	0.0108727	254.601	5.50503	8.06418e-06	0.000528643		MPZ	2.32099	0.0436983	123.277	6.22384	2.47415e-05	0.00188208		COL5A1	0.466551	0.00207644	104.828	4.21146	0.00039285	0.0263622
POLR3K	-2.20554	0.0192661	252.485	5.50503	8.24804e-06	0.000528643		RNF19A	2.6617	0.0572091	123.837	6.22384	2.4409e-05	0.00188208		CES3	0.346883	0.00115268	104.389	4.21146	0.000396226	0.0263622
PTPRU	2.1354	0.0180464	252.679	5.50503	8.23093e-06	0.000528643		SNAPC1	2.4385	0.0481962	123.377	6.22384	2.46816e-05	0.00188208		P2RX5	0.878434	0.00740215	104.246	4.21146	0.000397332	0.0263622
RFX3	2.17986	0.01862	255.198	5.50503	8.01323e-06	0.000528643		SNAR-A2	-3.07986	0.0759514	124.889	6.22384	2.38012e-05	0.00188208		PTCHD1	2.44374	0.0572968	104.227	4.21146	0.000397486	0.0263622
RNASE4	1.9121	0.0143206	255.306	5.50503	8.00411e-06	0.000528643		STC1	2.28508	0.042063	124.138	6.22384	2.42335e-05	0.00188208		NNT	0.28646	0.000795484	103.156	4.21146	0.000405929	0.0264282
SLC7A5	1.69267	0.0113373	252.715	5.50503	8.22776e-06	0.000528643		TM9SF1	2.2571	0.0408875	124.598	6.22384	2.39677e-05	0.00188208		GNE	-0.225542	0.000493449	103.089	4.21146	0.000406472	0.0264282
ST8SIA6	2.32477	0.0212411	254.438	5.50503	8.07808e-06	0.000528643		ZNF155	-2.53957	0.051639	124.894	6.22384	2.37985e-05	0.00188208		SREBF1	-0.255892	0.000636492	102.878	4.21146	0.000408173	0.0264282
TIMM10	-1.69066	0.0112763	253.482	5.50503	8.16073e-06	0.000528643		LOC107986862	2.16996	0.0383656	122.733	6.22384	2.50697e-05	0.00189761		RTL10	-0.302096	0.000884447	103.186	4.21146	0.000405695	0.0264282
UBASH3B	3.24467	0.0415657	253.283	5.50503	8.178e-06	0.000528643		MSMO1	3.01057	0.0743935	121.832	6.22384	2.56258e-05	0.00192218		UBL3	0.230886	0.000526665	101.218	4.21146	0.000421908	0.0271829
WDR34	-1.80924	0.0127225	257.289	5.50503	7.83854e-06	0.000528643		PDK1	2.30115	0.0435467	121.601	6.22384	2.57715e-05	0.00192218		TYRP1	0.708351	0.00498525	100.649	4.21146	0.000426777	0.0273618
CDK19	2.38933	0.022737	251.084	5.50503	8.37292e-06	0.000533435		ZNF124	-2.31263	0.0439278	121.751	6.22384	2.56768e-05	0.00192218		FRMD3	1.02204	0.0104691	99.7764	4.21146	0.000434406	0.0277151
RYBP	1.52546	0.00928083	250.736	5.50503	8.4044e-06	0.000533435		DISP2	-2.22581	0.0408995	121.131	6.22384	2.607e-05	0.00192565		FOXO4	-0.686262	0.00473442	99.4746	4.21146	0.000437091	0.0277511
HESX1	1.7301	0.0121224	246.921	5.50503	8.75976e-06	0.000540254		PPFIA4	2.28587	0.0431024	121.227	6.22384	2.60085e-05	0.00192565		MAN1A1	-0.259055	0.000677023	99.1242	4.21146	0.000440239	0.0278159
NAMPT	1.67679	0.0113707	247.269	5.50503	8.7265e-06	0.000540254		PPP1R15A	3.52553	0.103206	120.433	6.22384	2.65228e-05	0.00194968		MAP2	0.49555	0.00251563	97.6176	4.21146	0.000454163	0.027931
SDF2L1	-1.87177	0.0141429	247.723	5.50503	8.68335e-06	0.000540254		EMP3	2.16561	0.0390768	120.017	6.22384	2.67975e-05	0.00196045		MAPK10	0.561194	0.00321734	97.8879	4.21146	0.000451617	0.027931
SEMA3B	2.14393	0.0185144	248.263	5.50503	8.63245e-06	0.000540254		HBA1	4.10221	0.140864	119.464	6.22384	2.71686e-05	0.00196322		TTC39B	-0.311336	0.000988928	98.0156	4.21146	0.000450422	0.027931
SMARCD3	2.34124	0.0221023	248.002	5.50503	8.65697e-06	0.000540254		RIPK4	2.65283	0.0589469	119.387	6.22384	2.72206e-05	0.00196322		POMT1	-0.223346	0.000511402	97.5424	4.21146	0.000454875	0.027931
TGM2	3.83146	0.0594392	246.976	5.50503	8.75445e-06	0.000540254		ZNF629	-2.26416	0.0428264	119.702	6.22384	2.70077e-05	0.00196322		ZNF518A	0.453332	0.0020864	98.4994	4.21146	0.000445936	0.027931
GPR132	1.6452	0.0110074	245.896	5.50503	8.85869e-06	0.00054379		DNAJC6	2.30653	0.0448854	118.526	6.22384	2.78132e-05	0.00198881		APOL2	-0.278511	0.000788584	98.3643	4.21146	0.000447182	0.027931
C21orf58	-1.54793	0.00982784	243.805	5.50503	9.06528e-06	0.00055142		TMEM45A	2.6061	0.0573173	118.494	6.22384	2.78356e-05	0.00198881		SLC30A1	0.316904	0.00103451	97.0784	4.21146	0.000459305	0.0280712
CLU	-1.57774	0.0103125	241.385	5.50503	9.31277e-06	0.00055142		FAM153B	4.04735	0.138957	117.886	6.22384	2.82646e-05	0.00199165		SEMA3B	0.861691	0.00767593	96.7324	4.21146	0.000462649	0.0281441
FOXO3	1.87497	0.0145683	241.312	5.50503	9.32037e-06	0.00055142		FAM153CP	3.18764	0.0861954	117.884	6.22384	2.82661e-05	0.00199165		MAGI3	-0.251206	0.000658386	95.8475	4.21146	0.000471368	0.0281508
GOLGA7B	2.17347	0.0194215	243.233	5.50503	9.12295e-06	0.00055142		GEN1	-2.61446	0.0578457	118.166	6.22384	2.8066e-05	0.00199165		TMEM268	-0.277709	0.000799215	96.4978	4.21146	0.000464937	0.0281508
H2BC5	1.70315	0.011945	242.839	5.50503	9.16297e-06	0.00055142		ANKZF1	2.29088	0.0446401	117.565	6.22384	2.84948e-05	0.00199216		ZNF532	0.390163	0.00158616	95.9719	4.21146	0.000470128	0.0281508
HLA-A	1.80451	0.0134443	242.205	5.50503	9.22785e-06	0.00055142		DDIT4	3.95878	0.134248	116.739	6.22384	2.90988e-05	0.00199216		C2CD2	-0.230043	0.000551485	95.959	4.21146	0.000470256	0.0281508
ORM1	1.78993	0.0132648	241.531	5.50503	9.29759e-06	0.00055142		HMX2	-3.70312	0.11707	117.136	6.22384	2.88065e-05	0.00199216		GALC	0.41909	0.00184261	95.3192	4.21146	0.000476689	0.0283392
TMEM123	1.56381	0.0100848	242.493	5.50503	9.1983e-06	0.00055142		IMPAD1	2.11983	0.0386471	116.274	6.22384	2.9446e-05	0.00199216		TMEM80	0.470471	0.00232935	95.0238	4.21146	0.000479703	0.0283893
SFPQ	-1.57814	0.0103819	239.891	5.50503	9.47009e-06	0.000557754		LOC100128568	-2.25967	0.0437949	116.591	6.22384	2.92085e-05	0.00199216		NEK3	0.269779	0.000767794	94.7922	4.21146	0.000482086	0.0284018
MAT2A	-1.95026	0.0159719	238.137	5.50503	9.65954e-06	0.000559758		LOC101928499	2.19326	0.0411909	116.783	6.22384	2.90659e-05	0.00199216		ADPRHL1	0.394016	0.00165232	93.958	4.21146	0.000490815	0.0285305
PSME3	-1.5549	0.0101257	238.77	5.50503	9.59056e-06	0.000559758		MRAP2	-2.47473	0.0526399	116.343	6.22384	2.93944e-05	0.00199216		PLEK2	0.549135	0.00320417	94.1113	4.21146	0.000489194	0.0285305
RPL12	1.55052	0.0101016	237.993	5.50503	9.67535e-06	0.000559758		PGBD2	-2.26646	0.0440314	116.663	6.22384	2.91553e-05	0.00199216		POF1B	0.290573	0.000895823	94.2517	4.21146	0.000487716	0.0285305
S100A4	1.89112	0.0149862	238.643	5.50503	9.6044e-06	0.000559758		SGPP2	2.86307	0.0699422	117.199	6.22384	2.87605e-05	0.00199216		VAMP8	-0.215932	0.000498824	93.473	4.21146	0.000495998	0.0285778
CAD	-1.81253	0.0138702	236.858	5.50503	9.80093e-06	0.000562049		NOS3	2.56522	0.057114	115.215	6.22384	3.02583e-05	0.0020381		RTBDN	0.676199	0.00488687	93.5662	4.21146	0.000494996	0.0285778
SLC29A4	1.83823	0.0142596	236.969	5.50503	9.78852e-06	0.000562049		ANXA2	2.32784	0.0471613	114.9	6.22384	3.05048e-05	0.00204508		LRIF1	0.258168	0.000741263	89.9151	4.21146	0.00053661	0.0286509
COX7B2	-2.00662	0.0171161	235.248	5.50503	9.98297e-06	0.000565849		CPEB1	2.13898	0.0399289	114.584	6.22384	3.07555e-05	0.00204508		TDRD5	0.33753	0.00126861	89.8037	4.21146	0.000537959	0.0286509
FAM216A	1.60616	0.0109718	235.125	5.50503	9.99703e-06	0.000565849		UPP1	2.08021	0.0377682	114.575	6.22384	3.07632e-05	0.00204508		SIPA1L2	0.348716	0.00133972	90.7676	4.21146	0.000526443	0.0286509
NDUFS5	-1.47242	0.00919465	235.791	5.50503	9.92107e-06	0.000565849		RUSC1-AS1	2.25841	0.0446689	114.183	6.22384	3.10777e-05	0.00205705		TCTA	-0.245282	0.000664365	90.5576	4.21146	0.000528921	0.0286509
HSPB11	-2.00539	0.0172121	233.648	5.50503	1.01684e-05	0.000565927		MIR4435-2HG	3.76318	0.1243	113.93	6.22384	3.12828e-05	0.0020617		SNCB	0.734188	0.00596688	90.3374	4.21146	0.000531538	0.0286509
RANGAP1	-1.58121	0.0106876	233.937	5.50503	1.01346e-05	0.000565927		MVK	2.21971	0.0434508	113.395	6.22384	3.17236e-05	0.0020704		ESR1	-0.216508	0.000511952	91.5631	4.21146	0.000517212	0.0286509
SIGMAR1	-1.49309	0.00955744	233.254	5.50503	1.02148e-05	0.000565927		NOL3	2.97611	0.0783023	113.116	6.22384	3.19565e-05	0.0020704		CROT	-0.366955	0.00147016	91.593	4.21146	0.00051687	0.0286509
SNRNP25	-2.45649	0.0258601	233.346	5.50503	1.0204e-05	0.000565927		SP5	2.51195	0.055772	113.138	6.22384	3.19382e-05	0.0020704		SLC1A1	-0.347865	0.00130593	92.6623	4.21146	0.000504843	0.0286509
ST3GAL1	1.56817	0.0105261	233.624	5.50503	1.01713e-05	0.000565927		ZNF658B	-2.3411	0.0483831	113.278	6.22384	3.18211e-05	0.0020704		HK1	-0.207149	0.000478234	89.7274	4.21146	0.000538887	0.0286509
NTN4	2.53002	0.0274955	232.803	5.50503	1.02684e-05	0.000566493		ARL6	2.07672	0.0385684	111.821	6.22384	3.30673e-05	0.00208065		LRRK2	-0.28488	0.000888375	91.354	4.21146	0.000519615	0.0286509
ENO2	2.73854	0.0327269	229.157	5.50503	1.07149e-05	0.000579093		ASGR1	2.06717	0.0380845	112.203	6.22384	3.27343e-05	0.00208065		SPRYD3	-0.282997	0.000887224	90.2672	4.21146	0.000532376	0.0286509
FUT11	3.19439	0.0446022	228.781	5.50503	1.07625e-05	0.000579093		AZI2	2.30686	0.0475508	111.914	6.22384	3.29859e-05	0.00208065		CYP27B1	1.28742	0.0183366	90.3905	4.21146	0.000530906	0.0286509
IFI35	-1.84304	0.0147752	229.898	5.50503	1.06221e-05	0.000579093		LOC150051	-2.13324	0.0406147	112.046	6.22384	3.28706e-05	0.00208065		PYGL	0.26051	0.000747424	90.7989	4.21146	0.000526076	0.0286509
LRRC14	-1.72477	0.012968	229.396	5.50503	1.06848e-05	0.000579093		LRRCC1	-2.11315	0.0399175	111.865	6.22384	3.30285e-05	0.00208065		RPP25	1.06397	0.0123214	91.8761	4.21146	0.000513644	0.0286509
RGS10	1.81794	0.0144439	228.81	5.50503	1.07588e-05	0.000579093		MAP3K1	2.22207	0.044005	112.206	6.22384	3.27323e-05	0.00208065		PGAP3	-0.269785	0.000798201	91.1846	4.21146	0.000521574	0.0286509
TGFA	2.46191	0.0263379	230.125	5.50503	1.05938e-05	0.000579093		ZNF799	-2.19635	0.0429998	112.185	6.22384	3.27498e-05	0.00208065		FKBP10	0.25055	0.000688713	91.1486	4.21146	0.000521992	0.0286509
KRT80	1.58149	0.0109551	228.305	5.50503	1.08231e-05	0.000579966		KIF26A	-2.14498	0.0414708	110.944	6.22384	3.38493e-05	0.00210984		ARHGAP45	0.440232	0.00209794	92.3782	4.21146	0.000507997	0.0286509
CDC6	-1.7681	0.0137211	227.836	5.50503	1.08832e-05	0.000580808		LOC107986113	2.79129	0.0702946	110.838	6.22384	3.39452e-05	0.00210984		PTPRS	0.280838	0.000853855	92.3695	4.21146	0.000508094	0.0286509
GINS4	-1.71059	0.0129343	226.229	5.50503	1.10929e-05	0.000587204		NFIL3	2.3156	0.0482953	111.025	6.22384	3.37758e-05	0.00210984		PLXNB2	-0.254053	0.000715516	90.2046	4.21146	0.000533125	0.0286509
LINC01979	1.89113	0.0158058	226.269	5.50503	1.10877e-05	0.000587204		WDR54	2.29273	0.047534	110.587	6.22384	3.41747e-05	0.00211551		NKX3-1	-0.272894	0.000842692	88.3727	4.21146	0.000555753	0.029022
CLDN1	-1.74396	0.0135834	223.907	5.50503	1.14057e-05	0.000591269		BNIP3L	2.34032	0.0499703	109.607	6.22384	3.50885e-05	0.00212262		MYBL1	-0.306695	0.00106508	88.3143	4.21146	0.000556498	0.029022
COPS9	-1.48292	0.00981703	224.004	5.50503	1.13925e-05	0.000591269		CA8	2.67418	0.0654082	109.332	6.22384	3.53502e-05	0.00212262		TRIM9	0.761654	0.0065973	87.9325	4.21146	0.000561402	0.029022
LOC107986961	-2.15835	0.0208992	222.902	5.50503	1.15449e-05	0.000591269		CCNG2	2.24073	0.0460776	108.965	6.22384	3.57045e-05	0.00212262		ZG16B	0.741431	0.00621168	88.4977	4.21146	0.000554165	0.029022
MCM3	-1.63917	0.0120167	223.595	5.50503	1.14487e-05	0.000591269		EGR2	3.34782	0.102783	109.044	6.22384	3.56282e-05	0.00212262		WIPI1	-0.348699	0.00138098	88.0469	4.21146	0.000559926	0.029022
N4BP3	2.6196	0.0307205	223.379	5.50503	1.14785e-05	0.000591269		GGT7	2.30261	0.0487682	108.719	6.22384	3.59448e-05	0.00212262		NINL	0.248056	0.000694092	88.651	4.21146	0.000552225	0.029022
NAXE	-1.59884	0.0114913	222.453	5.50503	1.16078e-05	0.000591269		ING1	2.22337	0.0455332	108.567	6.22384	3.60943e-05	0.00212262		WWC3	-0.211186	0.000505485	88.2315	4.21146	0.000557556	0.029022
NBEAL1	1.54523	0.010724	222.653	5.50503	1.15797e-05	0.000591269		LRATD1	2.02968	0.037501	109.853	6.22384	3.4856e-05	0.00212262		BAIAP2	-0.438534	0.00220021	87.4063	4.21146	0.000568265	0.0292612
PKMYT1	-2.04035	0.0187765	221.714	5.50503	1.17123e-05	0.000591269		NFATC2	-2.18791	0.04359	109.818	6.22384	3.4889e-05	0.00212262		CRAT	-0.278879	0.000894732	86.9236	4.21146	0.000574671	0.0294694
PSMD1	-1.59389	0.0114474	221.928	5.50503	1.16819e-05	0.000591269		NOCT	2.64134	0.0637757	109.394	6.22384	3.52914e-05	0.00212262		EMP2	-0.248946	0.000714284	86.7639	4.21146	0.000576815	0.0294694
PTGES2	-1.56383	0.0108597	225.196	5.50503	1.12307e-05	0.000591269		PGM1	2.43527	0.0546045	108.609	6.22384	3.60531e-05	0.00212262		CPLANE2	-0.337769	0.00134686	84.7066	4.21146	0.000605505	0.0294765
TANC2	2.0165	0.0181089	224.545	5.50503	1.13186e-05	0.000591269		SQSTM1	2.11045	0.0409206	108.845	6.22384	3.58218e-05	0.00212262		C2CD4D	0.832474	0.00819825	84.5319	4.21146	0.000608037	0.0294765
YPEL2	3.48135	0.0545242	222.283	5.50503	1.16318e-05	0.000591269		WWTR1	2.024	0.0373526	109.673	6.22384	3.50255e-05	0.00212262		PBXIP1	-0.258832	0.000797187	84.0381	4.21146	0.000615281	0.0294765
BRI3	1.63007	0.0120294	220.885	5.50503	1.18312e-05	0.000593242		ZNF658	-2.13917	0.0417017	109.733	6.22384	3.49689e-05	0.00212262		MYO1B	0.51294	0.00308328	85.3336	4.21146	0.000596542	0.0294765
LOC107984142	1.88935	0.0161784	220.642	5.50503	1.18663e-05	0.000593242		CSRNP1	2.79814	0.072453	108.064	6.22384	3.65942e-05	0.00212729		NABP1	0.763073	0.00692093	84.1333	4.21146	0.000613875	0.0294765
SPRY1	2.55727	0.0296963	220.218	5.50503	1.1928e-05	0.000593242		DNAH11	2.04073	0.0385862	107.929	6.22384	3.67301e-05	0.00212729		TUBA4A	0.853998	0.00851655	85.6347	4.21146	0.000592307	0.0294765
TIMM8B	-1.48254	0.0099822	220.184	5.50503	1.19329e-05	0.000593242		GPRC5C	2.14462	0.0424827	108.265	6.22384	3.63932e-05	0.00212729		ARHGEF3	0.285135	0.000949804	85.599	4.21146	0.000592807	0.0294765
CYP1B1	1.81486	0.0150158	219.35	5.50503	1.20556e-05	0.00059482		PLA2R1	-2.25266	0.0469199	108.152	6.22384	3.65065e-05	0.00212729		CRIP3	0.879086	0.00917893	84.1919	4.21146	0.000613011	0.0294765
ELL2	1.73883	0.0137794	219.425	5.50503	1.20445e-05	0.00059482		ADAMTS8	-2.01662	0.0379382	107.194	6.22384	3.74806e-05	0.00214408		ZNF853	0.548878	0.0035131	85.7554	4.21146	0.000590622	0.0294765
LOC105377953	1.98684	0.0180688	218.474	5.50503	1.21863e-05	0.000599005		CRKL	2.28285	0.0486212	107.184	6.22384	3.74915e-05	0.00214408		HDAC9	0.69435	0.00568667	84.7812	4.21146	0.000604428	0.0294765
CLN6	-1.74698	0.0140031	217.947	5.50503	1.22657e-05	0.000600071		LOC107984214	2.54846	0.0606422	107.098	6.22384	3.75809e-05	0.00214408		PRTFDC1	1.95217	0.0445118	85.6171	4.21146	0.000592553	0.0294765
FAM111B	-1.57986	0.0114975	217.086	5.50503	1.23972e-05	0.000600071		VGF	3.6101	0.121673	107.114	6.22384	3.75644e-05	0.00214408		SNCG	0.331315	0.00128864	85.1823	4.21146	0.000598687	0.0294765
LDLRAD3	1.50282	0.0103797	217.586	5.50503	1.23206e-05	0.000600071		STBD1	2.37157	0.0528495	106.422	6.22384	3.82923e-05	0.00217654		ATG2A	-0.371763	0.00164564	83.9841	4.21146	0.000616082	0.0294765
TRIQK	1.53831	0.0108981	217.137	5.50503	1.23894e-05	0.000600071		SH3D21	2.30193	0.0498556	106.285	6.22384	3.84385e-05	0.00217676		TLCD1	0.41095	0.00201318	83.8871	4.21146	0.000617521	0.0294765
ZCCHC7	1.78202	0.0146459	216.825	5.50503	1.24374e-05	0.000600071		ROBO2	2.20687	0.0458915	106.125	6.22384	3.86095e-05	0.00217837		HEXIM1	0.262166	0.000805249	85.354	4.21146	0.000596253	0.0294765
POLR1D	1.48294	0.0101768	216.089	5.50503	1.25519e-05	0.000603369		CEBPZOS	2.09514	0.0416802	105.316	6.22384	3.94942e-05	0.0022053		EPN3	-0.227816	0.000606311	85.5997	4.21146	0.000592796	0.0294765
HSD17B10	-2.30874	0.0247296	215.543	5.50503	1.26376e-05	0.000605264		CREBRF	2.23668	0.047571	105.164	6.22384	3.96637e-05	0.0022053		BCAS1	0.384478	0.00171141	86.3751	4.21146	0.000582081	0.0294765
HMGN5	-1.46354	0.00996526	214.942	5.50503	1.27331e-05	0.000607612		DEPTOR	2.46982	0.057988	105.194	6.22384	3.96298e-05	0.0022053		SUN2	-0.260489	0.000808806	83.8948	4.21146	0.000617408	0.0294765
POFUT2	1.70006	0.0134906	214.238	5.50503	1.28461e-05	0.000608954		ITPRIPL1	-2.83351	0.0762276	105.326	6.22384	3.94833e-05	0.0022053		SOWAHA	-0.373794	0.00167179	83.5763	4.21146	0.000622172	0.0294833
TMEM138	-1.80947	0.0152866	214.186	5.50503	1.28544e-05	0.000608954		IER3	3.34269	0.106734	104.686	6.22384	4.02016e-05	0.00222415		GSTO2	0.311784	0.00116283	83.5969	4.21146	0.000621862	0.0294833
ORMDL2	-1.87598	0.0164556	213.867	5.50503	1.29062e-05	0.000609201		IGFBP2	2.35151	0.0528615	104.605	6.22384	4.02937e-05	0.00222415		CDKN1A	0.505631	0.00307201	83.2232	4.21146	0.000627517	0.0296292
CYFIP2	1.49608	0.0105	213.166	5.50503	1.30207e-05	0.000611116		GPRIN1	-2.50604	0.0602138	104.299	6.22384	4.0645e-05	0.00222746		CGN	-0.284004	0.000972453	82.9432	4.21146	0.000631804	0.0296574
LETMD1	1.74067	0.0142218	213.048	5.50503	1.30403e-05	0.000611116		KLHL24	2.09153	0.0419392	104.306	6.22384	4.06372e-05	0.00222746		GRIK4	-0.305152	0.00112341	82.8884	4.21146	0.000632649	0.0296574
ATP5F1D	-1.41542	0.0095531	209.712	5.50503	1.36061e-05	0.000617706		HAPLN4	-2.25443	0.048917	103.9	6.22384	4.11084e-05	0.00224429		RYR1	1.65255	0.0330157	82.7155	4.21146	0.000635323	0.0296764
E2F1	-2.32322	0.0255114	211.565	5.50503	1.32877e-05	0.000617706		HSD17B7	2.00279	0.0387427	103.534	6.22384	4.15392e-05	0.00224429		S100A4	0.728961	0.00658232	80.729	4.21146	0.000667282	0.0298883
LAMB3	2.41418	0.0277676	209.894	5.50503	1.35744e-05	0.000617706		OLFM1	-2.2443	0.0485936	103.653	6.22384	4.1398e-05	0.00224429		FHIT	0.340763	0.0014139	82.127	4.21146	0.000644551	0.0298883
MTHFD2	1.51418	0.0109113	210.126	5.50503	1.35341e-05	0.000617706		SERGEF	2.29793	0.0508919	103.759	6.22384	4.12739e-05	0.00224429		IFT122	-0.291797	0.00104983	81.1044	4.21146	0.000661063	0.0298883
PCP4L1	2.11353	0.0212131	210.578	5.50503	1.34561e-05	0.000617706		CCND1	-2.22769	0.0484782	102.367	6.22384	4.29544e-05	0.00224601		TXLNB	1.19245	0.0173314	82.0434	4.21146	0.000645878	0.0298883
PGK1	1.69654	0.0136354	211.085	5.50503	1.33692e-05	0.000617706		COL11A1	2.61103	0.066788	102.076	6.22384	4.33175e-05	0.00224601		PKD1L1	0.573483	0.00404159	81.3744	4.21146	0.000656643	0.0298883
PLEKHA2	2.13371	0.0215041	211.713	5.50503	1.32627e-05	0.000617706		FBXO42	2.06115	0.0416723	101.946	6.22384	4.34806e-05	0.00224601		HEPHL1	0.729138	0.00658299	80.7599	4.21146	0.000666766	0.0298883
PXMP4	-1.67182	0.013302	210.118	5.50503	1.35356e-05	0.000617706		HLA-DRB3	3.04904	0.0899747	103.325	6.22384	4.17884e-05	0.00224601		GLB1L2	0.646274	0.00515874	80.9637	4.21146	0.000663384	0.0298883
STIMATE	-2.05615	0.0201155	210.173	5.50503	1.35259e-05	0.000617706		KCTD16	4.21159	0.172773	102.664	6.22384	4.25891e-05	0.00224601		AMN1	-0.569404	0.00399447	81.1675	4.21146	0.000660027	0.0298883
EIF3E	1.49237	0.0106719	208.694	5.50503	1.37855e-05	0.000619691		KDM7A	2.31401	0.0523855	102.217	6.22384	4.31418e-05	0.00224601		ADCY9	-0.22009	0.000596021	81.2717	4.21146	0.00065832	0.0298883
IRF3	-1.42659	0.00975358	208.658	5.50503	1.3792e-05	0.000619691		MMP11	-2.0253	0.0399063	102.786	6.22384	4.24389e-05	0.00224601		ALOX15	1.09131	0.0147196	80.9096	4.21146	0.000664279	0.0298883
OPTN	1.36733	0.00895714	208.725	5.50503	1.37799e-05	0.000619691		NFKB2	2.40988	0.056943	101.988	6.22384	4.34276e-05	0.00224601		LIMK2	-0.241499	0.000720574	80.938	4.21146	0.00066381	0.0298883
HNRNPM	-1.70632	0.0139977	208	5.50503	1.39096e-05	0.000622833		NUPR1	2.71493	0.0716414	102.885	6.22384	4.23183e-05	0.00224601		DMC1	0.720601	0.00642971	80.7603	4.21146	0.00066676	0.0298883
BBC3	2.8081	0.0385134	204.744	5.50503	1.45127e-05	0.000630125		SDC1	-2.15861	0.0455673	102.258	6.22384	4.30905e-05	0.00224601		LGALS3BP	0.573792	0.00408569	80.583	4.21146	0.000669724	0.0298953
DHRS3	1.71653	0.0144448	203.982	5.50503	1.46591e-05	0.000630125		TMEFF2	2.15957	0.0456475	102.169	6.22384	4.32011e-05	0.00224601		SLC29A1	0.211788	0.000559545	80.1615	4.21146	0.000676848	0.0299088
DUSP1	3.06302	0.0457458	205.092	5.50503	1.44467e-05	0.000630125		ZBTB25	2.01715	0.039684	102.533	6.22384	4.27499e-05	0.00224601		PLAAT4	0.474895	0.00281347	80.1592	4.21146	0.000676888	0.0299088
EIF4B	1.44995	0.0103422	203.279	5.50503	1.47958e-05	0.000630125		ZNF441	-2.3028	0.0519631	102.051	6.22384	4.33489e-05	0.00224601		ALDH6A1	-0.197704	0.000487486	80.1805	4.21146	0.000676525	0.0299088
ESR1	-1.63581	0.0131147	204.037	5.50503	1.46484e-05	0.000630125		LOC105372225	-2.12774	0.0445534	101.615	6.22384	4.39008e-05	0.00224991		B3GALNT1	0.285549	0.00101984	79.9517	4.21146	0.000680435	0.0299643
KLF10	2.05905	0.0208036	203.796	5.50503	1.46952e-05	0.000630125		MAP3K8	2.21695	0.0483874	101.574	6.22384	4.39536e-05	0.00224991		PRNP	0.204002	0.0005219	79.7411	4.21146	0.000684065	0.0300231
MCM10	-2.10763	0.0217666	204.08	5.50503	1.46402e-05	0.000630125		ULBP1	2.75733	0.0748762	101.539	6.22384	4.39977e-05	0.00224991		TSPAN1	0.559155	0.00399295	78.3016	4.21146	0.000709656	0.030135
MMACHC	-1.3757	0.0092387	204.849	5.50503	1.44928e-05	0.000630125		TEDC1	-2.21606	0.0484888	101.279	6.22384	4.4332e-05	0.00225945		UGT3A2	0.345163	0.00151218	78.7855	4.21146	0.000700899	0.030135
MT2A	1.65062	0.0133786	203.649	5.50503	1.47237e-05	0.000630125		TMEM135	2.17936	0.047026	101	6.22384	4.46952e-05	0.0022704		MAP1B	0.693334	0.00610701	78.7147	4.21146	0.00070217	0.030135
NDUFB8	-1.47346	0.01067	203.475	5.50503	1.47575e-05	0.000630125		GLG1	1.95372	0.037935	100.62	6.22384	4.51948e-05	0.00228062		FKBP14	-0.304295	0.00117857	78.566	4.21146	0.000704851	0.030135
NOB1	1.39306	0.0094878	204.537	5.50503	1.45523e-05	0.000630125		OSER1	2.17443	0.0469736	100.656	6.22384	4.51476e-05	0.00228062		GARS1	0.220122	0.000613251	79.0113	4.21146	0.000696867	0.030135
NOP56	-1.54469	0.0116547	204.729	5.50503	1.45157e-05	0.000630125		ADM	2.86034	0.0816375	100.218	6.22384	4.57325e-05	0.00228427		LRATD2	0.235412	0.000705737	78.5261	4.21146	0.000705574	0.030135
RRP7BP	-1.89982	0.0176064	205.001	5.50503	1.44639e-05	0.000630125		FAM160A1	1.9433	0.0377189	100.12	6.22384	4.58647e-05	0.00228427		ADCY7	1.16801	0.017221	79.2196	4.21146	0.000693177	0.030135
SPAG4	1.75169	0.0149449	205.315	5.50503	1.44044e-05	0.000630125		MFSD5	-1.95292	0.0380844	100.144	6.22384	4.58327e-05	0.00228427		CDH3	0.256616	0.000840492	78.3492	4.21146	0.000708788	0.030135
TRAK1	1.48233	0.0108223	203.036	5.50503	1.48435e-05	0.000630125		PKM	2.19052	0.0477775	100.432	6.22384	4.54457e-05	0.00228427		YBEY	-0.291378	0.00107927	78.6653	4.21146	0.000703059	0.030135
ZMPSTE24	-1.42787	0.009864	206.692	5.50503	1.41478e-05	0.000630125		KRT18	2.17378	0.0473307	99.8362	6.22384	4.62506e-05	0.00229456		MAGEA1	0.370026	0.0017246	79.3923	4.21146	0.00069014	0.030135
INO80B	1.4337	0.0101404	202.704	5.50503	1.4909e-05	0.000630336		VKORC1	2.32304	0.0541017	99.7479	6.22384	4.63715e-05	0.00229456		ARHGAP4	0.583033	0.00435301	78.0903	4.21146	0.000713531	0.0302015
MTG1	-2.05061	0.0207632	202.523	5.50503	1.49449e-05	0.000630336		EID2	-2.51914	0.063824	99.431	6.22384	4.6809e-05	0.00230874		PRUNE1	-0.223659	0.000643063	77.7888	4.21146	0.000719115	0.0302421
AHNAK	1.68516	0.0141466	200.737	5.50503	1.53051e-05	0.00063256		PFKFB4	2.16573	0.0472268	99.3163	6.22384	4.69687e-05	0.00230917		DNAJC17	0.387339	0.00192705	77.8557	4.21146	0.000717871	0.0302421
CLEC2B	1.35628	0.00918134	200.35	5.50503	1.53846e-05	0.00063256		ANG	2.48789	0.0625807	98.9059	6.22384	4.7546e-05	0.00232262		PI15	0.551971	0.00393786	77.3698	4.21146	0.000726982	0.030475
FAM118B	-1.50846	0.0113506	200.47	5.50503	1.536e-05	0.00063256		DUOX2	4.56006	0.210089	98.978	6.22384	4.74439e-05	0.00232262		DHCR7	-0.24597	0.000786648	76.91	4.21146	0.000735763	0.0307446
NAA38	-1.40356	0.0097957	201.107	5.50503	1.52296e-05	0.00063256		EYA1	2.99746	0.091109	98.6154	6.22384	4.79602e-05	0.00232797		MINAR1	0.9152	0.0109299	76.6332	4.21146	0.000741125	0.03087
PIGQ	-1.40233	0.00977947	201.087	5.50503	1.52336e-05	0.00063256		IL1A	3.33138	0.112454	98.69	6.22384	4.78534e-05	0.00232797		NOL3	0.203271	0.00054115	76.3543	4.21146	0.000746584	0.0309986
PPP1R10	-1.81643	0.0164406	200.688	5.50503	1.53151e-05	0.00063256		FDXACB1	-2.16324	0.0475563	98.4018	6.22384	4.8268e-05	0.00232813		PARP4	-0.342285	0.00154347	75.9064	4.21146	0.000755479	0.0310944
TCF4	1.66812	0.0138062	201.549	5.50503	1.51398e-05	0.00063256		MT1H	2.00726	0.0409051	98.4981	6.22384	4.81289e-05	0.00232813		EVPL	-0.247141	0.000803324	76.0327	4.21146	0.000752955	0.0310944
TUFT1	1.54828	0.0119309	200.92	5.50503	1.52675e-05	0.00063256		THCAT155	2.71421	0.0749875	98.2419	6.22384	4.85001e-05	0.00233197		ZNF302	0.2227	0.000653607	75.8792	4.21146	0.000756023	0.0310944
GMNN	-2.17541	0.0236812	199.839	5.50503	1.54907e-05	0.000634925		EFNA3	2.58089	0.0679517	98.0257	6.22384	4.88161e-05	0.00233931		SLC45A4	-0.390364	0.00203337	74.9416	4.21146	0.000775176	0.0317822
TP53I11	1.37995	0.00956187	199.153	5.50503	1.56346e-05	0.000638822		SUN1	2.05769	0.0432366	97.9287	6.22384	4.89588e-05	0.00233931		PYGO1	0.620229	0.00514678	74.7426	4.21146	0.000779333	0.0318528
CASTOR2	-2.30025	0.0271906	194.596	5.50503	1.66382e-05	0.000639477		ATXN1	2.69047	0.0742313	97.5145	6.22384	4.95744e-05	0.00235254		TMTC1	0.389878	0.00206229	73.707	4.21146	0.000801506	0.0323546
CBWD1	-1.82649	0.0170017	196.219	5.50503	1.62708e-05	0.000639477		HIF1A	1.92	0.0377613	97.6233	6.22384	4.94117e-05	0.00235254		KIAA0513	-0.363871	0.00179487	73.767	4.21146	0.000800196	0.0323546
CBWD2	-1.73123	0.0153067	195.808	5.50503	1.63629e-05	0.000639477		HSD17B7P2	2.12936	0.0465363	97.4327	6.22384	4.96972e-05	0.00235254		MIEF2	-0.346713	0.00162458	73.9947	4.21146	0.000795254	0.0323546
CHAC1	1.44	0.0105185	197.137	5.50503	1.6068e-05	0.000639477		SPAG4	2.22714	0.0510282	97.2043	6.22384	5.00421e-05	0.00236156		SLC39A6	-0.190344	0.000491305	73.7443	4.21146	0.00080069	0.0323546
CLEC2D	1.54731	0.012187	196.454	5.50503	1.62187e-05	0.000639477		SNORD38B	2.81362	0.081593	97.0234	6.22384	5.03175e-05	0.00236725		DENND3	-0.447953	0.00272743	73.5716	4.21146	0.000804473	0.0323745
[truncated: 14,965 more rows]

## Sheet: S3 Cpt Results
Results of change-point analysis comparing 5'UTR isoform expression between conditions
[truncated: 19,609 more rows]

## Sheet: S4 Translatome Analysis + Sigs
Provided are the results of anota2seq analysis of total and polysome-associated RNA from T47D and H9 cells. Additional columns provide the gene signatures of translational regulation included in postNet translatome modelling. Sources of gene signatures are outlined in the Methods section.
[truncated: 16,486 more rows]

[truncated: 9 more sheets: S4 Complete Variable Lists, S4 T47D Translation Model 1, S4 T47D Offsetting Model 1, S4 T47D Translation Model 2, S4 T47D Offsetting Model 2, S4 H9 Translation Model 1, S4 H9 Offsetting Model 1, S4 H9 Translation Model 2, S4 H9 Offsetting Model 2]
