# Supplementary material for: Epigenetic alterations facilitate transcriptional and translational programs in hypoxia
Source: Nat Cell Biol. 2025 Oct 16;27(11):1965–81. doi: 10.1038/s41556-025-01786-8 (PMC12611764; doi:10.1038/s41556-025-01786-8)
Supplement: Supplementary file 5 — Results of GO term analysis for transcripts containing the 5´UTR motifs identified in postNet translatome models. Results of statistical analyses to identify changes in H3K4me3 distributions around TSSs. Details of primer sequences, antibodies, and proteomics experimental parameters used in the study. [file 41556_2025_1786_MOESM5_ESM.xlsx]

## Sheet: Supplementary Table 1
Results of GO term analysis for transcripts containing the 5'UTR motifs identified in postNet translatome modelling of T47D cells.
T47D Summary
Motif	ID	Description	Count	Size	pvalue	p.adjust	geneID
GCGGGAC	GO:0001655	urogenital system development	19	140	3.80486e-06	0.0126968	ACVR1:AHI1:AR:BMP4:CDKN1B:DLG1:ESR1:FLCN:HS3ST3B1:ID3:KANK2:MYO1E:PPP3CA:RARG:SEC61A1:SRD5A1:TGFBR1:TSC1:WWTR1
CGAAGGA	GO:0043434	response to peptide hormone	11	202	4.43787e-05	0.0252398	AREG:HDAC5:IRS1:MAX:MTOR:NCOA5:PRKAA1:PTPRA:RPS6KB1:SIK2:STC2
CCGGCCG	GO:0048754	branching morphogenesis of an epithelial tube	16	57	3.32575e-06	0.00326506	ACVR1:CSF1:CTNNBIP1:DAG1:ENG:GREB1L:LAMA5:LRP5:MET:MYC:NPNT:PPP3R1:SOX9:SPRY1:VDR:VEGFA
CCGGCCG	GO:0048762	mesenchymal cell differentiation	19	96	9.5674e-05	0.0187856	ACVR1:ADAM15:DAG1:EFNB1:ENG:FGFR1:HDAC2:HEY2:LAMA5:PPP3R1:PTEN:SEMA4B:SEMA6A:SOX9:SPRED2:SPRY1:TCOF1:TIAM1:ZFP64
CCGGCCG	GO:0001525	angiogenesis	29	193	0.000312172	0.04715	ACVR1:ADAM15:ANG:DAG1:DDAH1:E2F2:EGLN1:ENG:EPN2:FUT1:GLUL:JUN:MYH9:NF1:PANK2:PPP3R1:PTEN:PTK2B:PXDN:SEMA6A:SMAD1:SRPK2:STIM1:SYK:TJP1:UBP1:VEGFA:WASF2:ZC3H12A
CGCGGCG	GO:0001934	positive regulation of protein phosphorylation	56	308	5.1722e-06	0.012413	ACVR1:ADNP:ADRA2A:AKAP13:AKTIP:APP:BCAR3:CALM3:CAMK1:CAPRIN2:CIB1:CSK:CSNK1D:DAG1:DIPK2A:DVL2:ERN1:FGFR1:FZD5:GAS6:GPRC5C:HDAC2:HSF1:KRAS:MAD2L2:MAP2K4:MAP2K7:MAP3K4:MAPK1:MAPRE3:MOB2:NCBP1:OSBP:OSBPL8:PAK2:PDE8A:PRKCD:PRNP:PSEN1:PTK2:RALBP1:RAP2B:RB1CC1:RBPMS:RIPK1:RIPK2:ROBO1:RPS3:SNX9:SYAP1:TAOK1:TBK1:TELO2:UBE2K:VEGFA:WDFY2
CGCGGCG	GO:0050796	regulation of insulin secretion	18	64	3.37351e-05	0.0155594	ADRA2A:CDK16:FOXO1:GLUD1:IRS1:LRP5:LRRC8A:MYRIP:OSBP:PFKL:PPP3CA:REST:SIRT6:SLC25A22:SOX4:SREBF1:TCIRG1:TRPM4
CGCGGCG	GO:0071363	cellular response to growth factor stimulus	51	292	4.21659e-05	0.0175031	ACVR1:APAF1:APP:ARF6:C20orf27:CD63:CHST11:CIB1:CREB1:CRK:CSNK1D:CTNNB1:EPN2:ERN1:ERRFI1:FGFR1:FKBP8:FOXO3:GAS6:GREM2:HDAC2:HGS:HHEX:ING2:KAT2A:LATS2:LIMS1:LTBP4:MAPK14:NEO1:NFATC1:PAK2:PDE8A:PIK3CD:PTK2:PXN:RAP1GAP:RBBP7:RELA:RIPK1:ROBO1:SAP130:SIN3A:SPART:STUB1:SYAP1:USP9X:VEGFA:ZFYVE27:ZFYVE9:ZYX
CGCGGCG	GO:0007169	transmembrane receptor protein tyrosine kinase signaling pathway	47	268	7.57116e-05	0.0241753	ADRA2A:AR:BCAR3:CD63:CRK:CSRNP1:CTNNB1:CUL5:EPN2:ERRFI1:FGFR1:FOXO1:HGS:HHEX:HIP1:IRS1:MAPK1:MAPK14:MET:MPZL1:MYO1E:MYORG:NCK1:OSBPL8:PAK2:PHIP:PIK3CD:PLCE1:PLEKHA1:PRKCD:PSEN1:PTK2:PTPN18:PXN:RASA1:RNF115:ROBO1:SIPA1L1:SLC27A4:SLC9A3R1:SREBF1:STUB1:TIPARP:TSC2:VEGFA:ZFAND5:ZFYVE27
CGCGGCG	GO:0021782	glial cell development	14	46	9.78879e-05	0.0259346	ABCA2:ADGRG6:APP:CDK6:DAG1:DICER1:KRAS:LPAR1:NKX2-2:PPP3R1:PSEN1:PTEN:SLC25A46:SOX4
CGCGGCG	GO:0030073	insulin secretion	19	78	0.00017403	0.0267142	ADRA2A:CDK16:FOXO1:GLUD1:IRS1:LRP5:LRRC8A:MYRIP:OSBP:PCLO:PFKL:PPP3CA:REST:SIRT6:SLC25A22:SOX4:SREBF1:TCIRG1:TRPM4
CGCGGCG	GO:0032872	regulation of stress-activated MAPK cascade	21	96	0.00040275	0.0417954	APP:CRK:DUSP16:FOXO1:HIPK3:MAP2K4:MAP2K7:MAP3K4:MAPK1:MAPKBP1:NCOR1:PRDX1:RB1CC1:RELL1:RIPK1:RIPK2:SH3RF1:TAOK1:TRAF3:VEGFA:ZMYND11
CGCGGCG	GO:0051347	positive regulation of transferase activity	47	289	0.000466681	0.0429772	ADNP:ADRA2A:AKAP13:ARRDC4:CALM3:CAMK1:CIB1:CSK:CTNNB1:DAG1:DIPK2A:DSCC1:DVL2:ERN1:FGFR1:FZD5:GAS6:GPRC5C:HNRNPD:IRS1:MAP2K7:MAP3K4:MAPK1:MAPKAPK5:MAPRE3:MASTL:MET:MOB2:NEK7:OSBPL8:PAK2:PCNA:PRKCD:PRNP:PSEN1:PTEN:PTK2:RFC5:ROBO1:RPS3:SNX9:STUB1:SYAP1:TAOK1:TELO2:UBE2S:VEGFA
CGCGGCG	GO:0051403	stress-activated MAPK cascade	24	118	0.000504855	0.0429772	APP:CRK:DUSP16:FOXO1:GPS1:HIPK3:MAP2K4:MAP2K7:MAP3K4:MAPK1:MAPK14:MAPK8:MAPKBP1:NCOR1:PRDX1:RB1CC1:RELL1:RIPK1:RIPK2:SH3RF1:TAOK1:TRAF3:VEGFA:ZMYND11
CGCGGCG	GO:0016575	histone deacetylation	17	72	0.000557258	0.0429772	CHD4:DR1:ELK4:HDAC2:ING2:KAT2A:MAPK8:NIPBL:RBBP7:REST:SIN3A:SIRT6:SMARCA5:SREBF1:VEGFA:YEATS2:ZZZ3
CGCGGCG	GO:0048709	oligodendrocyte differentiation	12	42	0.000583501	0.0429772	ABCA2:CDKN2C:CSK:CTNNB1:DAG1:HDAC2:LPAR1:NKX2-2:PTEN:RHEB:TNFRSF21:WDR1
CGCGGCG	GO:0000904	cell morphogenesis involved in differentiation	50	318	0.000691868	0.047554	ACTN1:ADNP:APBB1:APP:AR:ARHGAP44:AUTS2:CAPRIN2:CIB1:CREB1:CRK:CTNNB1:CTTN:DAG1:DOCK5:ENAH:FBXO45:GOLGA4:HPRT1:KIF5B:LATS2:LIMS1:MET:MICALL2:NEO1:NIN:OLFM1:PAK2:PEAK1:PLOD3:PPP3CA:PSEN1:PTEN:PTK2:PXN:RADIL:RAPH1:ROBO1:SEMA3F:SIN3A:SIPA1L1:SLC25A46:SLC9A3R1:SPART:USP9X:VEGFA:WASL:WDR1:YWHAH:ZFYVE27
CGCGGCG	GO:0048812	neuron projection morphogenesis	41	248	0.000755645	0.047554	ADNP:APBB1:APP:ARHGAP44:AUTS2:CAPRIN2:CREB1:CTNNB1:CTTN:DAG1:DICER1:DVL2:ENAH:FBXO45:GOLGA4:HPRT1:ITSN2:KIF5B:MYO9A:NEO1:NIN:OLFM1:PAK2:PPP3CA:PSEN1:PTEN:PTK2:RAPH1:ROBO1:SEMA3F:SIN3A:SIPA1L1:SLC23A2:SLC25A46:SPART:TAOK1:USP9X:VEGFA:WASL:YWHAH:ZFYVE27
CGCGGCG	GO:0043406	positive regulation of MAP kinase activity	13	49	0.000761388	0.047554	ADRA2A:AKAP13:CSK:DVL2:ERN1:FGFR1:FZD5:MAP2K7:MAP3K4:PSEN1:ROBO1:RPS3:VEGFA
CCGCCC	GO:0007015	actin filament organization	79	241	1.35604e-08	4.38462e-06	ACTN1:ALDOA:ANG:AP1AR:ARFGEF1:ARFIP1:ARHGAP17:ARPC5L:BAIAP2L1:CALD1:CARMIL1:CDC42EP1:CDC42EP3:CDC42EP4:CFL2:CLASP2:COBL:CORO1B:COTL1:CXCL12:DBN1:ENAH:ESAM:EVL:FCHSD2:FERMT2:FLII:FLNA:GBA2:INPP5K:JAK2:LATS1:LPAR1:MET:MICAL2:MICALL2:MLST8:MTOR:MYO5A:MYO5B:MYO6:NEBL:PAK2:PFN1:PFN2:PLEKHG2:PPFIA1:PRKCD:PTGER4:RAC1:RAC3:RASA1:RDX:RHOA:RHOBTB3:RHOC:RHOD:RHOG:RHPN2:ROCK1:S100A10:SNX9:SORBS1:SORBS3:SPTAN…
CCGCCC	GO:0032956	regulation of actin cytoskeleton organization	68	197	1.39924e-08	4.38462e-06	AP1AR:ARFGEF1:ARFIP1:ARHGAP17:ARPC5L:BAIAP2L1:CARMIL1:CDC42EP1:CDC42EP3:CDC42EP4:CFL2:CLASP2:CORO1B:COTL1:CXCL12:DBN1:ECT2:ESAM:EVL:FCHSD2:FERMT2:FLII:FLNA:GBA2:INPP5K:LATS1:LPAR1:MET:MLST8:MTOR:PAK2:PAM:PDGFA:PFN1:PFN2:PLEKHG2:PPFIA1:PRKCD:PTGER4:RAC1:RAC3:RASA1:RDX:RHOA:RHOBTB3:RHOC:RHOD:RHOG:RHPN2:ROCK1:S100A10:SNX9:SORBS3:SPTAN1:SSH1:SSH2:TACSTD2:TAOK1:TAOK2:TJP1:TMOD2:TPM1:TTC8:TWF2:VASP:WAS…
CCGCCC	GO:0045596	negative regulation of cell differentiation	84	274	1.41741e-07	3.10909e-05	ACTB:ANP32B:AP1AR:AREG:ASPM:ASXL1:BMPR2:BRD9:CALR:CD74:CDH1:CDK6:DNMT1:EGFR:EIF2AK4:FERMT2:FOXA1:FOXJ2:FOXO1:FOXO3:GATA3:GRHL2:GSK3B:HDAC5:HDAC7:HMG20A:HNRNPU:HPN:IFRD1:INSIG1:IRX3:ITGAV:LDB1:LIN28A:LRP5:MAPK1:MECP2:MEN1:NF1:NFATC1:NFATC2:NFATC3:NFE2L2:NFKBIA:NKX2-2:NOCT:NR1D1:NR1H2:PDGFB:PTPRS:RARG:RC3H2:REST:RHOA:RNF10:RTN4:RYK:SEMA3F:SEMA4A:SEMA4B:SEMA6A:SOCS5:SPAG9:SPRED2:SPRY1:SRSF6:STAT3:SU…
CCGCCC	GO:1990138	neuron projection extension	33	78	4.40774e-07	7.7347e-05	ADNP:ALCAM:AURKA:AUTS2:BMPR2:CDH1:CXCL12:DBN1:DPYSL2:EIF2AK4:GSK3B:IFRD1:IMPACT:NEDD4L:PAFAH1B1:PLAA:PPP3CB:PRKCZ:PTPRS:RAPH1:RTN4:RYK:SEMA3F:SEMA4A:SEMA4B:SEMA6A:SPAG9:TWF2:ULK2:USP9X:VCL:VEGFA:WASF1
CCGCCC	GO:0031032	actomyosin structure organization	40	104	5.83666e-07	9.84825e-05	CARMIL1:CDC42BPA:CFL2:CLASP2:CNN2:CNN3:CSRP1:ECT2:EPB41L5:EVL:FERMT2:FLII:INPP5K:LPAR1:MET:MTOR:MYH9:NEBL:PAK2:PFN1:PFN2:PPFIA1:PRKAR1A:PTGER4:RAC1:RHOA:RHOC:RHPN2:ROCK1:S100A10:SORBS1:SORBS3:SRC:TACSTD2:TJP1:TMOD2:TPM1:TRPM7:TTC8:VPS4A
CCGCCC	GO:0031334	positive regulation of protein-containing complex assembly	42	112	6.8483e-07	0.000111272	ABCA3:AJUBA:ASAP1:BAIAP2L1:CAND1:CARMIL1:CDC42EP1:CDC42EP3:CDC42EP4:CDKN1B:DHX33:EIF4G1:EVL:FAF1:FCHSD2:FERMT2:GSK3B:ICE1:MECP2:MET:MLST8:MTOR:MYD88:NEK7:NR1H2:PDE4DIP:PFN1:PFN2:PIEZO1:PPP2R5B:RAC1:RHOA:RHOC:SH3GLB1:SKAP1:SLF2:SNX9:SRC:SYK:VASP:VCP:VEGFA
CCGCCC	GO:0000904	cell morphogenesis involved in differentiation	90	318	2.51166e-06	0.000262349	ACTB:ACTN1:ADNP:ALCAM:AP1AR:AR:ATF4:ATRN:AUTS2:B3GNT2:BMPR2:CALR:CARMIL1:CDH1:COBL:CRKL:CXCL12:DAG1:DBN1:DPYSL2:EEF2K:ENAH:EPB41L5:FERMT2:FLNA:FZD3:GATA3:GRHL2:GSK3B:IFRD1:ITGAV:KIF5B:LAMA3:LATS1:LATS2:MAP2K1:MARK2:MET:MICALL2:MINK1:MYH9:NEDD4L:NPTN:NTN4:PAFAH1B1:PAK2:PALLD:PARD6B:PARVA:PDZD7:PLXNB3:PPP3CB:PRMT3:PTK2:PTPRS:RAB10:RAC1:RAC3:RAPH1:RERE:RHOA:RHOG:ROBO1:ROCK1:RTN4:RYK:S100A10:SEMA3F:S…
CCGCCC	GO:0002064	epithelial cell development	38	106	8.02078e-06	0.000616586	ACTA2:AR:ARID4B:ASXL1:ATF4:C1GALT1:CDK6:CLDN1:EPAS1:EPB41L5:FASN:FNDC3A:FOXA1:FZD5:GRHL2:GSK3B:HIF1A:IKBKB:IL6ST:MET:MYD88:NKX2-2:PALLD:PDGFB:PODXL:RARG:RDX:RHEB:ROCK1:SFN:SIDT2:SRC:TJP1:TJP2:TYMS:VCL:VEGFA:YAP1
CCGCCC	GO:0032870	cellular response to hormone stimulus	82	292	9.71578e-06	0.000660293	ADRA2A:AP3S1:APPL1:AR:ATP1A1:BAIAP2L1:BRD8:CALR:CCND3:CDK4:CNOT1:CRY1:CSK:DDX5:DENND4C:EEF2K:FBP1:FBXO32:FKBP4:FOXA1:FOXO1:FOXO3:GAB1:GATA6:GSK3B:HDAC5:HNRNPU:INPP5K:INSIG1:IRS1:JAK2:KLF9:LATS1:LATS2:MEN1:MYO5A:NFE2L2:NR1D1:NR1D2:OSBPL8:PADI2:PAQR8:PCK2:PLPP1:PNPLA3:PRKCD:PRKCZ:PTGER4:PTGES3:PTK2:PTPN1:PTPRA:RAB10:RAB15:RANGAP1:RAP1GDS1:RARG:RDX:RELA:REST:RHOA:ROCK1:RWDD1:SCNN1B:SIK2:SKP2:SLC29A2…
CCGCCC	GO:0007160	cell-matrix adhesion	35	96	1.18552e-05	0.00073252	ACTN1:AJUBA:CDK6:CLASP2:DAG1:EPB41L5:FERMT2:FUT1:GSK3B:ITGA6:ITGAV:ITGB4:JUP:LDB1:MINK1:NF1:POLDIP2:PPFIA1:PRKCZ:PTK2:PTPRA:RAC1:RASA1:RHOA:RHOD:ROCK1:S100A10:SKAP1:SORBS1:SRC:TAOK2:TIAM1:TRPM7:VCL:VEGFA
CCGCCC	GO:0097485	neuron projection guidance	27	67	1.44784e-05	0.000814315	ALCAM:B3GNT2:BMPR2:CXCL12:DAG1:DPYSL2:ENAH:FZD3:GATA3:KIF5B:LAMA3:NPTN:PALLD:PLXNB3:PTK2:RAC1:RHOG:ROBO1:RYK:SEMA3F:SEMA4A:SEMA4B:SEMA6A:SIAH1:TTC8:VASP:VEGFA
CCGCCC	GO:0022604	regulation of cell morphogenesis	51	161	1.5026e-05	0.000824111	ALDOA:AP1AR:BRWD1:CALR:CARMIL1:CDC42EP1:CDC42EP3:CDC42EP4:CFDP1:CORO1B:CRKL:DAG1:DBN1:DVL2:DVL3:EEF2K:FERMT2:FLNA:HPN:LPAR1:MARK2:MYH9:MYO10:NEDD4L:PAFAH1B1:PALM2AKAP2:PARVA:PDZD8:PLAA:PLXNB3:PTK2:RAC1:RAC3:RASA1:RDX:RHOA:RHOBTB3:RHOC:RHOD:RHOG:S100A10:SEMA4A:SPAG9:SRC:ST6GAL1:TACSTD2:TAOK2:TPM1:VEGFA:ZMYM4:ZNF135
CCGCCC	GO:0050920	regulation of chemotaxis	29	75	1.81431e-05	0.000968679	BMPR2:CALR:CD74:CORO1B:CXCL12:DUSP1:FGFR1:GAS6:LPAR1:MAPK1:MET:PADI2:PDGFB:PTK2:RAC1:ROBO1:RYK:SEMA3F:SEMA4A:SEMA4B:SEMA6A:SLC8B1:ST6GAL1:STX3:STX4:USP14:VEGFA:WNK1:ZNF580
CCGCCC	GO:0032535	regulation of cellular component size	60	200	1.81845e-05	0.000968679	ADNP:ARFGEF1:ARPC5L:BAIAP2L1:BLOC1S2:BMPR2:BORCS5:CARMIL1:CDC42EP1:CDC42EP3:CDC42EP4:CDH1:CFL2:CHMP3:COTL1:CXCL12:DBN1:DPYSL2:ESAM:EVL:FCHSD2:FLII:GBA2:GSK3B:IFRD1:LATS1:LRRC8E:MLST8:MTOR:PAFAH1B1:PFN1:PFN2:PLEKHG2:PPP1R15A:PRKCD:PTPRS:RAB11A:RAC1:RARG:RASA1:RB1CC1:RDX:RHOA:RTN4:RYK:SEMA3F:SEMA4A:SEMA4B:SEMA6A:SLC12A9:SNX9:SPTAN1:SSH1:SSH2:TMOD2:TWF2:ULK2:VASP:VEGFA:WDTC1
CCGCCC	GO:0016055	Wnt signaling pathway	64	218	2.06424e-05	0.00102551	ASPM:ATP6V0C:CD24:CPE:CSNK1A1:CSNK1D:CSNK1G3:CTDNEP1:DVL2:DVL3:EGFR:EMD:FBXW11:FERMT2:FOXO1:FOXO3:FZD3:FZD5:GATA3:GID8:GSK3B:IGFBP4:INVS:JADE1:JUP:KLF4:LATS1:LATS2:LDB1:LRP5:LRP6:LRRFIP2:MAPK14:MARK2:MED12:MITF:MKS1:NFATC1:OTULIN:PPM1A:PRICKLE2:RAC1:RAC3:RARG:RHOA:RNF138:RYK:SIAH1:SIAH2:SMURF2:SOX4:SRC:TIAM1:TLE1:TLE3:TLE5:TLE6:TNFAIP3:TRPM4:UBR5:VCP:WNK1:WWTR1:YAP1
CCGCCC	GO:0001525	angiogenesis	58	193	2.361e-05	0.00111373	AGO2:ANG:ATP2B4:BTG1:C1GALT1:CALD1:DAG1:DDAH1:E2F7:EGLN1:ENG:EPAS1:FLNA:FOXJ2:FUT1:FZD5:GAB1:GATA6:GLUL:GTF2I:HDAC5:HDAC7:HIF1A:HK2:HTATIP2:ITGAV:JUN:JUP:KLF4:MAPK14:MECP2:MTDH:MYH9:NF1:NFE2L2:OTULIN:PARVA:PDGFA:PIK3CD:PLCG1:PTK2:RHOA:ROBO1:ROCK1:SEMA4A:SEMA6A:SPHK1:SRPK2:STAT3:STIM1:SYK:TGFA:TGFBI:TJP1:TNFAIP3:UBP1:VEGFA:YWHAZ
CCGCCC	GO:0048858	cell projection morphogenesis	74	263	2.44488e-05	0.00111726	ACTB:ADNP:ALCAM:ANO1:AURKA:AUTS2:B3GNT2:BMPR2:CDH1:COBL:CORO1B:CXCL12:DAG1:DBN1:DPYSL2:DVL2:DVL3:EEF2K:EIF2AK4:ENAH:FZD3:GATA3:GSK3B:IFRD1:IMPACT:KIF5B:LAMA3:MAP2K1:MARK2:MINK1:NEDD4L:NPTN:PAFAH1B1:PAK2:PALLD:PARD6B:PLAA:PLXNB3:PPP3CB:PRKCZ:PRMT3:PTK2:PTPRS:RAB10:RAC1:RAPH1:RERE:RHOA:RHOG:ROBO1:ROCK1:RTN4:RYK:SEMA3F:SEMA4A:SEMA4B:SEMA6A:SIAH1:SPAG9:SRC:TAOK1:TAOK2:TIAM1:TOP2B:TTC8:TWF2:ULK2:USP9X…
CCGCCC	GO:0043434	response to peptide hormone	60	202	2.53288e-05	0.00114554	AP3S1:APPL1:AREG:BAIAP2L1:CCND3:CDK4:CDKN1B:CRY1:CSK:CXCL12:DAG1:DENND4C:EEF2K:EIF6:FBP1:FOXO1:GAB1:GNAI1:GSK3B:HADH:HDAC5:INPP5K:INSIG1:IRS1:JAK2:LRP6:MAPK14:MEN1:MTOR:MYO5A:NFE2L2:OSBPL8:PCK2:PNPLA3:PRKCD:PRKCZ:PTK2:PTPN1:PTPRA:RAB10:RAB15:RANGAP1:RAP1GDS1:RELA:ROCK1:SCNN1B:SIK2:SLC29A2:SLC39A14:SNX5:SORBS1:SRC:SRD5A1:SRSF4:SRSF6:STAT3:TBC1D4:WDTC1:YWHAG:ZDHHC7
CCGCCC	GO:0030336	negative regulation of cell migration	43	131	2.65307e-05	0.0011639	ARID4B:ATP2B4:CALR:CD74:CDH1:CITED2:CLASP2:CNN2:CORO1B:CXCL12:DAG1:DUSP1:ENG:EVL:FOXO3:HDAC5:JUP:KLF4:LRCH1:MECP2:MITF:NF1:NFE2L2:NR2F2:OSBPL8:PADI2:PFN2:PLXNB3:PTGER4:RAC1:RAP2B:RBBP4:RHOA:ROBO1:STAT3:SVBP:TACSTD2:TET1:TP53INP1:TPM1:TRIB1:VCL:WASL
CCGCCC	GO:2000027	regulation of animal organ morphogenesis	21	48	2.97781e-05	0.00126394	AR:CITED2:DVL2:DVL3:FZD3:GATA3:MED12:MKS1:NTN4:PDGFA:PRICKLE2:RAC1:RHOA:ROBO1:RYK:SMURF2:SP6:SPRY1:TACSTD2:TIAM1:VEGFA
CCGCCC	GO:0032103	positive regulation of response to external stimulus	49	158	4.08608e-05	0.0016296	AKIRIN2:AP1G1:BMPR2:CALR:CAMK2N1:CD74:CD81:CEBPB:CXCL12:FEM1A:FGFR1:FLNA:GAS6:IKBKB:IL6ST:JAK2:LAMP1:LPAR1:LRSAM1:MAPK1:MET:NECTIN2:NFKBIA:NFKBIZ:OPTN:OSMR:PAK2:PARP9:PDGFB:POLR3D:PTGER3:PTGER4:PTK2:PUM1:RAC1:RIPK2:SETD4:SFPQ:SRC:STX3:STX4:SYK:TRIM41:TRIM62:VEGFA:WNK1:XRCC5:ZNF580:ZP3
CCGCCC	GO:0010631	epithelial cell migration	44	138	4.77073e-05	0.00184515	ATP2B4:BMPR2:CALR:CLASP2:CORO1B:EPB41L5:EVL:FGFR1:FUT1:GATA3:GLUL:HDAC5:HDAC7:HIF1A:JUN:JUP:KLF4:LGALS8:MAP2K3:MECP2:MET:MTOR:MYH9:NF1:NFE2L2:NR2F2:PDGFB:PFN1:PFN2:PIK3CD:PLCG1:PTK2:RAB11A:RAC1:RHOA:ROBO1:ROCK1:RTN4:SEMA4A:SRC:SVBP:TACSTD2:VEGFA:ZNF580
CCGCCC	GO:0045666	positive regulation of neuron differentiation	15	30	6.27047e-05	0.0022548	CSNK1D:CXCL12:ECT2:EIF4G1:FGFR1:FOXA1:IMPACT:IRX3:LIN28A:NKX2-2:REST:RHOA:SPAG9:TCF12:TGIF2
CCGCCC	GO:0060326	cell chemotaxis	33	96	8.15411e-05	0.00271001	ARHGEF16:CALR:CD74:CORO1B:CRKL:CXADR:CXCL12:CXCL16:DUSP1:FGFR1:GAB1:GAS6:GBF1:HSD3B7:IL17RC:LPAR1:MAPK1:MET:PADI2:PARVA:PDGFB:PIK3CD:PLXNB3:PRKCD:PTK2:RAC1:RHOG:SLC8B1:SYK:TRPM4:VEGFA:WNK1:ZNF580
CCGCCC	GO:0032102	negative regulation of response to external stimulus	43	137	8.72633e-05	0.00287838	ATG5:CLASP2:CORO1B:DUSP1:FAM3A:FEM1A:GATA3:INPP5F:ITCH:KLF4:MAPK14:NLRX1:NR1D1:NR1D2:NR1H2:OTULIN:PADI2:PCBP2:PDGFA:PDGFB:PLCG1:PRKCD:PROS1:PTGER4:PTPRS:RHBDF2:ROBO1:RYK:SEC14L1:SEMA3F:SEMA4A:SEMA4B:SEMA6A:SERPING1:SOCS5:SRC:ST6GAL1:SYK:TNFAIP3:TRAFD1:TRIB1:YES1:YTHDF2
CCGCCC	GO:0010594	regulation of endothelial cell migration	28	77	9.13673e-05	0.0029691	ATP2B4:BMPR2:CALR:FGFR1:FUT1:GATA3:GLUL:HDAC5:HDAC7:HIF1A:JUP:KLF4:MAP2K3:MECP2:MET:NF1:NFE2L2:NR2F2:PDGFB:PIK3CD:PLCG1:PTK2:RAC1:RHOA:SEMA4A:SVBP:VEGFA:ZNF580
CCGCCC	GO:0050770	regulation of axonogenesis	24	62	9.21904e-05	0.00297382	ADNP:BMPR2:CDH1:CXCL12:DBN1:GSK3B:IFRD1:MAP2K1:MARK2:PAFAH1B1:PAK2:PLXNB3:PTPRS:ROBO1:RTN4:RYK:SEMA3F:SEMA4A:SEMA4B:SEMA6A:TIAM1:TWF2:ULK2:VEGFA
CCGCCC	GO:0003206	cardiac chamber morphogenesis	18	41	0.0001038	0.00327605	BMPR2:CITED2:CPE:DSP:EGLN1:ENG:FHL2:FKBP1A:GATA3:GATA6:GRHL2:HIF1A:MKS1:NSD2:PARVA:ROBO1:SOX4:TPM1
CCGCCC	GO:0008015	blood circulation	46	152	0.000133515	0.00390487	ACTA2:ADRA2A:AR:ATG5:ATP1A1:ATP2A2:ATP2A3:ATP2B4:BMPR2:CACNA2D1:CXADR:CXCL12:DDAH1:DSP:EPAS1:FERMT2:FLNA:GAA:GAS6:GATA6:IRX3:JAK2:JUP:LRP5:MAP2K3:MECP2:MTOR:NEDD4L:NR2F2:PDGFB:PLCB3:RAP1GDS1:RHOA:ROCK1:SCNN1B:SERPING1:SRC:THRA:TJP1:TJP2:TMEM65:TPM1:TRPM4:VEGFA:WNK1:YES1
CCGCCC	GO:0030516	regulation of axon extension	18	43	0.000217243	0.00554021	ADNP:BMPR2:CDH1:CXCL12:DBN1:DPYSL2:GSK3B:IFRD1:PAFAH1B1:PTPRS:RTN4:RYK:SEMA3F:SEMA4A:SEMA4B:SEMA6A:TWF2:VEGFA
CCGCCC	GO:0090276	regulation of peptide hormone secretion	25	70	0.000295919	0.00697955	AACS:ADRA2A:ANO1:C2CD2L:CDK16:FOXO1:GLUD1:GLUL:HADH:HIF1A:IRS1:JAK2:LRP5:NR1D1:PCK2:PFKL:PPP3CB:REST:SIDT2:SLC8B1:SLC9B2:SOX4:STX4:TCIRG1:TRPM4
CCGCCC	GO:0022409	positive regulation of cell-cell adhesion	34	107	0.000358516	0.00823461	ACTB:AP3D1:CD24:CD74:CD81:CITED2:CSK:DHPS:FOXA1:FOXO3:GATA3:HSPD1:IL6ST:JAK2:MAGI1:MYO10:NFAT5:NFKBIZ:PIEZO1:PODXL:PRKCZ:RELA:RHOA:RIPK2:SKAP1:SLC7A1:SOCS5:SOX4:SRC:ST3GAL4:SYK:TJP1:YES1:ZP3
CCGCCC	GO:0042060	wound healing	53	190	0.000424585	0.00930843	ACTA2:ACTB:ADRA2A:AHNAK:AJUBA:ARFGEF1:ARL8B:CHMP1A:CHMP2B:CHMP3:CLASP2:CLDN1:CNN2:CORO1B:CSRP1:DAG1:DGKE:DSP:ENTPD2:FERMT2:FLNA:GAS6:HIF1A:IL6ST:JAK2:MAPK14:MTOR:MYH9:NF1:NFE2L2:PABPC4:PDGFA:PDGFB:PRKCD:PROS1:PTK2:RAP2B:RHOA:RHOC:S100A10:SERPING1:SMPD1:SRC:SRSF6:ST3GAL4:SYK:TGFA:TNFAIP3:TPM1:VCL:VEGFA:VPS4A:YAP1
CCGCCC	GO:0048762	mesenchymal cell differentiation	31	96	0.000470018	0.0100584	CITED2:CLASP2:DAG1:DDX5:ENG:EPB41L5:FERMT2:FGFR1:FLNA:FOXA1:GATA3:GSK3B:HIF1A:HPN:LRP6:MAPK1:MTOR:POFUT2:PTK2:ROCK1:RTN4:SEMA3F:SEMA4A:SEMA4B:SEMA6A:SPRED2:SPRY1:TASOR:TIAM1:TRIM62:WWTR1
CCGCCC	GO:0002009	morphogenesis of an epithelium	62	232	0.000510332	0.0108156	ACTB:AJUBA:APAF1:AR:AREG:CITED2:CLASP2:COBL:DAG1:DVL2:DVL3:EGFR:ENG:EPB41L5:EXOC5:FERMT2:FLNA:FOXA1:FZD3:FZD5:GATA3:GRHL2:HIF1A:IRX3:KLF4:LAMA3:LMO4:LRP5:MED12:MET:MICAL2:MKS1:MTOR:NTN4:PAFAH1B1:PDGFA:PFN1:PIK3CD:PODXL:PRICKLE2:RAB10:RAC1:RALA:RARG:RHOA:RHOC:RYK:SETDB2:SMURF2:SOX4:SPRY1:SRC:STIL:SUFU:TACSTD2:TIAM1:TTC8:VASP:VCL:VEGFA:YAP1:ZDHHC7
CCGCCC	GO:0001678	cellular glucose homeostasis	24	69	0.000606176	0.0124266	ADRA2A:ANO1:C2CD2L:CDK16:ERN1:FOXO1:FOXO3:GAS6:HIF1A:HK1:HK2:LIN28A:LRP5:MEN1:NR1D1:PCK2:PDK3:PPP3CB:SIDT2:SLC39A14:SLC9B2:SOX4:STX4:TRPM4
CCGCCC	GO:0071417	cellular response to organonitrogen compound	74	290	0.0006806	0.0138231	ACTB:AHR:ANO1:AP3S1:APPL1:ATF4:ATP2B4:BAIAP2L1:CACNA2D1:CCND3:CDH1:CDK4:CEBPB:CPEB4:CSK:DENND4C:DNMT1:EEF2K:EGFR:FBP1:FDX1:FLNA:FOXO1:FOXO3:GAB1:GNAI3:GSK3B:HDAC5:IMPACT:INPP5K:INSIG1:IRS1:JAK2:JUN:JUP:KLF11:KLF3:MAPK1:MEN1:MTOR:MYO5A:NFE2L2:OSBPL8:PCK2:PNPLA3:PRKCD:PRKCZ:PTK2:PTPN1:PTPRA:RAB10:RAB15:RANGAP1:RAP1GDS1:RELA:RIPK2:ROCK1:SCNN1B:SIK2:SLC29A2:SLC39A14:SNX5:SORBS1:SRC:SRD5A1:SSH1:STAT3:…
CCGCCC	GO:0010811	positive regulation of cell-substrate adhesion	21	58	0.000716703	0.014357	CALR:CARMIL1:CDK6:CRKL:DAG1:EPB41L5:FERMT2:FLNA:FUT1:GSK3B:JAK2:JUP:PDGFB:POLDIP2:PRKCZ:RAC1:RAC3:ROCK1:S100A10:SKAP1:VEGFA
CCGCCC	GO:0010634	positive regulation of epithelial cell migration	25	75	0.000962829	0.018051	BMPR2:CALR:CLASP2:EPB41L5:FGFR1:FUT1:GATA3:HDAC7:HIF1A:JUN:MAP2K3:MET:MTOR:NFE2L2:PDGFB:PFN1:PIK3CD:PLCG1:PTK2:RAB11A:RAC1:RTN4:SRC:VEGFA:ZNF580
CCGCCC	GO:0002437	inflammatory response to antigenic stimulus	11	23	0.000981846	0.0181745	AHCY:CD81:GATA3:MAPK14:PLCG1:PNMA1:RHBDF2:SRC:SYK:YES1:ZP3
CCGCCC	GO:0002429	immune response-activating cell surface receptor signaling pathway	28	88	0.00112223	0.0203439	APPL1:CACNB3:CD81:CRKL:CSK:ELF1:GATA3:IKBKB:MAPK1:NECTIN2:NFATC2:NFKBIZ:PAK2:PIK3CD:PLCG1:PRKCD:PTK2:RAB29:RBCK1:RC3H2:RELA:RIPK2:SKAP1:SPG21:SRC:SYK:WNK1:YES1
CCGCCC	GO:0002460	adaptive immune response based on somatic recombination of immune receptors built from immunoglobulin superfamily domains	32	105	0.00117217	0.0209037	AHR:CD74:CD81:FZD5:GATA3:HSPD1:JAK2:JUNB:MSH6:MTOR:MYD88:NECTIN2:NFKBIZ:NSD2:PPP3CB:PRKCD:PRKCZ:RC3H2:RELB:RIF1:RIPK2:RNF168:RNF8:SEMA4A:SERPING1:SOCS5:STAT3:STX7:TCIRG1:TNFAIP3:TRPM4:ZP3
CCGCCC	GO:0007369	gastrulation	25	76	0.00119461	0.021132	AHDC1:BMPR2:CLASP2:COL12A1:DAG1:DUSP1:DUSP4:DVL2:EPB41L5:ETS2:GATA6:ITGAV:ITGB4:KLF4:LAMA3:LDB1:LRP5:MAP2K1:POFUT2:PRKAR1A:RIC8A:TASOR:TGIF2:WNK1:ZBTB17
CCGCCC	GO:0003151	outflow tract morphogenesis	12	27	0.00130277	0.022543	BMPR2:CITED2:CRKL:DVL2:ENG:GATA6:HIF1A:JUN:NIPBL:PARVA:ROBO1:VEGFA
CCGCCC	GO:0034637	cellular carbohydrate biosynthetic process	14	34	0.00131034	0.022543	B3GNT2:B3GNT3:B3GNT4:CSGALNACT2:FBP1:GBE1:GSK3B:INPP5K:IRS1:ISYNA1:NR1D1:PCK2:PTGES3:SORBS1
CCGCCC	GO:0002685	regulation of leukocyte migration	25	77	0.00147298	0.0245701	CALR:CD74:CD81:CNN2:CRKL:CXCL12:DUSP1:GAS6:LRCH1:MAPK1:MYD88:NF1:PADI2:PTGER4:PTK2:RAC1:RHOA:RHOG:SLC8B1:ST3GAL4:VEGFA:WASL:WNK1:ZNF580:ZP3
CCGCCC	GO:0048565	digestive tract development	15	38	0.00148661	0.0247036	C1GALT1:COBL:CRKL:EGFR:EPB41L5:FZD5:GATA6:HIF1A:IL6ST:NIPBL:NKX2-2:PTK6:SRC:TYMS:YAP1
CCGCCC	GO:1901890	positive regulation of cell junction assembly	14	35	0.00182787	0.0293732	ADNP:CLDN1:CLSTN1:EEF2K:EPB41L5:FERMT2:IRX3:LRRN1:POLDIP2:RAC1:ROCK1:S100A10:SEMA4A:VEGFA
CCGCCC	GO:0002819	regulation of adaptive immune response	24	74	0.00184654	0.0294573	AHR:AKIRIN2:CD81:EIF2AK4:FZD5:GATA3:HSPD1:IL6ST:JAK2:JUNB:NECTIN2:NFKBIZ:NSD2:PPP3CB:PRKCZ:RC3H2:RIF1:RIPK2:SKAP1:SOCS5:STX7:TNFAIP3:TRPM4:ZP3
CCGCCC	GO:0050679	positive regulation of epithelial cell proliferation	26	83	0.00213031	0.032338	ANG:AR:AREG:BMPR2:CLDN1:CXCL12:EGFR:FGFR1:GLUL:HIF1A:HPN:JUN:NF1:NME2:PDGFB:PIK3CD:PLCG1:PLXNB3:RTN4:SRSF6:STAT3:TGFA:TNFAIP3:VEGFA:YAP1:ZNF580
CCGCCC	GO:0044264	cellular polysaccharide metabolic process	16	43	0.00216813	0.0326859	B3GNT2:B3GNT3:B3GNT4:CSGALNACT2:GAA:GABARAPL1:GBE1:GSK3B:IL6ST:INPP5K:IRS1:NR1D1:PTGES3:PYGL:RB1CC1:SORBS1
CCGCCC	GO:0032233	positive regulation of actin filament bundle assembly	13	32	0.00224058	0.0334335	CARMIL1:EVL:FERMT2:LPAR1:MTOR:PFN1:PFN2:RAC1:RHOA:RHOC:S100A10:SORBS3:TPM1
CCGCCC	GO:0009311	oligosaccharide metabolic process	11	25	0.00228054	0.033686	B3GALNT1:CTBS:FBP1:FUT1:GAA:GANC:GM2A:MGAT2:NAGA:ST3GAL4:ST6GALNAC4
CCGCCC	GO:0045766	positive regulation of angiogenesis	20	59	0.00239557	0.0346843	AGO2:BTG1:DDAH1:ENG:FUT1:GAB1:GATA6:HIF1A:HK2:JUP:KLF4:MTDH:NFE2L2:PIK3CD:PLCG1:SPHK1:STAT3:STIM1:TJP1:VEGFA
CCGCCC	GO:0050804	modulation of chemical synaptic transmission	38	136	0.00253726	0.0363082	ADNP:ADRA2A:AKAP7:ATF4:ATP2A2:CDH1:CLSTN1:DBN1:DGKE:DLGAP4:EGLN1:EIF2AK4:GLUL:GSK3B:HOMER1:JAK2:KIF5B:MAPK1:MECP2:MTMR2:NCDN:NF1:NPTN:PFN2:PPP3CB:PRKCZ:PTPRA:RAB26:SHANK2:SLC30A1:SLC38A1:SRC:STAU1:STX3:STX4:USP46:YWHAG:ZDHHC3
CCGCCC	GO:0050778	positive regulation of immune response	51	195	0.00254083	0.0363082	AKIRIN2:AP1G1:APPL1:CACNB3:CD74:CD81:CRKL:CSK:EIF2AK4:ELF1:FZD5:GATA3:HSPD1:IKBKB:IL6ST:JAK2:LAMP1:MAPK1:NECTIN2:NFATC2:NFKBIZ:NSD2:PAK2:PARP9:PIK3CD:PLCG1:POLR3D:PRKCD:PRKCZ:PTK2:RAB29:RBCK1:RC3H2:RELA:RIF1:RIPK2:SERPING1:SFPQ:SKAP1:SOCS5:SPG21:SRC:STX4:STX7:SYK:TRIM41:TRIM62:WNK1:XRCC5:YES1:ZP3
CCGCCC	GO:0003015	heart process	26	84	0.00256928	0.0363595	ATG5:ATP1A1:ATP2A2:ATP2A3:ATP2B4:CACNA2D1:CXADR:DSP:EPAS1:FLNA:GAA:GATA6:IRX3:JAK2:JUP:MAP2K3:MTOR:NEDD4L:RAP1GDS1:SRC:THRA:TMEM65:TPM1:TRPM4:WWTR1:YAP1
CCGCCC	GO:0003281	ventricular septum development	12	29	0.00273512	0.0378517	AP2B1:BMPR2:CITED2:CNTRL:EGLN1:GATA3:LMO4:NPRL3:NSD2:ROBO1:SOX4:SUFU
CCGCCC	GO:0048659	smooth muscle cell proliferation	21	64	0.00296217	0.0399847	ANG:BMPR2:CDKN1B:DNMT1:ERN1:FOXJ2:GNAI3:JAK2:JUN:MEF2D:MYD88:NF1:PDGFB:POLDIP2:RHOA:SF1:SRC:TNFAIP3:TPM1:TRIB1:XRCC5
CCGCCC	GO:0010720	positive regulation of cell development	35	124	0.00306314	0.041133	ADNP:ASPM:AURKA:BMPR2:CALR:CARMIL1:CRKL:CXCL12:DAG1:DBN1:EEF2K:FERMT2:FLNA:FZD3:HIF1A:IL6ST:MAP2K1:MECP2:MTOR:NKX2-2:NPTN:PAFAH1B1:PLXNB3:RAC1:RAC3:RHEB:ROBO1:S100A10:SLC9B2:SPEN:TIAM1:TRIB1:TWF2:VEGFA:XRCC5
CCGCCC	GO:0031333	negative regulation of protein-containing complex assembly	26	85	0.00308282	0.041133	ARFGEF1:CARMIL1:CLDN7:CPTP:DYRK1A:FKBP4:FLII:GSK3B:IMPACT:LCMT1:LMO4:PFN1:PFN2:PPM1A:PRKCD:PRKCZ:PTGER4:RDX:SPTAN1:SRC:SSH1:SSH2:THRA:TMOD2:TWF2:ZNF827
CCGCCC	GO:0003018	vascular process in circulatory system	25	81	0.00321172	0.0423118	ACTA2:ADRA2A:ATG5:ATP2A3:ATP2B4:ATP8A1:BMPR2:DDAH1:FERMT2:RAP1GDS1:RHOA:ROCK1:SCNN1B:SLC19A1:SLC1A4:SLC29A2:SLC38A1:SLC5A3:SLC7A1:SRC:TJP1:TJP2:TRPM4:VEGFA:YES1
CCGCCC	GO:0001736	establishment of planar polarity	14	37	0.00337337	0.0432719	DVL2:DVL3:EXOC5:FZD3:MED12:MKS1:PAFAH1B1:PRICKLE2:RAC1:RHOA:RYK:SMURF2:TIAM1:TTC8
CCGCCC	GO:0031349	positive regulation of defense response	30	103	0.00353843	0.0444788	AKIRIN2:AP1G1:CAMK2N1:CD81:CEBPB:FEM1A:IKBKB:IL6ST:JAK2:LAMP1:LRSAM1:NECTIN2:NFKBIA:NFKBIZ:OPTN:OSMR:PAK2:PARP9:POLR3D:PTGER3:PTGER4:RIPK2:SETD4:SFPQ:SRC:SYK:TRIM41:TRIM62:XRCC5:ZP3
CCGCCC	GO:0010927	cellular component assembly involved in morphogenesis	15	41	0.0035694	0.0444857	CFL2:CLASP2:CSRP1:DAG1:FLII:GNPAT:ITGB4:MFSD14A:MTMR2:NEBL:NECTIN2:PAFAH1B1:PRKAR1A:TMOD2:TPM1
UCCUCU	GO:0043549	regulation of kinase activity	63	378	1.55748e-05	0.0263002	ADAR:AMBRA1:ANKRD54:ATP2B4:BCL10:BLM:BMPR2:CAMK2N1:CCNF:CCNG1:CCNT2:CD24:CD74:CDC25C:CDK5:CDKN1B:CHORDC1:CISH:CSF1:CSK:DIPK2A:DUSP1:DUSP16:ECT2:ERN1:FGFR1:FZD5:HIPK3:IL18:INPP5K:JAK2:JTB:LDB1:MAGED1:MAP2K3:MAP2K5:MOB1B:MST1R:NR2F2:PDCD10:PDGFB:PIK3R1:PRNP:PTEN:RANBP2:RAP2B:ROBO1:RYK:SH3BP5L:SLC9A3R1:SMCR8:SMPD1:SRC:TAF7:TAOK3:TIRAP:TRAF6:TSC1:VLDLR:WARS1:WNK1:YWHAG:ZNF675
SGCSGCS	GO:0060491	regulation of cell projection assembly	86	120	1.6856e-07	0.000226928	ABI2:ABITRAM:ACTR2:ACTR3:AGRN:AKIRIN1:ARAP1:ARF6:ARHGAP35:ARHGAP44:ARPC2:ATG5:ATP7A:ATP8B1:AUTS2:BCAS3:BRK1:CAPZB:CCP110:CDC42EP1:CDC42EP2:CDC42EP3:CDC42EP4:CENPJ:CEP120:CNTROB:COBL:CORO1C:CYFIP1:CYLD:DCDC2:DEF8:DNM2:EPS8:EPS8L2:EVL:F2RL1:GSK3B:HTT:IFT20:INTU:KIF24:LIMK2:MAP4:MIEN1:MNS1:MPHOSPH9:MTOR:MYO10:NDEL1:ODF2:ODF2L:PFN1:PFN2:PLCE1:PLD1:PLEK2:PLEKHM1:PLXNB3:PODXL:PRKCD:RAB3IP:RAB5A:RAC1:RA…
SGCSGCS	GO:0048858	cell projection morphogenesis	166	263	8.08795e-07	0.000330135	ABI2:ABITRAM:ACTB:ACTR2:ADNP:AFG3L2:ALCAM:ANK3:ANO1:APBB1:APLP2:APP:ARHGAP35:ARHGAP4:ARHGAP44:ARMCX5-GPRASP2:ARPIN:ARTN:ATP7A:AUTS2:B3GNT2:BMPR2:BTBD3:CAPRIN2:CDH1:CDK5:CDKL3:CNP:COBL:CORO1C:CPNE1:CRABP2:CREB1:CTNNB1:CTTN:CUL7:CYFIP1:DAG1:DBN1:DBNL:DCDC2:DICER1:DIP2A:DIP2B:DNM2:DOCK7:DTNBP1:DVL2:DVL3:ECE1:EEF2K:EFNA3:EFNB1:EIF2AK4:ENAH:ERBB2:FBXO45:FEZ1:FEZ2:FZD3:FZD4:GATA3:GDI1:GOLGA4:GSK3B:HPRT…
SGCSGCS	GO:0000904	cell morphogenesis involved in differentiation	196	318	9.79803e-07	0.000338409	ABI2:ABITRAM:ACTB:ACTN1:ACTN4:ACTR2:ADNP:AFG3L2:ALCAM:ANK3:AP1AR:APBB1:APLP2:APP:AR:ARHGAP35:ARHGAP4:ARHGAP44:ARL13B:ARMCX5-GPRASP2:ARPC2:ARTN:ATF4:AUTS2:B3GNT2:BMPR2:BTBD3:C1QBP:CAPRIN2:CDH1:CDK5:CDKL3:CIB1:CNP:COBL:CORO1C:CRABP2:CREB1:CRK:CRKL:CTNNB1:CTTN:CUL7:CYFIP1:DAG1:DBN1:DBNL:DCDC2:DIP2A:DIP2B:DNM2:DOCK5:DOCK7:DTNBP1:ECE1:EEF2K:EFNA3:EFNB1:ENAH:EP300:EPB41L5:ERBB2:FBXO45:FERMT2:FEZ1:FEZ2:…
SGCSGCS	GO:0032870	cellular response to hormone stimulus	180	292	2.6863e-06	0.000670082	ACSL1:ACVR1:ADIPOR1:ADIPOR2:ADRA2A:AHCYL1:AKAP8:AKT2:APPL2:APRT:AR:ARID5A:ATP1A1:ATP2B1:ATP5F1A:BAIAP2L1:BBS2:BCAR1:BCAR3:BCAS3:BRD8:BRIP1:C2CD5:CCND3:CDK4:CFLAR:CLOCK:CNOT1:CNOT9:CRK:CRY1:CSF1:CSK:CTSH:CTSL:CYFIP1:DENND4C:EEF2K:EIF4EBP2:EP300:EPRS1:ERRFI1:ESR1:ESR2:FBP1:FBXO32:FKBP4:FOXA1:FOXO1:FOXO3:FOXP1:GAB1:GAS2L1:GATA6:GCLC:GNAI2:GNB1:GRB2:GSK3B:HDAC5:HNRNPU:HSF1:INPP5K:IRS1:JAK1:KANK2:KDM1…
SGCSGCS	GO:0071417	cellular response to organonitrogen compound	178	290	4.49035e-06	0.00096008	ACTB:ACTR2:ADIPOR1:AHCYL1:AHR:AKAP9:AKT2:ANO1:APP:APPL2:APRT:ARHGEF2:ARRB2:ATF4:ATP2B1:ATP7A:BAIAP2L1:BCAR1:BCAR3:BLM:BRIP1:C2CD5:CACNA2D1:CACNB1:CAPN2:CCND3:CDH1:CDK4:CDK5:CEBPB:CFLAR:COL4A6:CPEB4:CRK:CSK:CTNNB1:CYFIP1:DENND4C:DNM2:DTNBP1:EEF2K:EGFR:EIF4EBP2:EPRS1:ERRFI1:EZH2:EZR:FBP1:FDX1:FOXO1:FOXO3:GAB1:GCLC:GNAI2:GNAI3:GNAS:GNB1:GNB5:GOLPH3:GRB2:GSK3B:HDAC2:HDAC5:HNRNPAB:HNRNPD:HSF1:HSPA5:IG…
SGCSGCS	GO:0016055	Wnt signaling pathway	137	218	1.02479e-05	0.00153378	AMER1:AMOTL2:ANKRD6:APP:ATP6AP2:ATP6V0C:BAMBI:BCL7B:BTRC:C12orf43:CAPRIN2:CCNY:CD24:CDC73:CPE:CSNK1A1:CSNK1D:CSNK1G3:CSNK2A1:CTDNEP1:CTNNB1:CTNNBIP1:CTR9:CYLD:DAPK3:DCDC2:DLX3:DVL2:DVL3:EGFR:EMD:FBXW11:FERMT1:FERMT2:FOXO1:FOXO3:FRMD8:FZD3:FZD4:FZD5:GATA3:GID8:GRK6:GSK3B:HHEX:HMGXB4:IFT20:IGFBP4:INVS:ITGA3:JADE1:JRK:JUP:KLF4:KLHL12:KPNA1:LATS1:LATS2:LDB1:LMBR1L:LRP5:LRP6:LRRFIP2:LYPD6:LZTS2:MAD2L2…
SGCSGCS	GO:0043434	response to peptide hormone	125	202	6.94643e-05	0.00567082	ADIPOR1:AHCYL1:AKT2:APPL2:APRT:AREG:ATP2B1:BAIAP2L1:BCAR1:BCAR3:BRIP1:C2CD5:CCND3:CDK4:CDKN1B:CFLAR:CREB1:CRK:CRY1:CSK:CYC1:CYFIP1:DAG1:DENND4C:EEF2K:EIF2B1:EIF4EBP2:EIF6:EPRS1:ERRFI1:FBP1:FOXO1:GAB1:GCLC:GNAI1:GNAI2:GRB2:GSK3B:HADH:HDAC5:HSF1:IGFBP5:INPP5K:IRS1:JAK1:KBTBD2:KHK:LEPROTL1:LPIN1:LPIN3:LRP6:MAPK14:MAX:MEN1:MTOR:MYO5A:NCK1:NCL:NCOA2:NCOA5:NDEL1:NFE2L2:OSBPL8:PARP1:PCK2:PDK2:PDK4:PHIP:…
SGCSGCS	GO:0035239	tube morphogenesis	205	351	8.25823e-05	0.00617443	ACVR1:ADAM15:ADIPOR2:AGGF1:AGO1:AGO2:AHI1:AMOTL2:APAF1:AR:AREG:ARHGAP35:ARID2:ARL13B:B4GALT1:BAX:BCAS3:BCL10:BMPR1A:BMPR2:BTG1:BTRC:C1GALT1:CALD1:CEP290:CHD7:CIB1:COBL:CSF1:CTNNB1:CTNNBIP1:CTSH:CUL7:DAG1:DDAH1:DNAAF1:DVL2:DVL3:E2F2:E2F7:E2F8:EFNA3:EGFL7:EGFR:EGLN1:ELK3:EMP2:ENG:EPAS1:EPB41L5:EPN1:EPN2:ERAP1:ERBB2:ESR1:FLT4:FOXA1:FOXJ2:FOXP1:FUT1:FZD3:FZD4:FZD5:GAB1:GADD45A:GATA2:GATA3:GATA6:GLMN:…
SGCSGCS	GO:0022604	regulation of cell morphogenesis	102	161	8.52594e-05	0.00617443	ACTN4:ACTR2:ALDOA:AP1AR:ARAP1:ARHGAP35:ARMCX5-GPRASP2:ARPC2:ARPIN:BAMBI:BRWD1:C1QBP:CAPRIN2:CAPZB:CDC42EP1:CDC42EP2:CDC42EP3:CDC42EP4:CDC42SE1:CDKL3:CFDP1:CIB1:CORO1C:CRK:CRKL:CUL7:CYFIP1:DAG1:DAPK3:DBN1:DBNL:DNM2:DOCK5:DVL2:DVL3:EEF2K:EPS8:EZR:FBLIM1:FERMT2:FGD4:FGD6:FZD4:GNA13:HPN:ITGB1BP1:ITSN2:LARP4:LIMS1:LPAR1:MELTF:MOV10:MUL1:MYH9:MYL12B:MYO10:MYO9A:P4HB:PAFAH1B1:PALM2AKAP2:PARP6:PARVA:PARV…
SGCSGCS	GO:0032715	negative regulation of interleukin-6 production	12	12	0.000165335	0.0096357	ARRB1:ARRB2:CSK:GAS6:IL27RA:NLRX1:RABGEF1:SELENOS:SIRPA:SOCS5:TNFAIP3:ZC3H12A
SGCSGCS	GO:0120034	positive regulation of plasma membrane bounded cell projection assembly	45	63	0.000171952	0.0096357	ABI2:ACTR2:ACTR3:AGRN:AKIRIN1:ARAP1:ARHGAP35:ARPC2:ATP7A:AUTS2:BCAS3:BRK1:CCP110:CDC42EP1:CDC42EP2:CDC42EP3:CDC42EP4:CENPJ:CEP120:COBL:CYFIP1:DEF8:DNM2:EPS8:EPS8L2:F2RL1:GSK3B:HTT:IFT20:MIEN1:MNS1:MTOR:NDEL1:PFN1:PLCE1:PLEK2:PLEKHM1:RAC1:RALA:SEPTIN9:TGFB3:TGFBR1:WASF2:WASL:WRAP73
SGCSGCS	GO:0007507	heart development	151	253	0.000173829	0.0096357	ACVR1:ADAM15:ADAP2:ADGRG6:AHI1:AKAP13:AP1B1:AP2B1:ARID2:ARL13B:ARRB2:ASXL1:ATG5:ATM:BCOR:BMPR1A:BMPR2:BORCS8:CACYBP:CDK1:CDKN1B:CERT1:CHD7:CPE:CREB1:CRKL:CTNNB1:CXADR:DCTN5:DHRS3:DIPK2A:DNAAF1:DSG2:DVL2:ECE1:EGFR:EGLN1:EMP2:ENG:EP300:ERBB2:FKBP1A:FOXP1:GAA:GALNT11:GATA3:GATA6:GREB1L:GRHL2:HECTD1:HEY2:HIF1A:HNRNPU:HSPB11:IFT20:IFT52:IFT57:IRX3:ITGA3:ITGB1:JUN:KAT2A:KDM6A:LEMD2:LMO4:MAP2K1:MAP2K3:M…
SGCSGCS	GO:0071560	cellular response to transforming growth factor beta stimulus	77	119	0.000231778	0.0113118	ACVR1:ADAM17:APAF1:APPL2:ARID4B:ARRB2:BAMBI:BMPR1A:C20orf27:CFLAR:CHST11:CLDN1:CRK:CRKL:DNM2:ENG:EP300:EPB41L5:FERMT1:FERMT2:FKBP1A:FUT8:GLG1:HDAC2:HSPA5:HYAL2:IL17RD:ING2:ITGA3:JUN:LATS1:LATS2:LIMS1:LTBP4:MAP3K7:MEN1:MTMR4:NFATC1:NPNT:NR3C1:PAK2:PARP1:PDCD5:PDGFA:PPM1A:PTK2:PXN:RBBP4:RBBP7:RNF111:SAP130:SDCBP:SIN3A:SKIL:SLC2A10:SMAD1:SMAD2:SMURF2:SOX9:SPRED2:SPRY1:SRC:STAT3:STRAP:STUB1:SUDS3:TET…
SGCSGCS	GO:1902905	positive regulation of supramolecular fiber organization	63	95	0.000308184	0.0138374	ABI2:AKAP9:APP:ARF6:ARPC2:BAIAP2L1:BRK1:CD47:CDC42EP1:CDC42EP2:CDC42EP3:CDC42EP4:CDK5RAP2:CDKN1B:CFL2:CKAP5:CLIP1:CTTN:CYFIP1:DSTN:EVL:F2RL1:FCHSD2:FERMT2:GRB2:GSN:ITGB1BP1:LIMCH1:LPAR1:MECP2:MET:MTOR:MTSS1:NCK1:NF2:PDE4DIP:PFN1:PFN2:PSEN1:PSRC1:PXN:RAC1:RB1:RHOA:RHOC:RICTOR:RPS3:S100A10:SLAIN2:SNX9:SORBS3:SPAST:SWAP70:TGFB3:TGFBR1:TOGARAM1:TPM1:TSC1:WASF1:WASF2:WASHC2C:WASL:WDR1
SGCSGCS	GO:0001558	regulation of cell growth	123	204	0.000380868	0.0155463	ACVR1B:ADAM10:ADAM15:ADAM17:ADIPOR1:ADNP:ARHGAP4:ARHGEF11:ATAD3A:BCAR1:BMPR2:BRAT1:BTG1:CAPRIN2:CCDC85B:CDC73:CDH1:CDK11A:CDK11B:CDK5:CDKL3:CDKN1B:CDKN2A:CDKN2AIP:CDKN2C:CIB1:CISH:CLSTN1:CRABP2:CRKL:CRLF3:CSNK2A1:CTTN:CXCL16:CYFIP1:DBN1:DBNL:DCBLD2:DCUN1D3:DCUN1D5:DIP2B:DNM2:EGFR:EI24:EIF4G1:ERBB2:ESR2:EXOSC4:EXTL3:FBP1:FOXP1:GDI1:GOLGA4:GSK3B:H3-3A:H3-3B:HDGFL2:HPN:HYAL2:IGFBP4:IGFBP5:ING5:INO80…
SGCSGCS	GO:0002764	immune response-regulating signaling pathway	105	171	0.000390885	0.0158115	ADA:ANKRD17:APPL2:ARRB2:BAX:BCAR1:BCL10:BIRC2:C1QBP:CACNB3:CACTIN:CBLB:CD24:CD276:CD47:CD81:CRKL:CSK:CTSH:CYLD:DENND1B:DGKZ:DUSP3:EIF2B1:ELF1:EP300:EPG5:ESR1:EZR:F2RL1:FOXP1:GATA3:HSPD1:IKBKB:INAVA:IRF1:IRF7:ITCH:LAT2:MAP2K4:MAP2K7:MAP3K7:MAPK1:MAPK8:MAPKAPK3:NFATC2:NFKBIA:NINJ1:NLRX1:NOD1:NPLOC4:OAS3:OTUD4:OTULIN:PAK2:PAWR:PELI1:PIK3CD:PLCG1:PLCG2:PLEKHA1:PRKCD:PRKCH:PRNP:PSEN1:PTK2:PTPRS:PUM2:R…
SGCSGCS	GO:0002009	morphogenesis of an epithelium	138	232	0.000400153	0.0158999	ACTB:ACVR1:ADAM17:AHI1:AJUBA:ANKRD6:APAF1:AR:AREG:ARHGAP12:ARHGAP35:ARL13B:ASTN2:ATP7A:BCL10:BTRC:CD151:CEP290:CLASP2:COBL:CSF1:CTNNB1:CTNNBIP1:CTSH:DAG1:DLX3:DNAAF1:DVL2:DVL3:EGFR:ENG:EPB41L5:ESR1:EXOC5:FEM1B:FERMT1:FERMT2:FOXA1:FOXP1:FZD3:FZD5:GATA3:GLMN:GNA13:GRB2:GREB1L:GRHL2:GRSF1:HECTD1:HIF1A:HS3ST3B1:IFT20:IFT52:IFT57:IGFBP5:INTU:IRX3:ITGB1:JHY:KAT2A:KLF4:KRAS:LAMA3:LAMA5:LMO4:LRP5:MED1:ME…
SGCSGCS	GO:0010718	positive regulation of epithelial to mesenchymal transition	18	21	0.00045017	0.0174247	ACVR1:BAMBI:CTNNB1:EMP2:ENG:EZH2:FERMT2:HDAC2:MTOR:OLFM1:PTK2:SDCBP:SMAD2:TCF7L2:TGFB3:TGFBR1:TIAM1:WWTR1
SGCSGCS	GO:0009306	protein secretion	99	161	0.000527697	0.019421	AACS:ADRA2A:ANO1:AP1B1:AP1G1:AP1M2:APBB1:ARF6:ARFGAP3:C2CD2L:CAMK2G:CANX:CCDC186:CD2AP:CDK16:CLOCK:CPT1A:CYB5R4:DNAJC1:EXOC1:EZR:F2RL1:FOXO1:FRMD4A:GLUD1:GLUL:GNPTAB:GOLPH3:HADH:HIF1A:HMGN3:ICA1:IER3IP1:IRS1:LLGL1:LLGL2:LRP5:LRRC8A:MYO18A:MYRIP:NECAB3:OSBP:PAFAH1B1:PAM:PARD6A:PARK7:PCK2:PCLO:PDIA4:PFKL:PICK1:PIM3:PORCN:PPARD:PPIA:PPID:PPP3CA:PPP3CB:PREB:PSMD9:PTPN11:RAB10:RAB11FIP1:RAB11FIP5:RAB1…
SGCSGCS	GO:0048638	regulation of developmental growth	80	127	0.000621106	0.0219588	ADNP:AFG3L2:AGRN:APP:AR:ARHGAP4:BBS2:BMPR1A:BMPR2:CDH1:CDK1:CDK4:CDK5:CDKL3:CDKN1B:CHD7:CRABP2:CREB1:CSF1:CTTN:CXADR:CYFIP1:DBN1:DBNL:DIP2B:DNM2:EZR:FOXP1:GAMT:GATA6:GDI1:GOLGA4:GPAT4:GSK3B:HEY2:ITSN2:LATS1:LATS2:LGMN:MAPK14:MKKS:MUL1:NDEL1:NIPBL:OLFM1:PAFAH1B1:PEX5:PLAA:PPARD:PTEN:PTPRS:RAI1:RBP4:RTN4:RYK:SAV1:SEMA3F:SEMA4F:SEMA6A:SERP1:SGPL1:SIN3A:SLC23A2:SPAG9:SPART:STAT3:STC2:STK3:SYT17:TGFBR…
SGCSGCS	GO:0007015	actin filament organization	141	241	0.000929405	0.0293875	ABI2:ABITRAM:ACTN1:ACTR2:ACTR3:AIF1L:ALDOA:AP1AR:ARAP1:ARF6:ARFGEF1:ARFIP2:ARHGAP12:ARHGAP17:ARHGAP35:ARHGEF2:ARPC1B:ARPC2:ARPC3:ARPC5L:ARPIN:ARRB1:BAIAP2L1:BCAR1:BRK1:CALD1:CAPZB:CD2AP:CD47:CDC42EP1:CDC42EP2:CDC42EP3:CDC42EP4:CFL2:CGNL1:CIT:CLASP2:COBL:CORO1C:COTL1:CTTN:CYFIP1:DBN1:DBNL:DIAPH2:DSTN:ELMO3:EMP2:ENAH:EPS8:ESPN:EVL:EZR:F2RL1:FCHSD2:FERMT2:FHDC1:FLII:GAS2L1:GAS2L3:GBA2:GMFB:GRB2:GSN:…
SGCSGCS	GO:0051047	positive regulation of secretion	76	121	0.000950487	0.0296367	AACS:ACSL3:ANO1:AP1G1:APBB1:ARF6:ATG5:C2CD2L:CADPS2:CD2AP:CDK5:CLASP2:CREB1:DTNBP1:EXOC1:EZR:F2RL1:FRMD4A:GATA2:GLUD1:GLUL:GNAI2:GOLPH3:HGS:HIF1A:IER3IP1:IL4R:LAMP1:LRRC8A:MYO18A:MYRIP:NKX3-1:OSBP:P2RX4:P2RY2:PARD6A:PCK2:PDCD6IP:PLA2R1:PPARD:PPIA:PPID:PPP3CA:PPP3CB:PSMD9:PTPN11:RAB15:RAB27A:RAB3A:RAB3D:RAB5A:RAB7A:RAB9A:RBP4:S100A10:SCAMP5:SDC1:SDCBP:SEC24A:SELENOT:SERP1:SIRT6:SNF8:SOX4:STAM:STX4…
SGCSGCS	GO:0048167	regulation of synaptic plasticity	43	63	0.00112285	0.0327377	ABHD6:APP:ATF4:CDK5:CRTC1:DBN1:EIF2AK4:EIF4EBP2:ERC1:GSK3B:KAT2A:KRAS:LGMN:MAPK1:MECP2:MPP2:NCDN:NF1:PAIP2:PICK1:PPFIA3:PPP3CB:PRKCZ:PRNP:PRRT2:PSEN1:PTEN:RAB3A:RAB5A:RARA:SHANK2:SIPA1L1:SLC1A1:SLC38A1:STAU1:STAU2:STX3:STX4:STXBP1:SYAP1:VAMP2:YWHAG:YWHAH
SGCSGCS	GO:0045596	negative regulation of cell differentiation	158	274	0.00114996	0.0333118	ACTB:ACTL6A:ACTN4:ADIPOR1:AKIRIN1:ANKRD17:ANP32B:AP1AR:APP:APPL2:AREG:ARHGAP4:ASXL1:BAMBI:BCL7A:BCL7B:BCL7C:BMPR1A:BMPR2:BRD9:CBFB:CCDC85B:CDC73:CDH1:CDK12:CDK5:CDK5RAP2:CDK6:CDKL3:CIB1:CORO1C:CTNNB1:CTR9:CUL4A:DDX6:DICER1:DIP2B:DNAJB11:EFEMP1:EGFR:EIF2AK4:EIF4ENIF1:ERBB2:EZH2:FBXO7:FERMT2:FOXA1:FOXJ2:FOXO1:FOXO3:FOXP1:GATA2:GATA3:GDI1:GPR137B:GRHL2:GSK3B:HDAC5:HEY2:HNRNPU:HOOK3:HPN:IGFBP5:IL17RD…
SGCSGCS	GO:0030323	respiratory tube development	58	90	0.00152889	0.0399111	ABCA3:ADA:AIMP2:ASXL1:ATP7A:ATXN1L:BMPR1A:BMPR2:CREB1:CTNNB1:CTSH:DAG1:DNAAF1:EIF4G1:ELK1:EP300:EPAS1:ERRFI1:FLT4:FOXA1:GATA6:GRHL2:HSPB11:IGFBP5:ITGA3:KRAS:LAMA5:MAN1A2:MAN2A1:MAP2K1:MAPK1:NKIRAS1:NKIRAS2:PDGFA:PHF14:PLOD3:PPP1CA:PPP3R1:PTGES3:PTK7:RAB3A:RBP4:RC3H2:SAV1:SIM2:SMAD2:SOX9:SPRY1:SREBF1:SRSF6:TGFB3:THRA:TMEM38B:TRAF4:TULP3:VEGFA:YAP1:YWHAZ
SGCSGCS	GO:0001568	blood vessel development	153	266	0.00157898	0.0409806	ACVR1:ADAM15:ADIPOR2:AGGF1:AGO1:AGO2:AHR:AMOTL2:ANKRD17:AP2B1:ARID2:ATP7A:B4GALT1:BAX:BCAS3:BMPR1A:BMPR2:BTG1:C1GALT1:CALD1:CFLAR:CHD7:CIB1:CRKL:CTNNB1:CTSH:CUL7:DAG1:DCTN5:DDAH1:DLX3:E2F2:E2F7:E2F8:EFNA3:EGFL7:EGLN1:ELK3:EMP2:ENG:EPAS1:EPN1:EPN2:ERAP1:ERBB2:FLT4:FOXJ2:FOXO1:FUT1:FZD4:FZD5:GAB1:GADD45A:GATA2:GATA6:GLMN:GLUL:GNA13:GTF2I:HDAC5:HECTD1:HEY2:HGS:HHEX:HIF1A:HIF1AN:HK2:HTATIP2:ITGAV:ITG…
SGCSGCS	GO:0046879	hormone secretion	65	103	0.00181726	0.0448323	AACS:ADRA2A:ANO1:C2CD2L:CAMK2G:CCDC186:CDK16:CHD7:CLOCK:CPE:CPT1A:CREB1:CRY1:CYB5R4:FOXO1:FZD4:GATA3:GLUD1:GLUL:HADH:HIF1A:HMGN3:ICA1:IRS1:LRP5:LRRC8A:LTBP4:MYRIP:NKX3-1:OSBP:PARK7:PCK2:PCLO:PFKL:PICK1:PIM3:PPARD:PPP3CA:PPP3CB:PSMD9:PTPN11:RAB11FIP1:RAB11FIP5:RAB1A:RAF1:RBM4:RBP4:REST:SELENOT:SERP1:SIDT2:SIRT6:SLC25A22:SLC8B1:SLC9B2:SMAD2:SNX19:SOX4:SREBF1:STX4:TCF7L2:TCIRG1:TMF1:TRPM2:TRPM4
SGCSGCS	GO:0031345	negative regulation of cell projection organization	56	87	0.0019065	0.0462053	ARF6:ARHGAP4:ARHGAP44:ARPIN:CAPZB:CBFA2T2:CCP110:CDH1:CDK5:CDKL3:CIB1:DGUOK:DIP2B:DNM2:DTNBP1:EVL:FKBP4:GDI1:HDAC2:INPP5F:ITGA3:KIF24:LIMK2:LPAR1:LRIG2:MAP4:MPHOSPH9:ODF2L:PAFAH1B1:PFN2:PLXNB3:PPP3CA:PRKCD:PRNP:PSEN1:PTEN:PTPRS:RAB29:RAB3IP:RAP1GAP:RHOA:RTN4:RYK:SEMA3F:SEMA4F:SEMA6A:SPART:SRGAP2C:TBC1D30:TBC1D7:TSC1:TSKU:UBE3A:ULK2:YAP1:YWHAH
SGCSGCS	GO:0022409	positive regulation of cell-cell adhesion	67	107	0.00208264	0.0478396	ACTB:ACTL6A:ADA:AFDN:AMBRA1:ANK3:AP3D1:ARID2:BCL10:CBFB:CD24:CD276:CD46:CD47:CD55:CD81:CSK:DENND6A:DHPS:EFNB1:FLOT2:FOXA1:FOXO3:GATA3:HSPD1:HSPH1:IL27RA:IL4R:IL6ST:JAK1:KLHL25:MAGI1:MYB:MYO10:NCK1:NFAT5:PBRM1:PIEZO1:PODXL:PPP3CA:PRKCZ:PTPN11:PTPRU:RAG1:RARA:RELA:RHOA:RIPK2:RPS3:SIRPA:SKAP1:SLC7A1:SMARCA4:SMARCD3:SOCS5:SOX12:SOX4:SRC:ST3GAL4:SYK:TJP1:TRAF6:TYK2:YES1:ZBTB1:ZBTB7B:ZP3
SGCSGCS	GO:0045927	positive regulation of growth	67	107	0.00208264	0.0478396	ADAM10:ADAM17:ADNP:AGRN:BBS2:BMPR1A:BMPR2:BRAT1:CDK1:CDKN2AIP:CHD7:CIB1:CRABP2:CREB1:CSF1:CSNK2A1:CXCL16:CYFIP1:DBN1:DBNL:EGFR:EIF4G1:ERBB2:EXOSC4:EXTL3:EZR:GATA6:GDI1:GOLGA4:H3-3A:H3-3B:HDGFL2:HEY2:HPN:INO80:ITSN2:MAP2K5:MAPK14:MAPKAP1:MKKS:MTOR:MUL1:NCBP1:NDEL1:NIPBL:PAFAH1B1:PEX5:PLAA:PPARD:RHOA:RICTOR:RPTOR:SDCBP:SERP1:SFN:SLC23A2:SLC25A33:SPHK1:SYT17:TGFBR1:USP47:VEGFA:WFS1:YAP1:YBX3:ZFYVE27…
H9 Summary
motif	ID	Description	Count	Size	p-value	Adjusted p-value	geneID
AAAAUU	GO:0060271	cilium assembly	26	200	1.80369e-05	0.0375439	AHI1:ARL13B:BBS9:CCDC66:CDC14A:CEP126:CEP162:CYLD:DZIP1:GALNT11:HYDIN:IFT52:IFT80:IFT81:IFT88:KIAA0586:KIAA0753:KIF27:LRRC49:MKKS:RO60:SCLT1:SEPTIN2:SEPTIN7:SNX10:TTC26
CGGCGCC	GO:0060828	regulation of canonical Wnt signaling pathway	30	139	9.10809e-06	0.00948835	ANKRD6:APC:CAPRIN2:CSNK1D:CTNNB1:CTNND1:DAPK3:FZD4:FZD7:ILK:JADE1:MCC:NPHP4:PPP1CA:PTK7:RSPO2:SCYL2:SEMA5A:SMAD3:SMURF2:SOX13:TBL1X:TLE1:TLE3:TLE4:TLE5:TMEM198:TPBG:TRPM4:WNK1
CGGCGCC	GO:0060070	canonical Wnt signaling pathway	31	157	4.17432e-05	0.0248492	ANKRD6:APC:CAPRIN2:CSNK1D:CTNNB1:CTNND1:DAPK3:FZD4:FZD7:ILK:JADE1:MCC:NPHP4:PPP1CA:PTK7:RSPO2:SCYL2:SEMA5A:SIAH1:SMAD3:SMURF2:SOX13:TBL1X:TLE1:TLE3:TLE4:TLE5:TMEM198:TPBG:TRPM4:WNK1
CCCUCGA	GO:0030334	regulation of cell migration	15	461	4.87024e-05	0.0316329	BMP2:CDH1:CXCL16:EVL:FOXO4:JAM2:JAM3:MTA2:NRG1:NRP2:OGT:SEMA6A:SRGAP2:SRGAP2C:WASL
CGCCCCG	GO:0031032	actomyosin structure organization	25	119	1.75675e-07	0.000678104	ACTC1:ACTN2:ASAP3:CARMIL1:CCN2:CDC42:CLASP2:CNN3:EPB41L1:EVL:FERMT2:FLNC:MET:OBSL1:PAK2:PROX1:RAC1:ROCK1:S100A10:SFRP1:SMAD3:SORBS3:TMOD2:TPM1:TRPM7
CGCCCCG	GO:0032233	positive regulation of actin filament bundle assembly	11	36	1.25851e-05	0.00323858	CARMIL1:CCN2:CDC42:EVL:FERMT2:RAC1:S100A10:SFRP1:SMAD3:SORBS3:TPM1
CGCCCCG	GO:0032956	regulation of actin cytoskeleton organization	32	220	1.84964e-05	0.00419977	ACTN2:AP1AR:ASAP3:BAIAP2L1:CARMIL1:CCN2:CD2AP:CDC42:CDC42EP3:CLASP2:COTL1:CYFIP2:EVL:FERMT2:GPM6B:IQGAP2:MET:PAK2:PDGFA:PLEKHG2:PROX1:RAC1:ROCK1:S100A10:SFRP1:SLIT2:SMAD3:SORBS3:TAOK1:TMOD2:TPM1:VASP
CGCCCCG	GO:0006935	chemotaxis	32	232	5.40782e-05	0.00613947	ANO6:ARHGEF16:B3GNT2:B4GAT1:CCN1:CHN1:CXCL14:DPYSL5:ERBB2:FGFR1:GAS6:HSPB1:ITGAV:KIF5A:LYN:MEGF8:MET:NECTIN1:OXSR1:PADI2:PDGFA:PLAU:PLP2:PTK2:RAC1:SEMA3F:SLC8B1:SLIT2:SMAD3:STX3:USP14:VASP
CGCCCCG	GO:0007015	actin filament organization	35	268	7.68703e-05	0.00685209	ACTC1:ACTN2:AP1AR:ASAP3:BAIAP2L1:CARMIL1:CCN2:CD2AP:CDC42:CDC42EP3:CLASP2:COTL1:CYFIP2:DIAPH2:EVL:FERMT2:GAS2L3:IQGAP2:MARCKS:MET:MYO1E:PACSIN1:PAK2:PLEKHG2:PROX1:RAC1:ROCK1:S100A10:SFRP1:SLIT2:SMAD3:SORBS3:TMOD2:TPM1:VASP
CGCCCCG	GO:0010811	positive regulation of cell-substrate adhesion	14	66	8.1657e-05	0.00685209	CARMIL1:CCN1:CDC42:COL26A1:FERMT2:NDNF:P4HB:PRKCZ:RAC1:RELL2:ROCK1:S100A10:SFRP1:SMAD3
CGCCCCG	GO:0010927	cellular component assembly involved in morphogenesis	12	55	0.000197109	0.0124728	ACTC1:ACTN2:CLASP2:DICER1:FLNC:GPC1:MFSD14A:OBSL1:PROX1:TENM4:TMOD2:TPM1
CGCCCCG	GO:0035051	cardiocyte differentiation	13	64	0.000231142	0.0143905	ACTC1:ACTN2:BMP2:BMPR1A:BVES:CDC42:FHL2:HEY2:OBSL1:PROX1:RARA:TENM4:TGFBR3
CGCCCCG	GO:0008217	regulation of blood pressure	12	57	0.000281411	0.0162126	ADRA2B:ATP1A1:ATP6AP2:EXT2:F2R:GAS6:HSD11B2:LRP5:MECP2:RPS6KA2:SMAD3:TPM1
CGCCCCG	GO:0071773	cellular response to BMP stimulus	13	66	0.00031847	0.0170735	BMP2:BMPR1A:CCN1:CHRDL1:EGR1:FAM83G:FST:MEGF8:RGMB:SFRP1:SMAD3:TGFBR3:TWSG1
CGCCCCG	GO:0048858	cell projection morphogenesis	41	358	0.000361548	0.0184525	ACTB:ARC:B3GNT2:B4GAT1:C12orf57:CDC42:CHN1:CYFIP2:DICER1:DPYSL5:ERBB2:KIF5A:LPAR3:LZTS3:MEGF8:MYO9B:NECTIN1:NES:OBSL1:PACSIN1:PAK2:PARP6:PLEKHO1:PRKCZ:PTK2:RAC1:RERE:ROCK1:SEMA3F:SH3GL2:SLIT2:SYT1:SYT17:TAOK1:TIAM1:TMEM106B:ULK2:VASP:VCL:ZDHHC17:ZNF335
CGCCCCG	GO:0007596	blood coagulation	16	94	0.000395437	0.0188443	ACTB:ADRA2B:ANO6:ANXA5:F2R:GAS6:HSPB1:IL6ST:LYN:P2RY1:PABPC4:PDGFA:PLAU:SCUBE1:ST3GAL4:VCL
CGCCCCG	GO:0007160	cell-matrix adhesion	18	115	0.000507959	0.0220306	ACTN2:CCN2:CLASP2:FERMT2:GPM6B:ITGAV:MMP14:PLAU:PRKCZ:PTK2:RAC1:ROCK1:S100A10:SFRP1:SMAD3:TIAM1:TRPM7:VCL
CGCCCCG	GO:0050921	positive regulation of chemotaxis	12	61	0.00054379	0.0225534	ANO6:FGFR1:GAS6:HSPB1:MEGF8:MET:OXSR1:PTK2:RAC1:SLIT2:SMAD3:STX3
CGCCCCG	GO:0002685	regulation of leukocyte migration	14	80	0.000674811	0.025375	ANO6:FUT9:GAS6:JAM2:LYN:MMP14:MSN:OXSR1:PADI2:PTK2:RAC1:SLC8B1:SLIT2:ST3GAL4
CGCCCCG	GO:0048705	skeletal system morphogenesis	14	85	0.00125295	0.0350463	BMP1:CCN2:EXT2:FBN2:FGFR1:HYAL2:INSIG1:LRP5:MEGF8:MMP14:RARA:RARG:SFRP1:SMAD3
CGCCCCG	GO:0061138	morphogenesis of a branching epithelium	13	76	0.00129432	0.0359431	BMP2:CTNNBIP1:FEM1B:GREB1L:HS3ST3B1:LRP5:MET:MMP14:PDGFA:PROX1:SFRP1:SLIT2:TMEM59L
CGCCCCG	GO:0003015	heart process	16	105	0.00137188	0.0374449	ACTC1:ATP1A1:ATP1A3:ATP1B2:BVES:CAMK2D:CCN2:CDC42:DSC2:EXT2:FGF12:HEY2:MDM2:RAP1GDS1:RPS6KA2:TPM1
CGCCCCG	GO:0042692	muscle cell differentiation	24	190	0.00160293	0.0401773	ACTC1:ACTN2:BMP2:BMPR1A:BVES:CAPN2:EHD1:EHD2:FHL2:FLNC:HDAC5:HEY2:JAM2:MDM2:MECP2:MMP14:NFATC1:OBSL1:PLEKHO1:PROX1:RARA:TANC1:TMOD2:TPM1
CGCCCCG	GO:0010720	positive regulation of cell development	21	158	0.00163144	0.0403677	BMP2:CARMIL1:CDC42:DICER1:FERMT2:IL6ST:LPAR3:LYN:MECP2:MEGF8:OBSL1:P4HB:PARP6:RAC1:RHEB:S100A10:SLIT2:SPEN:TENM4:TIAM1:ZNF335
CGCCCCG	GO:0003205	cardiac chamber development	13	79	0.00186454	0.043619	BMP2:BMPR1A:CCN1:FHL2:GREB1L:HEY2:MDM2:PROX1:SALL4:SLIT2:TGFBR3:TPM1:ZBTB14
CGCCCCG	GO:0071674	mononuclear cell migration	11	61	0.001935	0.0449946	ANO6:CDC42:GAS6:JAM2:LYN:MSN:OXSR1:PADI2:PTK2:SLC8B1:SLIT2
CGCCCCG	GO:0098655	cation transmembrane transport	40	380	0.00217789	0.0491617	ACTN2:ANO6:ARC:ATP1A1:ATP1A3:ATP1B2:ATP6AP2:ATP6V0E2:ATP6V1H:CAMK2D:CCN2:DAPK1:DMAC2L:F2R:FBXO11:FGF12:GAS6:GEM:ITGAV:ITPR3:JPH4:LYN:ORAI2:ORAI3:OXSR1:PANX1:SESTD1:SHISA9:SLC17A5:SLC19A2:SLC25A37:SLC4A7:SLC7A1:SLC8B1:SLMAP:TACO1:TESC:TMEM175:TRPM7:ZDHHC17
CCGCCGG	GO:0048858	cell projection morphogenesis	55	358	3.66773e-07	0.000429869	ABI2:ADNP:AFG3L2:ARC:B3GNT2:BDNF:BMPR2:BOC:BTBD3:CD44:CHN1:COBL:DAB1:DAG1:DIXDC1:DNM2:DVL3:ENAH:FARP1:FGF13:FOXB1:GSK3B:IGF2BP1:KIDINS220:KIF13B:KIF5B:L1CAM:LAMA5:LZTS3:MYCBP2:NEK3:NLGN1:NRP2:PAFAH1B1:PAK2:PARD6B:PICALM:PPP3CA:PTEN:PTK2:RAB10:ROCK1:SLIT2:SLITRK4:SRC:ST8SIA2:TAOK1:TAOK3:TOP2B:TPBG:TSKU:TUBB2B:VEGFA:VLDLR:WASL
CCGCCGG	GO:0030334	regulation of cell migration	59	461	5.06757e-05	0.0161422	ADAM15:AKT2:ARID2:BMP2:BMPR2:CAPN7:CARMIL1:CARMIL2:CCN1:CDH13:CERS2:CREB3:CXCL16:DAG1:DOCK4:EPB41L5:EVL:FGFR1:FLCN:HACE1:JAM2:JUN:LAMA5:LGMN:LRIG2:NRP2:OXSR1:PARD6B:PIK3CD:PLAU:PLCG1:PODXL:PPP3CA:PTEN:PTK2:PTPRG:RAP2B:ROCK1:RRAS2:SCAI:SFRP2:SLIT2:SMAD3:SMOC2:SMURF2:SNAI2:SPATA13:SRC:ST3GAL4:TET1:TGFBR2:TMEFF2:TRIB1:TRPV4:TTBK2:VEGFA:WASL:ZC3H12A:ZNF580
CCGCCGG	GO:0048754	branching morphogenesis of an epithelial tube	14	61	0.000157616	0.0326344	BMP2:DAG1:LAMA5:LGR4:LRP5:MED1:MYC:PHB2:PPP3R1:SFRP2:SLIT2:SRC:TGFBR2:VEGFA
CCGCCGG	GO:0050921	positive regulation of chemotaxis	14	61	0.000157616	0.0326344	BMPR2:CDH13:CREB3:FGFR1:LGMN:OXSR1:PTK2:SLIT2:SMAD3:SMOC2:TPBG:TRPV4:VEGFA:ZNF580
CCGCCGG	GO:0006935	chemotaxis	33	232	0.000364709	0.0487181	B3GNT2:BDNF:BMPR2:BOC:CCN1:CDH13:CHN1:CREB3:CXCL16:DAG1:DOCK4:ENAH:FGFR1:KIF5B:L1CAM:LAMA5:LGMN:MYCBP2:NRP2:OXSR1:PIK3CD:PLA2G6:PLAU:PTK2:PTPN2:SLIT2:SMAD3:SMOC2:TPBG:TRPV4:TUBB2B:VEGFA:ZNF580
CCGCCGG	GO:0016055	Wnt signaling pathway	34	242	0.000376901	0.0487733	ANKRD6:ATP6AP2:BMP2:CPZ:CSNK1G3:DIXDC1:DVL3:FBXW11:GSK3B:IGFBP4:LATS2:LGR4:LRP5:MARK1:NPHP4:PPM1B:PTEN:RARG:RNF220:ROR1:SCYL2:SDC1:SFRP2:SMAD3:SMURF2:SNAI2:SOX2:SRC:TLE1:TPBG:TSKU:UBR5:VANGL2:VCP
CCCUGC	GO:0050807	regulation of synapse organization	32	105	7.97521e-05	0.0256574	ARHGAP44:CAPRIN2:CDC20:CDH8:CDKL5:CLN3:CLSTN1:CLSTN3:CTNNA2:CTTNBP2:CYFIP1:DAG1:EEF2K:EGLN1:GRID2:LRFN3:LRRN1:LZTS3:MAPK14:MYCBP2:NLGN3:NRCAM:NRXN1:PAFAH1B1:PAK3:SEMA4A:SETD5:SHANK2:SLITRK4:SLITRK5:ST8SIA2:TANC1
CCCUGC	GO:0022612	gland morphogenesis	18	49	0.000229293	0.0351037	AR:DAG1:EDA:EPHA2:FEM1B:FRS2:HPN:IGFBP5:LAMA5:MED1:MMP2:PROX1:RARG:SFRP1:SNAI2:SOX9:SRC:TNFAIP3
CCCUGC	GO:0070371	ERK1 and ERK2 cascade	35	125	0.000246854	0.0358655	ABCA7:ARRB1:ATF3:BMP2:CCN1:CD44:CSK:CTSH:EPHA2:F2R:FGFR4:FLCN:FRS2:JUN:KDR:MAPK1:NDRG2:NRG1:P2RY1:PDGFRB:PRKD2:PTPN6:RAP1A:RIPK2:SEMA6A:SHC1:SOX9:SPRED1:SPRED2:SPRY1:SPRY4:SRC:TEK:TNIP1:ZFP36L2
CCCUGC	GO:0031669	cellular response to nutrient levels	39	146	0.000326973	0.0397196	ASNS:ATF3:BMPR2:CBL:CDKN1A:COMT:EIF2AK4:FLCN:FNIP1:GABARAPL1:GAS2L1:HNRNPA1:HNRNPL:HSPA5:KANK2:LPL:MAP1LC3B:MAPK1:MAPK8:MED1:MLST8:MN1:NDOR1:NUAK2:PCSK9:PIM1:PMAIP1:RALB:RRP8:SESN2:SESN3:SFRP1:SNAI2:SRD5A1:UCP2:WDR24:WRN:ZC3H12A:ZFYVE1
CCCUGC	GO:0007416	synapse assembly	24	76	0.000335112	0.0397196	ADD2:CDH1:CLSTN1:CLSTN3:EEF2K:FBXO45:GRID2:LRFN3:LRRN1:MYCBP2:NLGN3:NRCAM:NRG1:NRXN1:OBSL1:PCLO:PLXNB1:RAB29:SEMA4A:SETD5:SHANK2:SLITRK4:SLITRK5:ST8SIA2
CCCUGC	GO:0051965	positive regulation of synapse assembly	11	24	0.000427004	0.0409197	CLSTN1:CLSTN3:EEF2K:GRID2:LRRN1:NLGN3:NRXN1:SEMA4A:SLITRK4:SLITRK5:ST8SIA2
CCCUGC	GO:0086002	cardiac muscle cell action potential involved in contraction	11	24	0.000427004	0.0409197	ANK2:BIN1:CACNB2:FGF12:FLNA:JUP:KCNE5:KCNN2:NOS1AP:NUP155:TRPM4
CCCUGC	GO:0048754	branching morphogenesis of an epithelial tube	20	61	0.000598429	0.0499134	AR:BMP2:CTNNBIP1:CTSH:DAG1:ENG:EPHA2:GLI2:GPC3:KDR:LAMA5:LGR4:MED1:PAK1:PPP3R1:RSPO2:SLIT2:SOX9:SPRY1:SRC
T47D Full Results
TTCTTT
ID	Description	Count	Size	pvalue	p.adjust	geneID
GO:0060041	retina development in camera-type eye	14	59	4.85e-05	0.119296	ATP2B1:ATP2B4:BMPR2:DTNBP1:HES1:MDM1:NPHP4:RORB:SCAPER:SMARCA4:SOX9:TSPAN12:USP45:ZHX2
GO:0007423	sensory organ development	30	206	0.000125	0.145968	ATP2B1:ATP2B4:BMPR2:CCNA2:DTNBP1:ESRP1:FRS2:FZD5:HES1:HESX1:IFT20:IFT88:JUN:LIMK2:LRIG3:MDM1:NPHP4:PBX1:RORB:RPL38:SCAPER:SKIL:SMARCA4:SOX9:TRIP11:TSPAN12:TWSG1:USP45:VEGFA:ZHX2
GO:0043010	camera-type eye development	22	133	0.000157	0.145968	ATP2B1:ATP2B4:BMPR2:DTNBP1:FRS2:FZD5:HES1:HESX1:JUN:LIMK2:MDM1:NPHP4:RORB:SCAPER:SKIL:SMARCA4:SOX9:TSPAN12:TWSG1:USP45:VEGFA:ZHX2
GCGGGAC
ID	Description	Count	Size	pvalue	p.adjust	geneID
GO:0001655	urogenital system development	19	140	3.80486e-06	0.0126968	ACVR1:AHI1:AR:BMP4:CDKN1B:DLG1:ESR1:FLCN:HS3ST3B1:ID3:KANK2:MYO1E:PPP3CA:RARG:SEC61A1:SRD5A1:TGFBR1:TSC1:WWTR1
GO:0071383	cellular response to steroid hormone stimulus	14	118	0.000310389	0.124162	ACVR1:AR:BMP4:CNOT2:ESR1:KANK2:KLF9:NR2C1:PCK2:PPARD:RPS6KB1:SRD5A1:TADA3:TFAP4
GO:0006066	alcohol metabolic process	18	182	0.000453412	0.124162	ALDH1B1:ALDH3B1:DHRS3:FDPS:GBA2:IDI1:IMPA2:INPP4A:INPP5E:NFE2L1:NUDT3:PCK2:PLCG2:PNPLA2:PPARD:PPIP5K1:SPTLC2:SREBF2
GO:0009725	response to hormone	31	401	0.000454763	0.124162	ACVR1:ADRA2A:AR:ARID5A:BMP4:C2CD5:CDKN1B:CNOT2:EIF4EBP2:EIF6:ESR1:GAS2L1:HDAC5:HMGB2:KANK2:KLF9:MAX:MDK:NCOA6:NR2C1:NUDC:PCK2:PELP1:PPARD:RARG:RPS6KB1:SRD5A1:TADA3:TFAP4:TSC1:ZDHHC7
GO:0048545	response to steroid hormone	16	154	0.00054193	0.129173	ACVR1:AR:BMP4:CNOT2:ESR1:HMGB2:KANK2:KLF9:MDK:NR2C1:PCK2:PPARD:RPS6KB1:SRD5A1:TADA3:TFAP4
GO:0033993	response to lipid	28	355	0.000626422	0.135859	ACVR1:AR:ARID5A:BMP4:CDKN1B:CNOT2:ESR1:EZH2:HDAC2:HMGB2:ID3:KANK2:KLF9:LCOR:MDK:MMP15:NR2C1:OGG1:PCK2:PLCG2:PPARD:RARG:RPS6KB1:SRD5A1:STXBP1:TADA3:TFAP4:TGFBR1
CGAAGGA
ID	Description	Count	Size	pvalue	p.adjust	geneID
GO:1901652	response to peptide	12	239	4.36745e-05	0.0252398	AREG:HDAC5:IRS1:LRP1:MAX:MTOR:NCOA5:PRKAA1:PTPRA:RPS6KB1:SIK2:STC2
GO:0043434	response to peptide hormone	11	202	4.43787e-05	0.0252398	AREG:HDAC5:IRS1:MAX:MTOR:NCOA5:PRKAA1:PTPRA:RPS6KB1:SIK2:STC2
GO:0061061	muscle structure development	11	264	0.000470536	0.059964	BMPR2:H3-3A:HDAC5:IRX3:MTOR:NLN:NR2F2:PIEZO1:PRKAA1:RPS6KB1:SIX4
GO:0007169	transmembrane receptor protein tyrosine kinase signaling pathway	11	268	0.000534104	0.0605022	AREG:CUL5:IRS1:LRP1:NCOA5:PRKAA1:PTPRA:RPS6KB1:SEMA6A:SIK2:TIAM1
GO:0040008	regulation of growth	11	281	0.000792537	0.0686039	BMPR2:CDC73:CDK11B:DCBLD2:H3-3A:MTOR:N6AMT1:RPS6KB1:SEMA6A:SIX4:STC2
GO:0071417	cellular response to organonitrogen compound	11	290	0.00102661	0.0778715	BLM:HDAC5:IRS1:LRP1:MAX:MTOR:NCOA5:PRKAA1:PTPRA:RPS6KB1:SIK2
GO:0003006	developmental process involved in reproduction	13	389	0.0011572	0.078651	AREG:BMPR2:CLOCK:DAZAP1:H3-3A:MTOR:NR2F2:RPS6KB1:SF1:SIX4:STC2:TDRKH:TUT7
GO:1901699	cellular response to nitrogen compound	11	311	0.00180137	0.104942	BLM:HDAC5:IRS1:LRP1:MAX:MTOR:NCOA5:PRKAA1:PTPRA:RPS6KB1:SIK2
GO:0040007	growth	13	433	0.00299841	0.146083	AREG:BMPR2:CDC73:CDK11B:CPNE1:DCBLD2:H3-3A:MTOR:N6AMT1:RPS6KB1:SEMA6A:SIX4:STC2
CCGGCCG
ID	Description	Count	Size	pvalue	p.adjust	geneID
GO:0061138	morphogenesis of a branching epithelium	20	71	1.86958e-07	0.000702197	ACVR1:CSF1:CTNNBIP1:DAG1:ENG:FEM1B:GRB2:GREB1L:GRHL2:LAMA5:LRP5:MET:MYC:NPNT:PPP3R1:SOX9:SPRY1:ST14:VDR:VEGFA
GO:0009887	animal organ morphogenesis	56	368	3.57625e-07	0.000702197	ACVR1:ADAM15:ARID2:ARL13B:ASXL1:ATRN:BCAR3:CEBPB:CFLAR:CSF1:CSRNP1:CTNNBIP1:DAG1:DSP:DVL3:EGLN1:ENG:EP300:FEM1B:FGFR1:GNG5:GPC6:GREB1L:GRHL2:HDAC2:HEY2:HOXC4:JUN:LAMA5:LEMD2:LRIG1:LRP5:MEGF9:MYC:MYO6:NAB2:NF1:NPNT:PPP1R13L:PTEN:SEMA6A:SGPL1:SLC7A5:SMURF2:SOX9:SPRY1:STIM1:STX2:SYK:TIAM1:TLE1:TLE3:VDR:VEGFA:WHRN:YY1
GO:0001763	morphogenesis of a branching structure	20	76	6.28141e-07	0.000822236	ACVR1:CSF1:CTNNBIP1:DAG1:ENG:FEM1B:GRB2:GREB1L:GRHL2:LAMA5:LRP5:MET:MYC:NPNT:PPP3R1:SOX9:SPRY1:ST14:VDR:VEGFA
GO:0048754	branching morphogenesis of an epithelial tube	16	57	3.32575e-06	0.00326506	ACVR1:CSF1:CTNNBIP1:DAG1:ENG:GREB1L:LAMA5:LRP5:MET:MYC:NPNT:PPP3R1:SOX9:SPRY1:VDR:VEGFA
GO:0035239	tube morphogenesis	51	351	4.87128e-06	0.0038259	ACVR1:ADAM15:ANG:ARID2:ARL13B:CSF1:CTNNBIP1:DAG1:DDAH1:DVL3:E2F2:EGLN1:ENG:EPN2:FUT1:FZD4:GLUL:GREB1L:GRHL2:HEY2:JUN:LAMA5:LMO4:LRP5:MET:MYC:MYH9:NF1:NPNT:PANK2:PPP3R1:PTEN:PTK2B:PXDN:RALA:SEMA6A:SGPL1:SMAD1:SOX9:SPRY1:SRPK2:ST14:STIM1:STK3:SYK:TJP1:UBP1:VDR:VEGFA:WASF2:ZC3H12A
GO:0035295	tube development	60	449	1.0759e-05	0.00704176	ABCA3:ACVR1:ADA:ADAM15:ANG:ARID2:ARL13B:ASXL1:CSF1:CTNNBIP1:DAG1:DDAH1:DVL3:E2F2:EGLN1:ENG:EP300:EPCAM:EPN2:FUT1:FZD4:GLUL:GREB1L:GRHL2:HEY2:ITGA3:JUN:LAMA5:LMO4:LRP5:MET:MYC:MYH9:NF1:NPNT:PANK2:PPP3R1:PTEN:PTK2B:PXDN:RALA:SEMA6A:SGPL1:SIM2:SMAD1:SOX9:SPATA2:SPRY1:SRPK2:ST14:STIM1:STK3:SYK:TJP1:TRAF4:UBP1:VDR:VEGFA:WASF2:ZC3H12A
GO:0048729	tissue morphogenesis	40	265	2.14805e-05	0.0119434	ACVR1:AJUBA:ARHGAP12:ARL13B:CSF1:CTNNBIP1:DAG1:DSP:DVL3:EGLN1:ENG:EXOC5:FEM1B:GPC6:GRB2:GREB1L:GRHL2:HEY2:ITGA3:LAMA5:LMO4:LRP5:MET:MRTFA:MYC:NPNT:PPP3R1:PTEN:RAB10:RALA:RHOC:SMAD1:SMURF2:SOX9:SPRY1:ST14:STK3:TIAM1:VDR:VEGFA
GO:0030029	actin filament-based process	56	423	2.81407e-05	0.0122787	ANG:ARHGAP12:ARHGEF11:ATP1A1:ATP2A2:BAIAP2L1:CDC42BPA:CDC42BPG:CDC42EP3:CFLAR:CGNL1:DAPK3:DNAJB6:DSC2:DSP:ENAH:ESAM:FCHSD2:FHOD1:FLNB:GBA2:GRB2:HSP90B1:INF2:INPP5K:KCTD13:MARCKSL1:MET:MICALL2:MRTFA:MYH9:MYO1C:MYO1D:MYO5B:MYO6:MYO9B:NEDD4L:NF1:NPHP4:PACSIN2:PHACTR2:PPFIA1:PTK2B:RALA:RHOC:RTKN:SNX9:SORBS3:SSH1:SUN2:TAOK1:TJP1:TRPM4:TWF1:WASF2:ZBED3
GO:0072359	circulatory system development	59	458	3.86128e-05	0.0130034	ACVR1:ADAM15:AHR:ANG:ARID2:ARL13B:ASXL1:CFLAR:DAG1:DDAH1:DSP:E2F2:EGLN1:ENG:EP300:EPN2:FOXO1:FUT1:FZD4:GLUL:GNG5:GREB1L:GRHL2:HEY2:ITGA3:JUN:KDM6A:LEMD2:LMNA:LMO4:LRP5:MYH9:NF1:PANK2:PDGFB:PPP1R13L:PPP3R1:PTEN:PTK2B:PXDN:SEMA6A:SGPL1:SMAD1:SNX17:SOX9:SPRY1:SRPK2:STIM1:STK3:SYK:TFDP2:TJP1:TMEM65:UBP1:VEGFA:WASF2:YY1:ZC3H12A:ZDHHC16
GO:0030048	actin filament-based movement	14	55	4.57226e-05	0.0130034	ATP1A1:ATP2A2:DSC2:DSP:MYH9:MYO1C:MYO1D:MYO5B:MYO6:MYO9B:NEDD4L:SUN2:TRPM4:WASF2
GO:0001568	blood vessel development	39	266	5.29503e-05	0.0138624	ACVR1:ADAM15:AHR:ANG:ARID2:CFLAR:DAG1:DDAH1:E2F2:EGLN1:ENG:EPN2:FOXO1:FUT1:FZD4:GLUL:HEY2:JUN:LRP5:MYH9:NF1:PANK2:PDGFB:PPP3R1:PTEN:PTK2B:PXDN:SEMA6A:SGPL1:SMAD1:SNX17:SRPK2:STIM1:SYK:TJP1:UBP1:VEGFA:WASF2:ZC3H12A
GO:0043408	regulation of MAPK cascade	38	259	6.49583e-05	0.0150054	AJUBA:BCAR3:CFLAR:DAG1:DVL3:EIF2AK2:FGFR1:FGFR4:FOXM1:FOXO1:FZD4:GRB2:HIPK3:INPP5K:JUN:LEMD2:MAPK8IP3:MYC:NF1:NPNT:PDGFB:PTEN:PTK2B:SEMA6A:SMPD1:SORBS3:SPRED2:SPRY1:STK3:SYK:TAOK1:TRAF3:TRAF4:TRAF5:TRAF7:VEGFA:XIAP:ZC3H12A
GO:0002009	morphogenesis of an epithelium	35	232	7.08606e-05	0.0154594	ACVR1:AJUBA:ARHGAP12:ARL13B:CSF1:CTNNBIP1:DAG1:DVL3:ENG:EXOC5:FEM1B:GPC6:GRB2:GREB1L:GRHL2:LAMA5:LMO4:LRP5:MET:MRTFA:MYC:NPNT:PPP3R1:PTEN:RAB10:RALA:RHOC:SMURF2:SOX9:SPRY1:ST14:STK3:TIAM1:VDR:VEGFA
GO:0000165	MAPK cascade	43	310	8.37482e-05	0.0173094	AJUBA:BCAR3:CFLAR:DAG1:DVL3:EIF2AK2:FGFR1:FGFR4:FOXM1:FOXO1:FZD4:GRB2:HIPK3:INPP5K:JUN:LEMD2:MAP3K21:MAP4K5:MAPK8IP3:MYC:NF1:NPNT:PDGFB:PTEN:PTK2B:SEMA6A:SMAD1:SMPD1:SORBS3:SOX9:SPRED2:SPRY1:STK3:SYK:TAOK1:TRAF3:TRAF4:TRAF5:TRAF7:VEGFA:XIAP:ZC3H12A:ZDHHC9
GO:0048762	mesenchymal cell differentiation	19	96	9.5674e-05	0.0187856	ACVR1:ADAM15:DAG1:EFNB1:ENG:FGFR1:HDAC2:HEY2:LAMA5:PPP3R1:PTEN:SEMA4B:SEMA6A:SOX9:SPRED2:SPRY1:TCOF1:TIAM1:ZFP64
GO:0008284	positive regulation of cell population proliferation	50	383	0.000109208	0.020422	ACER3:ADA:ANG:BCL2L1:CD55:CEP131:CFLAR:CNOT6L:CSF1:DNAJA2:E2F3:EFNB1:EPCAM:FADD:FGFR1:FGFR4:FOXM1:GAB2:GLUL:GNG5:HDAC2:HEY2:HMGB2:IL13RA1:IRS1:JUN:LRP5:MARCKSL1:MYC:NAP1L1:NF1:NOP2:PDGFB:PTEN:PTK2B:RNASEH2B:SLC7A1:SLC7A5:SOX9:SRPK2:STX3:SYK:TBC1D8:TIAM1:TJP1:TRAF5:TRPM4:VEGFA:WAPL:WDR77
GO:0048514	blood vessel morphogenesis	34	229	0.000123622	0.0220666	ACVR1:ADAM15:ANG:ARID2:DAG1:DDAH1:E2F2:EGLN1:ENG:EPN2:FUT1:FZD4:GLUL:HEY2:JUN:LRP5:MYH9:NF1:PANK2:PPP3R1:PTEN:PTK2B:PXDN:SEMA6A:SGPL1:SMAD1:SRPK2:STIM1:SYK:TJP1:UBP1:VEGFA:WASF2:ZC3H12A
GO:0001944	vasculature development	39	285	0.000237426	0.0388489	ACVR1:ADAM15:AHR:ANG:ARID2:CFLAR:DAG1:DDAH1:E2F2:EGLN1:ENG:EPN2:FOXO1:FUT1:FZD4:GLUL:HEY2:JUN:LRP5:MYH9:NF1:PANK2:PDGFB:PPP3R1:PTEN:PTK2B:PXDN:SEMA6A:SGPL1:SMAD1:SNX17:SRPK2:STIM1:SYK:TJP1:UBP1:VEGFA:WASF2:ZC3H12A
GO:0060485	mesenchyme development	20	112	0.000275411	0.0432615	ACVR1:ADAM15:DAG1:EFNB1:ENG:FGFR1:HDAC2:HEY2:LAMA5:MYC:PPP3R1:PTEN:SEMA4B:SEMA6A:SOX9:SPRED2:SPRY1:TCOF1:TIAM1:ZFP64
GO:0001525	angiogenesis	29	193	0.000312172	0.04715	ACVR1:ADAM15:ANG:DAG1:DDAH1:E2F2:EGLN1:ENG:EPN2:FUT1:GLUL:JUN:MYH9:NF1:PANK2:PPP3R1:PTEN:PTK2B:PXDN:SEMA6A:SMAD1:SRPK2:STIM1:SYK:TJP1:UBP1:VEGFA:WASF2:ZC3H12A
GO:0072073	kidney epithelium development	11	45	0.000434734	0.0609715	ASXL1:CTNNBIP1:EPCAM:GREB1L:LAMA5:MYC:NPNT:SMAD1:SOX9:SPRY1:VEGFA
GO:0097435	supramolecular fiber organization	49	399	0.000550294	0.0675313	ANG:ARHGAP12:B4GALT7:BAIAP2L1:CDC42EP3:CFLAR:CGNL1:DAPK3:DNAJB6:DSP:DYRK1A:ENAH:ESAM:FCHSD2:FHOD1:GBA2:GRB2:HSP90B1:INPP5K:KCTD13:KLHL24:KRT80:MAPRE3:MARCKSL1:MET:MICALL2:MID1IP1:MYO1C:MYO1D:MYO5B:MYO6:NEDD1:NF1:PDE4DIP:PFDN2:PPFIA1:PTK2B:PXDN:RHOC:SNX9:SORBS3:SSH1:TAOK1:TJP1:TUBG2:TWF1:USP9X:WASF2:ZBED3
GO:0001837	epithelial to mesenchymal transition	14	69	0.000598369	0.0712059	ACVR1:ADAM15:DAG1:ENG:FGFR1:HDAC2:HEY2:PPP3R1:PTEN:SOX9:SPRED2:SPRY1:TCOF1:TIAM1
GO:0030036	actin cytoskeleton organization	48	392	0.00066806	0.0747383	ANG:ARHGAP12:ARHGEF11:BAIAP2L1:CDC42BPA:CDC42BPG:CDC42EP3:CFLAR:CGNL1:DAPK3:DNAJB6:ENAH:ESAM:FCHSD2:FHOD1:FLNB:GBA2:GRB2:HSP90B1:INF2:INPP5K:KCTD13:MARCKSL1:MET:MICALL2:MRTFA:MYH9:MYO1C:MYO1D:MYO5B:MYO6:NF1:NPHP4:PACSIN2:PHACTR2:PPFIA1:PTK2B:RALA:RHOC:RTKN:SNX9:SORBS3:SSH1:TAOK1:TJP1:TWF1:WASF2:ZBED3
GO:0044057	regulation of system process	26	174	0.000685148	0.0747383	ADA:ATP1A1:ATP2A2:DAG1:DAPK3:DSC2:DSP:FOXO1:HEY2:HOMER1:HOMER3:INPP5K:LMNA:NPNT:PDGFB:PTEN:PTK2B:RNF10:TMEM65:TNFRSF21:TRPM4:TWF1:UNC13B:WNK1:YY1:ZC3H12A
GO:0060070	canonical Wnt signaling pathway	22	138	0.000720152	0.0764334	CSNK1G3:CTNNBIP1:DAPK3:DVL3:FOXO1:FZD4:JRK:LRP5:NPHP4:PTEN:SCYL2:SMURF2:SOX9:STK3:TLE1:TLE3:TRPM4:UBR5:VCP:WNK1:XIAP:ZBED3
GO:0072006	nephron development	11	48	0.000784278	0.0772523	ASXL1:CFLAR:CTNNBIP1:GREB1L:ITGA3:LAMA5:MYC:NPNT:PDGFB:SOX9:VEGFA
GO:0003012	muscle system process	23	148	0.000792517	0.0772523	ADA:ARHGEF11:ATP1A1:ATP2A2:CFLAR:DAG1:DAPK3:DSC2:DSP:FOXO1:HDAC2:HEY2:HOMER1:INPP5F:LMNA:NEDD4L:NPNT:PPP1R13L:SLMAP:TRPM4:TWF1:YY1:ZC3H12A
GO:0007507	heart development	34	253	0.000815706	0.0772523	ACVR1:ADAM15:ARID2:ARL13B:ASXL1:DSP:EGLN1:ENG:EP300:GNG5:GREB1L:GRHL2:HEY2:ITGA3:JUN:KDM6A:LEMD2:LMNA:LMO4:NF1:PDGFB:PPP1R13L:PPP3R1:PTEN:SMAD1:SNX17:SOX9:SPRY1:STK3:TFDP2:TMEM65:VEGFA:YY1:ZDHHC16
GO:0007160	cell-matrix adhesion	17	96	0.000855446	0.0772523	ADAM15:AJUBA:CSF1:DAG1:DAPK3:FUT1:ITGA3:LIMS1:NF1:NPNT:POLDIP2:PPFIA1:PTEN:PTK2B:PTPRA:TIAM1:VEGFA
GO:0030155	regulation of cell adhesion	40	314	0.00086393	0.0772523	ADA:ADAM15:ADAM22:ARID2:CBFB:CD55:CEBPB:CSF1:DAG1:DAPK3:EFNB1:EPCAM:FADD:FUT1:FZD4:IRF1:ITGA3:KLHL25:LAMA5:LIMS1:MYO10:NF1:NPNT:PDGFB:POLDIP2:PTEN:PTK2B:PTPRA:SEMA6A:SLC7A1:SOX9:ST3GAL4:STX3:SYK:TFE3:TJP1:TNFRSF21:VEGFA:WNK1:ZC3H12A
GO:0001655	urogenital system development	22	140	0.000878217	0.0772523	ACVR1:ASXL1:CFLAR:CTNNBIP1:EPCAM:FADD:FEM1B:GREB1L:ITGA3:LAMA5:MYC:NF1:NPNT:PDGFB:PTEN:SGPL1:SMAD1:SNX17:SOX9:SPRY1:VEGFA:WDR77
GO:0031589	cell-substrate adhesion	24	160	0.00102856	0.0859391	ADAM15:AJUBA:ATRN:CSF1:DAG1:DAPK3:FUT1:FZD4:ITGA3:LAMA5:LIMS1:MEGF9:MICALL2:NF1:NPNT:PDGFB:POLDIP2:PPFIA1:PTEN:PTK2B:PTPRA:SORBS3:TIAM1:VEGFA
GO:0060562	epithelial tube morphogenesis	23	151	0.00105058	0.0859503	ACVR1:ARL13B:CSF1:CTNNBIP1:DAG1:DVL3:ENG:GREB1L:GRHL2:LAMA5:LMO4:LRP5:MET:MYC:NPNT:PPP3R1:RALA:SOX9:SPRY1:ST14:STK3:VDR:VEGFA
GO:1902414	protein localization to cell junction	11	50	0.0011273	0.0860735	CGNL1:DAG1:DSP:GPC6:HOMER1:KIF5B:MAPK8IP3:STAU1:STX3:TJP1:TJP2
GO:0003007	heart morphogenesis	17	99	0.00122205	0.0860735	ACVR1:ADAM15:ARID2:ARL13B:ASXL1:DSP:EGLN1:ENG:GNG5:GRHL2:HEY2:JUN:LEMD2:PPP1R13L:SOX9:SPRY1:VEGFA
GO:0043410	positive regulation of MAPK cascade	25	172	0.00129318	0.0860735	AJUBA:BCAR3:CFLAR:DVL3:EIF2AK2:FGFR1:FGFR4:FZD4:JUN:MAPK8IP3:NPNT:PDGFB:PTEN:PTK2B:SORBS3:STK3:SYK:TAOK1:TRAF3:TRAF4:TRAF5:TRAF7:VEGFA:XIAP:ZC3H12A
GO:0048646	anatomical structure formation involved in morphogenesis	53	458	0.00134123	0.0875598	ACVR1:ADA:ADAM15:ANG:CFLAR:DAG1:DDAH1:DVL3:DYRK1B:E2F2:EGLN1:EHD1:ENG:EP300:EPN2:ERCC2:FUT1:GLUL:GNG5:GRB2:GRHL2:HDAC2:HEY2:ITGA3:JUN:LEMD2:LMO4:MYH9:NECTIN2:NF1:PANK2:PPP3R1:PTEN:PTK2B:PXDN:RALA:SBNO2:SEMA6A:SMAD1:SOX9:SPRY1:SRPK2:ST14:STIM1:STK3:SYK:TCOF1:TJP1:UBP1:VEGFA:WASF2:WHRN:ZC3H12A
GO:0007167	enzyme-linked receptor protein signaling pathway	48	405	0.00136011	0.0875598	ACVR1:BAIAP2L1:BCAR3:CCND3:CSF1:CSRNP1:EFNB1:ENG:EP300:EPN2:FGFR1:FGFR4:FOXO1:FZD4:GAB2:GALNT3:GRB2:HDAC2:IL13RA1:INPP5K:IRS1:ITGA3:JUN:LEMD2:MET:MYO1C:NPNT:PDGFB:PTK2B:PTPRA:RALA:RGMB:SAMD10:SEMA6A:SGPL1:SLC39A14:SMAD1:SMURF2:SOX9:SPRED2:SPRY1:SYK:TIAM1:UBE2D1:USP9X:VEGFA:XIAP:ZGPAT
GO:0001952	regulation of cell-matrix adhesion	12	59	0.00141611	0.0896948	ADAM15:CSF1:DAG1:DAPK3:FUT1:LIMS1:NF1:POLDIP2:PTEN:PTK2B:PTPRA:VEGFA
GO:0006897	endocytosis	37	293	0.00156455	0.0975235	AAK1:ANKRD13A:ARHGAP12:ATXN2:BCL2L1:BICD1:CSNK1G3:CTSL:CXCL16:EHD1:EPN2:FCHSD2:GRB2:GULP1:INPP5F:LRP10:LRP5:MYH9:MYO6:NEDD4L:PACSIN2:PPP3R1:RAB34:RABEP1:RALA:RUBCN:SCARA3:SCYL2:SMPD1:SNX17:SNX9:SURF4:SYK:TBC1D5:VEGFA:WASF2:ZFYVE16
GO:0060828	regulation of canonical Wnt signaling pathway	19	119	0.00159246	0.0977122	CSNK1G3:CTNNBIP1:DAPK3:FOXO1:FZD4:JRK:NPHP4:SCYL2:SMURF2:SOX9:STK3:TLE1:TLE3:TRPM4:UBR5:VCP:WNK1:XIAP:ZBED3
GO:0000902	cell morphogenesis	52	452	0.00169131	0.0998293	ADNP:ARL13B:ASXL1:ATRN:BTBD3:CDC42EP3:DAG1:DAPK3:DVL3:EFNB1:ENAH:EP300:FEZ1:FLNB:FZD4:GRHL2:HPRT1:KIF5B:LAMA5:LIMS1:MEGF9:MET:MICALL2:MYH9:MYO10:MYO9B:NEDD4L:PACSIN2:PARD6B:PLAA:PRAG1:PTEN:PTK2B:PTPRS:RAB10:RHOC:SEMA4B:SEMA6A:SH3D19:SIDT2:SSH1:ST14:TAOK1:TIAM1:TOP2B:USP9X:VDR:VEGFA:WASF2:WHRN:YWHAH:ZMYM4
GO:2000145	regulation of cell motility	49	420	0.00170323	0.0998293	ACVR1:ADA:ADAM15:AJUBA:ARID2:CAVIN1:CREB3:CSF1:CXCL16:DAG1:DAPK3:ENG:FADD:FGFR1:FUT1:FZD4:GLUL:HDAC2:INPP5F:ITGA3:JUN:LAMA5:LMNA:LMO4:MET:MIEN1:MYO1C:NF1:PADI2:PARD6B:PDGFB:PLAA:PRAG1:PTEN:PTK2B:RAP2B:RHOC:RRAS2:SEMA4B:SEMA6A:SMURF2:SOX9:ST3GAL4:SUN2:TIAM1:TJP1:VEGFA:WNK1:ZC3H12A
GO:0040012	regulation of locomotion	50	431	0.00173001	0.0999083	ACVR1:ADA:ADAM15:AJUBA:ARID2:CAVIN1:CREB3:CSF1:CXCL16:DAG1:DAPK3:ENG:FADD:FGFR1:FUT1:FZD4:GLUL:HDAC2:INPP5F:ITGA3:JUN:LAMA5:LMNA:LMO4:MET:MIEN1:MYO1C:NF1:PADI2:PARD6B:PDGFB:PLAA:PRAG1:PTEN:PTK2B:RAP2B:RHOC:RRAS2:SEMA4B:SEMA6A:SMURF2:SOX9:ST3GAL4:STX3:SUN2:TIAM1:TJP1:VEGFA:WNK1:ZC3H12A
GO:0098609	cell-cell adhesion	40	328	0.00198849	0.105524	ACVR1:ADA:AJUBA:ARID2:BAIAP2L1:CBFB:CD55:CEBPB:DNAJB6:DSC2:DSP:EFNB1:EPCAM:ESAM:FADD:GPC6:IRF1:ITGA3:KLHL25:LAMA5:LIMS1:MYH9:MYO10:NECTIN2:NPHP4:NPNT:PTEN:PTPRS:RAB10:RAP2B:SLC7A1:SOX9:ST3GAL4:SYK:TJP1:TJP2:TNFRSF21:VEGFA:WNK1:ZC3H12A
GO:0110148	biomineralization	11	54	0.00218512	0.112907	ACVR1:ADA:CEBPB:ERCC2:HEY2:PTK2B:SBNO2:SOX9:STIM1:TRPM4:VDR
GO:0040017	positive regulation of locomotion	31	239	0.002411	0.121384	ACVR1:CAVIN1:CREB3:CSF1:CXCL16:DAPK3:FADD:FGFR1:FUT1:FZD4:ITGA3:JUN:MET:MIEN1:MYO1C:PDGFB:PLAA:PTK2B:RHOC:RRAS2:SEMA4B:SEMA6A:SMURF2:SOX9:STX3:SUN2:TIAM1:TJP1:VEGFA:WNK1:ZC3H12A
GO:0030334	regulation of cell migration	46	396	0.00254897	0.124758	ACVR1:ADA:ADAM15:AJUBA:ARID2:CREB3:CSF1:CXCL16:DAG1:DAPK3:ENG:FADD:FGFR1:FUT1:FZD4:GLUL:HDAC2:ITGA3:JUN:LAMA5:LMNA:LMO4:MET:MIEN1:MYO1C:NF1:PADI2:PARD6B:PDGFB:PLAA:PTEN:PTK2B:RAP2B:RHOC:RRAS2:SEMA4B:SEMA6A:SMURF2:SOX9:ST3GAL4:SUN2:TIAM1:TJP1:VEGFA:WNK1:ZC3H12A
GO:0060537	muscle tissue development	22	152	0.00260269	0.124758	ACVR1:ARID2:CFLAR:DSP:EGLN1:ENG:EP300:FLNB:FOXN2:HEY2:HOMER1:LEMD2:LMNA:NF1:NR1D2:PPP1R13L:PTEN:SMAD1:SOX9:VEGFA:YBX3:YY1
GO:0007015	actin filament organization	31	241	0.00274612	0.126871	ANG:ARHGAP12:BAIAP2L1:CDC42EP3:CGNL1:ENAH:ESAM:FCHSD2:FHOD1:GBA2:GRB2:HSP90B1:INPP5K:KCTD13:MARCKSL1:MET:MICALL2:MYO1C:MYO1D:MYO5B:MYO6:PPFIA1:PTK2B:RHOC:SNX9:SORBS3:SSH1:TJP1:TWF1:WASF2:ZBED3
GO:0048568	embryonic organ development	24	172	0.00279319	0.127545	ACVR1:ADA:ARID2:ARL13B:CEBPB:DNAJB6:EGLN1:ENG:ERCC3:GRB2:GRHL2:HEY2:HOXC4:LRIG1:MYO6:PDGFB:PPP1R13L:RBBP6:SOX9:ST14:STK3:TEAD3:VEGFA:WHRN
GO:0043549	regulation of kinase activity	44	378	0.00301617	0.133084	ADNP:AJUBA:ANG:CAMK2N1:CCND3:CCNO:COPS8:CSF1:DAG1:DBNDD1:DGKZ:DVL3:FGFR1:FGFR4:FZD4:HIPK3:INPP5K:IRS1:LMO4:LRP5:MAPRE3:MET:NAB2:NF1:PDGFB:PRKAG2:PTEN:PTK2B:RAP2B:RBL2:RTRAF:RUBCN:SMPD1:SNX9:SPRY1:STK3:SYK:TAOK1:TARBP2:TFAP4:TRAF4:VEGFA:WNK1:ZGPAT
GO:0001822	kidney development	18	117	0.00317716	0.136327	ASXL1:CFLAR:CTNNBIP1:EPCAM:FADD:GREB1L:ITGA3:LAMA5:MYC:NF1:NPNT:PDGFB:SGPL1:SMAD1:SNX17:SOX9:SPRY1:VEGFA
GO:0046777	protein autophosphorylation	18	117	0.00317716	0.136327	AAK1:DAPK3:DYRK1A:DYRK1B:EIF2AK2:ENG:FGFR1:FGFR4:JUN:MAP3K21:PDGFB:PTK2B:RAP2B:SYK:TAOK1:TRIM24:UHMK1:VEGFA
GO:0032943	mononuclear cell proliferation	16	99	0.00319381	0.136327	ADA:AHR:BCL2L1:CCND3:CD55:CEBPB:CSF1:CTPS1:EFNB1:FADD:HPRT1:IRF1:PTEN:SLC7A1:SYK:TNFRSF21
GO:0002250	adaptive immune response	20	136	0.0033145	0.136967	ADA:AHR:CD55:CTSL:ENTPD7:EXO1:FADD:HPRT1:IRF1:MARCHF8:NECTIN2:OTUD7B:PRR7:PTK2B:RELB:SYK:TFE3:TNFRSF21:TRPM4:ZC3H12A
GO:2000147	positive regulation of cell motility	30	235	0.00357431	0.143228	ACVR1:CAVIN1:CREB3:CSF1:CXCL16:DAPK3:FADD:FGFR1:FUT1:FZD4:ITGA3:JUN:MET:MIEN1:MYO1C:PDGFB:PLAA:PTK2B:RHOC:RRAS2:SEMA4B:SEMA6A:SMURF2:SOX9:SUN2:TIAM1:TJP1:VEGFA:WNK1:ZC3H12A
CGCGGCG
ID	Description	Count	Size	pvalue	p.adjust	geneID
GO:0001934	positive regulation of protein phosphorylation	56	308	5.1722e-06	0.012413	ACVR1:ADNP:ADRA2A:AKAP13:AKTIP:APP:BCAR3:CALM3:CAMK1:CAPRIN2:CIB1:CSK:CSNK1D:DAG1:DIPK2A:DVL2:ERN1:FGFR1:FZD5:GAS6:GPRC5C:HDAC2:HSF1:KRAS:MAD2L2:MAP2K4:MAP2K7:MAP3K4:MAPK1:MAPRE3:MOB2:NCBP1:OSBP:OSBPL8:PAK2:PDE8A:PRKCD:PRNP:PSEN1:PTK2:RALBP1:RAP2B:RB1CC1:RBPMS:RIPK1:RIPK2:ROBO1:RPS3:SNX9:SYAP1:TAOK1:TBK1:TELO2:UBE2K:VEGFA:WDFY2
GO:0021675	nerve development	11	24	6.66713e-06	0.012413	ATP8B1:CTNNB1:DAG1:DICER1:FBXO45:LPAR1:LRIG1:NKX2-2:SEMA3F:SLC25A46:TCIRG1
GO:0007167	enzyme-linked receptor protein signaling pathway	68	405	8.9711e-06	0.012413	ACVR1:ADRA2A:AR:BCAR3:C20orf27:CD63:CHST11:CRK:CSRNP1:CTNNB1:CUL5:EPN2:ERRFI1:FGFR1:FKBP8:FOXO1:GAS6:GREM2:HDAC2:HGS:HHEX:HIP1:ING2:IRS1:LATS2:LNPEP:LTBP4:MAPK1:MAPK14:MET:MPZL1:MYO1E:MYORG:NCK1:NEO1:OSBPL8:OSMR:PAK2:PHIP:PIK3CD:PLCE1:PLEKHA1:PRKCD:PSEN1:PTK2:PTPN18:PXN:RASA1:RBBP7:RBPMS:RNF115:ROBO1:SAP130:SIN3A:SIPA1L1:SLC27A4:SLC9A3R1:SPART:SREBF1:STUB1:TIPARP:TSC2:USP9X:VEGFA:ZFAND5:ZFYVE27:Z…
GO:0010001	glial cell differentiation	23	89	1.3328e-05	0.0138312	ABCA2:ADGRG6:APP:CDK6:CDKN2C:CSK:CTNNB1:DAG1:DICER1:GPR157:HDAC2:KRAS:LPAR1:MAPK1:NKX2-2:PPP3R1:PSEN1:PTEN:RHEB:SLC25A46:SOX4:TNFRSF21:WDR1
GO:0042327	positive regulation of phosphorylation	60	351	1.75899e-05	0.0146031	ACVR1:ADNP:ADRA2A:AKAP13:AKTIP:APP:AR:BCAR3:CALM3:CAMK1:CAPRIN2:CIB1:CSK:CSNK1D:DAG1:DIPK2A:DVL2:ERN1:FGFR1:FZD5:GAS6:GPRC5C:HDAC2:HSF1:IRS1:KCTD20:KRAS:MAD2L2:MAP2K4:MAP2K7:MAP3K4:MAPK1:MAPRE3:MET:MOB2:NCBP1:OSBP:OSBPL8:PAK2:PDE8A:PRKCD:PRNP:PSEN1:PTK2:RALBP1:RAP2B:RB1CC1:RBPMS:RIPK1:RIPK2:ROBO1:RPS3:SNX9:SYAP1:TAOK1:TBK1:TELO2:UBE2K:VEGFA:WDFY2
GO:0045597	positive regulation of cell differentiation	58	340	2.58807e-05	0.0155594	ACVR1:ADNP:AP3D1:AR:CAMK1:CAPRIN2:CDS1:CEBPB:CIB1:CREB1:CRK:CSNK1D:CTNNB1:DAG1:DICER1:DOCK5:FGFR1:FOXO3:GAS6:GOLGA4:HDAC2:HSF1:IL4R:IRX3:KAT2A:KLF10:KLHL25:KRAS:LIG4:LIMS1:LRP5:LRRC8A:MAPK14:MDM2:NIN:NKX2-2:OLFM1:PBRM1:PIEZO1:PITHD1:PPP3CA:PTK2:REST:RHEB:RIPK1:RIPK2:ROBO1:SAV1:SIN3A:SIRT6:SOX4:SYAP1:TRPM4:VEGFA:VHL:WDFY2:YAP1:ZFYVE27
GO:0000165	MAPK cascade	54	310	2.71356e-05	0.0155594	ADRA2A:AKAP13:APP:AR:BCAR3:CIB1:CRK:CSK:CTNNB1:DAG1:DUSP16:DVL2:ERN1:ERRFI1:FGFR1:FOXO1:FZD5:GAS6:GPS1:HIPK3:HSF1:KRAS:LPAR1:MAP2K4:MAP2K7:MAP3K21:MAP3K4:MAPK1:MAPK14:MAPK8:MAPKAPK5:MAPKBP1:NCOR1:NDRG2:PAK2:PDE8A:PLCE1:PRDX1:PRKCD:PSEN1:PTEN:RB1CC1:RELL1:RIPK1:RIPK2:ROBO1:RPS3:SH3RF1:SLC9A3R1:STK38:TAOK1:TRAF3:VEGFA:ZMYND11
GO:0043408	regulation of MAPK cascade	47	259	3.13283e-05	0.0155594	ADRA2A:AKAP13:APP:AR:BCAR3:CIB1:CRK:CSK:CTNNB1:DAG1:DUSP16:DVL2:ERN1:ERRFI1:FGFR1:FOXO1:FZD5:GAS6:HIPK3:LPAR1:MAP2K4:MAP2K7:MAP3K4:MAPK1:MAPKBP1:NCOR1:NDRG2:PAK2:PDE8A:PLCE1:PRDX1:PRKCD:PSEN1:PTEN:RB1CC1:RELL1:RIPK1:RIPK2:ROBO1:RPS3:SH3RF1:SLC9A3R1:STK38:TAOK1:TRAF3:VEGFA:ZMYND11
GO:0050796	regulation of insulin secretion	18	64	3.37351e-05	0.0155594	ADRA2A:CDK16:FOXO1:GLUD1:IRS1:LRP5:LRRC8A:MYRIP:OSBP:PFKL:PPP3CA:REST:SIRT6:SLC25A22:SOX4:SREBF1:TCIRG1:TRPM4
GO:0071363	cellular response to growth factor stimulus	51	292	4.21659e-05	0.0175031	ACVR1:APAF1:APP:ARF6:C20orf27:CD63:CHST11:CIB1:CREB1:CRK:CSNK1D:CTNNB1:EPN2:ERN1:ERRFI1:FGFR1:FKBP8:FOXO3:GAS6:GREM2:HDAC2:HGS:HHEX:ING2:KAT2A:LATS2:LIMS1:LTBP4:MAPK14:NEO1:NFATC1:PAK2:PDE8A:PIK3CD:PTK2:PXN:RAP1GAP:RBBP7:RELA:RIPK1:ROBO1:SAP130:SIN3A:SPART:STUB1:SYAP1:USP9X:VEGFA:ZFYVE27:ZFYVE9:ZYX
GO:0070848	response to growth factor	52	305	6.87933e-05	0.0241753	ACVR1:APAF1:APP:ARF6:C20orf27:CD63:CHST11:CIB1:CREB1:CRK:CSNK1D:CTNNB1:EPN2:ERN1:ERRFI1:FGFR1:FKBP8:FOXO3:GAS6:GREM2:HDAC2:HGS:HHEX:ING2:KAT2A:LATS2:LIMS1:LTBP4:MAPK1:MAPK14:NEO1:NFATC1:PAK2:PDE8A:PIK3CD:PTK2:PXN:RAP1GAP:RBBP7:RELA:RIPK1:ROBO1:SAP130:SIN3A:SPART:STUB1:SYAP1:USP9X:VEGFA:ZFYVE27:ZFYVE9:ZYX
GO:0097435	supramolecular fiber organization	64	399	7.01516e-05	0.0241753	ACTN1:AKAP13:APP:ARF6:ARFGEF1:CAMSAP2:CCDC57:CD47:CEP120:CFL2:CIB1:CIT:CLIP1:COTL1:CSNK1D:CTTN:DAPK3:DSTN:DYRK1A:ENAH:EPS8:ESPN:GAS2L1:HDGFL3:HIP1:HOOK1:HOOK3:KATNAL2:LPAR1:MAD2L2:MAPRE3:MDM2:MET:MICALL2:MYO1B:MYO1D:MYO1E:MYO5B:MYO5C:NCK1:NIN:P3H4:PAK2:PAWR:PDE4DIP:PLOD3:PPFIA1:PRKCD:PSEN1:PXN:RASA1:RHOBTB3:RIPK1:RPS3:SNX9:SWAP70:TAOK1:TJP1:USP9X:VHL:VPS33B:WASL:WDR1:ZYX
GO:0007169	transmembrane receptor protein tyrosine kinase signaling pathway	47	268	7.57116e-05	0.0241753	ADRA2A:AR:BCAR3:CD63:CRK:CSRNP1:CTNNB1:CUL5:EPN2:ERRFI1:FGFR1:FOXO1:HGS:HHEX:HIP1:IRS1:MAPK1:MAPK14:MET:MPZL1:MYO1E:MYORG:NCK1:OSBPL8:PAK2:PHIP:PIK3CD:PLCE1:PLEKHA1:PRKCD:PSEN1:PTK2:PTPN18:PXN:RASA1:RNF115:ROBO1:SIPA1L1:SLC27A4:SLC9A3R1:SREBF1:STUB1:TIPARP:TSC2:VEGFA:ZFAND5:ZFYVE27
GO:0045859	regulation of protein kinase activity	54	324	9.34975e-05	0.0259346	ADNP:ADRA2A:AKAP13:APP:BLM:CALM3:CAMK1:CAMK2N1:CCNF:CDKN2C:CIB1:CSK:DAG1:DIPK2A:DUSP16:DVL2:ERN1:ERRFI1:FGFR1:FZD5:GAS6:GPRC5C:HGS:HHEX:HIPK3:IPO7:LATS2:LRP5:MAP2K7:MAP3K4:MAPRE3:MOB2:NHLRC1:OSBPL8:PAK2:PLCE1:PRKAR2A:PRKCD:PRNP:PSEN1:PTEN:PTK2:RAP2B:ROBO1:RPS3:SESN2:SLC9A3R1:SNX9:STK38:SYAP1:TAOK1:TELO2:TSC2:VEGFA
GO:0021782	glial cell development	14	46	9.78879e-05	0.0259346	ABCA2:ADGRG6:APP:CDK6:DAG1:DICER1:KRAS:LPAR1:NKX2-2:PPP3R1:PSEN1:PTEN:SLC25A46:SOX4
GO:0002768	immune response-regulating cell surface receptor signaling pathway	22	94	0.000104319	0.0259346	CD276:CD47:CSK:FOXP1:MAP2K4:MAP2K7:MAPK1:MAPK8:PAK2:PAWR:PIK3CD:PLEKHA1:PRKCD:PRNP:PSEN1:PTK2:RAB29:RC3H1:RELA:RIPK2:RPS3:TNFRSF21
GO:0071900	regulation of protein serine/threonine kinase activity	36	190	0.000106213	0.0259346	ADRA2A:AKAP13:BLM:CALM3:CAMK1:CCNF:CDKN2C:CIB1:CSK:DIPK2A:DUSP16:DVL2:ERN1:FGFR1:FZD5:HGS:HHEX:HIPK3:IPO7:LATS2:LRP5:MAP2K7:MAP3K4:MAPRE3:PRKAR2A:PRKCD:PSEN1:PTEN:ROBO1:RPS3:SESN2:STK38:SYAP1:TAOK1:TELO2:VEGFA
GO:0090276	regulation of peptide hormone secretion	18	70	0.000122186	0.0264484	ADRA2A:CDK16:FOXO1:GLUD1:IRS1:LRP5:LRRC8A:MYRIP:OSBP:PFKL:PPP3CA:REST:SIRT6:SLC25A22:SOX4:SREBF1:TCIRG1:TRPM4
GO:0010562	positive regulation of phosphorus metabolic process	61	384	0.00013727	0.0264484	ACVR1:ADNP:ADRA2A:AKAP13:AKTIP:APP:AR:BCAR3:CALM3:CAMK1:CAPRIN2:CIB1:CSK:CSNK1D:DAG1:DIPK2A:DVL2:ERN1:FGFR1:FZD5:GAS6:GPRC5C:HDAC2:HSF1:IRS1:KCTD20:KRAS:MAD2L2:MAP2K4:MAP2K7:MAP3K4:MAPK1:MAPRE3:MET:MOB2:NCBP1:OSBP:OSBPL8:PAK2:PDE8A:PRKCD:PRNP:PSEN1:PTK2:RALBP1:RAP2B:RB1CC1:RBPMS:RIPK1:RIPK2:ROBO1:RPS3:SNX9:SYAP1:TAOK1:TBK1:TELO2:UBE2K:VCP:VEGFA:WDFY2
GO:0045937	positive regulation of phosphate metabolic process	61	384	0.00013727	0.0264484	ACVR1:ADNP:ADRA2A:AKAP13:AKTIP:APP:AR:BCAR3:CALM3:CAMK1:CAPRIN2:CIB1:CSK:CSNK1D:DAG1:DIPK2A:DVL2:ERN1:FGFR1:FZD5:GAS6:GPRC5C:HDAC2:HSF1:IRS1:KCTD20:KRAS:MAD2L2:MAP2K4:MAP2K7:MAP3K4:MAPK1:MAPRE3:MET:MOB2:NCBP1:OSBP:OSBPL8:PAK2:PDE8A:PRKCD:PRNP:PSEN1:PTK2:RALBP1:RAP2B:RB1CC1:RBPMS:RIPK1:RIPK2:ROBO1:RPS3:SNX9:SYAP1:TAOK1:TBK1:TELO2:UBE2K:VCP:VEGFA:WDFY2
GO:0031175	neuron projection development	65	417	0.000146601	0.0264484	ADNP:APBB1:APP:ARF6:ARHGAP44:AUTS2:CAMK1:CAMSAP2:CAPRIN2:CBFA2T2:CDK16:CIB1:CREB1:CRK:CTNNB1:CTTN:DAG1:DICER1:DVL2:ENAH:ENC1:FBXO45:GOLGA4:HDAC2:HDGFL3:HPRT1:ITSN2:KIF5B:LPAR1:MANF:MAPKAPK5:MICALL1:MICALL2:MYO9A:NCDN:NCK1:NEO1:NIN:OLFM1:PAK2:PPP3CA:PSEN1:PTEN:PTK2:RAB29:RAPH1:ROBO1:RTN4IP1:SEMA3F:SIN3A:SIPA1L1:SLC23A2:SLC25A46:SLC9A3R1:SNX3:SPART:STX3:TAOK1:TNFRSF21:USP9X:VEGFA:VPS13B:WASL:YWHAH:…
GO:0002791	regulation of peptide secretion	18	71	0.00014873	0.0264484	ADRA2A:CDK16:FOXO1:GLUD1:IRS1:LRP5:LRRC8A:MYRIP:OSBP:PFKL:PPP3CA:REST:SIRT6:SLC25A22:SOX4:SREBF1:TCIRG1:TRPM4
GO:0043410	positive regulation of MAPK cascade	33	172	0.000159204	0.0264484	ADRA2A:AKAP13:APP:AR:BCAR3:CIB1:CRK:CSK:CTNNB1:DVL2:ERN1:FGFR1:FZD5:GAS6:LPAR1:MAP2K4:MAP2K7:MAP3K4:MAPKBP1:PDE8A:PLCE1:PSEN1:PTEN:RB1CC1:RELL1:RIPK1:RIPK2:ROBO1:RPS3:SH3RF1:TAOK1:TRAF3:VEGFA
GO:0051056	regulation of small GTPase mediated signal transduction	30	151	0.000164681	0.0264484	AKAP13:ARF6:ARFGEF1:ARFGEF3:ARHGAP10:ARHGAP44:ARHGEF12:ARHGEF17:AUTS2:CRK:CYTH1:EPS8:FBXO8:KRAS:LPAR1:MET:MYO9A:MYO9B:PLCE1:PPP2CB:RALBP1:RALGAPA1:RAP1GAP:RASA1:ROBO1:SCAI:SIPA1L1:SPATA13:SWAP70:TSC2
GO:0046883	regulation of hormone secretion	20	84	0.000165661	0.0264484	ADRA2A:CDK16:CREB1:FOXO1:GLUD1:IRS1:LRP5:LRRC8A:MYRIP:OSBP:PFKL:PPP3CA:RAB11FIP1:REST:SIRT6:SLC25A22:SOX4:SREBF1:TCIRG1:TRPM4
GO:0030073	insulin secretion	19	78	0.00017403	0.0267142	ADRA2A:CDK16:FOXO1:GLUD1:IRS1:LRP5:LRRC8A:MYRIP:OSBP:PCLO:PFKL:PPP3CA:REST:SIRT6:SLC25A22:SOX4:SREBF1:TCIRG1:TRPM4
GO:0090087	regulation of peptide transport	18	72	0.000180197	0.0267142	ADRA2A:CDK16:FOXO1:GLUD1:IRS1:LRP5:LRRC8A:MYRIP:OSBP:PFKL:PPP3CA:REST:SIRT6:SLC25A22:SOX4:SREBF1:TCIRG1:TRPM4
GO:0019827	stem cell population maintenance	24	111	0.000192782	0.0269439	CDC73:CTNNB1:CUL4A:FOXO1:FOXO3:HDAC2:HOOK3:ING2:KAT2A:KDM4C:KLF10:LIG4:LRP5:NIPBL:RBBP7:REST:RIF1:SAP130:SAV1:SIN3A:SOX4:TEAD4:YAP1:ZNF706
GO:0051338	regulation of transferase activity	71	470	0.000194728	0.0269439	ADNP:ADRA2A:AKAP13:APP:ARRDC4:BLM:CALM3:CAMK1:CAMK2N1:CCNF:CDKN2C:CIB1:CSK:CTNNB1:DAG1:DIPK2A:DSCC1:DUSP16:DVL2:ERN1:ERRFI1:FEM1B:FGFR1:FZD5:GAS6:GPRC5C:HGS:HHEX:HIPK3:HNRNPD:IPO7:IRS1:LATS2:LRP5:MAD2L2:MAP2K7:MAP3K4:MAPK1:MAPKAPK5:MAPRE3:MASTL:MET:MOB2:NEK7:NHLRC1:OSBPL8:PAK2:PCNA:PLCE1:PRKAR2A:PRKCD:PRNP:PSEN1:PTEN:PTK2:RAP2B:RFC5:ROBO1:RPS3:SESN2:SLC9A3R1:SMG6:SNX9:STK38:STUB1:SYAP1:TAOK1:TELO…
GO:0009914	hormone transport	23	105	0.000212557	0.0283005	ADRA2A:CDK16:CREB1:FOXO1:GLUD1:IRS1:LRP5:LRRC8A:LTBP4:MYRIP:OSBP:PCLO:PFKL:PPP3CA:RAB11FIP1:REST:SIRT6:SLC25A22:SLCO4A1:SOX4:SREBF1:TCIRG1:TRPM4
GO:0098727	maintenance of cell number	24	112	0.000222742	0.0283005	CDC73:CTNNB1:CUL4A:FOXO1:FOXO3:HDAC2:HOOK3:ING2:KAT2A:KDM4C:KLF10:LIG4:LRP5:NIPBL:RBBP7:REST:RIF1:SAP130:SAV1:SIN3A:SOX4:TEAD4:YAP1:ZNF706
GO:0048666	neuron development	70	464	0.000224986	0.0283005	ADNP:APBB1:APP:ARF6:ARHGAP44:ATP8B1:AUTS2:CAMK1:CAMSAP2:CAPRIN2:CBFA2T2:CDK16:CIB1:CREB1:CRK:CTNNB1:CTTN:DAG1:DICER1:DVL2:ENAH:ENC1:FARP2:FBXO45:GOLGA4:HDAC2:HDGFL3:HPRT1:ITSN2:KIF5B:LPAR1:MANF:MAPKAPK5:MICALL1:MICALL2:MYO9A:NCDN:NCK1:NEO1:NIN:NPHP4:OLFM1:PAK2:PBX3:PPP3CA:PSEN1:PTEN:PTK2:RAB29:RAPH1:ROBO1:RTN4IP1:SCYL1:SEMA3F:SIN3A:SIPA1L1:SLC23A2:SLC25A46:SLC9A3R1:SNX3:SPART:STX3:TAOK1:TNFRSF21:…
GO:0010817	regulation of hormone levels	32	170	0.000286093	0.0346034	ADRA2A:ALDH9A1:CDK16:CHST10:CREB1:DHRS3:FOXO1:GLUD1:IRS1:LRP5:LRRC8A:LTBP4:MYRIP:OSBP:PCLO:PFKL:PLEKHA1:PPP3CA:RAB11FIP1:REST:SIN3A:SIRT6:SLC25A22:SLCO4A1:SOX4:SREBF1:STC2:STUB1:SULT1A1:TCIRG1:TIPARP:TRPM4
GO:0000902	cell morphogenesis	68	452	0.000300102	0.0346034	ACTN1:ADNP:APBB1:APP:AR:ARHGAP44:AUTS2:CAPRIN2:CERT1:CIB1:CREB1:CRK:CTNNB1:CTTN:DAG1:DAPK3:DICER1:DOCK5:DVL2:ENAH:EPS8:FBXO45:GOLGA4:HPRT1:ITSN2:KIF5B:LATS2:LIMS1:LPAR1:MAPK14:MET:MICALL2:MYO10:MYO9A:MYO9B:NEO1:NIN:OLFM1:PAK2:PEAK1:PHIP:PLOD3:PPP3CA:PSEN1:PTEN:PTK2:PXN:RADIL:RAPH1:RASA1:RHOBTB3:ROBO1:SEMA3F:SIN3A:SIPA1L1:SLC23A2:SLC25A46:SLC9A3R1:SPART:TAOK1:USP9X:VEGFA:VHL:WASL:WDR1:YAP1:YWHAH:Z…
GO:0009743	response to carbohydrate	22	101	0.000315082	0.0353488	ADNP:ADRA2A:CDK16:ERCC1:ERN1:FOXO3:GAS6:LRP5:MAP2K4:MAP2K7:NKX2-2:OSBP:PFKL:PPP3CA:RMI1:SELENOS:SESN2:SIN3A:SOX4:SREBF1:TRPM4:TWNK
GO:0043405	regulation of MAP kinase activity	18	76	0.000371651	0.040598	ADRA2A:AKAP13:CSK:DUSP16:DVL2:ERN1:FGFR1:FZD5:HGS:HIPK3:MAP2K7:MAP3K4:PRKCD:PSEN1:ROBO1:RPS3:STK38:VEGFA
GO:0048511	rhythmic process	28	144	0.000389869	0.041496	ADNP:AHR:CREB1:CSNK1D:CUL4A:DYRK1A:ENOX2:FBXL3:FOXO3:GPR157:HDAC2:HNRNPD:HUWE1:IMPDH2:KDM5C:KLF10:KLF9:MAPK8:NAMPT:NCOR1:NR1D2:PCNA:PLEKHA1:PTEN:SIN3A:SIRT6:SREBF1:USP9X
GO:0032872	regulation of stress-activated MAPK cascade	21	96	0.00040275	0.0417954	APP:CRK:DUSP16:FOXO1:HIPK3:MAP2K4:MAP2K7:MAP3K4:MAPK1:MAPKBP1:NCOR1:PRDX1:RB1CC1:RELL1:RIPK1:RIPK2:SH3RF1:TAOK1:TRAF3:VEGFA:ZMYND11
GO:0046879	hormone secretion	22	103	0.000421322	0.0426563	ADRA2A:CDK16:CREB1:FOXO1:GLUD1:IRS1:LRP5:LRRC8A:LTBP4:MYRIP:OSBP:PCLO:PFKL:PPP3CA:RAB11FIP1:REST:SIRT6:SLC25A22:SOX4:SREBF1:TCIRG1:TRPM4
GO:0022407	regulation of cell-cell adhesion	32	174	0.000440427	0.0429772	AFDN:AP3D1:CD276:CD47:CEBPB:CSK:FOXO3:IL4R:KLHL25:MAD2L2:MAPK14:MYO10:NCK1:PAG1:PAWR:PBRM1:PIEZO1:PPP3CA:PRKCD:PRNP:PTEN:PTK2:RC3H1:RELA:RIPK2:RPS3:SOX4:SWAP70:TJP1:TNFRSF21:VEGFA:VPS33B
GO:0051347	positive regulation of transferase activity	47	289	0.000466681	0.0429772	ADNP:ADRA2A:AKAP13:ARRDC4:CALM3:CAMK1:CIB1:CSK:CTNNB1:DAG1:DIPK2A:DSCC1:DVL2:ERN1:FGFR1:FZD5:GAS6:GPRC5C:HNRNPD:IRS1:MAP2K7:MAP3K4:MAPK1:MAPKAPK5:MAPRE3:MASTL:MET:MOB2:NEK7:OSBPL8:PAK2:PCNA:PRKCD:PRNP:PSEN1:PTEN:PTK2:RFC5:ROBO1:RPS3:SNX9:STUB1:SYAP1:TAOK1:TELO2:UBE2S:VEGFA
GO:0006476	protein deacetylation	19	84	0.000481863	0.0429772	BEX4:CHD4:DR1:DYRK1A:ELK4:HDAC2:ING2:KAT2A:MAPK8:NIPBL:RBBP7:REST:SIN3A:SIRT6:SMARCA5:SREBF1:VEGFA:YEATS2:ZZZ3
GO:0018212	peptidyl-tyrosine modification	28	146	0.000492399	0.0429772	ACVR1:ADNP:ADRA2A:APP:CSK:DVL2:DYRK1A:ERRFI1:FGFR1:GAS6:HDAC2:HIPK3:HSF1:MAP2K4:MAP2K7:MET:OSBP:PAK2:PEAK1:PRKCD:PRNP:PSEN1:PTK2:RAP2B:RIPK2:SCYL1:TPST1:VEGFA
GO:0050708	regulation of protein secretion	23	111	0.000497749	0.0429772	ADRA2A:APBB1:ARF6:CDK16:DNAJC1:FOXO1:GLUD1:IRS1:LLGL2:LRP5:LRRC8A:MYRIP:OSBP:PFKL:PPP3CA:RAB11FIP1:REST:SIRT6:SLC25A22:SOX4:SREBF1:TCIRG1:TRPM4
GO:0051403	stress-activated MAPK cascade	24	118	0.000504855	0.0429772	APP:CRK:DUSP16:FOXO1:GPS1:HIPK3:MAP2K4:MAP2K7:MAP3K4:MAPK1:MAPK14:MAPK8:MAPKBP1:NCOR1:PRDX1:RB1CC1:RELL1:RIPK1:RIPK2:SH3RF1:TAOK1:TRAF3:VEGFA:ZMYND11
GO:0035601	protein deacylation	20	91	0.00051475	0.0429772	ABHD13:BEX4:CHD4:DR1:DYRK1A:ELK4:HDAC2:ING2:KAT2A:MAPK8:NIPBL:RBBP7:REST:SIN3A:SIRT6:SMARCA5:SREBF1:VEGFA:YEATS2:ZZZ3
GO:0098732	macromolecule deacylation	20	91	0.00051475	0.0429772	ABHD13:BEX4:CHD4:DR1:DYRK1A:ELK4:HDAC2:ING2:KAT2A:MAPK8:NIPBL:RBBP7:REST:SIN3A:SIRT6:SMARCA5:SREBF1:VEGFA:YEATS2:ZZZ3
GO:0070302	regulation of stress-activated protein kinase signaling cascade	21	98	0.00053981	0.0429772	APP:CRK:DUSP16:FOXO1:HIPK3:MAP2K4:MAP2K7:MAP3K4:MAPK1:MAPKBP1:NCOR1:PRDX1:RB1CC1:RELL1:RIPK1:RIPK2:SH3RF1:TAOK1:TRAF3:VEGFA:ZMYND11
GO:0016575	histone deacetylation	17	72	0.000557258	0.0429772	CHD4:DR1:ELK4:HDAC2:ING2:KAT2A:MAPK8:NIPBL:RBBP7:REST:SIN3A:SIRT6:SMARCA5:SREBF1:VEGFA:YEATS2:ZZZ3
GO:0042886	amide transport	23	112	0.000568819	0.0429772	ABCA2:ADRA2A:CDK16:CERT1:FOXO1:GLTP:GLUD1:IRS1:LRP5:LRRC8A:MYRIP:OSBP:PCLO:PFKL:PPP3CA:REST:SIRT6:SLC25A22:SLC9A3R1:SOX4:SREBF1:TCIRG1:TRPM4
GO:0048709	oligodendrocyte differentiation	12	42	0.000583501	0.0429772	ABCA2:CDKN2C:CSK:CTNNB1:DAG1:HDAC2:LPAR1:NKX2-2:PTEN:RHEB:TNFRSF21:WDR1
GO:0090311	regulation of protein deacetylation	12	42	0.000583501	0.0429772	BEX4:DR1:DYRK1A:ING2:KAT2A:MAPK8:NIPBL:SMARCA5:SREBF1:VEGFA:YEATS2:ZZZ3
GO:1902532	negative regulation of intracellular signal transduction	47	292	0.000590146	0.0429772	ARHGAP44:ARMC10:CARD19:CIB1:CIT:CSK:DAG1:DUSP16:DYRK1A:ERRFI1:FOXO1:HIPK3:ING2:LPAR1:MAPK14:MAPKAPK5:MAPKBP1:MARK3:MDM2:MET:MIOS:NCOR1:NDRG2:PLEKHA1:PPM1B:PPP2CB:PRKCD:PRNP:PTEN:RASA1:RELA:RIPK1:SCAI:SELENOS:SESN2:SHANK2:SLC9A3R1:STK38:SYVN1:TAF9:TKFC:TLE1:TSC2:UFD1:WDR24:WDR59:ZMYND11
GO:0030072	peptide hormone secretion	19	86	0.000657806	0.0470785	ADRA2A:CDK16:FOXO1:GLUD1:IRS1:LRP5:LRRC8A:MYRIP:OSBP:PCLO:PFKL:PPP3CA:REST:SIRT6:SLC25A22:SOX4:SREBF1:TCIRG1:TRPM4
GO:0000904	cell morphogenesis involved in differentiation	50	318	0.000691868	0.047554	ACTN1:ADNP:APBB1:APP:AR:ARHGAP44:AUTS2:CAPRIN2:CIB1:CREB1:CRK:CTNNB1:CTTN:DAG1:DOCK5:ENAH:FBXO45:GOLGA4:HPRT1:KIF5B:LATS2:LIMS1:MET:MICALL2:NEO1:NIN:OLFM1:PAK2:PEAK1:PLOD3:PPP3CA:PSEN1:PTEN:PTK2:PXN:RADIL:RAPH1:ROBO1:SEMA3F:SIN3A:SIPA1L1:SLC25A46:SLC9A3R1:SPART:USP9X:VEGFA:WASL:WDR1:YWHAH:ZFYVE27
GO:0048812	neuron projection morphogenesis	41	248	0.000755645	0.047554	ADNP:APBB1:APP:ARHGAP44:AUTS2:CAPRIN2:CREB1:CTNNB1:CTTN:DAG1:DICER1:DVL2:ENAH:FBXO45:GOLGA4:HPRT1:ITSN2:KIF5B:MYO9A:NEO1:NIN:OLFM1:PAK2:PPP3CA:PSEN1:PTEN:PTK2:RAPH1:ROBO1:SEMA3F:SIN3A:SIPA1L1:SLC23A2:SLC25A46:SPART:TAOK1:USP9X:VEGFA:WASL:YWHAH:ZFYVE27
GO:0018107	peptidyl-threonine phosphorylation	14	55	0.000759094	0.047554	ACVR1:APP:CALM3:CDC42BPA:CIT:DYRK1A:HIPK3:MAPK1:MAPK8:OXSR1:PRKCD:RIPK2:TBK1:UBE2K
GO:0043406	positive regulation of MAP kinase activity	13	49	0.000761388	0.047554	ADRA2A:AKAP13:CSK:DVL2:ERN1:FGFR1:FZD5:MAP2K7:MAP3K4:PSEN1:ROBO1:RPS3:VEGFA
GO:0002790	peptide secretion	19	87	0.000764842	0.047554	ADRA2A:CDK16:FOXO1:GLUD1:IRS1:LRP5:LRRC8A:MYRIP:OSBP:PCLO:PFKL:PPP3CA:REST:SIRT6:SLC25A22:SOX4:SREBF1:TCIRG1:TRPM4
GO:0031345	negative regulation of cell projection organization	19	87	0.000764842	0.047554	ARF6:ARHGAP44:CBFA2T2:CIB1:HDAC2:LPAR1:ODF2L:PPP3CA:PRKCD:PRNP:PSEN1:PTEN:RAB29:RAP1GAP:SEMA3F:SPART:TBC1D30:YAP1:YWHAH
GO:0031098	stress-activated protein kinase signaling cascade	24	122	0.000834507	0.0502035	APP:CRK:DUSP16:FOXO1:GPS1:HIPK3:MAP2K4:MAP2K7:MAP3K4:MAPK1:MAPK14:MAPK8:MAPKBP1:NCOR1:PRDX1:RB1CC1:RELL1:RIPK1:RIPK2:SH3RF1:TAOK1:TRAF3:VEGFA:ZMYND11
GO:0018108	peptidyl-tyrosine phosphorylation	27	144	0.00088535	0.05111	ACVR1:ADNP:ADRA2A:APP:CSK:DVL2:DYRK1A:ERRFI1:FGFR1:GAS6:HDAC2:HIPK3:HSF1:MAP2K4:MAP2K7:MET:OSBP:PAK2:PEAK1:PRKCD:PRNP:PSEN1:PTK2:RAP2B:RIPK2:SCYL1:VEGFA
GO:0002429	immune response-activating cell surface receptor signaling pathway	19	88	0.000886515	0.05111	CD276:CD47:CSK:FOXP1:MAPK1:PAK2:PAWR:PIK3CD:PLEKHA1:PRKCD:PRNP:PSEN1:PTK2:RAB29:RC3H1:RELA:RIPK2:RPS3:TNFRSF21
GO:0002757	immune response-activating signal transduction	19	88	0.000886515	0.05111	CD276:CD47:CSK:FOXP1:MAPK1:PAK2:PAWR:PIK3CD:PLEKHA1:PRKCD:PRNP:PSEN1:PTK2:RAB29:RC3H1:RELA:RIPK2:RPS3:TNFRSF21
GO:0015833	peptide transport	20	95	0.0009189	0.0519542	ADRA2A:CDK16:FOXO1:GLUD1:IRS1:LRP5:LRRC8A:MYRIP:OSBP:PCLO:PFKL:PPP3CA:REST:SIRT6:SLC25A22:SLC9A3R1:SOX4:SREBF1:TCIRG1:TRPM4
GO:0071417	cellular response to organonitrogen compound	46	290	0.000926189	0.0519542	AHR:APP:BCAR3:BLM:CACNA2D1:CEBPB:CRK:CSK:CTNNB1:ERRFI1:FOXO1:FOXO3:HDAC2:HNRNPAB:HNRNPD:HSF1:IRS1:ITPR2:LPIN1:MAPK1:MDM2:NCK1:OSBPL8:PHIP:PRKCD:PRNP:PSEN1:PTK2:PXN:RAB31:RANGAP1:RELA:RIPK2:RRAGA:SELENOS:SESN2:SHMT1:SIN3A:SLC27A4:SLC29A2:SLC9A3R1:SREBF1:SYAP1:TBC1D4:TRPM4:TSC2
GO:0042063	gliogenesis	24	123	0.000941512	0.0521095	ABCA2:ADGRG6:APP:CDK6:CDKN2C:CSK:CTNNB1:DAG1:DICER1:GPR157:HDAC2:KRAS:LPAR1:MAPK1:NKX2-2:PPP3R1:PSEN1:PTEN:RHEB:RNF10:SLC25A46:SOX4:TNFRSF21:WDR1
GO:0060070	canonical Wnt signaling pathway	26	138	0.00101641	0.0555148	AMER1:CAPRIN2:CSNK1D:CTNNB1:DAPK3:DVL2:FOXO1:FOXO3:FZD5:HHEX:LATS2:LRP5:LZTS2:MAD2L2:MAPK14:NPHP4:PPM1B:PSEN1:PTEN:PYGO2:SLC9A3R1:SOX4:TLE1:TRPM4:VCP:YAP1
GO:0120039	plasma membrane bounded cell projection morphogenesis	42	260	0.00105567	0.0569102	ADNP:APBB1:APP:ARHGAP44:AUTS2:CAPRIN2:CREB1:CTNNB1:CTTN:DAG1:DICER1:DVL2:ENAH:FBXO45:GOLGA4:HPRT1:ITSN2:KIF5B:MYO9A:MYO9B:NEO1:NIN:OLFM1:PAK2:PPP3CA:PSEN1:PTEN:PTK2:RAPH1:ROBO1:SEMA3F:SIN3A:SIPA1L1:SLC23A2:SLC25A46:SPART:TAOK1:USP9X:VEGFA:WASL:YWHAH:ZFYVE27
GO:0030029	actin filament-based process	62	423	0.00108928	0.0579692	ABRACL:ACTN1:ADRA2A:AKAP13:ARF6:ARFGEF1:ARFGEF3:ARHGAP44:ARHGEF17:AUTS2:CACNA2D1:CD47:CDC42BPA:CFL2:CIT:CNN3:COTL1:CRK:CTTN:DAPK3:DSTN:ENAH:EPB41L2:EPS8:ESPN:FARP2:FHL3:GAS2L1:HIP1:KRAS:LLGL2:LPAR1:MAD2L2:MET:MICALL2:MRTFA:MYO1B:MYO1D:MYO1E:MYO5B:MYO5C:MYO9B:NCK1:NPHP4:NUP155:PAK2:PAWR:PPFIA1:PRKCD:PXN:RASA1:RHOBTB3:SIPA1L1:SLC9A3R1:SNX9:SWAP70:TAOK1:TJP1:TRPM4:WASL:WDR1:ZYX
GO:0015914	phospholipid transport	12	45	0.00114705	0.0580659	ATP11C:ATP8A1:ATP8B1:CERT1:GLTP:OSBP:OSBPL8:PITPNA:PRELID2:PRKCD:SCP2:TMEM30B
GO:0071902	positive regulation of protein serine/threonine kinase activity	21	104	0.00122003	0.0610162	ADRA2A:AKAP13:CALM3:CAMK1:CIB1:CSK:DIPK2A:DVL2:ERN1:FGFR1:FZD5:MAP2K7:MAP3K4:MAPRE3:PSEN1:ROBO1:RPS3:SYAP1:TAOK1:TELO2:VEGFA
GO:0051223	regulation of protein transport	45	286	0.00124301	0.0614253	ADRA2A:APBB1:ARF6:ARHGAP44:BBC3:CAMK1:CDK16:CIB1:CSK:DNAJC1:EDEM1:FOXO1:FZD5:GAS6:GLUD1:HUWE1:IRS1:LLGL2:LRP5:LRRC8A:MAPK14:MAPK8:MICALL2:MYRIP:OSBP:PFKL:PPP3CA:PRKCD:PRNP:PSEN1:PTPN14:RAB11FIP1:RAB23:RAB29:RANGAP1:REST:SIRT6:SLC25A22:SNX3:SOX4:SREBF1:TCIRG1:TMEM30B:TRPM4:UBE2J2
GO:0046649	lymphocyte activation	48	311	0.00132176	0.0629782	AHR:AKIRIN2:AP3D1:CD276:CD47:CDK6:CEBPB:CSK:CTNNB1:ERCC1:FOXO3:FOXP1:FZD5:GAS6:HHEX:HPRT1:IL4R:IMPDH2:KAT2A:KLHL25:KMT5B:LIG4:LRRC8A:MAD2L2:NCK1:PAG1:PAWR:PBRM1:PIK3CD:PPP3CA:PRDX1:PRKCD:PRNP:PSEN1:PTEN:RAB27A:RAB29:RC3H1:RIF1:RIPK2:RPS3:SH3RF1:SOX4:SWAP70:SYVN1:TCIRG1:TNFRSF21:TPD52
GO:0048858	cell projection morphogenesis	42	263	0.00133015	0.0629782	ADNP:APBB1:APP:ARHGAP44:AUTS2:CAPRIN2:CREB1:CTNNB1:CTTN:DAG1:DICER1:DVL2:ENAH:FBXO45:GOLGA4:HPRT1:ITSN2:KIF5B:MYO9A:MYO9B:NEO1:NIN:OLFM1:PAK2:PPP3CA:PSEN1:PTEN:PTK2:RAPH1:ROBO1:SEMA3F:SIN3A:SIPA1L1:SLC23A2:SLC25A46:SPART:TAOK1:USP9X:VEGFA:WASL:YWHAH:ZFYVE27
GO:0070301	cellular response to hydrogen peroxide	14	58	0.0013335	0.0629782	ERN1:FOXO3:FOXP1:HDAC2:HSF1:MET:PAWR:PCNA:PDE8A:PLEKHA1:PRKCD:RELA:RIPK1:RPS3
GO:0051345	positive regulation of hydrolase activity	43	271	0.00133512	0.0629782	ABHD5:AFDN:AKIRIN2:APAF1:APP:ARHGEF16:ATP2A3:BBC3:BCAR3:BEX3:CALM3:CRK:DAP:DVL2:EVI5:FGFR1:HIP1:HSF1:LIMS1:LPAR1:MAPK8:MYO9A:PCNA:PRKCD:RALBP1:RALGAPA1:RANGAP1:RAP1GAP:RASA1:REST:RGS10:RIPK2:ROBO1:RPS3:SIPA1L1:SLC27A4:SNX9:TBC1D1:TBC1D30:TBC1D4:TSC2:VCP:VEGFA
GO:0048588	developmental cell growth	20	98	0.00137858	0.0639086	ADNP:AKAP13:APP:AUTS2:CTNNB1:CTTN:FOXP1:GOLGA4:ITSN2:MAP2K4:NIN:OLFM1:RAPH1:SEMA3F:SIN3A:SLC23A2:SPART:USP9X:VEGFA:ZFYVE27
GO:0007623	circadian rhythm	21	105	0.00138564	0.0639086	AHR:CREB1:CSNK1D:DYRK1A:FBXL3:GPR157:HDAC2:HNRNPD:HUWE1:IMPDH2:KLF10:KLF9:MAPK8:NAMPT:NCOR1:NR1D2:PTEN:SIN3A:SIRT6:SREBF1:USP9X
GO:0045860	positive regulation of protein kinase activity	32	186	0.00142791	0.0639385	ADNP:ADRA2A:AKAP13:CALM3:CAMK1:CIB1:CSK:DAG1:DIPK2A:DVL2:ERN1:FGFR1:FZD5:GAS6:GPRC5C:MAP2K7:MAP3K4:MAPRE3:MOB2:OSBPL8:PAK2:PRKCD:PRNP:PSEN1:PTK2:ROBO1:RPS3:SNX9:SYAP1:TAOK1:TELO2:VEGFA
GO:0043549	regulation of kinase activity	56	378	0.00146097	0.0645156	ADNP:ADRA2A:AKAP13:APP:BLM:CALM3:CAMK1:CAMK2N1:CCNF:CDKN2C:CIB1:CSK:DAG1:DIPK2A:DUSP16:DVL2:ERN1:ERRFI1:FGFR1:FZD5:GAS6:GPRC5C:HGS:HHEX:HIPK3:IPO7:IRS1:LATS2:LRP5:MAP2K7:MAP3K4:MAPRE3:MET:MOB2:NHLRC1:OSBPL8:PAK2:PLCE1:PRKAR2A:PRKCD:PRNP:PSEN1:PTEN:PTK2:RAP2B:ROBO1:RPS3:SESN2:SLC9A3R1:SNX9:STK38:SYAP1:TAOK1:TELO2:TSC2:VEGFA
GO:0009749	response to glucose	18	85	0.00151662	0.0662685	ADRA2A:CDK16:ERN1:FOXO3:GAS6:LRP5:NKX2-2:OSBP:PFKL:PPP3CA:RMI1:SELENOS:SESN2:SIN3A:SOX4:SREBF1:TRPM4:TWNK
GO:0070661	leukocyte proliferation	22	113	0.00155625	0.0667414	AHR:CD276:CEBPB:CTNNB1:HHEX:HPRT1:IMPDH2:MAPK1:NCK1:PAWR:PPP3CA:PRKCD:PRNP:PTEN:PTK2:RC3H1:RIPK2:RPS3:SH3RF1:TBK1:TCIRG1:TNFRSF21
GO:0018210	peptidyl-threonine modification	14	59	0.00159153	0.0667414	ACVR1:APP:CALM3:CDC42BPA:CIT:DYRK1A:HIPK3:MAPK1:MAPK8:OXSR1:PRKCD:RIPK2:TBK1:UBE2K
GO:0018105	peptidyl-serine phosphorylation	28	157	0.00159491	0.0667414	APP:BCAR3:CAMK1:CAPRIN2:CSNK1D:DYRK1A:ERN1:GAS6:HIPK3:LATS2:MAD2L2:MAPK1:MAPK14:MAPK8:MAPKAPK5:MARK3:MAST2:MASTL:NCK1:NEK7:PAK2:PRKCD:PTEN:RIPK1:RIPK2:STK38:TBK1:VEGFA
GO:0032989	cellular component morphogenesis	48	314	0.00162392	0.0667414	ABCA2:ADNP:AKAP13:APBB1:APP:ARHGAP44:AUTS2:CAPRIN2:CERT1:CFL2:CREB1:CTNNB1:CTTN:DAG1:DICER1:DVL2:ENAH:FBXO45:GOLGA4:HPRT1:ITSN2:KIF5B:MYO9A:MYO9B:NEO1:NIN:OLFM1:PAK2:PPP3CA:PSEN1:PTEN:PTK2:RAPH1:ROBO1:SEMA3F:SIN3A:SIPA1L1:SLC23A2:SLC25A46:SPART:TAOK1:USP9X:VEGFA:VPS13B:WASL:WDR1:YWHAH:ZFYVE27
GO:0060996	dendritic spine development	12	47	0.00172989	0.0693003	ARF6:ARHGAP44:CAMK1:CAPRIN2:HDAC2:LPAR1:MAPKAPK5:PAK2:PSEN1:PTEN:SIPA1L1:WASL
GO:0009746	response to hexose	18	86	0.00174396	0.0693003	ADRA2A:CDK16:ERN1:FOXO3:GAS6:LRP5:NKX2-2:OSBP:PFKL:PPP3CA:RMI1:SELENOS:SESN2:SIN3A:SOX4:SREBF1:TRPM4:TWNK
GO:0034614	cellular response to reactive oxygen species	18	86	0.00174396	0.0693003	ERN1:FOXO3:FOXP1:HDAC2:HSF1:MAPK1:MAPK8:MET:PAWR:PCNA:PDE8A:PLEKHA1:PRDX1:PRKCD:PXN:RELA:RIPK1:RPS3
GO:0070201	regulation of establishment of protein localization	47	307	0.00175296	0.0693003	ADRA2A:APBB1:ARF6:ARHGAP44:BBC3:CAMK1:CCT8:CDK16:CEP120:CIB1:CSK:DNAJC1:EDEM1:FOXO1:FZD5:GAS6:GLUD1:HUWE1:IRS1:LLGL2:LRP5:LRRC8A:MAPK14:MAPK8:MICALL2:MYRIP:OSBP:PFKL:PPP3CA:PRKCD:PRNP:PSEN1:PTPN14:RAB11FIP1:RAB23:RAB29:RANGAP1:REST:SIRT6:SLC25A22:SNX3:SOX4:SREBF1:TCIRG1:TMEM30B:TRPM4:UBE2J2
GO:0032874	positive regulation of stress-activated MAPK cascade	14	60	0.00188981	0.0734885	APP:CRK:MAP2K4:MAP2K7:MAP3K4:MAPKBP1:RB1CC1:RELL1:RIPK1:RIPK2:SH3RF1:TAOK1:TRAF3:VEGFA
GO:0072359	circulatory system development	65	458	0.00191201	0.0734885	ACVR1:ADGRG6:ADIPOR2:AGGF1:AGO1:AGO2:AHR:AKAP13:BCOR:CERT1:CIB1:CREB1:CTNNB1:DAG1:DHRS3:DIPK2A:DVL2:ELK3:EPN2:ERRFI1:FOXO1:FOXP1:FZD5:GREB1L:GTF2I:HGS:HHEX:HSPB11:HTATIP2:IRX3:KAT2A:KDM6A:LRP5:MAP2K4:MAPK1:MAPK14:MDM2:MTDH:MYO1E:NAA15:NFATC1:NIPBL:OLFM1:PCNA:PIK3CD:PLCE1:PPP3R1:PSEN1:PTEN:PTK2:PTPN14:RASA1:RB1CC1:REST:ROBO1:SAV1:SH3PXD2B:SIRT6:SOX4:TIPARP:TJP1:TSC2:VEGFA:YAP1:ZFAND5
GO:1902533	positive regulation of intracellular signal transduction	65	458	0.00191201	0.0734885	ADRA2A:AKAP13:APP:AR:AUTS2:BBC3:BCAR3:C20orf27:CC2D1A:CIB1:CRK:CSK:CTNNB1:DVL2:EIF5A:ERN1:FGFR1:FZD5:GAS6:HIP1:KRAS:LIMS1:LPAR1:MAP2K4:MAP2K7:MAP3K4:MAPKBP1:MET:MIOS:MTDH:MYORG:NCK1:OSBPL8:PDE8A:PIK3CD:PIM2:PLA2R1:PLCE1:PPP3CA:PPP3CC:PPP3R1:PSEN1:PTEN:PTK2:RB1CC1:RC3H1:RELA:RELL1:RHEB:RIPK1:RIPK2:ROBO1:RPS3:RRAGA:SH3RF1:SLC9A3R1:TAOK1:TBK1:TELO2:TRAF3:TRIM44:USP9X:VEGFA:WDR24:WDR59
GO:0023061	signal release	28	159	0.00193896	0.0738406	ADRA2A:CALM3:CDK16:CHRNA5:CREB1:FOXO1:GLUD1:IRS1:LRP5:LRRC8A:LTBP4:MYRIP:NAPB:OSBP:PCLO:PFKL:PPP3CA:PSEN1:RAB11FIP1:REST:SIRT6:SLC25A22:SLC30A1:SOX4:SREBF1:STX3:TCIRG1:TRPM4
GO:0045598	regulation of fat cell differentiation	13	54	0.00201195	0.0750266	CCDC85B:CDS1:CEBPB:CREB1:FOXO1:LRP5:MAPK14:SAV1:SIRT6:SYAP1:TRPM4:WDFY2:YAP1
GO:0034329	cell junction assembly	29	167	0.00202426	0.0750266	ACTN1:ADNP:AFDN:APP:ARF6:CLSTN2:CTNNB1:CTTN:DAPK3:FBXO45:FZD5:IRX3:LIMS1:MICALL2:MPDZ:MPP7:MYO9A:NPHP4:PAK2:PCLO:PEAK1:PTEN:PTK2:RAB29:SHANK2:SLC25A46:TJP1:VEGFA:WDR1
GO:0034330	cell junction organization	45	293	0.00204157	0.0750266	ACTN1:ADNP:AFDN:APP:ARF6:ARHGAP44:CAMK1:CAPRIN2:CHD4:CLSTN2:CSK:CTNNB1:CTTN:DAG1:DAPK3:FBXO45:FZD5:IRX3:LIMS1:MAPK14:MICALL2:MPDZ:MPP7:MYO9A:NPHP4:PAK2:PCLO:PEAK1:PPFIA1:PRNP:PSEN1:PTEN:PTK2:RAB29:REST:SEMA3F:SHANK2:SIPA1L1:SLC25A46:TJP1:TJP2:VCP:VEGFA:WASL:WDR1
GO:0051896	regulation of protein kinase B signaling	15	67	0.00205227	0.0750266	CIB1:DAG1:FGFR1:GAS6:HIP1:MET:MTDH:MYORG:OSBPL8:PIK3CD:PLEKHA1:PTEN:PTK2:SLC9A3R1:TSC2
GO:0030036	actin cytoskeleton organization	57	392	0.00206047	0.0750266	ACTN1:ADRA2A:AKAP13:ARF6:ARFGEF1:ARFGEF3:ARHGAP44:ARHGEF17:AUTS2:CD47:CDC42BPA:CFL2:CIT:CNN3:COTL1:CRK:CTTN:DAPK3:DSTN:ENAH:EPB41L2:EPS8:ESPN:FARP2:FHL3:GAS2L1:HIP1:KRAS:LLGL2:LPAR1:MAD2L2:MET:MICALL2:MRTFA:MYO1B:MYO1D:MYO1E:MYO5B:MYO5C:NCK1:NPHP4:PAK2:PAWR:PPFIA1:PRKCD:PXN:RASA1:RHOBTB3:SIPA1L1:SLC9A3R1:SNX9:SWAP70:TAOK1:TJP1:WASL:WDR1:ZYX
GO:0050808	synapse organization	28	160	0.00213367	0.0770163	ACTN1:ADNP:APP:ARF6:ARHGAP44:CAMK1:CAPRIN2:CHD4:CLSTN2:CTNNB1:CTTN:DAG1:FBXO45:FZD5:MAPK14:PCLO:PPFIA1:PRNP:PSEN1:PTEN:RAB29:REST:SEMA3F:SHANK2:SIPA1L1:SLC25A46:VCP:WASL
GO:0070304	positive regulation of stress-activated protein kinase signaling cascade	14	61	0.00223301	0.0792242	APP:CRK:MAP2K4:MAP2K7:MAP3K4:MAPKBP1:RB1CC1:RELL1:RIPK1:RIPK2:SH3RF1:TAOK1:TRAF3:VEGFA
GO:1901699	cellular response to nitrogen compound	47	311	0.00229105	0.0805443	AHR:APP:BCAR3:BLM:CACNA2D1:CEBPB:CRK:CSK:CTNNB1:ERRFI1:FOXO1:FOXO3:HDAC2:HNRNPAB:HNRNPD:HSF1:IRS1:ITPR2:LPIN1:MAPK1:MDM2:NCK1:OSBPL8:PHIP:PRKCD:PRNP:PSEN1:PTK2:PXN:RAB31:RANGAP1:RELA:RGS10:RIPK2:RRAGA:SELENOS:SESN2:SHMT1:SIN3A:SLC27A4:SLC29A2:SLC9A3R1:SREBF1:SYAP1:TBC1D4:TRPM4:TSC2
GO:1901653	cellular response to peptide	31	184	0.00236366	0.0817628	APP:BCAR3:CACNA2D1:CRK:CSK:ERRFI1:FOXO1:FOXO3:HSF1:IRS1:LPIN1:MDM2:NCK1:OSBPL8:PHIP:PRKCD:PRNP:PSEN1:PTK2:PXN:RAB31:RANGAP1:RELA:RIPK2:SELENOS:SLC27A4:SLC29A2:SREBF1:SYAP1:TBC1D4:TSC2
GO:1901652	response to peptide	38	239	0.00239571	0.0821866	APP:BCAR3:CACNA2D1:CREB1:CRK:CSK:DAG1:EIF6:ERRFI1:FOXO1:FOXO3:HSF1:IRS1:KBTBD2:LPIN1:MAPK14:MDM2:NCK1:OSBPL8:PHIP:PRKCD:PRNP:PSEN1:PTK2:PXN:RAB31:RANGAP1:RELA:RIPK2:SELENOS:SESN2:SLC27A4:SLC29A2:SREBF1:STC2:SYAP1:TBC1D4:TSC2
GO:0046777	protein autophosphorylation	22	117	0.00246943	0.0840214	CALM3:CSK:DAPK3:DYRK1A:ERN1:ERRFI1:FGFR1:HTATIP2:MAP3K21:MAPKAPK5:MARK3:OXSR1:PAK2:PEAK1:PIM2:PTK2:RAP2B:RB1CC1:RIPK1:STK10:TAOK1:VEGFA
GO:1902903	regulation of supramolecular fiber organization	35	216	0.0025355	0.0855681	AKAP13:APP:ARF6:ARFGEF1:CAMSAP2:CD47:CFL2:CIB1:CIT:CLIP1:COTL1:CTTN:DAPK3:DSTN:DYRK1A:EPS8:HDGFL3:LPAR1:MAPRE3:MET:NCK1:PAK2:PDE4DIP:PPFIA1:PRKCD:PSEN1:PXN:RASA1:RPS3:SNX9:SWAP70:TAOK1:TJP1:WASL:WDR1
GO:0034284	response to monosaccharide	18	89	0.00260527	0.0872135	ADRA2A:CDK16:ERN1:FOXO3:GAS6:LRP5:NKX2-2:OSBP:PFKL:PPP3CA:RMI1:SELENOS:SESN2:SIN3A:SOX4:SREBF1:TRPM4:TWNK
GO:0032990	cell part morphogenesis	43	281	0.00272648	0.0888486	ADNP:APBB1:APP:ARHGAP44:AUTS2:CAPRIN2:CERT1:CREB1:CTNNB1:CTTN:DAG1:DICER1:DVL2:ENAH:FBXO45:GOLGA4:HPRT1:ITSN2:KIF5B:MYO9A:MYO9B:NEO1:NIN:OLFM1:PAK2:PPP3CA:PSEN1:PTEN:PTK2:RAPH1:ROBO1:SEMA3F:SIN3A:SIPA1L1:SLC23A2:SLC25A46:SPART:TAOK1:USP9X:VEGFA:WASL:YWHAH:ZFYVE27
GO:0007264	small GTPase mediated signal transduction	41	265	0.00276303	0.0888486	ADRA2A:AKAP13:ARF6:ARFGEF1:ARFGEF3:ARHGAP10:ARHGAP44:ARHGEF12:ARHGEF17:AUTS2:BCAR3:CRK:CTNNAL1:CYTH1:DHCR24:DOCK5:EPS8:FARP2:FBXO8:KRAS:LPAR1:MAPKAPK5:MET:MYO9A:MYO9B:PLCE1:PPP2CB:RALBP1:RALGAPA1:RAP1GAP:RAP2B:RASA1:RHEB:RHOBTB3:RHOT1:ROBO1:SCAI:SIPA1L1:SPATA13:SWAP70:TSC2
GO:0015748	organophosphate ester transport	15	69	0.002787	0.0888486	ATP11C:ATP8A1:ATP8B1:CD47:CERT1:GLTP:LRRC8A:OSBP:OSBPL8:PITPNA:PRELID2:PRKCD:SCP2:SLC25A4:TMEM30B
GO:0046328	regulation of JNK cascade	15	69	0.002787	0.0888486	APP:CRK:DUSP16:HIPK3:MAP2K4:MAP2K7:MAPKBP1:NCOR1:RB1CC1:RIPK1:RIPK2:SH3RF1:TAOK1:TRAF3:ZMYND11
GO:0007409	axonogenesis	28	163	0.00282142	0.0888486	ADNP:APBB1:APP:AUTS2:CREB1:CTTN:DAG1:ENAH:FBXO45:GOLGA4:KIF5B:NEO1:NIN:OLFM1:PAK2:PSEN1:PTEN:PTK2:RAPH1:ROBO1:SEMA3F:SIN3A:SIPA1L1:SLC25A46:SPART:USP9X:VEGFA:ZFYVE27
GO:0000302	response to reactive oxygen species	21	111	0.00283732	0.0888486	CRK:ERN1:FOXO3:FOXP1:HDAC2:HSF1:MAPK1:MAPK8:MET:PAWR:PCNA:PDE8A:PLEKHA1:PPP2CB:PRDX1:PRKCD:PXN:RELA:RIPK1:RPS3:SESN2
GO:0032640	tumor necrosis factor production	13	56	0.00284675	0.0888486	APP:CD47:DICER1:ERRFI1:FOXP1:FZD5:GAS6:HDAC2:ILRUN:PSEN1:RIPK1:RIPK2:SELENOS
GO:0032680	regulation of tumor necrosis factor production	13	56	0.00284675	0.0888486	APP:CD47:DICER1:ERRFI1:FOXP1:FZD5:GAS6:HDAC2:ILRUN:PSEN1:RIPK1:RIPK2:SELENOS
GO:0051241	negative regulation of multicellular organismal process	56	390	0.00298097	0.0923434	ADRA2A:AGO1:BCOR:CDK6:CSK:CTNNB1:CUL4A:DICER1:DNAJB11:DOCK5:EPN2:ERRFI1:FOXO1:FOXP1:GAS6:GTF2I:HDAC2:HGS:HHEX:HOOK3:IL4R:ILRUN:ING2:LAPTM4B:LNPEP:LPIN1:MAD2L2:MAPKBP1:NDRG2:PPM1B:PPP3CA:PRKCD:PRNP:PROS1:PSEN1:PTEN:RAB11FIP1:RAP1GAP:RBBP7:RC3H1:REST:RHEB:RNF10:ROBO1:SAP130:SAV1:SELENOS:SEMA3F:SIN3A:SPART:STC2:TNFRSF21:TRPM4:UFD1:YWHAH:ZNF706
GO:0048646	anatomical structure formation involved in morphogenesis	64	458	0.00301352	0.0926602	ABCA2:ACTN1:ACVR1:ADAMTS15:ADGRG6:ADIPOR2:AGGF1:AGO1:AGO2:AKAP13:APAF1:AR:ATP8B1:CAMK1:CDC73:CFL2:CIB1:CTNNB1:DAG1:DICER1:DOCK5:DVL2:ELK3:EPN2:ERCC1:FZD5:GTF2I:HDAC2:HGS:HHEX:HTATIP2:IL4R:IRX3:KAT2A:KDM4C:LATS2:MAPK1:MAPK14:MMP15:MTDH:NAA15:OLFM1:PIK3CD:PPP3R1:PSEN1:PTEN:PTK2:PTPN14:PTPN18:RC3H1:RELT:ROBO1:SIRT6:SLC25A46:SOX4:TCIRG1:TEAD4:TJP1:TSC2:VEGFA:VPS13B:WDR1:WDR74:YAP1
GO:0018209	peptidyl-serine modification	28	164	0.00308908	0.0942852	APP:BCAR3:CAMK1:CAPRIN2:CSNK1D:DYRK1A:ERN1:GAS6:HIPK3:LATS2:MAD2L2:MAPK1:MAPK14:MAPK8:MAPKAPK5:MARK3:MAST2:MASTL:NCK1:NEK7:PAK2:PRKCD:PTEN:RIPK1:RIPK2:STK38:TBK1:VEGFA
GO:0034612	response to tumor necrosis factor	21	112	0.00317374	0.0954441	CIB1:CXCL16:EIF5A:FOXO3:FOXP1:GAS6:KAT2A:LIMS1:MAP2K7:MAPK1:MAPK14:NFATC1:PPP2CB:RELA:RIPK1:RPS3:RRAGA:TNFRSF21:TRAF3:TXNDC17:UBE2K
GO:0042982	amyloid precursor protein metabolic process	11	44	0.00318539	0.0954441	ABCA2:AGO2:DHCR24:DYRK1A:NECAB3:PAWR:PRNP:PSEN1:PSEN2:RELA:SLC2A13
GO:0016049	cell growth	38	243	0.00321902	0.0954441	ADNP:AKAP13:APP:ATAD3A:AUTS2:CAPRIN2:CCDC85B:CDC73:CDKN2C:CIB1:CTNNB1:CTTN:CXCL16:DCBLD2:EI24:FOXP1:GOLGA4:H3-3B:INO80:ITSN2:LTBP4:MAD2L2:MAP2K4:NCBP1:NIN:OLFM1:PLCE1:RAPH1:RBBP7:SEMA3F:SESN2:SIN3A:SLC23A2:SPART:USP9X:VEGFA:YAP1:ZFYVE27
GO:0046578	regulation of Ras protein signal transduction	20	105	0.00325755	0.0955149	AKAP13:ARF6:ARFGEF1:ARFGEF3:ARHGAP44:AUTS2:CRK:CYTH1:EPS8:FBXO8:KRAS:LPAR1:MET:MYO9B:PLCE1:PPP2CB:RALBP1:RASA1:ROBO1:SCAI
GO:0048638	regulation of developmental growth	23	127	0.00328852	0.0955149	ADNP:APP:AR:CREB1:CTTN:FOXP1:GOLGA4:ITSN2:LATS2:MAPK14:NIPBL:OLFM1:PEX5:PTEN:SAV1:SEMA3F:SIN3A:SLC23A2:SPART:STC2:VEGFA:YAP1:ZFYVE27
GO:0042542	response to hydrogen peroxide	16	77	0.00332039	0.0955149	CRK:ERN1:FOXO3:FOXP1:HDAC2:HSF1:MET:PAWR:PCNA:PDE8A:PLEKHA1:PPP2CB:PRKCD:RELA:RIPK1:RPS3
GO:0071706	tumor necrosis factor superfamily cytokine production	13	57	0.00335947	0.0955149	APP:CD47:DICER1:ERRFI1:FOXP1:FZD5:GAS6:HDAC2:ILRUN:PSEN1:RIPK1:RIPK2:SELENOS
GO:0090398	cellular senescence	13	57	0.00335947	0.0955149	CDK6:HMGA1:ING2:MAP2K4:MAP2K7:MAPK14:MAPK8:MAPKAPK5:PAWR:PLA2R1:PRKCD:PTEN:SIRT6
GO:1903555	regulation of tumor necrosis factor superfamily cytokine production	13	57	0.00335947	0.0955149	APP:CD47:DICER1:ERRFI1:FOXP1:FZD5:GAS6:HDAC2:ILRUN:PSEN1:RIPK1:RIPK2:SELENOS
GO:0009725	response to hormone	57	401	0.00344184	0.097191	ABCA2:ACVR1:ADIPOR2:ADRA2A:AR:BCAR3:CALM3:CREB1:CRK:CRLS1:CSK:DAG1:DHCR24:EIF6:ERRFI1:FOXO1:FOXO3:FOXP1:GAS2L1:HSF1:IL4R:IRS1:KBTBD2:KDM4C:KLF9:LATS2:LPIN1:MAPK14:NCK1:NCOR1:NKX2-2:NR1D2:OSBPL8:PCNA:PHIP:PIAS2:PRKCD:PTK2:PXN:RAB31:RANGAP1:RBBP5:RBBP7:RELA:REST:SAFB:SELENOS:SESN2:SLC27A4:SLC29A2:SREBF1:STC2:SYAP1:TBC1D4:TSC2:YAP1:YWHAH
GO:0007507	heart development	39	253	0.00369579	0.103657	ACVR1:ADGRG6:AKAP13:BCOR:CERT1:CREB1:CTNNB1:DHRS3:DIPK2A:DVL2:FOXP1:GREB1L:HSPB11:IRX3:KAT2A:KDM6A:MAP2K4:MAPK1:MAPK14:MDM2:NFATC1:NIPBL:OLFM1:PCNA:PLCE1:PPP3R1:PSEN1:PTEN:PTK2:RB1CC1:REST:ROBO1:SAV1:SH3PXD2B:SIRT6:SOX4:TSC2:VEGFA:YAP1
GO:0007254	JNK cascade	17	85	0.00382098	0.1064	APP:CRK:DUSP16:GPS1:HIPK3:MAP2K4:MAP2K7:MAPK8:MAPKBP1:NCOR1:RB1CC1:RIPK1:RIPK2:SH3RF1:TAOK1:TRAF3:ZMYND11
GO:2000036	regulation of stem cell population maintenance	11	45	0.00384485	0.1064	HDAC2:ING2:KAT2A:RBBP7:REST:SAP130:SAV1:SIN3A:TEAD4:YAP1:ZNF706
GO:0033500	carbohydrate homeostasis	20	107	0.00408101	0.109792	ADIPOR2:ADRA2A:CDK16:CRTC2:ERN1:FOXO1:FOXO3:GAS6:IRS1:LRP5:LRRC8A:OSBP:PPP3CA:RMI1:SESN2:SIN3A:SIRT6:SOX4:TRPM4:TWNK
GO:0042593	glucose homeostasis	20	107	0.00408101	0.109792	ADIPOR2:ADRA2A:CDK16:CRTC2:ERN1:FOXO1:FOXO3:GAS6:IRS1:LRP5:LRRC8A:OSBP:PPP3CA:RMI1:SESN2:SIN3A:SIRT6:SOX4:TRPM4:TWNK
GO:0030111	regulation of Wnt signaling pathway	26	152	0.00415663	0.109792	AMER1:APP:CAPRIN2:CDC73:CSNK1D:CTNNB1:DAPK3:FOXO1:FOXO3:HHEX:LATS2:LZTS2:MAD2L2:MAPK14:NFATC1:NPHP4:PPM1B:PSEN1:SLC9A3R1:SNX3:SOX4:TLE1:TRPM4:TSC2:VCP:YAP1
GO:0071322	cellular response to carbohydrate stimulus	14	65	0.00415909	0.109792	ADRA2A:CDK16:ERN1:FOXO3:GAS6:LRP5:MAP2K4:MAP2K7:OSBP:PPP3CA:SIN3A:SOX4:TRPM4:TWNK
GO:0002449	lymphocyte mediated immunity	18	93	0.00428153	0.109792	AHR:CRK:ERCC1:FZD5:HPRT1:IL4R:KIF5B:KMT5B:LIG4:LYST:MAD2L2:PRDX1:PRKCD:RAB27A:RIF1:SWAP70:TCIRG1:TRPM4
GO:0050767	regulation of neurogenesis	27	160	0.00428168	0.109792	ADNP:CAPRIN2:CTNNB1:DAG1:DICER1:DNAJB11:GOLGA4:HDAC2:HLTF:HOOK3:KRAS:LIG4:NIN:NKX2-2:PPP3CA:PSEN1:PTEN:REST:RHEB:RNF10:ROBO1:SEMA3F:SPART:VEGFA:YAP1:YWHAH:ZFYVE27
GO:0050807	regulation of synapse organization	15	72	0.00428481	0.109792	ADNP:APP:ARF6:ARHGAP44:CAMK1:CAPRIN2:CLSTN2:DAG1:MAPK14:PRNP:PTEN:SEMA3F:SHANK2:SIPA1L1:VCP
GO:0050851	antigen receptor-mediated signaling pathway	15	72	0.00428481	0.109792	CD276:CSK:FOXP1:MAPK1:PAWR:PIK3CD:PLEKHA1:PRNP:PSEN1:RAB29:RC3H1:RELA:RIPK2:RPS3:TNFRSF21
GO:0048589	developmental growth	43	288	0.00432775	0.110212	ADNP:AKAP13:APP:AR:AUTS2:CHST11:CREB1:CTNNB1:CTTN:DAG1:DIPK2A:ERCC1:FKBP8:FOXO3:FOXP1:GOLGA4:H3-3B:ITSN2:KAT2A:LATS2:MAP2K4:MAPK14:NIN:NIPBL:OLFM1:PEX5:PLEKHA1:PPP3CA:PTEN:PYGO2:RAPH1:RMI1:SAV1:SBDS:SEMA3F:SIN3A:SLC23A2:SPART:STC2:USP9X:VEGFA:YAP1:ZFYVE27
GO:0051960	regulation of nervous system development	30	184	0.00453689	0.114422	ADNP:CAPRIN2:CLSTN2:CTNNB1:DAG1:DICER1:DNAJB11:GOLGA4:HDAC2:HLTF:HOOK3:KRAS:LIG4:LPIN1:NIN:NKX2-2:PPP3CA:PSEN1:PTEN:REST:RHEB:RNF10:ROBO1:SEMA3F:SPART:TNFRSF21:VEGFA:YAP1:YWHAH:ZFYVE27
GO:0042692	muscle cell differentiation	26	153	0.00454819	0.114422	ACTN1:ACVR1:ADAMTS15:AKAP13:AKIRIN2:CAMK1:CFL2:CTNNB1:DOCK5:FOXP1:H3-3B:IL4R:IRX3:KAT2A:KRAS:MAP2K4:MAPK14:MDM2:MRTFA:MYORG:NFATC1:PIEZO1:PPP3CA:SIRT6:VEGFA:WDR1
GO:0006979	response to oxidative stress	38	248	0.00457971	0.11452	APP:CRK:CTNNB1:DHCR24:ERCC1:ERCC3:ERN1:FOXO1:FOXO3:FOXP1:HDAC2:HSF1:MAPK1:MAPK8:MET:MSRB3:OXSR1:PAWR:PCNA:PDE8A:PLA2R1:PLEKHA1:PPP2CB:PRDX1:PRKCD:PRNP:PSEN1:PXN:RBPMS:RELA:REST:RIPK1:RPS3:SELENOS:SESN2:SIN3A:SLC23A2:STC2
GO:0050852	T cell receptor signaling pathway	13	59	0.0046098	0.114582	CD276:CSK:MAPK1:PAWR:PIK3CD:PRNP:PSEN1:RAB29:RC3H1:RELA:RIPK2:RPS3:TNFRSF21
GO:0051493	regulation of cytoskeleton organization	46	314	0.00465962	0.115132	AFAP1:AKAP13:ARF6:ARFGEF1:ARHGAP44:CAMSAP2:CCNF:CD47:CEP120:CFL2:CHMP4B:CIB1:CIT:CLIP1:COTL1:CRK:CTTN:DAPK3:DSTN:DYRK1A:EPS8:GAS2L1:HDGFL3:KAT2A:LPAR1:MAPK1:MAPRE3:MET:MPDZ:NCK1:PAK2:PDE4DIP:PPFIA1:PRKCD:PTK2:PXN:RASA1:RHOBTB3:RPS3:SENP6:SNX9:SWAP70:TAOK1:TJP1:WASL:WDR1
GO:0048515	spermatid differentiation	14	66	0.00480762	0.115355	CIB1:FNDC3A:H3-3B:HOOK1:ING2:MAST2:ODF2:PITHD1:PYGO2:RSPH1:STRBP:TDRD5:TTC12:VPS13B
GO:0002253	activation of immune response	21	116	0.004872	0.115411	CD276:CD47:CSK:FOXP1:MAPK1:PAK2:PAWR:PIK3CD:PLEKHA1:PRKCD:PRNP:PSEN1:PTK2:RAB29:RC3H1:RELA:RIPK2:RPS3:SIN3A:TBK1:TNFRSF21
GO:0070663	regulation of leukocyte proliferation	17	87	0.00489938	0.115411	AHR:CD276:CEBPB:CTNNB1:HHEX:MAPK1:NCK1:PAWR:PPP3CA:PRNP:PTEN:PTK2:RC3H1:RIPK2:RPS3:SH3RF1:TNFRSF21
GO:0050803	regulation of synapse structure or activity	15	73	0.00490975	0.115411	ADNP:APP:ARF6:ARHGAP44:CAMK1:CAPRIN2:CLSTN2:DAG1:MAPK14:PRNP:PTEN:SEMA3F:SHANK2:SIPA1L1:VCP
GO:0007015	actin filament organization	37	241	0.00494275	0.115411	ACTN1:ARF6:ARFGEF1:CD47:CFL2:CIT:COTL1:CTTN:DSTN:ENAH:EPS8:ESPN:GAS2L1:HIP1:LPAR1:MAD2L2:MET:MICALL2:MYO1B:MYO1D:MYO1E:MYO5B:MYO5C:NCK1:PAK2:PAWR:PPFIA1:PRKCD:PXN:RASA1:RHOBTB3:SNX9:SWAP70:TJP1:WASL:WDR1:ZYX
GO:0031344	regulation of cell projection organization	46	315	0.00494898	0.115411	ADNP:ARF6:ARHGAP44:ATP8B1:AUTS2:CAMK1:CAMSAP2:CAPRIN2:CBFA2T2:CEP120:CIB1:CRK:DVL2:ENC1:EPS8:GOLGA4:HDAC2:KAT2A:LPAR1:MYO10:MYO9A:NCK1:NIN:ODF2:ODF2L:PAK2:PLCE1:PPP3CA:PRKCD:PRNP:PSEN1:PTEN:RAB29:RAP1GAP:ROBO1:RTN4IP1:SEMA3F:SIPA1L1:SNX3:SPART:TBC1D30:VEGFA:WASL:YAP1:YWHAH:ZFYVE27
GO:0045444	fat cell differentiation	19	102	0.00525075	0.121088	ARL4A:CCDC85B:CDS1:CEBPB:CREB1:FBXO9:FOXO1:LRP5:MAPK14:NIPBL:OSBPL11:OSBPL8:SAV1:SIRT6:SREBF1:SYAP1:TRPM4:WDFY2:YAP1
GO:0071356	cellular response to tumor necrosis factor	19	102	0.00525075	0.121088	CIB1:EIF5A:FOXO3:FOXP1:GAS6:KAT2A:LIMS1:MAPK1:MAPK14:NFATC1:PPP2CB:RELA:RIPK1:RPS3:RRAGA:TNFRSF21:TRAF3:TXNDC17:UBE2K
GO:0016055	Wnt signaling pathway	34	218	0.00538188	0.123291	AMER1:APP:CAPRIN2:CDC73:CSNK1D:CTNNB1:DAPK3:DVL2:FOXO1:FOXO3:FZD5:GRK6:HHEX:LATS2:LRP5:LRRFIP2:LZTS2:MAD2L2:MAPK14:NDRG2:NFATC1:NPHP4:PPM1B:PSEN1:PTEN:PYGO2:SLC9A3R1:SNX3:SOX4:TLE1:TRPM4:TSC2:VCP:YAP1
GO:1902905	positive regulation of supramolecular fiber organization	18	95	0.00540569	0.123291	APP:ARF6:CD47:CFL2:CLIP1:CTTN:DSTN:LPAR1:MET:NCK1:PDE4DIP:PSEN1:PXN:RPS3:SNX9:SWAP70:WASL:WDR1
GO:0046330	positive regulation of JNK cascade	11	47	0.00548857	0.124315	APP:CRK:MAP2K4:MAP2K7:MAPKBP1:RB1CC1:RIPK1:RIPK2:SH3RF1:TAOK1:TRAF3
GO:0043491	protein kinase B signaling	16	81	0.00559719	0.124315	CIB1:DAG1:FGFR1:GAS6:HIP1:MET:MTDH:MYORG:OSBPL8:PIK3CD:PLEKHA1:PTEN:PTK2:SESN2:SLC9A3R1:TSC2
GO:0001503	ossification	25	148	0.00577112	0.126999	ACVR1:BCOR:CCDC47:CDK6:CEBPB:CTNNB1:DHRS3:DNAJC13:H3-3B:KLF10:LRP5:MAPK1:MAPK14:NIPBL:PPP3CA:PTK2:REST:RRBP1:SBDS:SGMS2:SLC26A2:SNRNP200:TCIRG1:TRPM4:YAP1
GO:0198738	cell-cell signaling by wnt	34	219	0.00578243	0.126999	AMER1:APP:CAPRIN2:CDC73:CSNK1D:CTNNB1:DAPK3:DVL2:FOXO1:FOXO3:FZD5:GRK6:HHEX:LATS2:LRP5:LRRFIP2:LZTS2:MAD2L2:MAPK14:NDRG2:NFATC1:NPHP4:PPM1B:PSEN1:PTEN:PYGO2:SLC9A3R1:SNX3:SOX4:TLE1:TRPM4:TSC2:VCP:YAP1
GO:0048667	cell morphogenesis involved in neuron differentiation	35	228	0.00616991	0.131106	ADNP:APBB1:APP:ARHGAP44:AUTS2:CAPRIN2:CREB1:CTTN:DAG1:ENAH:FBXO45:GOLGA4:HPRT1:KIF5B:NEO1:NIN:OLFM1:PAK2:PPP3CA:PSEN1:PTEN:PTK2:RAPH1:ROBO1:SEMA3F:SIN3A:SIPA1L1:SLC25A46:SLC9A3R1:SPART:USP9X:VEGFA:WASL:YWHAH:ZFYVE27
GO:0042129	regulation of T cell proliferation	13	61	0.0062096	0.131106	CD276:CEBPB:CTNNB1:NCK1:PAWR:PPP3CA:PRNP:PTEN:RC3H1:RIPK2:RPS3:SH3RF1:TNFRSF21
GO:0071674	mononuclear cell migration	13	61	0.0062096	0.131106	APP:CD47:CRK:CXCL16:EPS8:GAS6:MAPK1:OXSR1:PIK3CD:PTK2:STK10:TRPM4:WASL
GO:0016358	dendrite development	20	111	0.00624916	0.131106	APP:ARF6:ARHGAP44:CAMK1:CAMSAP2:CAPRIN2:CRK:HDAC2:HPRT1:LPAR1:MAPKAPK5:PAK2:PPP3CA:PSEN1:PTEN:RTN4IP1:SIPA1L1:SLC25A46:WASL:YWHAH
GO:0098609	cell-cell adhesion	47	328	0.00648547	0.134143	ACVR1:AFDN:AP3D1:CD276:CD47:CEBPB:CLSTN2:CNN3:CSK:CTNNB1:FNDC3A:FOXO3:ICAM5:IL4R:KLHL25:LIMS1:MAD2L2:MAPK14:MYO10:NCK1:NEO1:NPHP4:PAG1:PAWR:PBRM1:PCDH1:PIEZO1:PPP3CA:PRKCD:PRNP:PSEN1:PTEN:PTK2:RAP2B:RC3H1:RELA:RIPK2:ROBO1:RPS3:SOX4:STK10:SWAP70:TJP1:TJP2:TNFRSF21:VEGFA:VPS33B
GO:0045667	regulation of osteoblast differentiation	11	48	0.00649547	0.134143	ACVR1:CDK6:CEBPB:CTNNB1:LRP5:PPP3CA:PTK2:REST:TCIRG1:TRPM4:YAP1
GO:0060828	regulation of canonical Wnt signaling pathway	21	119	0.00658927	0.134739	AMER1:CAPRIN2:CSNK1D:CTNNB1:DAPK3:FOXO1:FOXO3:HHEX:LATS2:LZTS2:MAD2L2:MAPK14:NPHP4:PPM1B:PSEN1:SLC9A3R1:SOX4:TLE1:TRPM4:VCP:YAP1
GO:0071560	cellular response to transforming growth factor beta stimulus	21	119	0.00658927	0.134739	ACVR1:APAF1:C20orf27:CHST11:CRK:HDAC2:ING2:LATS2:LIMS1:LTBP4:NFATC1:PAK2:PTK2:PXN:RBBP7:SAP130:SIN3A:STUB1:USP9X:ZFYVE9:ZYX
GO:0033674	positive regulation of kinase activity	34	221	0.00665895	0.13508	ADNP:ADRA2A:AKAP13:CALM3:CAMK1:CIB1:CSK:DAG1:DIPK2A:DVL2:ERN1:FGFR1:FZD5:GAS6:GPRC5C:IRS1:MAP2K7:MAP3K4:MAPRE3:MET:MOB2:OSBPL8:PAK2:PRKCD:PRNP:PSEN1:PTK2:ROBO1:RPS3:SNX9:SYAP1:TAOK1:TELO2:VEGFA
GO:0061564	axon development	30	189	0.00671048	0.13508	ADNP:APBB1:APP:AUTS2:CAMSAP2:CREB1:CTTN:DAG1:ENAH:FBXO45:GOLGA4:KIF5B:NEO1:NIN:OLFM1:PAK2:PSEN1:PTEN:PTK2:RAPH1:ROBO1:SEMA3F:SIN3A:SIPA1L1:SLC25A46:SPART:TNFRSF21:USP9X:VEGFA:ZFYVE27
GO:0042110	T cell activation	32	205	0.00671704	0.13508	AP3D1:CD276:CD47:CDK6:CEBPB:CSK:CTNNB1:FOXO3:FOXP1:FZD5:IL4R:KAT2A:KLHL25:LIG4:NCK1:PAG1:PAWR:PBRM1:PIK3CD:PPP3CA:PRNP:PSEN1:PTEN:RAB27A:RAB29:RC3H1:RIPK2:RPS3:SH3RF1:SOX4:TCIRG1:TNFRSF21
GO:0051093	negative regulation of developmental process	52	371	0.00673609	0.13508	AGO1:APP:ARF6:BCOR:CCDC85B:CDC73:CDK6:CIB1:CTNNB1:CUL4A:DICER1:DNAJB11:EPN2:FOXO1:FOXO3:FOXP1:GAS6:GTF2I:HDAC2:HGS:HHEX:HOOK3:HUWE1:IL4R:ING2:IQCB1:IRX3:KRAS:LRP5:MAD2L2:MAPK1:NFATC1:NKX2-2:PPP3CA:PSEN1:PTEN:RAP1GAP:RBBP7:RC3H1:REST:RNF10:SAP130:SAV1:SEMA3F:SIN3A:SPART:STC2:TRPM4:VEGFA:YAP1:YWHAH:ZNF706
GO:0099003	vesicle-mediated transport in synapse	17	90	0.00697224	0.139143	ADRA2A:AP2A2:AP3D1:ARF6:CALM3:CHRNA5:CTNNB1:FCHO2:ITSN2:NAPB:PCLO:PPP3CC:PPP3R1:PSEN1:PTEN:STON2:STX3
GO:0050863	regulation of T cell activation	23	135	0.00712096	0.141032	AP3D1:CD276:CD47:CEBPB:CSK:CTNNB1:FOXO3:IL4R:KAT2A:KLHL25:NCK1:PAG1:PAWR:PBRM1:PPP3CA:PRNP:PTEN:RC3H1:RIPK2:RPS3:SH3RF1:SOX4:TNFRSF21
GO:0007286	spermatid development	13	62	0.00716033	0.141032	CIB1:FNDC3A:H3-3B:HOOK1:ING2:ODF2:PITHD1:PYGO2:RSPH1:STRBP:TDRD5:TTC12:VPS13B
GO:0044057	regulation of system process	28	174	0.0071688	0.141032	ADRA2A:APP:ATP2A3:CACNA2D1:CALM3:CTTN:DAG1:DAPK3:DICER1:DOCK5:ERRFI1:FOXO1:FOXO3:FOXP1:GAS6:IRX3:LPIN1:MDM2:NUP155:PBX3:PLCE1:PPP3CA:PTEN:RNF10:SLC9A3R1:SREBF1:TNFRSF21:TRPM4
GO:0001678	cellular glucose homeostasis	14	69	0.00725604	0.142075	ADRA2A:CDK16:ERN1:FOXO1:FOXO3:GAS6:LRP5:LRRC8A:OSBP:PPP3CA:SIN3A:SOX4:TRPM4:TWNK
GO:0040007	growth	59	433	0.00743464	0.144888	ADNP:AKAP13:APP:AR:ATAD3A:AUTS2:CAPRIN2:CCDC85B:CDC73:CDKN2C:CHST11:CIB1:CREB1:CTNNB1:CTTN:CXCL16:DAG1:DCBLD2:DIPK2A:EI24:ERCC1:FKBP8:FOXO3:FOXP1:GOLGA4:H3-3B:INO80:ITSN2:KAT2A:LATS2:LTBP4:MAD2L2:MAP2K4:MAPK14:NCBP1:NIN:NIPBL:OLFM1:PEX5:PLCE1:PLEKHA1:PPP3CA:PTEN:PYGO2:RAPH1:RBBP7:RMI1:SAV1:SBDS:SEMA3F:SESN2:SIN3A:SLC23A2:SPART:STC2:USP9X:VEGFA:YAP1:ZFYVE27
GO:0080135	regulation of cellular response to stress	63	468	0.00754639	0.145023	APP:CRK:CTNNB1:CUL4A:DEK:DUSP16:DYRK1A:ERCC1:ERN1:FEM1B:FOXO1:FOXO3:FOXP1:HIPK3:HSF1:ING2:INO80:KAT2A:KMT5B:MAD2L2:MAGEF1:MANF:MAP2K4:MAP2K7:MAP3K4:MAPK1:MAPKBP1:MDM2:MET:NCK1:NCOR1:PAWR:PBRM1:PCNA:PDE8A:PLA2R1:PPP4R3B:PRDX1:PRKCD:PTEN:RB1CC1:RELL1:REST:RIF1:RIPK1:RIPK2:RNASEH2B:RNF185:RPS3:SELENOS:SH3RF1:SIRT6:SMARCA5:SOX4:SYVN1:TAF9:TAOK1:TELO2:TRAF3:VEGFA:WDR76:WRNIP1:ZMYND11
GO:0016197	endosomal transport	29	183	0.00778455	0.147222	AP3D1:AP5B1:AP5S1:ARF6:ARFRP1:ARHGAP44:CHMP4B:DENND10:EEA1:EVI5:HGS:ITSN2:LAPTM4B:LYST:MICALL1:MICALL2:MYO5B:RAB29:REPS1:RHOBTB3:SNX3:SNX9:TMEM50A:VCP:VPS13B:VPS26A:VPS26B:VPS53:ZFYVE9
GO:0050804	modulation of chemical synaptic transmission	23	136	0.00778914	0.147222	ADNP:ADRA2A:APP:CALM3:CHRNA5:CLSTN2:KAT2A:KIF5B:KRAS:MAPK1:NCDN:PPP3CA:PPP3R1:PRNP:PSEN1:PTEN:SHANK2:SIPA1L1:SLC30A1:STX3:SYAP1:YWHAH:ZDHHC3
GO:0099177	regulation of trans-synaptic signaling	23	136	0.00778914	0.147222	ADNP:ADRA2A:APP:CALM3:CHRNA5:CLSTN2:KAT2A:KIF5B:KRAS:MAPK1:NCDN:PPP3CA:PPP3R1:PRNP:PSEN1:PTEN:SHANK2:SIPA1L1:SLC30A1:STX3:SYAP1:YWHAH:ZDHHC3
GO:0001649	osteoblast differentiation	17	91	0.00780267	0.147222	ACVR1:CCDC47:CDK6:CEBPB:CTNNB1:DNAJC13:H3-3B:LRP5:MAPK14:PPP3CA:PTK2:REST:RRBP1:SNRNP200:TCIRG1:TRPM4:YAP1
CCGCCC
ID	Description	Count	Size	pvalue	p.adjust	geneID
GO:0022603	regulation of anatomical structure morphogenesis	120	391	2.47152e-10	1.08426e-06	ADNP:AGO2:ALDOA:AP1AR:AR:ATP2B4:AURKA:BMPR2:BRWD1:BTG1:CALR:CARMIL1:CDC42EP1:CDC42EP3:CDC42EP4:CDH1:CFDP1:CITED2:CLASP2:CORO1B:CRKL:CXCL12:DAG1:DBN1:DDAH1:DDHD2:DVL2:DVL3:EEF2K:EGLN1:ENG:FERMT2:FIS1:FLNA:FOXJ2:FUT1:FZD3:GAB1:GATA3:GATA6:GLUL:GSK3B:GTF2I:HIF1A:HK2:HPN:HTATIP2:IFRD1:INF2:JUP:KLF4:LPAR1:MAP2K1:MARK2:MECP2:MED12:MKS1:MTCH2:MTDH:MYH9:MYO10:NEDD4L:NF1:NFE2L2:NTN4:PAFAH1B1:PAK2:PALM2AKA…
GO:0032970	regulation of actin filament-based process	75	215	1.45467e-09	2.16738e-06	ACTA2:AP1AR:ARFGEF1:ARFIP1:ARHGAP17:ARPC5L:ATP2A2:BAIAP2L1:CARMIL1:CDC42EP1:CDC42EP3:CDC42EP4:CFL2:CLASP2:CNN2:CORO1B:COTL1:CXCL12:DBN1:DSP:ECT2:ESAM:EVL:FCHSD2:FERMT2:FLII:FLNA:GBA2:INPP5K:JUP:LATS1:LPAR1:MET:MLST8:MTOR:MYH9:PAK2:PAM:PDGFA:PFN1:PFN2:PLEKHG2:PPFIA1:PRKCD:PTGER4:RAC1:RAC3:RASA1:RDX:RHOA:RHOBTB3:RHOC:RHOD:RHOG:RHPN2:ROCK1:S100A10:SNX9:SORBS3:SPTAN1:SSH1:SSH2:TACSTD2:TAOK1:TAOK2:TJP…
GO:0009887	animal organ morphogenesis	112	368	1.74554e-09	2.16738e-06	ACTA2:AHDC1:AR:AREG:ASXL1:ATF4:ATRN:BCOR:BMPR2:CEBPB:CHST11:CITED2:CPE:CRKL:DAG1:DGCR2:DSP:DVL2:DVL3:EGFR:EGLN1:ENG:EVL:FBXW11:FGFR1:FHL2:FKBP1A:FLNA:FOXA1:FOXO3:FZD3:FZD5:GAA:GATA3:GATA6:GRHL2:HIF1A:HOXC4:HPN:INSIG1:IRX3:ITGA6:ITGB4:JUN:LAMA3:LRIG1:LRP5:MAP2K1:MAPK1:MAPK14:MED12:MEF2D:MICAL2:MKS1:MTOR:MYO6:NF1:NIPBL:NSD2:NTN4:PAFAH1B1:PAM:PARVA:PBX3:PDGFA:PDZD7:PERP:POLB:PRICKLE2:PTK2:RAC1:RARG:…
GO:0030334	regulation of cell migration	118	396	2.5602e-09	2.16738e-06	ACTA2:ADRA2A:AGO2:AJUBA:APPL1:ARID4B:ATP2B4:ATP8A1:BMPR2:CALR:CARMIL1:CD74:CD81:CDH1:CITED2:CLASP2:CLDN1:CNN2:CORO1B:CRKL:CXCL12:CXCL16:DAG1:DUSP1:EGFR:ELP5:ENG:EPB41L5:EVL:FERMT2:FGFR1:FLNA:FOXO3:FUT1:GAB1:GAS6:GATA3:GLUL:HDAC5:HDAC7:HIF1A:ITGA6:ITGAV:JAK2:JUN:JUP:KLF4:LAMA3:LDB1:LMO4:LPAR1:LRCH1:MAP2K3:MAPK1:MECP2:MET:MINK1:MITF:MTOR:MYD88:NF1:NFE2L2:NIPBL:NR2F2:OSBPL8:PADI2:PARD6B:PDGFA:PDGFB:…
GO:0040012	regulation of locomotion	126	431	2.66728e-09	2.16738e-06	ACTA2:ADRA2A:AGO2:AJUBA:AP1AR:APPL1:ARID4B:ATP2B4:ATP8A1:BMPR2:CALR:CARMIL1:CD74:CD81:CDH1:CDK6:CITED2:CLASP2:CLDN1:CLDN7:CNN2:CORO1B:CRKL:CXCL12:CXCL16:DAG1:DUSP1:EGFR:ELP5:ENG:EPB41L5:EVL:FERMT2:FGFR1:FLNA:FOXO3:FUT1:GAB1:GAS6:GATA3:GLUL:HDAC5:HDAC7:HIF1A:INPP5F:ITGA6:ITGAV:JAK2:JUN:JUP:KLF4:LAMA3:LDB1:LMO4:LPAR1:LRCH1:MAP2K3:MAPK1:MECP2:MET:MINK1:MITF:MTOR:MYD88:NF1:NFE2L2:NIPBL:NR2F2:OSBPL8:P…
GO:0072359	circulatory system development	132	458	2.96427e-09	2.16738e-06	ACTA2:AGO2:AHR:ANG:ANP32B:AP2B1:ASXL1:ATG5:ATP2B4:BCOR:BMPR2:BTG1:C1GALT1:CALD1:CALR:CDKN1B:CITED2:CNTRL:CPE:CRKL:CXADR:DAG1:DDAH1:DIPK2A:DNMT1:DSP:DVL2:E2F7:EGFR:EGLN1:ENG:EPAS1:FHL2:FKBP1A:FLNA:FOXJ2:FOXO1:FUT1:FZD5:GAA:GAB1:GATA3:GATA6:GLUL:GRHL2:GTF2I:HDAC5:HDAC7:HIF1A:HK2:HNRNPU:HTATIP2:IRX3:ITGAV:JUN:JUNB:JUP:KDM6A:KLF4:LGALS8:LMO4:LRP5:MAP2K1:MAP2K3:MAPK1:MAPK14:MECP2:MED12:MEF2D:MICAL2:MK…
GO:0051493	regulation of cytoskeleton organization	98	314	4.4922e-09	2.81533e-06	AFAP1:AP1AR:ARFGEF1:ARFIP1:ARHGAP17:ARPC5L:BAIAP2L1:CARMIL1:CCNF:CDC42EP1:CDC42EP3:CDC42EP4:CDKN1B:CEP120:CFL2:CHMP1A:CHMP2B:CHMP3:CLASP2:CLTC:CNTRL:CORO1B:COTL1:CXCL12:DBN1:DYRK1A:ECT2:ESAM:EVL:FCHSD2:FERMT2:FKBP4:FLII:FLNA:GBA2:GNAI1:GPSM2:GSK3B:HDGFL3:HNRNPU:INPP5K:LATS1:LPAR1:MAPK1:MAPRE3:MARK2:MDM1:MECP2:MET:MID1IP1:MLST8:MPDZ:MTOR:PAFAH1B1:PAK2:PAM:PATJ:PDE4DIP:PDGFA:PFN1:PFN2:PLEKHG2:PLK4:…
GO:0048646	anatomical structure formation involved in morphogenesis	131	458	5.76885e-09	2.9038e-06	ACTN1:ADAMTS15:AGO2:AHDC1:ANG:APAF1:AR:ATP2B4:BMPR2:BTG1:C1GALT1:CALD1:CD81:CFL2:CITED2:CLASP2:CNOT1:COBL:COL12A1:CSRP1:DAG1:DDAH1:DUSP1:DUSP4:DVL2:DVL3:E2F7:EGLN1:ENG:EPAS1:EPB41L5:ETS2:FHL2:FKBP1A:FLII:FLNA:FOXA1:FOXJ2:FUT1:FZD3:FZD5:GAB1:GATA3:GATA6:GLUL:GNPAT:GRHL2:GTF2I:HDAC5:HDAC7:HIF1A:HK2:HTATIP2:IRX3:ITGAV:ITGB4:JUN:JUNB:JUP:KLF4:LAMA3:LATS1:LATS2:LDB1:LMO4:LRP6:MAP2K1:MAPK1:MAPK14:MECP2…
GO:0030029	actin filament-based process	123	423	5.95718e-09	2.9038e-06	ACTA2:ACTB:ACTN1:ADRA2A:ALDOA:ANG:AP1AR:ARFGEF1:ARFIP1:ARHGAP17:ARHGEF17:ARPC5L:ATP1A1:ATP2A2:AUTS2:BAIAP2L1:CACNA2D1:CALD1:CALR:CARMIL1:CDC42BPA:CDC42EP1:CDC42EP3:CDC42EP4:CFL2:CLASP2:CNN2:CNN3:COBL:CORO1B:COTL1:CSRP1:CXADR:CXCL12:CYTH2:DBN1:DSP:ECT2:ENAH:EPB41L5:ESAM:EVL:FCHSD2:FERMT2:FHL3:FLII:FLNA:GAB1:GBA2:IKBKB:INF2:INPP5K:JAK2:JUP:LATS1:LLGL2:LPAR1:MET:MICAL2:MICALL2:MINK1:MLST8:MTOR:MYH9:…
GO:2000145	regulation of cell motility	122	420	7.38348e-09	3.23913e-06	ACTA2:ADRA2A:AGO2:AJUBA:AP1AR:APPL1:ARID4B:ATP2B4:ATP8A1:BMPR2:CALR:CARMIL1:CD74:CD81:CDH1:CDK6:CITED2:CLASP2:CLDN1:CLDN7:CNN2:CORO1B:CRKL:CXCL12:CXCL16:DAG1:DUSP1:EGFR:ELP5:ENG:EPB41L5:EVL:FERMT2:FGFR1:FLNA:FOXO3:FUT1:GAB1:GAS6:GATA3:GLUL:HDAC5:HDAC7:HIF1A:INPP5F:ITGA6:ITGAV:JAK2:JUN:JUP:KLF4:LAMA3:LDB1:LMO4:LPAR1:LRCH1:MAP2K3:MAPK1:MECP2:MET:MINK1:MITF:MTOR:MYD88:NF1:NFE2L2:NIPBL:NR2F2:OSBPL8:P…
GO:0000902	cell morphogenesis	129	452	8.81569e-09	3.51586e-06	ACTB:ACTN1:ADNP:ALCAM:ALDOA:ANO1:AP1AR:AR:ASXL1:ATF4:ATRN:AURKA:AUTS2:B3GNT2:BMPR2:BRWD1:CALR:CARMIL1:CDC42EP1:CDC42EP3:CDC42EP4:CDH1:CFDP1:COBL:CORO1B:CRKL:CXCL12:DAG1:DBN1:DPYSL2:DVL2:DVL3:ECT2:EEF2K:EGFR:EIF2AK4:ENAH:EPB41L5:FERMT2:FLNA:FZD3:GATA3:GRHL2:GSK3B:HPN:IFRD1:IMPACT:ITGAV:KIF5B:LAMA3:LATS1:LATS2:LPAR1:MAP2K1:MAPK14:MARK2:MET:MICALL2:MINK1:MYH9:MYO10:NEDD4L:NPTN:NTN4:PAFAH1B1:PAK2:PAL…
GO:0110053	regulation of actin filament organization	58	158	1.32362e-08	4.38462e-06	AP1AR:ARFGEF1:ARFIP1:ARPC5L:BAIAP2L1:CARMIL1:CDC42EP1:CDC42EP3:CDC42EP4:CFL2:CLASP2:CORO1B:COTL1:CXCL12:DBN1:ESAM:EVL:FCHSD2:FERMT2:FLII:FLNA:GBA2:INPP5K:LATS1:LPAR1:MET:MLST8:MTOR:PAK2:PFN1:PFN2:PLEKHG2:PPFIA1:PRKCD:PTGER4:RAC1:RASA1:RDX:RHOA:RHOC:RHPN2:ROCK1:S100A10:SNX9:SORBS3:SPTAN1:SSH1:SSH2:TACSTD2:TJP1:TMOD2:TPM1:TTC8:TWF2:VASP:WASF1:WASHC3:WASL
GO:0007015	actin filament organization	79	241	1.35604e-08	4.38462e-06	ACTN1:ALDOA:ANG:AP1AR:ARFGEF1:ARFIP1:ARHGAP17:ARPC5L:BAIAP2L1:CALD1:CARMIL1:CDC42EP1:CDC42EP3:CDC42EP4:CFL2:CLASP2:COBL:CORO1B:COTL1:CXCL12:DBN1:ENAH:ESAM:EVL:FCHSD2:FERMT2:FLII:FLNA:GBA2:INPP5K:JAK2:LATS1:LPAR1:MET:MICAL2:MICALL2:MLST8:MTOR:MYO5A:MYO5B:MYO6:NEBL:PAK2:PFN1:PFN2:PLEKHG2:PPFIA1:PRKCD:PTGER4:RAC1:RAC3:RASA1:RDX:RHOA:RHOBTB3:RHOC:RHOD:RHOG:RHPN2:ROCK1:S100A10:SNX9:SORBS1:SORBS3:SPTAN…
GO:0032956	regulation of actin cytoskeleton organization	68	197	1.39924e-08	4.38462e-06	AP1AR:ARFGEF1:ARFIP1:ARHGAP17:ARPC5L:BAIAP2L1:CARMIL1:CDC42EP1:CDC42EP3:CDC42EP4:CFL2:CLASP2:CORO1B:COTL1:CXCL12:DBN1:ECT2:ESAM:EVL:FCHSD2:FERMT2:FLII:FLNA:GBA2:INPP5K:LATS1:LPAR1:MET:MLST8:MTOR:PAK2:PAM:PDGFA:PFN1:PFN2:PLEKHG2:PPFIA1:PRKCD:PTGER4:RAC1:RAC3:RASA1:RDX:RHOA:RHOBTB3:RHOC:RHOD:RHOG:RHPN2:ROCK1:S100A10:SNX9:SORBS3:SPTAN1:SSH1:SSH2:TACSTD2:TAOK1:TAOK2:TJP1:TMOD2:TPM1:TTC8:TWF2:VASP:WAS…
GO:0006935	chemotaxis	65	186	1.69147e-08	4.6378e-06	ALCAM:ARHGEF16:B3GNT2:BMPR2:CALR:CD74:CORO1B:CRKL:CXADR:CXCL12:CXCL16:DAG1:DPYSL2:DUSP1:ENAH:FGFR1:FZD3:GAB1:GAS6:GATA3:GBF1:HSD3B7:IL17RC:ITGAV:KIF5B:LAMA3:LPAR1:MAP2K1:MAPK1:MAPK14:MET:NPTN:PADI2:PALLD:PARVA:PDGFA:PDGFB:PIK3CD:PLGRKT:PLXNB3:PRKCD:PTK2:RAC1:RALA:RHOA:RHOG:ROBO1:RYK:SEMA3F:SEMA4A:SEMA4B:SEMA6A:SIAH1:SLC8B1:ST6GAL1:STX3:STX4:SYK:TRPM4:TTC8:USP14:VASP:VEGFA:WNK1:ZNF580
GO:0042330	taxis	65	186	1.69147e-08	4.6378e-06	ALCAM:ARHGEF16:B3GNT2:BMPR2:CALR:CD74:CORO1B:CRKL:CXADR:CXCL12:CXCL16:DAG1:DPYSL2:DUSP1:ENAH:FGFR1:FZD3:GAB1:GAS6:GATA3:GBF1:HSD3B7:IL17RC:ITGAV:KIF5B:LAMA3:LPAR1:MAP2K1:MAPK1:MAPK14:MET:NPTN:PADI2:PALLD:PARVA:PDGFA:PDGFB:PIK3CD:PLGRKT:PLXNB3:PRKCD:PTK2:RAC1:RALA:RHOA:RHOG:ROBO1:RYK:SEMA3F:SEMA4A:SEMA4B:SEMA6A:SIAH1:SLC8B1:ST6GAL1:STX3:STX4:SYK:TRPM4:TTC8:USP14:VASP:VEGFA:WNK1:ZNF580
GO:0030036	actin cytoskeleton organization	114	392	2.1989e-08	5.67446e-06	ACTB:ACTN1:ADRA2A:ALDOA:ANG:AP1AR:ARFGEF1:ARFIP1:ARHGAP17:ARHGEF17:ARPC5L:AUTS2:BAIAP2L1:CALD1:CALR:CARMIL1:CDC42BPA:CDC42EP1:CDC42EP3:CDC42EP4:CFL2:CLASP2:CNN2:CNN3:COBL:CORO1B:COTL1:CSRP1:CXADR:CXCL12:CYTH2:DBN1:ECT2:ENAH:EPB41L5:ESAM:EVL:FCHSD2:FERMT2:FHL3:FLII:FLNA:GAB1:GBA2:IKBKB:INF2:INPP5K:JAK2:LATS1:LLGL2:LPAR1:MET:MICAL2:MICALL2:MINK1:MLST8:MTOR:MYH9:MYO5A:MYO5B:MYO6:NEBL:NF1:PAFAH1B1:PA…
GO:0032101	regulation of response to external stimulus	106	361	4.05554e-08	9.88426e-06	AKIRIN2:AP1G1:APPL1:AREL1:ATG5:BMPR2:CALR:CAMK2N1:CCDC92:CD74:CD81:CEBPB:CLASP2:CORO1B:CXCL12:DNASE1:DUSP1:EIF2AK4:FAM3A:FEM1A:FGFR1:FLNA:GAS6:GATA3:GATA6:IKBKB:IL6ST:INPP5F:ITCH:JAK2:KLF4:LAMP1:LPAR1:LRSAM1:MAP2K1:MAPK1:MAPK14:MET:MYD88:NECTIN2:NFE2L2:NFKBIA:NFKBIZ:NLRX1:NR1D1:NR1D2:NR1H2:OPTN:OSMR:OTULIN:PADI2:PAK2:PARP9:PCBP2:PDGFA:PDGFB:PLCG1:POLR3D:PRKCD:PROS1:PTGER3:PTGER4:PTK2:PTPN1:PTPRS:…
GO:0001944	vasculature development	87	285	1.04644e-07	2.41616e-05	ACTA2:AGO2:AHR:ANG:ANP32B:AP2B1:ATP2B4:BMPR2:BTG1:C1GALT1:CALD1:CITED2:CNTRL:CRKL:DAG1:DDAH1:DNMT1:E2F7:EGLN1:ENG:EPAS1:FLNA:FOXJ2:FOXO1:FUT1:FZD5:GAB1:GATA6:GLUL:GTF2I:HDAC5:HDAC7:HIF1A:HK2:HTATIP2:ITGAV:JUN:JUNB:JUP:KLF4:LGALS8:LRP5:MAP2K1:MAPK1:MAPK14:MECP2:MTDH:MYH9:NF1:NFATC1:NFATC2:NFATC3:NFE2L2:NPRL3:NR2F2:OTULIN:PARVA:PDGFA:PDGFB:PIK3CD:PLCG1:PPP3CB:PTK2:RASA1:RHOA:RIC8A:ROBO1:ROCK1:SEMA4…
GO:0045596	negative regulation of cell differentiation	84	274	1.41741e-07	3.10909e-05	ACTB:ANP32B:AP1AR:AREG:ASPM:ASXL1:BMPR2:BRD9:CALR:CD74:CDH1:CDK6:DNMT1:EGFR:EIF2AK4:FERMT2:FOXA1:FOXJ2:FOXO1:FOXO3:GATA3:GRHL2:GSK3B:HDAC5:HDAC7:HMG20A:HNRNPU:HPN:IFRD1:INSIG1:IRX3:ITGAV:LDB1:LIN28A:LRP5:MAPK1:MECP2:MEN1:NF1:NFATC1:NFATC2:NFATC3:NFE2L2:NFKBIA:NKX2-2:NOCT:NR1D1:NR1H2:PDGFB:PTPRS:RARG:RC3H2:REST:RHOA:RNF10:RTN4:RYK:SEMA3F:SEMA4A:SEMA4B:SEMA6A:SOCS5:SPAG9:SPRED2:SPRY1:SRSF6:STAT3:SU…
GO:0043254	regulation of protein-containing complex assembly	77	249	3.20752e-07	6.70066e-05	ABCA3:AJUBA:ARFGEF1:ARPC5L:ASAP1:ATF7IP:BAIAP2L1:CAND1:CARMIL1:CDC42EP1:CDC42EP3:CDC42EP4:CDKN1B:CLDN7:COTL1:CPTP:DBN1:DHX33:DYRK1A:EIF4G1:ESAM:EVL:FAF1:FCHSD2:FERMT2:FKBP4:FLII:GBA2:GSK3B:HCFC1:ICE1:IMPACT:LATS1:LCMT1:LMO4:MAPRE3:MECP2:MET:MLST8:MTOR:MYD88:NCLN:NEK7:NR1H2:PDE4DIP:PFN1:PFN2:PIEZO1:PLEKHG2:PPM1A:PPP2R5B:PRKCD:PRKCZ:PTGER4:RAC1:RASA1:RDX:RHOA:RHOC:SEPTIN8:SH3GLB1:SKAP1:SLF2:SNX9:SP…
GO:0051093	negative regulation of developmental process	105	371	3.59535e-07	7.16946e-05	ACTB:ANP32B:AP1AR:AREG:ARID4B:ASAP1:ASPM:ASXL1:ATP2B4:BCOR:BMPR2:BRD9:CALR:CD74:CDH1:CDK6:CDKN1B:CITED2:CXADR:DNMT1:EGFR:EIF2AK4:FERMT2:FOXA1:FOXJ2:FOXO1:FOXO3:GAS6:GATA3:GRHL2:GSK3B:GTF2I:HDAC5:HDAC7:HIF1A:HMG20A:HNRNPU:HPN:IFRD1:INPP5F:INSIG1:IRX3:ITGAV:KLF4:LDB1:LIN28A:LRP5:LUC7L:MAPK1:MECP2:MEN1:NF1:NFATC1:NFATC2:NFATC3:NFE2L2:NFKBIA:NKX2-2:NOCT:NR1D1:NR1H2:PDGFB:PHF14:PTPRS:RAI1:RARG:RBBP4:R…
GO:0030041	actin filament polymerization	39	99	3.89735e-07	7.43376e-05	ANG:ARFGEF1:ARPC5L:BAIAP2L1:CARMIL1:CDC42EP1:CDC42EP3:CDC42EP4:COBL:COTL1:DBN1:ESAM:EVL:FCHSD2:FLII:GBA2:JAK2:LATS1:MICALL2:MLST8:MTOR:PFN1:PFN2:PLEKHG2:PRKCD:RAC1:RASA1:RDX:RHOA:SNX9:SPTAN1:SSH1:SSH2:TMOD2:TWF2:VASP:WASF1:WASHC3:WASL
GO:0060560	developmental growth involved in morphogenesis	40	103	4.33146e-07	7.7347e-05	ADNP:ALCAM:AREG:AURKA:AUTS2:BMPR2:CDH1:COBL:CXCL12:DBN1:DPYSL2:EIF2AK4:EPB41L5:GSK3B:IFRD1:IMPACT:MED12:NEDD4L:PAFAH1B1:PLAA:PPP3CB:PRKCZ:PTPRS:RAPH1:RARG:RTN4:RYK:SEMA3F:SEMA4A:SEMA4B:SEMA6A:SPAG9:SPRY1:TWF2:ULK2:USP9X:VCL:VEGFA:WASF1:YAP1
GO:1990138	neuron projection extension	33	78	4.40774e-07	7.7347e-05	ADNP:ALCAM:AURKA:AUTS2:BMPR2:CDH1:CXCL12:DBN1:DPYSL2:EIF2AK4:GSK3B:IFRD1:IMPACT:NEDD4L:PAFAH1B1:PLAA:PPP3CB:PRKCZ:PTPRS:RAPH1:RTN4:RYK:SEMA3F:SEMA4A:SEMA4B:SEMA6A:SPAG9:TWF2:ULK2:USP9X:VCL:VEGFA:WASF1
GO:0031032	actomyosin structure organization	40	104	5.83666e-07	9.84825e-05	CARMIL1:CDC42BPA:CFL2:CLASP2:CNN2:CNN3:CSRP1:ECT2:EPB41L5:EVL:FERMT2:FLII:INPP5K:LPAR1:MET:MTOR:MYH9:NEBL:PAK2:PFN1:PFN2:PPFIA1:PRKAR1A:PTGER4:RAC1:RHOA:RHOC:RHPN2:ROCK1:S100A10:SORBS1:SORBS3:SRC:TACSTD2:TJP1:TMOD2:TPM1:TRPM7:TTC8:VPS4A
GO:0031334	positive regulation of protein-containing complex assembly	42	112	6.8483e-07	0.000111272	ABCA3:AJUBA:ASAP1:BAIAP2L1:CAND1:CARMIL1:CDC42EP1:CDC42EP3:CDC42EP4:CDKN1B:DHX33:EIF4G1:EVL:FAF1:FCHSD2:FERMT2:GSK3B:ICE1:MECP2:MET:MLST8:MTOR:MYD88:NEK7:NR1H2:PDE4DIP:PFN1:PFN2:PIEZO1:PPP2R5B:RAC1:RHOA:RHOC:SH3GLB1:SKAP1:SLF2:SNX9:SRC:SYK:VASP:VCP:VEGFA
GO:0030155	regulation of cell adhesion	91	314	7.20398e-07	0.000112871	ACTB:AP1AR:AP3D1:CALR:CARMIL1:CD24:CD74:CD81:CDH1:CDK6:CEBPB:CITED2:CLASP2:CLDN7:CRKL:CSK:CXCL12:CYTH3:DAG1:DHPS:DUSP1:EPB41L5:FAF1:FERMT2:FLNA:FOXA1:FOXO3:FUT1:GATA3:GSK3B:HSPD1:IL6ST:ITCH:ITGAV:JAK2:JUP:KLF4:LAMA3:LDB1:LMO7:MAGI1:MAPK14:MEN1:MINK1:MYO10:NF1:NFAT5:NFKBIZ:PDGFB:PIEZO1:PLXNB3:PODXL:POLDIP2:PPP1R12A:PRKAR1A:PRKCD:PRKCZ:PTK2:PTPRA:RAC1:RAC3:RASA1:RC3H2:RDX:RELA:RHOA:RHOD:RIPK2:ROCK1…
GO:0097435	supramolecular fiber organization	110	399	7.88986e-07	0.000115197	ACTN1:ALDOA:ANG:AP1AR:ARFGEF1:ARFIP1:ARHGAP17:ARPC5L:BAIAP2L1:CALD1:CARMIL1:CDC42EP1:CDC42EP3:CDC42EP4:CDKN1B:CEP120:CEP126:CFL2:CLASP2:COBL:COL12A1:CORO1B:COTL1:CSNK1D:CSRP1:CXCL12:DBN1:DSP:DYRK1A:ENAH:ESAM:EVL:FCHSD2:FERMT2:FKBP1A:FKBP4:FLII:FLNA:GBA2:HDGFL3:INPP5K:JAK2:KATNAL2:KLHL24:KPNB1:LATS1:LPAR1:MAPRE3:MECP2:MET:MICAL2:MICALL2:MID1IP1:MLST8:MTOR:MYO5A:MYO5B:MYO6:NCKAP5L:NDE1:NEBL:NF1:P4H…
GO:0035295	tube development	121	449	8.03386e-07	0.000115197	ABCA3:AGO2:ANG:APAF1:AR:AREG:ASXL1:ATP2B4:BMPR2:BTG1:C1GALT1:CALD1:CD24:CITED2:COBL:CRKL:DAG1:DDAH1:DVL2:DVL3:E2F7:EGFR:EGLN1:EIF4G1:ELK1:ENG:EPAS1:EPB41L5:FLNA:FOXA1:FOXJ2:FUT1:FZD3:FZD5:GAB1:GATA3:GATA6:GLUL:GRHL2:GTF2I:HDAC5:HDAC7:HIF1A:HK2:HTATIP2:IL6ST:IRX3:ITGAV:JUN:JUNB:JUP:KLF4:LMO4:LRP5:MAP2K1:MAPK1:MAPK14:MECP2:MED12:MET:MICAL2:MKS1:MTDH:MYH9:NF1:NFE2L2:NIPBL:NKIRAS1:NKX2-2:NPRL3:NR2F2:…
GO:0034330	cell junction organization	86	293	8.14018e-07	0.000115197	ACTB:ACTN1:ADNP:AJUBA:CACNB3:CDH1:CLASP2:CLDN1:CLDN7:CLSTN1:CRKL:CSK:CXADR:DAG1:DBN1:DSP:ECT2:EEF2K:EGLN1:EIF4G1:EPB41L5:ESAM:FERMT2:FLNA:FZD5:GNPAT:GRHL2:HDAC7:HOMER1:IKBKB:IRX3:ITGA6:ITGB4:JUP:LAMA3:LDB1:LRRN1:MAPK14:MECP2:MICALL2:MPDZ:MTMR2:NPTN:PAFAH1B1:PAK2:PARD6A:PARD6B:PATJ:PERP:PFN1:PFN2:POLDIP2:PPFIA1:PRMT3:PTK2:PTPRA:PTPRS:RAB29:RAC1:RDX:RER1:REST:RHOA:RHOC:RHOD:ROCK1:RYK:S100A10:SDF4:S…
GO:0046777	protein autophosphorylation	43	117	9.583e-07	0.000131377	ATG101:AURKA:CSK:DYRK1A:EEF2K:EGFR:EIF2AK4:ENG:ERN1:FGFR1:GSK3B:HTATIP2:IMPACT:JAK2:JUN:MAP3K21:MAPKAPK5:MARK2:MARK3:MELK:MINK1:MTOR:NEK6:PAK2:PDGFA:PDGFB:PPP2R5B:PTK2:PTK6:RAD50:RAP2B:RB1CC1:SIK2:SMG1:SRC:SYK:TAOK1:TAOK2:TRIM24:TRPM7:ULK2:ULK3:VEGFA
GO:0009725	response to hormone	110	401	1.0297e-06	0.000136887	ABCA3:ADRA2A:ANG:AP3S1:APPL1:AR:AREG:ATP1A1:BAIAP2L1:BRD8:CALR:CCND3:CD24:CDK4:CDKN1B:CITED2:CITED4:CLDN1:CNOT1:CRLS1:CRY1:CSK:CXCL12:DAG1:DDX5:DENND4C:EEF2K:EIF6:ENG:FBP1:FBXO32:FHL2:FKBP4:FOXA1:FOXO1:FOXO3:GAB1:GATA3:GATA6:GNAI1:GSK3B:HADH:HDAC5:HNRNPU:HPN:INPP5K:INSIG1:IRS1:JAK2:KLF9:LATS1:LATS2:LRP6:MAPK14:MEN1:MTOR:MYO5A:NCOA6:NFE2L2:NKX2-2:NR1D1:NR1D2:OSBPL8:PADI2:PAM:PAQR8:PCK2:PLPP1:PNPLA…
GO:0008154	actin polymerization or depolymerization	43	118	1.2501e-06	0.0001613	ANG:ARFGEF1:ARPC5L:BAIAP2L1:CARMIL1:CDC42EP1:CDC42EP3:CDC42EP4:CFL2:COBL:COTL1:CXCL12:DBN1:ENAH:ESAM:EVL:FCHSD2:FLII:GBA2:JAK2:LATS1:MICAL2:MICALL2:MLST8:MTOR:PFN1:PFN2:PLEKHG2:PRKCD:RAC1:RASA1:RDX:RHOA:SNX9:SPTAN1:SSH1:SSH2:TMOD2:TWF2:VASP:WASF1:WASHC3:WASL
GO:0045785	positive regulation of cell adhesion	60	186	1.39291e-06	0.000171613	ACTB:AP3D1:CALR:CARMIL1:CD24:CD74:CD81:CDK6:CITED2:CRKL:CSK:CXCL12:CYTH3:DAG1:DHPS:EPB41L5:FERMT2:FLNA:FOXA1:FOXO3:FUT1:GATA3:GSK3B:HSPD1:IL6ST:ITGAV:JAK2:JUP:LDB1:MAGI1:MYO10:NFAT5:NFKBIZ:PDGFB:PIEZO1:PODXL:POLDIP2:PRKCZ:RAC1:RAC3:RELA:RHOA:RHOD:RIPK2:ROCK1:S100A10:SKAP1:SLC7A1:SOCS5:SOX4:SRC:ST3GAL4:STX3:STX4:SYK:TJP1:TPM1:VEGFA:YES1:ZP3
GO:0031175	neuron projection development	113	417	1.40827e-06	0.000171613	ACTB:ADNP:ALCAM:AREG:ASAP1:ATF1:AURKA:AUTS2:B3GNT2:BLOC1S2:BMPR2:CAMK2G:CDH1:CDK16:CLMN:COBL:CRKL:CXCL12:DAG1:DBN1:DPYSL2:DVL2:DVL3:EEF2K:EFHD1:EIF2AK4:ENAH:FKBP4:FLNA:FZD3:GATA3:GFRA1:GSK3B:HDGFL3:IFRD1:IFT27:IMPACT:INPP5F:ITGA6:JAK2:JUN:KIF5B:KLF4:LAMA3:LPAR1:MAP2K1:MAPKAPK5:MARK2:MECP2:MICALL2:MINK1:MKS1:NCDN:NEDD4L:NFE2L2:NPTN:PAFAH1B1:PAK2:PALLD:PARD6B:PDZD7:PLAA:PLXNB3:PPP2R5B:PPP3CB:PRKCZ:…
GO:0040013	negative regulation of locomotion	51	150	1.51601e-06	0.00017975	AP1AR:ARID4B:ATP2B4:CALR:CD74:CDH1:CITED2:CLASP2:CNN2:CORO1B:CXCL12:DAG1:DUSP1:ENG:EVL:FOXO3:GATA3:HDAC5:JUP:KLF4:LRCH1:MECP2:MITF:NF1:NFE2L2:NR2F2:OSBPL8:PADI2:PFN2:PLXNB3:PTGER4:RAC1:RAP2B:RBBP4:RHOA:ROBO1:RYK:SEMA3F:SEMA4A:SEMA4B:SEMA6A:ST6GAL1:STAT3:SVBP:TACSTD2:TET1:TP53INP1:TPM1:TRIB1:VCL:WASL
GO:1902903	regulation of supramolecular fiber organization	67	216	1.66099e-06	0.000191757	AP1AR:ARFGEF1:ARFIP1:ARPC5L:BAIAP2L1:CARMIL1:CDC42EP1:CDC42EP3:CDC42EP4:CDKN1B:CFL2:CLASP2:CORO1B:COTL1:CXCL12:DBN1:DYRK1A:ESAM:EVL:FCHSD2:FERMT2:FKBP4:FLII:FLNA:GBA2:HDGFL3:INPP5K:LATS1:LPAR1:MAPRE3:MECP2:MET:MID1IP1:MLST8:MTOR:PAK2:PDE4DIP:PFN1:PFN2:PLEKHG2:PPFIA1:PRKCD:PTGER4:RAC1:RASA1:RDX:RHOA:RHOC:RHPN2:ROCK1:S100A10:SNX9:SORBS3:SPTAN1:SSH1:SSH2:TACSTD2:TAOK1:TJP1:TMOD2:TPM1:TTC8:TWF2:VASP:…
GO:0035239	tube morphogenesis	98	351	1.74294e-06	0.000196058	AGO2:ANG:APAF1:AR:AREG:ATP2B4:BMPR2:BTG1:C1GALT1:CALD1:CITED2:COBL:DAG1:DDAH1:DVL2:DVL3:E2F7:EGFR:EGLN1:ENG:EPAS1:EPB41L5:FLNA:FOXA1:FOXJ2:FUT1:FZD3:FZD5:GAB1:GATA3:GATA6:GLUL:GRHL2:GTF2I:HDAC5:HDAC7:HIF1A:HK2:HTATIP2:IRX3:ITGAV:JUN:JUNB:JUP:KLF4:LMO4:LRP5:MAPK14:MECP2:MED12:MET:MICAL2:MKS1:MTDH:MYH9:NF1:NFE2L2:NIPBL:NPRL3:NR2F2:OTULIN:PARVA:PDGFA:PFN1:PIK3CD:PLCG1:PODXL:PTK2:RALA:RARG:RASA1:RHOA…
GO:0034329	cell junction assembly	55	167	1.85668e-06	0.000203631	ACTB:ACTN1:ADNP:AJUBA:CDH1:CLASP2:CLDN1:CLDN7:CLSTN1:CRKL:ECT2:EEF2K:EIF4G1:EPB41L5:ESAM:FERMT2:FZD5:GNPAT:GRHL2:HDAC7:IKBKB:IRX3:ITGA6:ITGB4:JUP:LAMA3:LDB1:LRRN1:MECP2:MICALL2:MPDZ:NPTN:PAK2:PARD6B:PATJ:POLDIP2:PTK2:PTPRA:RAB29:RAC1:RHOA:RHOC:RHOD:ROCK1:RYK:S100A10:SEMA4A:SETD5:SHANK2:SORBS1:SRC:TAOK2:TJP1:VCL:VEGFA
GO:0032231	regulation of actin filament bundle assembly	26	58	1.96058e-06	0.000209782	CARMIL1:CLASP2:EVL:FERMT2:FLNA:INPP5K:LPAR1:MET:MTOR:PAK2:PFN1:PFN2:PPFIA1:PTGER4:RAC1:RDX:RHOA:RHOC:RHPN2:ROCK1:S100A10:SORBS3:TACSTD2:TJP1:TPM1:TTC8
GO:0000904	cell morphogenesis involved in differentiation	90	318	2.51166e-06	0.000262349	ACTB:ACTN1:ADNP:ALCAM:AP1AR:AR:ATF4:ATRN:AUTS2:B3GNT2:BMPR2:CALR:CARMIL1:CDH1:COBL:CRKL:CXCL12:DAG1:DBN1:DPYSL2:EEF2K:ENAH:EPB41L5:FERMT2:FLNA:FZD3:GATA3:GRHL2:GSK3B:IFRD1:ITGAV:KIF5B:LAMA3:LATS1:LATS2:MAP2K1:MARK2:MET:MICALL2:MINK1:MYH9:NEDD4L:NPTN:NTN4:PAFAH1B1:PAK2:PALLD:PARD6B:PARVA:PDZD7:PLXNB3:PPP3CB:PRMT3:PTK2:PTPRS:RAB10:RAC1:RAC3:RAPH1:RERE:RHOA:RHOG:ROBO1:ROCK1:RTN4:RYK:S100A10:SEMA3F:S…
GO:0032989	cellular component morphogenesis	89	314	2.67152e-06	0.000272557	ACTB:ADNP:ALCAM:ANO1:AURKA:AUTS2:B3GNT2:BMPR2:CDH1:CFL2:CLASP2:COBL:CORO1B:CSRP1:CXCL12:DAG1:DBN1:DPYSL2:DVL2:DVL3:EEF2K:EIF2AK4:ENAH:FIS1:FLII:FZD3:GATA3:GNPAT:GSK3B:IFRD1:IMPACT:ITGB4:KIF5B:LAMA3:MAP2K1:MARK2:MFSD14A:MINK1:MTMR2:NEBL:NECTIN2:NEDD4L:NPTN:PAFAH1B1:PAK2:PALLD:PARD6B:PLAA:PLXNB3:POLDIP2:PPP3CB:PRKAR1A:PRKCZ:PRMT3:PTK2:PTPRS:RAB10:RAC1:RAPH1:RERE:RHOA:RHOG:ROBO1:ROCK1:RTN4:RYK:SEMA3…
GO:0001568	blood vessel development	78	266	2.7631e-06	0.000275493	ACTA2:AGO2:AHR:ANG:AP2B1:ATP2B4:BMPR2:BTG1:C1GALT1:CALD1:CITED2:CNTRL:CRKL:DAG1:DDAH1:E2F7:EGLN1:ENG:EPAS1:FLNA:FOXJ2:FOXO1:FUT1:FZD5:GAB1:GATA6:GLUL:GTF2I:HDAC5:HDAC7:HIF1A:HK2:HTATIP2:ITGAV:JUN:JUNB:JUP:KLF4:LRP5:MAP2K1:MAPK1:MAPK14:MECP2:MTDH:MYH9:NF1:NFE2L2:NPRL3:NR2F2:OTULIN:PARVA:PDGFA:PDGFB:PIK3CD:PLCG1:PTK2:RASA1:RHOA:ROBO1:ROCK1:SEMA4A:SEMA6A:SOX4:SPHK1:SRPK2:STAT3:STIM1:SUFU:SYK:TGFA:TG…
GO:0006470	protein dephosphorylation	51	153	2.94269e-06	0.000286879	BOD1:CNEP1R1:CTDNEP1:DUSP1:DUSP15:DUSP16:DUSP18:DUSP4:FAM220A:FBXW11:FKBP1A:GSK3B:IKBKB:ILKAP:JAK2:MASTL:MTMR2:MTMR4:MTMR6:MTOR:NCEH1:PDP1:PPM1A:PPM1D:PPP1R12A:PPP1R15A:PPP1R15B:PPP1R16A:PPP2CB:PPP2R2A:PPP2R5B:PPP2R5D:PPP2R5E:PPP3CB:PPP4R3A:PPP6R1:PPP6R2:PRKCD:PTPN1:PTPN13:PTPN3:PTPRA:PTPRS:RNGTT:ROCK1:SMPD1:SSH1:SSH2:SSU72:STYX:TIMM50
GO:0110020	regulation of actomyosin structure organization	25	56	3.38084e-06	0.000322429	CARMIL1:CLASP2:ECT2:EVL:FERMT2:INPP5K:LPAR1:MET:MTOR:PAK2:PFN1:PFN2:PPFIA1:PTGER4:RAC1:RHOA:RHOC:RHPN2:ROCK1:S100A10:SORBS3:TACSTD2:TJP1:TPM1:TTC8
GO:0051492	regulation of stress fiber assembly	24	53	3.89472e-06	0.000363535	CARMIL1:CLASP2:EVL:FERMT2:INPP5K:LPAR1:MET:MTOR:PAK2:PFN1:PFN2:PPFIA1:PTGER4:RAC1:RHOA:RHOC:RHPN2:ROCK1:S100A10:SORBS3:TACSTD2:TJP1:TPM1:TTC8
GO:0051258	protein polymerization	55	171	4.20702e-06	0.000384504	ANG:ARFGEF1:ARPC5L:BAIAP2L1:CARMIL1:CDC42EP1:CDC42EP3:CDC42EP4:CDKN1B:CHMP3:CLASP2:COBL:COTL1:CSNK1D:DBN1:DYRK1A:ESAM:EVL:FCHSD2:FKBP4:FLII:GBA2:HDGFL3:JAK2:LATS1:MAPRE3:MECP2:MET:MICALL2:MID1IP1:MLST8:MTOR:NDE1:PDE4DIP:PFN1:PFN2:PLEKHG2:PRKCD:RAC1:RASA1:RDX:RHOA:SNX9:SPTAN1:SSH1:SSH2:TMOD2:TUBGCP4:TWF2:UBE2C:UBE2S:VASP:WASF1:WASHC3:WASL
GO:0000165	MAPK cascade	87	310	5.35247e-06	0.000479057	ACTA2:ADRA2A:AJUBA:AR:CD24:CD74:CD81:CRKL:CSK:DAG1:DHX33:DUSP1:DUSP16:DUSP4:DVL2:DVL3:EGFR:ERN1:FERMT2:FGFR1:FOXO1:FZD5:GAS6:HIPK3:IGFBP4:IKBKB:INPP5K:ITCH:ITGAV:JAK2:JUN:LPAR1:MAP2K1:MAP2K3:MAP3K20:MAP3K21:MAP4K2:MAP4K5:MAPK1:MAPK14:MAPKAPK5:MEN1:MINK1:MYD88:NELFE:NF1:NPTN:PAFAH1B1:PAK2:PDE8A:PDGFA:PDGFB:PEA15:PRDX1:PRKCD:PRKCZ:PRXL2C:PTGER4:PTPN1:PTPN3:RAP1GDS1:RB1CC1:RCE1:RIPK2:ROBO1:ROCK1:RYK…
GO:0031589	cell-substrate adhesion	52	160	5.45997e-06	0.000479057	ACTN1:AJUBA:AP1AR:ATRN:CALR:CARMIL1:CDK6:CLASP2:CRKL:DAG1:EPB41L5:FERMT2:FLNA:FUT1:GAS6:GSK3B:ITGA6:ITGAV:ITGB4:JAK2:JUP:LDB1:MEN1:MICALL2:MINK1:NF1:NTN4:PARVA:PDGFB:POLDIP2:PPFIA1:PRKCZ:PTK2:PTPRA:RAC1:RAC3:RASA1:RHOA:RHOD:ROCK1:S100A10:SKAP1:SORBS1:SORBS3:SRC:ST6GAL1:TACSTD2:TAOK2:TIAM1:TRPM7:VCL:VEGFA
GO:0045216	cell-cell junction organization	35	94	6.90788e-06	0.000594213	ACTB:CDH1:CLDN1:CLDN7:CSK:CXADR:DSP:ECT2:ESAM:FERMT2:FLNA:FZD5:GNPAT:GRHL2:HDAC7:IKBKB:IRX3:JUP:MICALL2:MPDZ:PAK2:PARD6A:PARD6B:PATJ:PERP:RDX:RHOA:RHOC:ROCK1:SRC:TJP1:TJP2:VCL:VEGFA:WHRN
GO:0016051	carbohydrate biosynthetic process	36	98	7.32761e-06	0.000606533	AP2A1:ATF4:B3GALNT1:B3GNT2:B3GNT3:B3GNT4:CHST11:CHST12:CLTC:CRY1:CSGALNACT2:DGAT2:FAM3A:FBP1:FOXO1:FUT1:G6PC3:GBE1:GSK3B:INPP5K:IRS1:ISYNA1:MDH2:MGAT2:NLN:NR1D1:PCK2:PDGFB:PGM1:PTGES3:SLC25A1:SLC25A13:SLC39A14:SORBS1:ST3GAL4:WDR5
GO:0048588	developmental cell growth	36	98	7.32761e-06	0.000606533	ADNP:ALCAM:AURKA:AUTS2:BMPR2:CDH1:COBL:CXCL12:DBN1:DPYSL2:EIF2AK4:GSK3B:IFRD1:IMPACT:NEDD4L:PAFAH1B1:PLAA:PPP3CB:PRKCZ:PTPRS:RAPH1:RARG:RTN4:RYK:SEMA3F:SEMA4A:SEMA4B:SEMA6A:SPAG9:TWF2:ULK2:USP9X:VCL:VEGFA:WASF1:YY1
GO:0048514	blood vessel morphogenesis	68	229	7.51544e-06	0.00061056	AGO2:ANG:ATP2B4:BMPR2:BTG1:C1GALT1:CALD1:CITED2:DAG1:DDAH1:E2F7:EGLN1:ENG:EPAS1:FLNA:FOXJ2:FUT1:FZD5:GAB1:GATA6:GLUL:GTF2I:HDAC5:HDAC7:HIF1A:HK2:HTATIP2:ITGAV:JUN:JUNB:JUP:KLF4:LRP5:MAPK14:MECP2:MTDH:MYH9:NF1:NFE2L2:NPRL3:NR2F2:OTULIN:PARVA:PDGFA:PIK3CD:PLCG1:PTK2:RASA1:RHOA:ROBO1:ROCK1:SEMA4A:SEMA6A:SOX4:SPHK1:SRPK2:STAT3:STIM1:SYK:TGFA:TGFBI:TIPARP:TJP1:TNFAIP3:UBP1:VEGFA:YAP1:YWHAZ
GO:0030855	epithelial cell differentiation	81	286	7.77445e-06	0.000616586	ACTA2:ANXA4:AR:ARID4B:ASXL1:ATF4:BMPR2:BTG1:C1GALT1:CD24:CDK6:CDKN1B:CEBPB:CEP63:CLDN1:CNN3:DSP:E2F7:EPAS1:EPB41L5:FASN:FNDC3A:FOXA1:FOXJ2:FZD5:GATA3:GATA6:GRHL2:GSK3B:HIF1A:IKBKB:IL6ST:JUN:KLF4:LATS1:LATS2:MAFF:MAP2K1:MEN1:MET:MYCL:MYD88:MYO6:NKX2-2:NME2:NR2F2:OPN3:PAFAH1B1:PALLD:PCK2:PDGFB:PDZD7:PELO:PLAAT3:PLK4:PODXL:PTK6:RAB10:RARG:RDX:RHEB:RHOA:ROCK1:SFN:SIDT2:SOX4:SPRED2:SPRY1:SRC:SRSF6:THR…
GO:0051017	actin filament bundle assembly	33	87	7.93877e-06	0.000616586	ACTN1:BAIAP2L1:CALD1:CARMIL1:CLASP2:CORO1B:EVL:FERMT2:FLNA:INPP5K:LPAR1:MET:MTOR:PAK2:PFN1:PFN2:PPFIA1:PTGER4:RAC1:RDX:RHOA:RHOC:RHOD:RHPN2:ROCK1:S100A10:SORBS1:SORBS3:SRC:TACSTD2:TJP1:TPM1:TTC8
GO:0002064	epithelial cell development	38	106	8.02078e-06	0.000616586	ACTA2:AR:ARID4B:ASXL1:ATF4:C1GALT1:CDK6:CLDN1:EPAS1:EPB41L5:FASN:FNDC3A:FOXA1:FZD5:GRHL2:GSK3B:HIF1A:IKBKB:IL6ST:MET:MYD88:NKX2-2:PALLD:PDGFB:PODXL:RARG:RDX:RHEB:ROCK1:SFN:SIDT2:SRC:TJP1:TJP2:TYMS:VCL:VEGFA:YAP1
GO:0048666	neuron development	120	464	8.15753e-06	0.000616586	ACTB:ADNP:ALCAM:AREG:ASAP1:ATF1:AURKA:AUTS2:B3GNT2:BLOC1S2:BMPR2:CAMK2G:CDH1:CDK16:CLMN:COBL:CRKL:CXCL12:DAG1:DBN1:DPYSL2:DVL2:DVL3:EEF2K:EFHD1:EIF2AK4:ENAH:FKBP4:FLNA:FZD3:GATA3:GBA2:GFRA1:GSK3B:HDGFL3:IFRD1:IFT27:IMPACT:INPP5F:ITGA6:JAK2:JUN:KIF5B:KLF4:LAMA3:LPAR1:MAP2K1:MAPKAPK5:MARK2:MECP2:MICALL2:MINK1:MKS1:MTMR2:NCDN:NEDD4L:NFE2L2:NPTN:NTN4:PAFAH1B1:PAK2:PALLD:PARD6B:PBX3:PDZD7:PLAA:PLXNB3:…
GO:0010632	regulation of epithelial cell migration	39	110	8.29235e-06	0.000616586	ATP2B4:BMPR2:CALR:CLASP2:EPB41L5:EVL:FGFR1:FUT1:GATA3:GLUL:HDAC5:HDAC7:HIF1A:JUN:JUP:KLF4:MAP2K3:MECP2:MET:MTOR:NF1:NFE2L2:NR2F2:PDGFB:PFN1:PFN2:PIK3CD:PLCG1:PTK2:RAB11A:RAC1:RHOA:RTN4:SEMA4A:SRC:SVBP:TACSTD2:VEGFA:ZNF580
GO:0030335	positive regulation of cell migration	68	230	8.84104e-06	0.00064107	ACTA2:ADRA2A:AGO2:ATP8A1:BMPR2:CALR:CARMIL1:CD74:CLASP2:CLDN1:CRKL:CXCL12:CXCL16:EGFR:ELP5:EPB41L5:FERMT2:FGFR1:FUT1:GAB1:GAS6:GATA3:HDAC7:HIF1A:ITGA6:ITGAV:JAK2:JUN:LPAR1:MAP2K3:MAPK1:MET:MTOR:NFE2L2:NIPBL:PDGFA:PDGFB:PFN1:PIK3CD:PLAA:PLCG1:PODXL:PTK2:RAB11A:RAC1:RDX:RHOA:RHOC:RHOD:RRAS2:RTN4:SEMA3F:SEMA4A:SEMA4B:SEMA6A:SMURF2:SPAG9:SPHK1:SRC:STAT3:STX4:SUN2:TIAM1:TJP1:VEGFA:WNK1:ZNF580:ZP3
GO:0060070	canonical Wnt signaling pathway	46	138	8.9139e-06	0.00064107	ASPM:CSNK1A1:CSNK1D:CSNK1G3:CTDNEP1:DVL2:DVL3:EGFR:EMD:FOXO1:FOXO3:FZD3:FZD5:GATA3:GID8:GSK3B:IGFBP4:INVS:JADE1:JUP:KLF4:LATS1:LATS2:LRP5:LRP6:MAPK14:MKS1:OTULIN:PPM1A:RARG:RYK:SIAH1:SIAH2:SMURF2:SOX4:SRC:TLE1:TLE3:TLE5:TLE6:TRPM4:UBR5:VCP:WNK1:WWTR1:YAP1
GO:0040017	positive regulation of locomotion	70	239	9.3403e-06	0.000660293	ACTA2:ADRA2A:AGO2:ATP8A1:BMPR2:CALR:CARMIL1:CD74:CLASP2:CLDN1:CLDN7:CRKL:CXCL12:CXCL16:EGFR:ELP5:EPB41L5:FERMT2:FGFR1:FUT1:GAB1:GAS6:GATA3:HDAC7:HIF1A:ITGA6:ITGAV:JAK2:JUN:LPAR1:MAP2K3:MAPK1:MET:MTOR:NFE2L2:NIPBL:PDGFA:PDGFB:PFN1:PIK3CD:PLAA:PLCG1:PODXL:PTK2:RAB11A:RAC1:RDX:RHOA:RHOC:RHOD:RRAS2:RTN4:SEMA3F:SEMA4A:SEMA4B:SEMA6A:SMURF2:SPAG9:SPHK1:SRC:STAT3:STX3:STX4:SUN2:TIAM1:TJP1:VEGFA:WNK1:ZNF5…
GO:0003007	heart morphogenesis	36	99	9.555e-06	0.000660293	ASXL1:BMPR2:CITED2:CPE:CRKL:DSP:DVL2:EGLN1:ENG:FHL2:FKBP1A:FLNA:GAA:GATA3:GATA6:GRHL2:HIF1A:JUN:MICAL2:MKS1:MTOR:NIPBL:NSD2:PARVA:PTK2:RBM20:ROBO1:RTN4:SETDB2:SOX4:SPRY1:STIL:SUFU:TPM1:VEGFA:YAP1
GO:0032870	cellular response to hormone stimulus	82	292	9.71578e-06	0.000660293	ADRA2A:AP3S1:APPL1:AR:ATP1A1:BAIAP2L1:BRD8:CALR:CCND3:CDK4:CNOT1:CRY1:CSK:DDX5:DENND4C:EEF2K:FBP1:FBXO32:FKBP4:FOXA1:FOXO1:FOXO3:GAB1:GATA6:GSK3B:HDAC5:HNRNPU:INPP5K:INSIG1:IRS1:JAK2:KLF9:LATS1:LATS2:MEN1:MYO5A:NFE2L2:NR1D1:NR1D2:OSBPL8:PADI2:PAQR8:PCK2:PLPP1:PNPLA3:PRKCD:PRKCZ:PTGER4:PTGES3:PTK2:PTPN1:PTPRA:RAB10:RAB15:RANGAP1:RAP1GDS1:RARG:RDX:RELA:REST:RHOA:ROCK1:RWDD1:SCNN1B:SIK2:SKP2:SLC29A2…
GO:2000147	positive regulation of cell motility	69	235	9.85053e-06	0.000660293	ACTA2:ADRA2A:AGO2:ATP8A1:BMPR2:CALR:CARMIL1:CD74:CLASP2:CLDN1:CLDN7:CRKL:CXCL12:CXCL16:EGFR:ELP5:EPB41L5:FERMT2:FGFR1:FUT1:GAB1:GAS6:GATA3:HDAC7:HIF1A:ITGA6:ITGAV:JAK2:JUN:LPAR1:MAP2K3:MAPK1:MET:MTOR:NFE2L2:NIPBL:PDGFA:PDGFB:PFN1:PIK3CD:PLAA:PLCG1:PODXL:PTK2:RAB11A:RAC1:RDX:RHOA:RHOC:RHOD:RRAS2:RTN4:SEMA3F:SEMA4A:SEMA4B:SEMA6A:SMURF2:SPAG9:SPHK1:SRC:STAT3:STX4:SUN2:TIAM1:TJP1:VEGFA:WNK1:ZNF580:ZP3
GO:0007409	axonogenesis	52	163	9.93374e-06	0.000660293	ACTB:ADNP:ALCAM:AUTS2:B3GNT2:BMPR2:CDH1:COBL:CXCL12:DAG1:DBN1:DPYSL2:ENAH:FZD3:GATA3:GSK3B:IFRD1:KIF5B:LAMA3:MAP2K1:MARK2:NPTN:PAFAH1B1:PAK2:PALLD:PARD6B:PLXNB3:PPP3CB:PTK2:PTPRS:RAB10:RAC1:RAPH1:RHOG:ROBO1:RTN4:RYK:SEMA3F:SEMA4A:SEMA4B:SEMA6A:SIAH1:TAOK2:TIAM1:TOP2B:TTC8:TWF2:ULK2:USP9X:VASP:VCL:VEGFA
GO:0090066	regulation of anatomical structure size	68	231	1.03817e-05	0.000670492	ACTA2:ADNP:ADRA2A:ARFGEF1:ARPC5L:ASXL1:ATG5:BAIAP2L1:BLOC1S2:BMPR2:BORCS5:CARMIL1:CDC42EP1:CDC42EP3:CDC42EP4:CDH1:CFL2:CHMP3:COTL1:CXCL12:DBN1:DPYSL2:ESAM:EVL:FCHSD2:FLII:GBA2:GSK3B:IFRD1:LATS1:LRRC8E:MLST8:MTOR:PAFAH1B1:PFN1:PFN2:PLEKHG2:PPP1R15A:PRKCD:PTPRS:RAB11A:RAC1:RAP1GDS1:RARG:RASA1:RB1CC1:RDX:RHOA:ROCK1:RTN4:RYK:SCNN1B:SEMA3F:SEMA4A:SEMA4B:SEMA6A:SLC12A9:SNX9:SPTAN1:SSH1:SSH2:TMOD2:TRPM4…
GO:0061572	actin filament bundle organization	33	88	1.05439e-05	0.000670492	ACTN1:BAIAP2L1:CALD1:CARMIL1:CLASP2:CORO1B:EVL:FERMT2:FLNA:INPP5K:LPAR1:MET:MTOR:PAK2:PFN1:PFN2:PPFIA1:PTGER4:RAC1:RDX:RHOA:RHOC:RHOD:RHPN2:ROCK1:S100A10:SORBS1:SORBS3:SRC:TACSTD2:TJP1:TPM1:TTC8
GO:0050731	positive regulation of peptidyl-tyrosine phosphorylation	25	59	1.05457e-05	0.000670492	ADNP:ADRA2A:AREG:CD24:CD74:CD81:DVL2:EGFR:GAS6:GFRA1:IL6ST:JAK2:MLST8:MTOR:PAK2:PARP9:PDGFB:PTK6:PTPN1:RIPK2:SRC:SYK:TGFA:VEGFA:YES1
GO:0061564	axon development	58	189	1.18168e-05	0.00073252	ACTB:ADNP:ALCAM:AUTS2:B3GNT2:BMPR2:CDH1:COBL:CXCL12:DAG1:DBN1:DPYSL2:ENAH:FLNA:FZD3:GATA3:GSK3B:IFRD1:INPP5F:JAK2:JUN:KIF5B:KLF4:LAMA3:MAP2K1:MARK2:NPTN:PAFAH1B1:PAK2:PALLD:PARD6B:PLXNB3:PPP3CB:PTK2:PTPRS:RAB10:RAC1:RAPH1:RHOG:ROBO1:RTN4:RYK:SEMA3F:SEMA4A:SEMA4B:SEMA6A:SIAH1:SVBP:TAOK2:TIAM1:TOP2B:TTC8:TWF2:ULK2:USP9X:VASP:VCL:VEGFA
GO:0007160	cell-matrix adhesion	35	96	1.18552e-05	0.00073252	ACTN1:AJUBA:CDK6:CLASP2:DAG1:EPB41L5:FERMT2:FUT1:GSK3B:ITGA6:ITGAV:ITGB4:JUP:LDB1:MINK1:NF1:POLDIP2:PPFIA1:PRKCZ:PTK2:PTPRA:RAC1:RASA1:RHOA:RHOD:ROCK1:S100A10:SKAP1:SORBS1:SRC:TAOK2:TIAM1:TRPM7:VCL:VEGFA
GO:0030038	contractile actin filament bundle assembly	26	63	1.2524e-05	0.000752644	CARMIL1:CLASP2:EVL:FERMT2:INPP5K:LPAR1:MET:MTOR:PAK2:PFN1:PFN2:PPFIA1:PTGER4:RAC1:RHOA:RHOC:RHPN2:ROCK1:S100A10:SORBS1:SORBS3:SRC:TACSTD2:TJP1:TPM1:TTC8
GO:0043149	stress fiber assembly	26	63	1.2524e-05	0.000752644	CARMIL1:CLASP2:EVL:FERMT2:INPP5K:LPAR1:MET:MTOR:PAK2:PFN1:PFN2:PPFIA1:PTGER4:RAC1:RHOA:RHOC:RHPN2:ROCK1:S100A10:SORBS1:SORBS3:SRC:TACSTD2:TJP1:TPM1:TTC8
GO:0045664	regulation of neuron differentiation	29	74	1.33962e-05	0.000794176	ASPM:CALR:CASZ1:CSNK1D:CXCL12:DPYSL2:ECT2:EIF2AK4:EIF4G1:FGFR1:FOXA1:FOXO3:GSK3B:HMG20A:IMPACT:IRX3:LIN28A:MYCL:NKX2-2:RAC3:REST:RHOA:ROCK1:SPAG9:TCF12:TGIF2:TIAM1:YWHAG:ZHX2
GO:0090130	tissue migration	46	140	1.3643e-05	0.000795963	ACTA2:ATP2B4:BMPR2:CALR:CLASP2:CORO1B:EPB41L5:EVL:FGFR1:FUT1:GATA3:GLUL:GRHL2:HDAC5:HDAC7:HIF1A:JUN:JUP:KLF4:LGALS8:MAP2K3:MECP2:MET:MTOR:MYH9:NF1:NFE2L2:NR2F2:PDGFB:PFN1:PFN2:PIK3CD:PLCG1:PTK2:RAB11A:RAC1:RHOA:ROBO1:ROCK1:RTN4:SEMA4A:SRC:SVBP:TACSTD2:VEGFA:ZNF580
GO:0002250	adaptive immune response	45	136	1.37892e-05	0.000795963	AHR:AKIRIN2:ALCAM:CD74:CD81:CSK:EIF2AK4:FZD5:GATA3:HSPD1:IL6ST:JAK2:JUNB:MARCHF8:MCOLN1:MCOLN2:MSH6:MTOR:MYD88:NECTIN2:NFKBIZ:NSD2:OTUD7B:PIK3CD:PPP3CB:PRKCD:PRKCZ:PRR7:RC3H2:RELB:RIF1:RIPK2:RNF168:RNF8:SEMA4A:SERPING1:SKAP1:SOCS5:STAT3:STX7:SYK:TCIRG1:TNFAIP3:TRPM4:ZP3
GO:0007411	axon guidance	27	67	1.44784e-05	0.000814315	ALCAM:B3GNT2:BMPR2:CXCL12:DAG1:DPYSL2:ENAH:FZD3:GATA3:KIF5B:LAMA3:NPTN:PALLD:PLXNB3:PTK2:RAC1:RHOG:ROBO1:RYK:SEMA3F:SEMA4A:SEMA4B:SEMA6A:SIAH1:TTC8:VASP:VEGFA
GO:0097485	neuron projection guidance	27	67	1.44784e-05	0.000814315	ALCAM:B3GNT2:BMPR2:CXCL12:DAG1:DPYSL2:ENAH:FZD3:GATA3:KIF5B:LAMA3:NPTN:PALLD:PLXNB3:PTK2:RAC1:RHOG:ROBO1:RYK:SEMA3F:SEMA4A:SEMA4B:SEMA6A:SIAH1:TTC8:VASP:VEGFA
GO:0022604	regulation of cell morphogenesis	51	161	1.5026e-05	0.000824111	ALDOA:AP1AR:BRWD1:CALR:CARMIL1:CDC42EP1:CDC42EP3:CDC42EP4:CFDP1:CORO1B:CRKL:DAG1:DBN1:DVL2:DVL3:EEF2K:FERMT2:FLNA:HPN:LPAR1:MARK2:MYH9:MYO10:NEDD4L:PAFAH1B1:PALM2AKAP2:PARVA:PDZD8:PLAA:PLXNB3:PTK2:RAC1:RAC3:RASA1:RDX:RHOA:RHOBTB3:RHOC:RHOD:RHOG:S100A10:SEMA4A:SPAG9:SRC:ST6GAL1:TACSTD2:TAOK2:TPM1:VEGFA:ZMYM4:ZNF135
GO:0048675	axon extension	25	60	1.50282e-05	0.000824111	ADNP:ALCAM:AUTS2:BMPR2:CDH1:CXCL12:DBN1:DPYSL2:GSK3B:IFRD1:PAFAH1B1:PPP3CB:PTPRS:RAPH1:RTN4:RYK:SEMA3F:SEMA4A:SEMA4B:SEMA6A:TWF2:ULK2:USP9X:VCL:VEGFA
GO:0050920	regulation of chemotaxis	29	75	1.81431e-05	0.000968679	BMPR2:CALR:CD74:CORO1B:CXCL12:DUSP1:FGFR1:GAS6:LPAR1:MAPK1:MET:PADI2:PDGFB:PTK2:RAC1:ROBO1:RYK:SEMA3F:SEMA4A:SEMA4B:SEMA6A:SLC8B1:ST6GAL1:STX3:STX4:USP14:VEGFA:WNK1:ZNF580
GO:0032535	regulation of cellular component size	60	200	1.81845e-05	0.000968679	ADNP:ARFGEF1:ARPC5L:BAIAP2L1:BLOC1S2:BMPR2:BORCS5:CARMIL1:CDC42EP1:CDC42EP3:CDC42EP4:CDH1:CFL2:CHMP3:COTL1:CXCL12:DBN1:DPYSL2:ESAM:EVL:FCHSD2:FLII:GBA2:GSK3B:IFRD1:LATS1:LRRC8E:MLST8:MTOR:PAFAH1B1:PFN1:PFN2:PLEKHG2:PPP1R15A:PRKCD:PTPRS:RAB11A:RAC1:RARG:RASA1:RB1CC1:RDX:RHOA:RTN4:RYK:SEMA3F:SEMA4A:SEMA4B:SEMA6A:SLC12A9:SNX9:SPTAN1:SSH1:SSH2:TMOD2:TWF2:ULK2:VASP:VEGFA:WDTC1
GO:1901652	response to peptide	69	239	1.8327e-05	0.000968679	ANO1:AP3S1:APPL1:AREG:BAIAP2L1:CACNA2D1:CCND3:CDK4:CDKN1B:CRY1:CSK:CXCL12:DAG1:DENND4C:EEF2K:EIF6:FBP1:FOXO1:FOXO3:GAB1:GNAI1:GSK3B:HADH:HDAC5:INPP5K:INSIG1:IRS1:JAK2:KLF11:KLF3:LRP6:MAPK14:MEN1:MTOR:MYO5A:NFE2L2:NFKBIA:OSBPL8:PCK2:PNPLA3:PRKCD:PRKCZ:PTK2:PTPN1:PTPRA:RAB10:RAB15:RANGAP1:RAP1GDS1:RELA:RIPK2:ROCK1:SCNN1B:SIK2:SLC29A2:SLC39A14:SNX5:SORBS1:SRC:SRD5A1:SRSF4:SRSF6:STAT3:TBC1D4:TNFAIP3:…
GO:0048812	neuron projection morphogenesis	71	248	1.89729e-05	0.000990881	ACTB:ADNP:ALCAM:AURKA:AUTS2:B3GNT2:BMPR2:CDH1:COBL:CXCL12:DAG1:DBN1:DPYSL2:DVL2:DVL3:EEF2K:EIF2AK4:ENAH:FZD3:GATA3:GSK3B:IFRD1:IMPACT:KIF5B:LAMA3:MAP2K1:MARK2:MINK1:NEDD4L:NPTN:PAFAH1B1:PAK2:PALLD:PARD6B:PLAA:PLXNB3:PPP3CB:PRKCZ:PRMT3:PTK2:PTPRS:RAB10:RAC1:RAPH1:RERE:RHOA:RHOG:ROBO1:ROCK1:RTN4:RYK:SEMA3F:SEMA4A:SEMA4B:SEMA6A:SIAH1:SPAG9:TAOK1:TAOK2:TIAM1:TOP2B:TTC8:TWF2:ULK2:USP9X:VASP:VCL:VEGFA:…
GO:0008360	regulation of cell shape	30	79	1.97887e-05	0.00102133	ALDOA:BRWD1:CDC42EP1:CDC42EP3:CDC42EP4:CFDP1:DAG1:FERMT2:HPN:LPAR1:MARK2:MYH9:MYO10:PALM2AKAP2:PARVA:PLXNB3:PTK2:RAC1:RAC3:RASA1:RDX:RHOA:RHOBTB3:RHOC:RHOD:RHOG:SEMA4A:TAOK2:TPM1:VEGFA
GO:0002065	columnar/cuboidal epithelial cell differentiation	21	47	2.01241e-05	0.00102551	C1GALT1:CDK6:CEBPB:FASN:FOXA1:FZD5:GATA6:GSK3B:HIF1A:IL6ST:KLF4:MEN1:NKX2-2:PTK6:RARG:RHEB:SIDT2:SOX4:SRC:TYMS:YAP1
GO:0016055	Wnt signaling pathway	64	218	2.06424e-05	0.00102551	ASPM:ATP6V0C:CD24:CPE:CSNK1A1:CSNK1D:CSNK1G3:CTDNEP1:DVL2:DVL3:EGFR:EMD:FBXW11:FERMT2:FOXO1:FOXO3:FZD3:FZD5:GATA3:GID8:GSK3B:IGFBP4:INVS:JADE1:JUP:KLF4:LATS1:LATS2:LDB1:LRP5:LRP6:LRRFIP2:MAPK14:MARK2:MED12:MITF:MKS1:NFATC1:OTULIN:PPM1A:PRICKLE2:RAC1:RAC3:RARG:RHOA:RNF138:RYK:SIAH1:SIAH2:SMURF2:SOX4:SRC:TIAM1:TLE1:TLE3:TLE5:TLE6:TNFAIP3:TRPM4:UBR5:VCP:WNK1:WWTR1:YAP1
GO:0007507	heart development	72	253	2.07175e-05	0.00102551	AP2B1:ASXL1:ATG5:BCOR:BMPR2:CALR:CDKN1B:CITED2:CNTRL:CPE:CRKL:CXADR:DIPK2A:DSP:DVL2:EGFR:EGLN1:ENG:FHL2:FKBP1A:FLNA:GAA:GATA3:GATA6:GRHL2:HIF1A:HNRNPU:IRX3:JUN:KDM6A:LMO4:MAP2K1:MAP2K3:MAPK1:MAPK14:MED12:MEF2D:MICAL2:MKS1:MOSPD3:MTOR:NCOA6:NEBL:NF1:NFATC1:NIPBL:NPRL3:NSD2:PAM:PARVA:PDGFB:PPP3CB:PRKAR1A:PSKH1:PTK2:RB1CC1:RBM20:REST:ROBO1:ROCK1:RTN4:SETDB2:SMG9:SOX4:SPRY1:STIL:SUFU:TMEM65:TPM1:VEGF…
GO:2000146	negative regulation of cell motility	45	138	2.09546e-05	0.00102551	AP1AR:ARID4B:ATP2B4:CALR:CD74:CDH1:CITED2:CLASP2:CNN2:CORO1B:CXCL12:DAG1:DUSP1:ENG:EVL:FOXO3:GATA3:HDAC5:JUP:KLF4:LRCH1:MECP2:MITF:NF1:NFE2L2:NR2F2:OSBPL8:PADI2:PFN2:PLXNB3:PTGER4:RAC1:RAP2B:RBBP4:RHOA:ROBO1:STAT3:SVBP:TACSTD2:TET1:TP53INP1:TPM1:TRIB1:VCL:WASL
GO:0002066	columnar/cuboidal epithelial cell development	14	25	2.10384e-05	0.00102551	C1GALT1:CDK6:FASN:FZD5:GSK3B:HIF1A:IL6ST:NKX2-2:RARG:RHEB:SIDT2:SRC:TYMS:YAP1
GO:0030833	regulation of actin filament polymerization	31	83	2.12801e-05	0.00102589	ARFGEF1:ARPC5L:BAIAP2L1:CARMIL1:CDC42EP1:CDC42EP3:CDC42EP4:COTL1:DBN1:ESAM:EVL:FCHSD2:FLII:GBA2:LATS1:MLST8:MTOR:PFN1:PFN2:PLEKHG2:PRKCD:RASA1:RDX:RHOA:SNX9:SPTAN1:SSH1:SSH2:TMOD2:TWF2:VASP
GO:0044089	positive regulation of cellular component biogenesis	75	267	2.29739e-05	0.00109551	ABCA3:ADNP:AJUBA:ASAP1:ATF7IP:AUTS2:BAIAP2L1:CAND1:CARMIL1:CDC42EP1:CDC42EP3:CDC42EP4:CDKN1B:CEP120:CLASP2:CLDN1:CLSTN1:CNOT1:CNOT6L:COBL:DAG1:DHX33:DNMT1:EEF2K:EIF4G1:EPB41L5:EVL:FAF1:FCHSD2:FERMT2:GPSM2:GSK3B:ICE1:IRX3:LPAR1:LRRN1:LRSAM1:MECP2:MET:MLST8:MTOR:MYD88:NEK7:NR1H2:PDE4DIP:PFN1:PFN2:PIEZO1:PLK4:POLDIP2:PPP2R5B:RAC1:RALA:RHOA:RHOC:ROCK1:S100A10:SEMA4A:SETDB2:SH3GLB1:SKAP1:SLF2:SNX9:SOR…
GO:0001525	angiogenesis	58	193	2.361e-05	0.00111373	AGO2:ANG:ATP2B4:BTG1:C1GALT1:CALD1:DAG1:DDAH1:E2F7:EGLN1:ENG:EPAS1:FLNA:FOXJ2:FUT1:FZD5:GAB1:GATA6:GLUL:GTF2I:HDAC5:HDAC7:HIF1A:HK2:HTATIP2:ITGAV:JUN:JUP:KLF4:MAPK14:MECP2:MTDH:MYH9:NF1:NFE2L2:OTULIN:PARVA:PDGFA:PIK3CD:PLCG1:PTK2:RHOA:ROBO1:ROCK1:SEMA4A:SEMA6A:SPHK1:SRPK2:STAT3:STIM1:SYK:TGFA:TGFBI:TJP1:TNFAIP3:UBP1:VEGFA:YWHAZ
GO:0198738	cell-cell signaling by wnt	64	219	2.41695e-05	0.00111726	ASPM:ATP6V0C:CD24:CPE:CSNK1A1:CSNK1D:CSNK1G3:CTDNEP1:DVL2:DVL3:EGFR:EMD:FBXW11:FERMT2:FOXO1:FOXO3:FZD3:FZD5:GATA3:GID8:GSK3B:IGFBP4:INVS:JADE1:JUP:KLF4:LATS1:LATS2:LDB1:LRP5:LRP6:LRRFIP2:MAPK14:MARK2:MED12:MITF:MKS1:NFATC1:OTULIN:PPM1A:PRICKLE2:RAC1:RAC3:RARG:RHOA:RNF138:RYK:SIAH1:SIAH2:SMURF2:SOX4:SRC:TIAM1:TLE1:TLE3:TLE5:TLE6:TNFAIP3:TRPM4:UBR5:VCP:WNK1:WWTR1:YAP1
GO:0043405	regulation of MAP kinase activity	29	76	2.43716e-05	0.00111726	ADRA2A:AJUBA:CD24:CSK:DUSP1:DUSP16:DVL2:DVL3:EGFR:ERN1:FGFR1:FZD5:HIPK3:INPP5K:MAP4K2:NF1:PDGFA:PDGFB:PRKCD:PTPN1:ROBO1:SMPD1:SPRY1:SRC:SYK:TGFA:TPD52L1:TRIB1:VEGFA
GO:0048858	cell projection morphogenesis	74	263	2.44488e-05	0.00111726	ACTB:ADNP:ALCAM:ANO1:AURKA:AUTS2:B3GNT2:BMPR2:CDH1:COBL:CORO1B:CXCL12:DAG1:DBN1:DPYSL2:DVL2:DVL3:EEF2K:EIF2AK4:ENAH:FZD3:GATA3:GSK3B:IFRD1:IMPACT:KIF5B:LAMA3:MAP2K1:MARK2:MINK1:NEDD4L:NPTN:PAFAH1B1:PAK2:PALLD:PARD6B:PLAA:PLXNB3:PPP3CB:PRKCZ:PRMT3:PTK2:PTPRS:RAB10:RAC1:RAPH1:RERE:RHOA:RHOG:ROBO1:ROCK1:RTN4:RYK:SEMA3F:SEMA4A:SEMA4B:SEMA6A:SIAH1:SPAG9:SRC:TAOK1:TAOK2:TIAM1:TOP2B:TTC8:TWF2:ULK2:USP9X…
GO:0043434	response to peptide hormone	60	202	2.53288e-05	0.00114554	AP3S1:APPL1:AREG:BAIAP2L1:CCND3:CDK4:CDKN1B:CRY1:CSK:CXCL12:DAG1:DENND4C:EEF2K:EIF6:FBP1:FOXO1:GAB1:GNAI1:GSK3B:HADH:HDAC5:INPP5K:INSIG1:IRS1:JAK2:LRP6:MAPK14:MEN1:MTOR:MYO5A:NFE2L2:OSBPL8:PCK2:PNPLA3:PRKCD:PRKCZ:PTK2:PTPN1:PTPRA:RAB10:RAB15:RANGAP1:RAP1GDS1:RELA:ROCK1:SCNN1B:SIK2:SLC29A2:SLC39A14:SNX5:SORBS1:SRC:SRD5A1:SRSF4:SRSF6:STAT3:TBC1D4:WDTC1:YWHAG:ZDHHC7
GO:0090132	epithelium migration	45	139	2.56976e-05	0.00115036	ATP2B4:BMPR2:CALR:CLASP2:CORO1B:EPB41L5:EVL:FGFR1:FUT1:GATA3:GLUL:GRHL2:HDAC5:HDAC7:HIF1A:JUN:JUP:KLF4:LGALS8:MAP2K3:MECP2:MET:MTOR:MYH9:NF1:NFE2L2:NR2F2:PDGFB:PFN1:PFN2:PIK3CD:PLCG1:PTK2:RAB11A:RAC1:RHOA:ROBO1:ROCK1:RTN4:SEMA4A:SRC:SVBP:TACSTD2:VEGFA:ZNF580
GO:0043408	regulation of MAPK cascade	73	259	2.60095e-05	0.00115256	ACTA2:ADRA2A:AJUBA:AR:CD24:CD74:CD81:CRKL:CSK:DAG1:DHX33:DUSP1:DUSP16:DUSP4:DVL2:DVL3:EGFR:ERN1:FERMT2:FGFR1:FOXO1:FZD5:GAS6:HIPK3:IGFBP4:INPP5K:ITCH:JAK2:JUN:LPAR1:MAP2K1:MAP2K3:MAP4K2:MAPK1:MEN1:MINK1:MYD88:NELFE:NF1:NPTN:PAFAH1B1:PAK2:PDE8A:PDGFA:PDGFB:PRDX1:PRKCD:PRKCZ:PRXL2C:PTPN1:RAP1GDS1:RB1CC1:RIPK2:ROBO1:ROCK1:RYK:SEMA6A:SMPD1:SORBS3:SPAG9:SPHK1:SPRED2:SPRY1:SRC:STYX:SYK:TAOK1:TAOK2:TGFA…
GO:0030336	negative regulation of cell migration	43	131	2.65307e-05	0.0011639	ARID4B:ATP2B4:CALR:CD74:CDH1:CITED2:CLASP2:CNN2:CORO1B:CXCL12:DAG1:DUSP1:ENG:EVL:FOXO3:HDAC5:JUP:KLF4:LRCH1:MECP2:MITF:NF1:NFE2L2:NR2F2:OSBPL8:PADI2:PFN2:PLXNB3:PTGER4:RAC1:RAP2B:RBBP4:RHOA:ROBO1:STAT3:SVBP:TACSTD2:TET1:TP53INP1:TPM1:TRIB1:VCL:WASL
GO:0071900	regulation of protein serine/threonine kinase activity	57	190	2.92624e-05	0.00126394	ACTB:ADRA2A:AJUBA:ATP2B4:BMPR2:CCND3:CCNF:CCNI:CD24:CDKN1B:CSK:DIPK2A:DUSP1:DUSP16:DVL2:DVL3:EGFR:ERN1:FERMT2:FGFR1:FZD5:HIPK3:INPP5K:LATS1:LATS2:LRP5:LRP6:MAP2K1:MAP4K2:MAPRE3:MEN1:MLST8:NF1:NR2F2:PARP16:PDGFA:PDGFB:PKMYT1:PRKAR1A:PRKCD:PTPN1:RHOA:ROBO1:SFN:SMPD1:SPRY1:SRC:STRADB:SYK:TAOK1:TAOK2:TGFA:TNFAIP3:TPD52L1:TRIB1:UVRAG:VEGFA
GO:0045667	regulation of osteoblast differentiation	21	48	2.97781e-05	0.00126394	AREG:ATF4:ATRAID:BMPR2:CDK6:CEBPB:DDX5:FERMT2:HDAC7:IL6ST:LRP5:MEN1:NOCT:PTK2:REST:SUFU:TCIRG1:TOB1:TRPM4:WWTR1:YAP1
GO:2000027	regulation of animal organ morphogenesis	21	48	2.97781e-05	0.00126394	AR:CITED2:DVL2:DVL3:FZD3:GATA3:MED12:MKS1:NTN4:PDGFA:PRICKLE2:RAC1:RHOA:ROBO1:RYK:SMURF2:SP6:SPRY1:TACSTD2:TIAM1:VEGFA
GO:0120039	plasma membrane bounded cell projection morphogenesis	73	260	2.99634e-05	0.00126394	ACTB:ADNP:ALCAM:AURKA:AUTS2:B3GNT2:BMPR2:CDH1:COBL:CORO1B:CXCL12:DAG1:DBN1:DPYSL2:DVL2:DVL3:EEF2K:EIF2AK4:ENAH:FZD3:GATA3:GSK3B:IFRD1:IMPACT:KIF5B:LAMA3:MAP2K1:MARK2:MINK1:NEDD4L:NPTN:PAFAH1B1:PAK2:PALLD:PARD6B:PLAA:PLXNB3:PPP3CB:PRKCZ:PRMT3:PTK2:PTPRS:RAB10:RAC1:RAPH1:RERE:RHOA:RHOG:ROBO1:ROCK1:RTN4:RYK:SEMA3F:SEMA4A:SEMA4B:SEMA6A:SIAH1:SPAG9:SRC:TAOK1:TAOK2:TIAM1:TOP2B:TTC8:TWF2:ULK2:USP9X:VASP…
GO:0098609	cell-cell adhesion	88	328	3.17556e-05	0.00132678	ACTB:AJUBA:ALCAM:AP3D1:BAIAP2L1:CD24:CD74:CD81:CDC42EP1:CDH1:CEBPB:CERCAM:CITED2:CLDN1:CLDN7:CLSTN1:CNN3:CSK:CSRP1:CXADR:CXCL12:DHPS:DSP:EGFR:EPB41L5:ESAM:FLNA:FNDC3A:FOXA1:FOXO3:GATA3:HSPD1:IL6ST:ITCH:ITGA6:ITGAV:JAK2:JUP:KLF4:LAMA3:LRP6:MAGI1:MAPK14:MINK1:MYH9:MYO10:NECTIN2:NFAT5:NFKBIZ:NPTN:PALLD:PARVA:PERP:PIEZO1:PLXNB3:PODXL:PRKAR1A:PRKCD:PRKCZ:PTK2:PTPRS:RAB10:RAP2B:RC3H2:RDX:RELA:RHOA:RIC8…
GO:0050900	leukocyte migration	42	128	3.31187e-05	0.00137068	CALR:CD74:CD81:CNN2:CRKL:CXADR:CXCL12:CXCL16:DUSP1:GAS6:GATA3:GBF1:HSD3B7:IL17RC:ITGA6:LRCH1:MAPK1:MCOLN2:MYD88:MYH9:NF1:PADI2:PAFAH1B1:PDGFB:PIK3CD:PTGER4:PTK2:RAC1:RHOA:RHOG:ROCK1:SLC8B1:SRC:ST3GAL4:SYK:TRPM4:VEGFA:WASL:WNK1:YES1:ZNF580:ZP3
GO:0048589	developmental growth	79	288	3.50961e-05	0.00143894	ADNP:ALCAM:AR:AREG:ASPM:ATRN:AURKA:AUTS2:BMPR2:CD81:CDH1:CDK4:CDKN1B:CHST11:CITED2:COBL:CPQ:CXADR:CXCL12:DAG1:DBN1:DIPK2A:DPYSL2:EIF2AK4:EPB41L5:FOXO3:GATA3:GATA6:GRHL2:GSK3B:IFRD1:IMPACT:LATS1:LATS2:MAPK14:MED12:MTOR:NEDD4L:NIPBL:PAFAH1B1:PELO:PLAA:PPP3CB:PRKAR1A:PRKCZ:PTPRS:RAI1:RAPH1:RARG:RC3H2:RMI1:RTN4:RYK:SCAPER:SCNN1B:SEMA3F:SEMA4A:SEMA4B:SEMA6A:SLC25A25:SPAG9:SPRY1:SRC:STAT3:STIL:TTC8:TWF…
GO:0001952	regulation of cell-matrix adhesion	24	59	3.57275e-05	0.00145126	CDK6:CLASP2:DAG1:EPB41L5:FERMT2:FUT1:GSK3B:JUP:LDB1:MINK1:NF1:POLDIP2:PRKCZ:PTK2:PTPRA:RAC1:RASA1:RHOA:ROCK1:S100A10:SKAP1:SRC:VCL:VEGFA
GO:0006954	inflammatory response	71	253	3.90731e-05	0.0015726	ADRA2A:AHCY:APPL1:AREL1:ATRN:CAMK2N1:CD81:CEBPB:CHUK:DNASE1:FASN:FEM1A:GATA3:HDAC5:HIF1A:HK1:IGFBP4:IKBKB:IL17RC:IL6ST:ITCH:JAK2:JUN:KLF4:MAP2K3:MAPK14:MTOR:MYD88:NFATC3:NFE2L2:NFKBIA:NFKBIZ:NLRX1:NR1D1:NR1D2:OSMR:OTULIN:PIK3CD:PLAA:PLCG1:PLD3:PLGRKT:PNMA1:POLB:PRKCD:PRKCZ:PTGER3:PTGER4:RAC1:REL:RELA:RELB:RHBDF2:RIPK2:RPS6KA4:SBNO2:SCNN1B:SCYL1:SETD4:SOCS5:SPHK1:SRC:STAT3:SYK:TCIRG1:TLR5:TNFAIP3:…
GO:0032103	positive regulation of response to external stimulus	49	158	4.08608e-05	0.0016296	AKIRIN2:AP1G1:BMPR2:CALR:CAMK2N1:CD74:CD81:CEBPB:CXCL12:FEM1A:FGFR1:FLNA:GAS6:IKBKB:IL6ST:JAK2:LAMP1:LPAR1:LRSAM1:MAPK1:MET:NECTIN2:NFKBIA:NFKBIZ:OPTN:OSMR:PAK2:PARP9:PDGFB:POLR3D:PTGER3:PTGER4:PTK2:PUM1:RAC1:RIPK2:SETD4:SFPQ:SRC:STX3:STX4:SYK:TRIM41:TRIM62:VEGFA:WNK1:XRCC5:ZNF580:ZP3
GO:0032271	regulation of protein polymerization	39	117	4.21274e-05	0.00166498	ARFGEF1:ARPC5L:BAIAP2L1:CARMIL1:CDC42EP1:CDC42EP3:CDC42EP4:CDKN1B:COTL1:DBN1:DYRK1A:ESAM:EVL:FCHSD2:FKBP4:FLII:GBA2:LATS1:MAPRE3:MECP2:MET:MLST8:MTOR:PDE4DIP:PFN1:PFN2:PLEKHG2:PRKCD:RAC1:RASA1:RDX:RHOA:SNX9:SPTAN1:SSH1:SSH2:TMOD2:TWF2:VASP
GO:0032990	cell part morphogenesis	77	281	4.57052e-05	0.00179025	ACTB:ADNP:ALCAM:ANO1:AURKA:AUTS2:B3GNT2:BMPR2:CDH1:COBL:CORO1B:CXCL12:DAG1:DBN1:DPYSL2:DVL2:DVL3:EEF2K:EIF2AK4:ENAH:FIS1:FZD3:GATA3:GSK3B:IFRD1:IMPACT:KIF5B:LAMA3:MAP2K1:MARK2:MINK1:NECTIN2:NEDD4L:NPTN:PAFAH1B1:PAK2:PALLD:PARD6B:PLAA:PLXNB3:POLDIP2:PPP3CB:PRKCZ:PRMT3:PTK2:PTPRS:RAB10:RAC1:RAPH1:RERE:RHOA:RHOG:ROBO1:ROCK1:RTN4:RYK:SEMA3F:SEMA4A:SEMA4B:SEMA6A:SIAH1:SPAG9:SRC:TAOK1:TAOK2:TIAM1:TOP2B…
GO:0010631	epithelial cell migration	44	138	4.77073e-05	0.00184515	ATP2B4:BMPR2:CALR:CLASP2:CORO1B:EPB41L5:EVL:FGFR1:FUT1:GATA3:GLUL:HDAC5:HDAC7:HIF1A:JUN:JUP:KLF4:LGALS8:MAP2K3:MECP2:MET:MTOR:MYH9:NF1:NFE2L2:NR2F2:PDGFB:PFN1:PFN2:PIK3CD:PLCG1:PTK2:RAB11A:RAC1:RHOA:ROBO1:ROCK1:RTN4:SEMA4A:SRC:SVBP:TACSTD2:VEGFA:ZNF580
GO:0016311	dephosphorylation	60	206	4.79478e-05	0.00184515	ACP2:BOD1:CNEP1R1:CTDNEP1:DUSP1:DUSP15:DUSP16:DUSP18:DUSP4:FAM220A:FBP1:FBXW11:FKBP1A:GSK3B:IKBKB:ILKAP:INPP5E:INPP5F:INPP5K:JAK2:MASTL:MTMR2:MTMR4:MTMR6:MTOR:NCEH1:PDP1:PLPP1:PPM1A:PPM1D:PPP1R12A:PPP1R15A:PPP1R15B:PPP1R16A:PPP2CB:PPP2R2A:PPP2R5B:PPP2R5D:PPP2R5E:PPP3CB:PPP4R3A:PPP6R1:PPP6R2:PRKCD:PTPN1:PTPN13:PTPN3:PTPRA:PTPRS:RNGTT:ROCK1:SMPD1:SRC:SSH1:SSH2:SSU72:STYX:SYNJ2:THNSL2:TIMM50
GO:0007044	cell-substrate junction assembly	22	53	5.19407e-05	0.0019676	ACTN1:AJUBA:CLASP2:EPB41L5:FERMT2:ITGA6:ITGB4:LAMA3:LDB1:POLDIP2:PTK2:PTPRA:RAC1:RHOA:RHOD:ROCK1:S100A10:SORBS1:SRC:TAOK2:VCL:VEGFA
GO:0010810	regulation of cell-substrate adhesion	35	102	5.23203e-05	0.0019676	AP1AR:CALR:CARMIL1:CDK6:CLASP2:CRKL:DAG1:EPB41L5:FERMT2:FLNA:FUT1:GSK3B:JAK2:JUP:LDB1:MEN1:MINK1:NF1:PDGFB:POLDIP2:PRKCZ:PTK2:PTPRA:RAC1:RAC3:RASA1:RHOA:ROCK1:S100A10:SKAP1:SRC:ST6GAL1:TACSTD2:VCL:VEGFA
GO:0008284	positive regulation of cell population proliferation	99	383	5.24754e-05	0.0019676	ACTB:ADRA2A:AKIRIN2:ANG:AR:AREG:ASPM:BMPR2:BRD9:CALR:CAPNS1:CD24:CD74:CD81:CDK4:CDK6:CDKN1B:CHTOP:CIAO1:CLDN1:CLDN7:CNOT6L:CRKL:CXCL12:DHPS:DNMT1:E2F3:EGFR:ERN1:FERMT2:FGFR1:FOXJ2:FZD3:GAS6:GATA6:GID8:GLUL:GNAI3:HIF1A:HNRNPU:HPN:IL6ST:IRS1:ITGAV:JAK2:JUN:LIN28A:LRP5:MAPK1:MAPK14:MECP2:MEF2D:MYD88:NF1:NFATC2:NME2:NOP2:ODC1:OSMR:PDGFA:PDGFB:PIK3CD:PLCG1:PLXNB3:PRKCZ:PTK2:RARG:RELA:RHOG:RIPK2:RTN4:S…
GO:0003013	circulatory system process	55	185	5.29919e-05	0.00197013	ACTA2:ADRA2A:AR:ATG5:ATP1A1:ATP2A2:ATP2A3:ATP2B4:ATP8A1:BMPR2:CACNA2D1:CXADR:CXCL12:DDAH1:DSP:EPAS1:FERMT2:FLNA:GAA:GAS6:GATA6:IRX3:JAK2:JUP:LRP5:MAP2K3:MECP2:MTOR:NEDD4L:NR2F2:PDGFB:PLCB3:RAP1GDS1:RHOA:ROCK1:SCNN1B:SERPING1:SLC19A1:SLC1A4:SLC29A2:SLC38A1:SLC5A3:SLC7A1:SRC:THRA:TJP1:TJP2:TMEM65:TPM1:TRPM4:VEGFA:WNK1:WWTR1:YAP1:YES1
GO:0050796	regulation of insulin secretion	25	64	5.54834e-05	0.00204543	AACS:ADRA2A:ANO1:C2CD2L:CDK16:FOXO1:GLUD1:GLUL:HADH:HIF1A:IRS1:JAK2:LRP5:NR1D1:PCK2:PFKL:PPP3CB:REST:SIDT2:SLC8B1:SLC9B2:SOX4:STX4:TCIRG1:TRPM4
GO:0072659	protein localization to plasma membrane	53	177	5.83476e-05	0.00213309	ACTB:APPL1:AR:ARHGEF16:ATP2B4:CACNB3:CD81:CDH1:CLASP2:CLTC:CSK:DENND4C:EFR3A:EGFR:EXOC5:FLNA:GAS6:IKBKB:INPP5K:JUP:KIF5B:LRP6:LYPLA1:MYO5A:OPTN:PPFIA1:PRKCZ:RAB10:RAB11A:RAB15:RAB26:RAB34:RDX:RER1:RHBDF2:RHOG:ROCK1:S100A10:SKAP1:SLMAP:SORBS1:STX3:STX4:STX7:TMBIM1:TMEM150A:TSPAN14:TSPAN17:TTC8:VPS4A:WDR72:ZDHHC3:ZDHHC7
GO:0048729	tissue morphogenesis	73	265	5.94732e-05	0.00215627	ACTA2:ACTB:AHDC1:AJUBA:APAF1:AR:AREG:BMPR2:CITED2:CLASP2:COBL:DAG1:DSP:DVL2:DVL3:EGFR:EGLN1:ENG:EPB41L5:EXOC5:FERMT2:FKBP1A:FLNA:FOXA1:FZD3:FZD5:GATA3:GRHL2:HIF1A:IRX3:ITGB4:KLF4:LAMA3:LMO4:LRP5:MED12:MET:MICAL2:MKS1:MTOR:NTN4:PAFAH1B1:PDGFA:PFN1:PIK3CD:PODXL:POFUT2:PRICKLE2:PRKAR1A:RAB10:RAC1:RALA:RARG:RHOA:RHOC:ROBO1:RYK:SETDB2:SMURF2:SOX4:SPRY1:SRC:STIL:SUFU:TACSTD2:TIAM1:TPM1:TTC8:VASP:VCL:VE…
GO:0045666	positive regulation of neuron differentiation	15	30	6.27047e-05	0.0022548	CSNK1D:CXCL12:ECT2:EIF4G1:FGFR1:FOXA1:IMPACT:IRX3:LIN28A:NKX2-2:REST:RHOA:SPAG9:TCF12:TGIF2
GO:0007186	G protein-coupled receptor signaling pathway	51	169	6.39669e-05	0.00226144	ADGRL2:ADRA2A:ANO1:AREG:ARHGEF12:ATP2B4:CPE:CRKL:CRY1:CXCL12:DGKE:ENTPD2:FLNA:FZD3:FZD5:GNAI1:GNAI3:GNB2:GNG10:GPR146:GPR160:GPRC5C:GPSM2:HOMER1:INPP5K:JAK2:LPAR1:LPAR2:MET:NLN:NPW:OPN3:PLCB3:PLPP1:PTGER3:PTGER4:RAC1:RAP1GDS1:RELA:RGS19:RIC8A:ROCK1:SIGMAR1:SLC39A14:SPHK1:SRC:TMOD2:UBQLN2:VIPR1:ZDHHC3:ZDHHC7
GO:0008064	regulation of actin polymerization or depolymerization	33	95	6.44358e-05	0.00226144	ARFGEF1:ARPC5L:BAIAP2L1:CARMIL1:CDC42EP1:CDC42EP3:CDC42EP4:CFL2:COTL1:CXCL12:DBN1:ESAM:EVL:FCHSD2:FLII:GBA2:LATS1:MLST8:MTOR:PFN1:PFN2:PLEKHG2:PRKCD:RASA1:RDX:RHOA:SNX9:SPTAN1:SSH1:SSH2:TMOD2:TWF2:VASP
GO:0030832	regulation of actin filament length	33	95	6.44358e-05	0.00226144	ARFGEF1:ARPC5L:BAIAP2L1:CARMIL1:CDC42EP1:CDC42EP3:CDC42EP4:CFL2:COTL1:CXCL12:DBN1:ESAM:EVL:FCHSD2:FLII:GBA2:LATS1:MLST8:MTOR:PFN1:PFN2:PLEKHG2:PRKCD:RASA1:RDX:RHOA:SNX9:SPTAN1:SSH1:SSH2:TMOD2:TWF2:VASP
GO:0051241	negative regulation of multicellular organismal process	100	390	6.76794e-05	0.00230497	ADRA2A:ANXA4:ARID4B:ATF4:ATG5:ATP1A1:ATP2A2:ATP2B4:BCOR:BMPR2:CALR:CD24:CD74:CDH1:CDK6:CDKN1B:CITED2:CPTP:CRY1:CSK:CXADR:EGFR:EVL:FOXA1:FOXJ2:FOXO1:GAS6:GATA3:GATA6:GRHL2:GSK3B:GTF2I:HDAC5:HDAC7:HIF1A:HPN:IFRD1:ITCH:JAK2:JUP:KLF4:LIN28A:LUC7L:MECP2:MTMR2:NF1:NLRX1:NPTN:NR1D1:NR1H2:NR2F2:OTUD7B:PCTP:PDGFA:PDGFB:PFN2:PHF14:PRKCD:PROS1:PTGER3:PTGER4:PTPRS:RAC1:RAI1:RARG:RBBP4:RC3H2:REL:RELB:REST:RHE…
GO:0003231	cardiac ventricle development	20	47	7.42903e-05	0.00250701	AP2B1:BMPR2:CITED2:CNTRL:CPE:DSP:EGLN1:ENG:FKBP1A:GATA3:GRHL2:HIF1A:LMO4:NPRL3:NSD2:ROBO1:SOX4:SUFU:TMEM65:TPM1
GO:0071375	cellular response to peptide hormone stimulus	47	153	7.56992e-05	0.00253506	AP3S1:APPL1:BAIAP2L1:CCND3:CDK4:CSK:DENND4C:EEF2K:FBP1:FOXO1:GAB1:GSK3B:HDAC5:INPP5K:INSIG1:IRS1:JAK2:MEN1:MYO5A:NFE2L2:OSBPL8:PCK2:PNPLA3:PRKCD:PRKCZ:PTK2:PTPN1:PTPRA:RAB10:RAB15:RANGAP1:RAP1GDS1:RELA:ROCK1:SCNN1B:SIK2:SLC29A2:SLC39A14:SNX5:SORBS1:SRC:SRD5A1:STAT3:TBC1D4:WDTC1:YWHAG:ZDHHC7
GO:0060326	cell chemotaxis	33	96	8.15411e-05	0.00271001	ARHGEF16:CALR:CD74:CORO1B:CRKL:CXADR:CXCL12:CXCL16:DUSP1:FGFR1:GAB1:GAS6:GBF1:HSD3B7:IL17RC:LPAR1:MAPK1:MET:PADI2:PARVA:PDGFB:PIK3CD:PLXNB3:PRKCD:PTK2:RAC1:RHOG:SLC8B1:SYK:TRPM4:VEGFA:WNK1:ZNF580
GO:0032102	negative regulation of response to external stimulus	43	137	8.72633e-05	0.00287838	ATG5:CLASP2:CORO1B:DUSP1:FAM3A:FEM1A:GATA3:INPP5F:ITCH:KLF4:MAPK14:NLRX1:NR1D1:NR1D2:NR1H2:OTULIN:PADI2:PCBP2:PDGFA:PDGFB:PLCG1:PRKCD:PROS1:PTGER4:PTPRS:RHBDF2:ROBO1:RYK:SEC14L1:SEMA3F:SEMA4A:SEMA4B:SEMA6A:SERPING1:SOCS5:SRC:ST6GAL1:SYK:TNFAIP3:TRAFD1:TRIB1:YES1:YTHDF2
GO:1901653	cellular response to peptide	54	184	9.05108e-05	0.00296322	ANO1:AP3S1:APPL1:BAIAP2L1:CACNA2D1:CCND3:CDK4:CSK:DENND4C:EEF2K:FBP1:FOXO1:FOXO3:GAB1:GSK3B:HDAC5:INPP5K:INSIG1:IRS1:JAK2:KLF11:KLF3:MEN1:MYO5A:NFE2L2:OSBPL8:PCK2:PNPLA3:PRKCD:PRKCZ:PTK2:PTPN1:PTPRA:RAB10:RAB15:RANGAP1:RAP1GDS1:RELA:RIPK2:ROCK1:SCNN1B:SIK2:SLC29A2:SLC39A14:SNX5:SORBS1:SRC:SRD5A1:STAT3:TBC1D4:TRIM41:WDTC1:YWHAG:ZDHHC7
GO:0010594	regulation of endothelial cell migration	28	77	9.13673e-05	0.0029691	ATP2B4:BMPR2:CALR:FGFR1:FUT1:GATA3:GLUL:HDAC5:HDAC7:HIF1A:JUP:KLF4:MAP2K3:MECP2:MET:NF1:NFE2L2:NR2F2:PDGFB:PIK3CD:PLCG1:PTK2:RAC1:RHOA:SEMA4A:SVBP:VEGFA:ZNF580
GO:0050770	regulation of axonogenesis	24	62	9.21904e-05	0.00297382	ADNP:BMPR2:CDH1:CXCL12:DBN1:GSK3B:IFRD1:MAP2K1:MARK2:PAFAH1B1:PAK2:PLXNB3:PTPRS:ROBO1:RTN4:RYK:SEMA3F:SEMA4A:SEMA4B:SEMA6A:TIAM1:TWF2:ULK2:VEGFA
GO:0010562	positive regulation of phosphorus metabolic process	98	384	9.69122e-05	0.00308083	ADNP:ADRA2A:AJUBA:ANG:AR:AREG:ATP2B4:BMPR2:CCND3:CD24:CD74:CD81:CDCA8:CDK2AP1:CDKN1B:CNEP1R1:CRKL:CSK:CSNK1D:DAG1:DIPK2A:DVL2:DVL3:ECT2:EGFR:EIF2AK4:EIF4G1:ENG:ERN1:FERMT2:FGFR1:FZD5:GAS6:GFRA1:GPRC5C:HIF1A:IL6ST:IRS1:ITGA6:JAK2:LATS1:LMO4:MAP2K1:MAP2K3:MAP4K2:MAPK1:MAPRE3:MARK2:MET:MLST8:MTOR:NPTN:OSBPL8:PAK2:PARP16:PARP9:PDE8A:PDGFA:PDGFB:PFN2:PIK3R4:PPP1R12A:PPP1R15A:PPP1R15B:PPP2R5D:PRKCD:PRK…
GO:0045937	positive regulation of phosphate metabolic process	98	384	9.69122e-05	0.00308083	ADNP:ADRA2A:AJUBA:ANG:AR:AREG:ATP2B4:BMPR2:CCND3:CD24:CD74:CD81:CDCA8:CDK2AP1:CDKN1B:CNEP1R1:CRKL:CSK:CSNK1D:DAG1:DIPK2A:DVL2:DVL3:ECT2:EGFR:EIF2AK4:EIF4G1:ENG:ERN1:FERMT2:FGFR1:FZD5:GAS6:GFRA1:GPRC5C:HIF1A:IL6ST:IRS1:ITGA6:JAK2:LATS1:LMO4:MAP2K1:MAP2K3:MAP4K2:MAPK1:MAPRE3:MARK2:MET:MLST8:MTOR:NPTN:OSBPL8:PAK2:PARP16:PARP9:PDE8A:PDGFA:PDGFB:PFN2:PIK3R4:PPP1R12A:PPP1R15A:PPP1R15B:PPP2R5D:PRKCD:PRK…
GO:0003206	cardiac chamber morphogenesis	18	41	0.0001038	0.00327605	BMPR2:CITED2:CPE:DSP:EGLN1:ENG:FHL2:FKBP1A:GATA3:GATA6:GRHL2:HIF1A:MKS1:NSD2:PARVA:ROBO1:SOX4:TPM1
GO:0043410	positive regulation of MAPK cascade	51	172	0.000105535	0.00330702	ACTA2:ADRA2A:AJUBA:AR:CD24:CD74:CD81:CRKL:CSK:DHX33:DVL2:DVL3:EGFR:ERN1:FERMT2:FGFR1:FZD5:GAS6:IGFBP4:JAK2:JUN:LPAR1:MAP2K1:MAP2K3:MAP4K2:MINK1:MYD88:NELFE:NPTN:PDE8A:PDGFA:PDGFB:PRKCZ:PRXL2C:PTPN1:RB1CC1:RIPK2:ROBO1:ROCK1:RYK:SORBS3:SPAG9:SPHK1:SRC:SYK:TAOK1:TAOK2:TGFA:TPD52L1:TRAF3:VEGFA
GO:1990778	protein localization to cell periphery	59	207	0.000108108	0.00336363	ACTB:APPL1:AR:ARHGEF16:ATP2B4:CACNB3:CD81:CDH1:CLASP2:CLSTN1:CLTC:CSK:DAG1:DENND4C:EFR3A:EGFR:EXOC5:FLNA:GAS6:GNAI1:GPSM2:IKBKB:INPP5K:JUP:KIF5B:LRP6:LYPLA1:MYO5A:OPTN:PPFIA1:PRKCZ:RAB10:RAB11A:RAB15:RAB26:RAB29:RAB34:RABEP1:RDX:RER1:RHBDF2:RHOG:ROCK1:S100A10:SKAP1:SLMAP:SORBS1:STX3:STX4:STX7:TMBIM1:TMEM150A:TSPAN14:TSPAN17:TTC8:VPS4A:WDR72:ZDHHC3:ZDHHC7
GO:0001954	positive regulation of cell-matrix adhesion	14	28	0.000110407	0.00341095	CDK6:DAG1:EPB41L5:FERMT2:FUT1:GSK3B:JUP:POLDIP2:PRKCZ:RAC1:ROCK1:S100A10:SKAP1:VEGFA
GO:1905114	cell surface receptor signaling pathway involved in cell-cell signaling	67	243	0.00011493	0.00350634	ASPM:ATP6V0C:CD24:CPE:CSNK1A1:CSNK1D:CSNK1G3:CTDNEP1:DVL2:DVL3:EGFR:EMD:FBXW11:FERMT2:FOXO1:FOXO3:FZD3:FZD5:GATA3:GID8:GSK3B:IGFBP4:INVS:JADE1:JUP:KLF4:LATS1:LATS2:LDB1:LRP5:LRP6:LRRFIP2:MAPK14:MARK2:MECP2:MED12:MITF:MKS1:MTMR2:NFATC1:OTULIN:PPM1A:PRICKLE2:PRKCZ:RAC1:RAC3:RARG:RHOA:RNF138:RYK:SIAH1:SIAH2:SMURF2:SOX4:SRC:TIAM1:TLE1:TLE3:TLE5:TLE6:TNFAIP3:TRPM4:UBR5:VCP:WNK1:WWTR1:YAP1
GO:0071396	cellular response to lipid	69	252	0.000115093	0.00350634	AHR:AR:ATP1A1:CALR:CDK4:CEBPB:CLDN1:CNOT1:CRY1:DAG1:DDX5:DGAT2:EGFR:ELK1:FBP1:FBXO32:FDX1:FKBP4:FOXA1:FOXO3:GDAP1:GNAI1:GSK3B:HNRNPU:INSIG1:IRS1:JAK2:KLF9:LATS1:LPAR1:LRP6:MAP2K3:MAPK1:MAPK14:MTDH:MYD88:NFKBIA:NR1D1:PADI2:PAQR8:PCK2:PDK3:PLAA:PLPP1:PTGER4:PTGES3:PTK6:RARG:RELA:REST:RHOA:RIPK2:RWDD1:SBNO2:SCNN1B:SKP2:SRC:SRD5A1:SYK:TNFAIP3:TRIB1:TRIM24:TRIM41:TWF2:UBR5:XRCC5:YAP1:YES1:ZFP36L2
GO:0018209	peptidyl-serine modification	49	164	0.000116348	0.00352012	ATP2B4:AURKA:CHUK:CSNK1A1:CSNK1D:CSNK1G3:DYRK1A:EGFR:EIF4G1:ERN1:GAS6:GSK3B:HIPK3:IKBKB:INPP5F:INPP5K:LATS1:LATS2:MAP3K20:MAPK1:MAPK14:MAPKAPK5:MARK2:MARK3:MASTL:MTOR:NEK6:NEK7:NTMT1:PAK2:PDGFB:PDK3:PFN2:POGLUT2:PRKCD:PRKCZ:RIPK2:ROCK1:RPS6KA4:SMG1:SRC:SRPK2:SYK:TLK1:TOP1:ULK2:ULK3:VEGFA:WNK1
GO:0033674	positive regulation of kinase activity	62	221	0.000120112	0.00360913	ADNP:ADRA2A:AJUBA:ANG:AREG:ATP2B4:BMPR2:CCND3:CD24:CD74:CD81:CDKN1B:CSK:DAG1:DIPK2A:DVL2:DVL3:ECT2:EGFR:ERN1:FERMT2:FGFR1:FZD5:GAS6:GPRC5C:IRS1:JAK2:LMO4:MAP2K1:MAP2K3:MAP4K2:MAPRE3:MARK2:MET:MLST8:MTOR:OSBPL8:PAK2:PARP16:PDGFA:PDGFB:PIK3R4:PRKCD:PRKCZ:PTK2:PTPN1:RAD50:RHOA:ROBO1:RYK:SNX9:SRC:STRADB:SYK:TAOK1:TAOK2:TGFA:TPD52L1:VEGFA:VLDLR:WNK1:XRCC5
GO:0007167	enzyme-linked receptor protein signaling pathway	102	405	0.000121567	0.00362798	ADRA2A:AP3S1:APPL1:AR:AREG:ARID4B:BAIAP2L1:BMPR2:CCND3:CDK4:CEP57:CHST11:CITED2:CRKL:DDX5:EGFR:ENG:FERMT2:FGFR1:FKBP1A:FOXO1:GAB1:GAS6:GATA3:GATA6:GFRA1:GSK3B:HIF1A:IGFBP4:IL6ST:INPP5K:IRS1:JAK2:JUN:LATS1:LATS2:MAPK1:MAPK14:MEN1:MET:MTMR4:MVB12B:NCEH1:NPTN:OSBPL8:OSMR:PAK2:PDGFA:PDGFB:PELO:PHF14:PIK3CD:PLCG1:PPM1A:PPP2R5B:PRKCD:PRKCZ:PTK2:PTK6:PTPN1:PTPN3:PTPRA:RAB14:RAC1:RALA:RASA1:RBBP4:RBPMS:R…
GO:0045860	positive regulation of protein kinase activity	54	186	0.000123814	0.00367008	ADNP:ADRA2A:AJUBA:ANG:AREG:ATP2B4:BMPR2:CCND3:CD24:CDKN1B:CSK:DAG1:DIPK2A:DVL2:DVL3:ECT2:EGFR:ERN1:FERMT2:FGFR1:FZD5:GAS6:GPRC5C:JAK2:MAP2K1:MAP2K3:MAP4K2:MAPRE3:MARK2:MLST8:MTOR:OSBPL8:PAK2:PARP16:PDGFA:PDGFB:PRKCD:PRKCZ:PTK2:PTPN1:RHOA:ROBO1:SNX9:SRC:STRADB:SYK:TAOK1:TAOK2:TGFA:TPD52L1:VEGFA:VLDLR:WNK1:XRCC5
GO:0048598	embryonic morphogenesis	67	244	0.000131304	0.00386596	AHDC1:APAF1:AR:BMPR2:CHST11:CITED2:CLASP2:COBL:COL12A1:DAG1:DUSP1:DUSP4:DVL2:DVL3:ENG:EPB41L5:ETS2:FZD3:FZD5:GATA3:GATA6:GRHL2:HIF1A:HOXC4:HPN:INSIG1:IRX3:ITGAV:ITGB4:KLF4:LAMA3:LATS1:LATS2:LDB1:LMO4:LRIG1:LRP5:MAP2K1:MAP3K20:MAPK1:MBNL1:MED12:MICAL2:MKS1:MYO6:NIPBL:PDZD7:PFN1:POFUT2:PRKAR1A:RALA:RARG:RIC8A:ROCK1:SETDB2:SOX4:STIL:SUFU:TASOR:TGIF2:TMEM107:VASP:WHRN:WNK1:YAP1:YTHDF2:ZBTB17
GO:0008015	blood circulation	46	152	0.000133515	0.00390487	ACTA2:ADRA2A:AR:ATG5:ATP1A1:ATP2A2:ATP2A3:ATP2B4:BMPR2:CACNA2D1:CXADR:CXCL12:DDAH1:DSP:EPAS1:FERMT2:FLNA:GAA:GAS6:GATA6:IRX3:JAK2:JUP:LRP5:MAP2K3:MECP2:MTOR:NEDD4L:NR2F2:PDGFB:PLCB3:RAP1GDS1:RHOA:ROCK1:SCNN1B:SERPING1:SRC:THRA:TJP1:TJP2:TMEM65:TPM1:TRPM4:VEGFA:WNK1:YES1
GO:0043549	regulation of kinase activity	96	378	0.000138333	0.00401897	ACTB:ADNP:ADRA2A:AJUBA:ANG:AREG:ATP2B4:BMPR2:CAMK2N1:CCND3:CCNF:CCNI:CD24:CD74:CD81:CDKN1B:CEP85:CSK:DAG1:DIPK2A:DUSP1:DUSP16:DVL2:DVL3:ECT2:EGFR:ERN1:FERMT2:FGFR1:FZD5:GAS6:GPRC5C:HIPK3:HNRNPU:INPP5K:IRS1:JAK2:LATS1:LATS2:LDB1:LMO4:LRP5:LRP6:MAP2K1:MAP2K3:MAP4K2:MAPRE3:MARK2:MEN1:MET:MLST8:MTOR:NF1:NR2F2:OSBPL8:PAK2:PARP16:PDGFA:PDGFB:PIK3R4:PKMYT1:PRKAR1A:PRKCD:PRKCZ:PTK2:PTK6:PTPN1:RAD50:RAP2B…
GO:0002791	regulation of peptide secretion	26	71	0.000141077	0.00407174	AACS:ADRA2A:ANO1:C2CD2L:CD74:CDK16:FOXO1:GLUD1:GLUL:HADH:HIF1A:IRS1:JAK2:LRP5:NR1D1:PCK2:PFKL:PPP3CB:REST:SIDT2:SLC8B1:SLC9B2:SOX4:STX4:TCIRG1:TRPM4
GO:0043406	positive regulation of MAP kinase activity	20	49	0.00014933	0.00428176	ADRA2A:AJUBA:CD24:CSK:DVL2:DVL3:EGFR:ERN1:FGFR1:FZD5:MAP4K2:PDGFA:PDGFB:PTPN1:ROBO1:SRC:SYK:TGFA:TPD52L1:VEGFA
GO:0018105	peptidyl-serine phosphorylation	47	157	0.00015117	0.00430639	ATP2B4:AURKA:CHUK:CSNK1A1:CSNK1D:CSNK1G3:DYRK1A:EGFR:EIF4G1:ERN1:GAS6:GSK3B:HIPK3:IKBKB:INPP5F:INPP5K:LATS1:LATS2:MAP3K20:MAPK1:MAPK14:MAPKAPK5:MARK2:MARK3:MASTL:MTOR:NEK6:NEK7:PAK2:PDGFB:PDK3:PFN2:PRKCD:PRKCZ:RIPK2:ROCK1:RPS6KA4:SMG1:SRC:SRPK2:SYK:TLK1:TOP1:ULK2:ULK3:VEGFA:WNK1
GO:0042327	positive regulation of phosphorylation	90	351	0.000155595	0.00440384	ADNP:ADRA2A:AJUBA:ANG:AR:AREG:ATP2B4:BMPR2:CCND3:CD24:CD74:CD81:CDCA8:CDK2AP1:CDKN1B:CRKL:CSK:CSNK1D:DAG1:DIPK2A:DVL2:DVL3:ECT2:EGFR:EIF2AK4:EIF4G1:ENG:ERN1:FERMT2:FGFR1:FZD5:GAS6:GFRA1:GPRC5C:HIF1A:IL6ST:IRS1:ITGA6:JAK2:LATS1:LMO4:MAP2K1:MAP2K3:MAP4K2:MAPK1:MAPRE3:MARK2:MET:MLST8:MTOR:NPTN:OSBPL8:PAK2:PARP16:PARP9:PDE8A:PDGFA:PDGFB:PFN2:PIK3R4:PRKCD:PRKCZ:PRXL2C:PTGES3:PTK2:PTK6:PTPN1:RAC1:RAD50…
GO:0001649	osteoblast differentiation	31	91	0.000160232	0.00447732	AREG:ATF4:ATRAID:BMPR2:CDK6:CEBPB:CLTC:DDX5:FASN:FERMT2:FHL2:GSK3B:HDAC7:HNRNPU:IL6ST:JUNB:LRP5:MAPK14:MEF2D:MEN1:NF1:NOCT:PTK2:REST:RRAS2:SUFU:TCIRG1:TOB1:TRPM4:WWTR1:YAP1
GO:0070848	response to growth factor	80	305	0.000163243	0.00453259	APAF1:APPL1:ARID4B:ATP2B4:BMPR2:CEP57:CHST11:CITED2:CLDN1:CORO1B:CRKL:CSNK1D:DDX5:EEF2K:EGFR:ELK1:EMD:ENG:EPB41L5:ERN1:FERMT2:FGFR1:FKBP1A:FOXO3:GAB1:GAS6:GATA3:GATA6:GFRA1:HIF1A:INPP5K:JUN:KLF4:LATS1:LATS2:MAP2K3:MAPK1:MAPK14:MEN1:MTMR4:NFATC1:NPTN:PAK2:PDE8A:PDGFA:PDGFB:PELO:PIK3CD:PLCG1:PPM1A:PPP2R5B:PTK2:PTPN1:RAB14:RAB35:RBBP4:RDX:RELA:RGMB:ROBO1:ROCK1:SEMA6A:SMURF2:SPHK1:SPRED2:SPRY1:SRC:SR…
GO:0003205	cardiac chamber development	24	64	0.000164954	0.00455127	AP2B1:BMPR2:CITED2:CNTRL:CPE:DSP:EGLN1:ENG:FHL2:FKBP1A:GATA3:GATA6:GRHL2:HIF1A:LMO4:MKS1:NPRL3:NSD2:PARVA:ROBO1:SOX4:SUFU:TMEM65:TPM1
GO:0045859	regulation of protein kinase activity	84	324	0.000172558	0.00473133	ACTB:ADNP:ADRA2A:AJUBA:ANG:AREG:ATP2B4:BMPR2:CAMK2N1:CCND3:CCNF:CCNI:CD24:CDKN1B:CEP85:CSK:DAG1:DIPK2A:DUSP1:DUSP16:DVL2:DVL3:ECT2:EGFR:ERN1:FERMT2:FGFR1:FZD5:GAS6:GPRC5C:HIPK3:INPP5K:JAK2:LATS1:LATS2:LRP5:LRP6:MAP2K1:MAP2K3:MAP4K2:MAPRE3:MARK2:MEN1:MLST8:MTOR:NF1:NR2F2:OSBPL8:PAK2:PARP16:PDGFA:PDGFB:PKMYT1:PRKAR1A:PRKCD:PRKCZ:PTK2:PTK6:PTPN1:RAP2B:RHOA:ROBO1:SFN:SMPD1:SNX9:SOCS5:SPRY1:SRC:STRADB…
GO:0000271	polysaccharide biosynthetic process	14	29	0.000178403	0.00485784	AP2A1:B3GNT2:B3GNT3:B3GNT4:CLTC:CSGALNACT2:GBE1:GSK3B:INPP5K:IRS1:NR1D1:PDGFB:PTGES3:SORBS1
GO:0071363	cellular response to growth factor stimulus	77	292	0.000179541	0.00485784	APAF1:APPL1:ARID4B:ATP2B4:BMPR2:CEP57:CHST11:CITED2:CLDN1:CORO1B:CRKL:CSNK1D:DDX5:EEF2K:EGFR:EMD:ENG:EPB41L5:ERN1:FERMT2:FGFR1:FKBP1A:FOXO3:GAB1:GAS6:GATA3:GATA6:GFRA1:HIF1A:INPP5K:JUN:KLF4:LATS1:LATS2:MAP2K3:MAPK14:MEN1:MTMR4:NFATC1:NPTN:PAK2:PDE8A:PDGFA:PDGFB:PELO:PIK3CD:PLCG1:PPM1A:PPP2R5B:PTK2:PTPN1:RAB14:RAB35:RBBP4:RDX:RELA:RGMB:ROBO1:SEMA6A:SMURF2:SPHK1:SPRED2:SPRY1:SRC:SRD5A1:STAT3:TET1:T…
GO:0005976	polysaccharide metabolic process	19	46	0.000180494	0.00485784	AP2A1:B3GNT2:B3GNT3:B3GNT4:CLTC:CSGALNACT2:GAA:GABARAPL1:GBE1:GSK3B:IL6ST:INPP5K:IRS1:NR1D1:PDGFB:PTGES3:PYGL:RB1CC1:SORBS1
GO:0090087	regulation of peptide transport	26	72	0.000183652	0.0049127	AACS:ADRA2A:ANO1:C2CD2L:CD74:CDK16:FOXO1:GLUD1:GLUL:HADH:HIF1A:IRS1:JAK2:LRP5:NR1D1:PCK2:PFKL:PPP3CB:REST:SIDT2:SLC8B1:SLC9B2:SOX4:STX4:TCIRG1:TRPM4
GO:0005975	carbohydrate metabolic process	83	320	0.000185366	0.0049285	ALDOA:AP2A1:ATF4:B3GALNT1:B3GNT2:B3GNT3:B3GNT4:CHST11:CHST12:CLTC:CRY1:CSGALNACT2:CTBS:DGAT2:EDEM3:EIF6:FAM3A:FBP1:FGGY:FOXO1:FUT1:G6PC3:GAA:GABARAPL1:GALK1:GANC:GBA2:GBE1:GK5:GM2A:GSK3B:H6PD:HIF1A:HK1:HK2:IDH2:IGFBP4:IL6ST:INPP5E:INPP5K:IRS1:ISYNA1:LCMT1:LDHA:LRP5:MAN2A2:MAPK14:MDH2:MECP2:MGAT2:MLST8:MTMR2:MTOR:NAGA:NLN:NR1D1:PARG:PCK2:PDGFB:PDK3:PFKFB3:PFKL:PGM1:PMM1:POFUT2:PRXL2C:PTGES3:PYGL:R…
GO:0071902	positive regulation of protein serine/threonine kinase activity	34	104	0.000196011	0.00514911	ADRA2A:AJUBA:ATP2B4:BMPR2:CCND3:CD24:CDKN1B:CSK:DIPK2A:DVL2:DVL3:EGFR:ERN1:FERMT2:FGFR1:FZD5:MAP2K1:MAP4K2:MAPRE3:MLST8:PARP16:PDGFA:PDGFB:PTPN1:RHOA:ROBO1:SRC:STRADB:SYK:TAOK1:TAOK2:TGFA:TPD52L1:VEGFA
GO:0043542	endothelial cell migration	32	96	0.000200179	0.00519717	ATP2B4:BMPR2:CALR:CORO1B:FGFR1:FUT1:GATA3:GLUL:HDAC5:HDAC7:HIF1A:JUP:KLF4:LGALS8:MAP2K3:MECP2:MET:MYH9:NF1:NFE2L2:NR2F2:PDGFB:PIK3CD:PLCG1:PTK2:RAC1:RHOA:ROBO1:SEMA4A:SVBP:VEGFA:ZNF580
GO:0001667	ameboidal-type cell migration	56	198	0.00020021	0.00519717	ACTA2:AGO2:APPL1:ATP2B4:BMPR2:CALR:CLASP2:CORO1B:EPB41L5:EVL:FGFR1:FUT1:GATA3:GLUL:HDAC5:HDAC7:HIF1A:ITGB4:JUN:JUP:KLF4:LGALS8:LRP5:MAP2K3:MECP2:MET:MTOR:MYH9:NF1:NFE2L2:NR2F2:PAFAH1B1:PDGFB:PFN1:PFN2:PIK3CD:PLCG1:PTK2:RAB11A:RAC1:RHOA:RIC8A:ROBO1:ROCK1:RTN4:SEMA3F:SEMA4A:SEMA4B:SEMA6A:SMURF2:SRC:SVBP:TACSTD2:VEGFA:ZFAND5:ZNF580
GO:0035924	cellular response to vascular endothelial growth factor stimulus	11	20	0.000206753	0.00530423	ATP2B4:ERN1:GAB1:MAP2K3:MAPK14:PIK3CD:RELA:ROBO1:SEMA6A:SPHK1:VEGFA
GO:0061098	positive regulation of protein tyrosine kinase activity	11	20	0.000206753	0.00530423	ADRA2A:AREG:CD24:DVL2:EGFR:GAS6:PAK2:PDGFB:PTPN1:SRC:TGFA
GO:0030516	regulation of axon extension	18	43	0.000217243	0.00554021	ADNP:BMPR2:CDH1:CXCL12:DBN1:DPYSL2:GSK3B:IFRD1:PAFAH1B1:PTPRS:RTN4:RYK:SEMA3F:SEMA4A:SEMA4B:SEMA6A:TWF2:VEGFA
GO:0060284	regulation of cell development	59	212	0.000220224	0.00554021	ADNP:AP1AR:ASPM:AURKA:BMPR2:CALR:CARMIL1:CDH1:CRKL:CXCL12:DAG1:DBN1:EEF2K:FERMT2:FLNA:FZD3:GSK3B:HIF1A:IFRD1:IKBKB:IL6ST:LIN28A:MAP2K1:MECP2:MTOR:NF1:NKX2-2:NPTN:NR1D1:PAFAH1B1:PLXNB3:PTPRS:RAC1:RAC3:REST:RHEB:RNF10:ROBO1:ROCK1:RTN4:RYK:S100A10:SEMA3F:SEMA4A:SEMA4B:SEMA6A:SLC9B2:SPEN:TACSTD2:TIAM1:TRIB1:TRIM11:TWF2:ULK2:VCL:VEGFA:XRCC5:YAP1:YTHDF2
GO:0048878	chemical homeostasis	111	454	0.000220302	0.00554021	ABCA3:ADNP:ADRA2A:ALOXE3:ANO1:AP3D1:ATF4:ATG5:ATP13A3:ATP1A1:ATP2A2:ATP2A3:ATP2B4:ATP6V0A2:ATP6V0C:ATP6V0E2:ATP6V1H:C2CD2L:CA12:CALR:CD24:CDK16:CLDN1:CRY1:CXCL12:DGAT2:DHPS:DMXL1:EGLN1:EPAS1:ERN1:FIS1:FKBP1A:FLNA:FOXA1:FOXO1:FOXO3:FTH1:FTL:GAS6:GRINA:HIF1A:HK1:HK2:HOMER1:INPP5K:INSIG1:IRS1:ISCU:KCTD7:KLF4:LIN28A:LRP5:MAPK1:MCOLN1:MCOLN2:MEN1:MET:MTCH2:MYO5B:NKIRAS1:NPTN:NR1D1:NR1D2:NR1H2:PCK2:PDK…
GO:0044262	cellular carbohydrate metabolic process	46	155	0.000221002	0.00554021	B3GNT2:B3GNT3:B3GNT4:CRY1:CSGALNACT2:DGAT2:FAM3A:FBP1:FGGY:FOXO1:GAA:GABARAPL1:GALK1:GANC:GBE1:GK5:GSK3B:HK1:HK2:IDH2:IGFBP4:IL6ST:INPP5E:INPP5K:IRS1:ISYNA1:LCMT1:MECP2:MLST8:MTMR2:MTOR:NLN:NR1D1:PCK2:PDK3:PFKFB3:PTGES3:PYGL:RB1CC1:SCARB2:SLC5A3:SORBS1:SRC:STAT3:SYNJ2:WDR5
GO:0001837	epithelial to mesenchymal transition	25	69	0.000228633	0.00569343	CLASP2:DAG1:DDX5:ENG:EPB41L5:FERMT2:FGFR1:FLNA:FOXA1:GATA3:GSK3B:HIF1A:HPN:LRP6:MTOR:POFUT2:PTK2:ROCK1:RTN4:SPRED2:SPRY1:TASOR:TIAM1:TRIM62:WWTR1
GO:0001934	positive regulation of protein phosphorylation	80	308	0.00022971	0.00569343	ADNP:ADRA2A:AJUBA:ANG:AREG:ATP2B4:BMPR2:CCND3:CD24:CD74:CD81:CDCA8:CDK2AP1:CDKN1B:CRKL:CSK:CSNK1D:DAG1:DIPK2A:DVL2:DVL3:ECT2:EGFR:EIF2AK4:EIF4G1:ENG:ERN1:FERMT2:FGFR1:FZD5:GAS6:GFRA1:GPRC5C:IL6ST:JAK2:LATS1:MAP2K1:MAP2K3:MAP4K2:MAPK1:MAPRE3:MARK2:MLST8:MTOR:NPTN:OSBPL8:PAK2:PARP16:PARP9:PDE8A:PDGFA:PDGFB:PFN2:PRKCD:PRKCZ:PTK2:PTK6:PTPN1:RAC1:RAD50:RAP2B:RB1CC1:RBPMS:RHOA:RIPK2:ROBO1:SNX9:SPHK1:SR…
GO:1901888	regulation of cell junction assembly	26	73	0.000237262	0.00584757	ADNP:CLASP2:CLDN1:CLSTN1:EEF2K:EIF4G1:EPB41L5:FERMT2:FZD5:IKBKB:IRX3:LDB1:LRRN1:POLDIP2:PTK2:PTPRA:RAC1:RHOA:ROCK1:S100A10:SEMA4A:SETD5:SRC:TJP1:VCL:VEGFA
GO:0019725	cellular homeostasis	91	360	0.000244822	0.0060002	ADRA2A:ALDOA:ANO1:AP3D1:ATF4:ATG5:ATP13A3:ATP1A1:ATP2A2:ATP2A3:ATP2B4:ATP6V0A2:ATP6V0C:ATP6V0E2:ATP6V1H:C2CD2L:CALR:CDK16:CFL2:CHMP2B:CXCL12:DGAT2:DMXL1:EGLN1:ERN1:FGGY:FIS1:FKBP1A:FLNA:FOXO1:FOXO3:FTH1:FTL:GAA:GAS6:GRINA:HIF1A:HK1:HK2:ISCU:KCTD7:LIN28A:LRP5:LRRC8E:MAPK1:MCOLN1:MCOLN2:MEN1:NFE2L2:NPTN:NR1D1:PCK2:PDK3:PDZD8:PLAA:PLCG1:PPP3CB:PRDX1:RAP1GDS1:RMDN3:RTN4:SCNN1B:SIDT2:SLC12A9:SLC30A1:S…
GO:0050730	regulation of peptidyl-tyrosine phosphorylation	32	97	0.000248199	0.00604916	ADNP:ADRA2A:AREG:CD24:CD74:CD81:DVL2:EGFR:GAS6:GFRA1:IL6ST:INPP5F:JAK2:MLST8:MTOR:PAK2:PARP9:PDGFA:PDGFB:PPP2R5B:PRKCD:PRKCZ:PTK6:PTPN1:RAP2B:RIPK2:SOCS5:SRC:SYK:TGFA:VEGFA:YES1
GO:0048041	focal adhesion assembly	19	47	0.000252561	0.00608783	ACTN1:AJUBA:CLASP2:EPB41L5:FERMT2:LDB1:POLDIP2:PTK2:PTPRA:RAC1:RHOA:RHOD:ROCK1:S100A10:SORBS1:SRC:TAOK2:VCL:VEGFA
GO:0061387	regulation of extent of cell growth	19	47	0.000252561	0.00608783	ADNP:BMPR2:CDH1:CXCL12:DBN1:DPYSL2:GSK3B:IFRD1:PAFAH1B1:PTPRS:RTN4:RYK:SEMA3F:SEMA4A:SEMA4B:SEMA6A:TWF2:ULK2:VEGFA
GO:0022407	regulation of cell-cell adhesion	50	174	0.000285452	0.00676907	ACTB:AP3D1:CD24:CD74:CD81:CDH1:CEBPB:CITED2:CSK:CXCL12:DHPS:EPB41L5:FOXA1:FOXO3:GATA3:HSPD1:IL6ST:ITCH:JAK2:KLF4:MAGI1:MAPK14:MINK1:MYO10:NFAT5:NFKBIZ:PIEZO1:PODXL:PRKAR1A:PRKCD:PRKCZ:PTK2:RC3H2:RDX:RELA:RHOA:RIPK2:SKAP1:SLC7A1:SOCS5:SOX4:SRC:ST3GAL4:SYK:TJP1:VEGFA:WNK1:YES1:YTHDF2:ZP3
GO:0090276	regulation of peptide hormone secretion	25	70	0.000295919	0.00697955	AACS:ADRA2A:ANO1:C2CD2L:CDK16:FOXO1:GLUD1:GLUL:HADH:HIF1A:IRS1:JAK2:LRP5:NR1D1:PCK2:PFKL:PPP3CB:REST:SIDT2:SLC8B1:SLC9B2:SOX4:STX4:TCIRG1:TRPM4
GO:0018108	peptidyl-tyrosine phosphorylation	43	144	0.000301816	0.0070656	ADNP:ADRA2A:AREG:CD24:CD74:CD81:CSK:DVL2:DYRK1A:EGFR:FGFR1:GAS6:GFRA1:HIPK3:IL6ST:INPP5F:JAK2:MAP2K1:MAP2K3:MELK:MET:MLST8:MTOR:NEK1:PAK2:PARP9:PDGFA:PDGFB:PPP2R5B:PRKCD:PRKCZ:PTK2:PTK6:PTPN1:RAP2B:RIPK2:SCYL1:SOCS5:SRC:SYK:TGFA:VEGFA:YES1
GO:0048638	regulation of developmental growth	39	127	0.000302788	0.0070656	ADNP:AR:ATRN:BMPR2:CDH1:CDK4:CDKN1B:CITED2:CXADR:CXCL12:DBN1:DPYSL2:GATA6:GSK3B:IFRD1:LATS1:LATS2:MAPK14:NEDD4L:NIPBL:PAFAH1B1:PLAA:PTPRS:RAI1:RTN4:RYK:SEMA3F:SEMA4A:SEMA4B:SEMA6A:SPAG9:STAT3:TWF2:ULK2:VEGFA:YAP1:YBX3:YY1:ZP3
GO:0035567	non-canonical Wnt signaling pathway	13	27	0.000314292	0.00729522	CSNK1D:DVL2:DVL3:FZD3:FZD5:MED12:MKS1:PRICKLE2:RAC1:RHOA:RYK:SMURF2:TIAM1
GO:0150115	cell-substrate junction organization	22	59	0.000335245	0.00774064	ACTN1:AJUBA:CLASP2:EPB41L5:FERMT2:ITGA6:ITGB4:LAMA3:LDB1:POLDIP2:PTK2:PTPRA:RAC1:RHOA:RHOD:ROCK1:S100A10:SORBS1:SRC:TAOK2:VCL:VEGFA
GO:0022409	positive regulation of cell-cell adhesion	34	107	0.000358516	0.00823461	ACTB:AP3D1:CD24:CD74:CD81:CITED2:CSK:DHPS:FOXA1:FOXO3:GATA3:HSPD1:IL6ST:JAK2:MAGI1:MYO10:NFAT5:NFKBIZ:PIEZO1:PODXL:PRKCZ:RELA:RHOA:RIPK2:SKAP1:SLC7A1:SOCS5:SOX4:SRC:ST3GAL4:SYK:TJP1:YES1:ZP3
GO:0061614	miRNA transcription	15	34	0.000365168	0.00834371	DDX5:FOXO3:GATA3:GATA6:HIF1A:JUN:KLF4:NFATC3:NR1H2:PDGFB:RELA:REST:SREBF2:STAT3:YY1
GO:0033993	response to lipid	89	355	0.000383848	0.00870686	ABCA3:AHR:AKIRIN2:AR:AREG:ASXL1:ATP1A1:CALR:CDK4:CDKN1B:CEBPB:CLDN1:CNOT1:CRLS1:CRY1:DAG1:DDX5:DGAT2:EGFR:ELK1:ENG:FBP1:FBXO32:FDX1:FKBP4:FOXA1:FOXO1:FOXO3:GATA6:GDAP1:GDAP2:GNAI1:GNPAT:GSK3B:HNRNPU:INSIG1:IRS1:JAK2:KLF4:KLF9:LATS1:LPAR1:LRP6:MAP2K3:MAPK1:MAPK14:MTDH:MYD88:NFKBIA:NKX2-2:NOCT:NR1D1:NR2F2:PADI2:PAM:PAQR8:PCK2:PDGFA:PDK3:PLAA:PLPP1:PTGER4:PTGES3:PTK6:RARG:RELA:REST:RHOA:RIPK2:RWDD1:…
GO:0010586	miRNA metabolic process	20	52	0.000385031	0.00870686	AGO2:DDX5:FOXO3:GATA3:GATA6:HIF1A:JUN:KLF4:LIN28A:NFATC3:NR1H2:PDGFB:RC3H2:RELA:REST:SREBF2:STAT3:TENT2:XPO5:YY1
GO:0018212	peptidyl-tyrosine modification	43	146	0.000418879	0.00930843	ADNP:ADRA2A:AREG:CD24:CD74:CD81:CSK:DVL2:DYRK1A:EGFR:FGFR1:GAS6:GFRA1:HIPK3:IL6ST:INPP5F:JAK2:MAP2K1:MAP2K3:MELK:MET:MLST8:MTOR:NEK1:PAK2:PARP9:PDGFA:PDGFB:PPP2R5B:PRKCD:PRKCZ:PTK2:PTK6:PTPN1:RAP2B:RIPK2:SCYL1:SOCS5:SRC:SYK:TGFA:VEGFA:YES1
GO:0032868	response to insulin	43	146	0.000418879	0.00930843	AP3S1:APPL1:BAIAP2L1:CCND3:CDK4:CRY1:DENND4C:EEF2K:EIF6:FBP1:FOXO1:GAB1:GSK3B:HADH:HDAC5:INPP5K:INSIG1:IRS1:MAPK14:MTOR:MYO5A:OSBPL8:PCK2:PNPLA3:PRKCD:PRKCZ:PTPN1:PTPRA:RAB10:RAB15:SIK2:SLC29A2:SLC39A14:SNX5:SORBS1:SRC:SRD5A1:SRSF4:SRSF6:TBC1D4:WDTC1:YWHAG:ZDHHC7
GO:0042886	amide transport	35	112	0.000420921	0.00930843	AACS:ABCB9:ADRA2A:ANO1:C2CD2L:CAMK2G:CD74:CDK16:CPE:CPTP:DISP1:FOXO1:GLUD1:GLUL:HADH:HIF1A:IRS1:JAK2:LRP5:NR1D1:PCK2:PFKL:PLEKHA8:PPP3CB:REST:SIDT2:SLC19A1:SLC46A1:SLC8B1:SLC9B2:SOX4:STX4:TCIRG1:TRPM4:VAPA
GO:0060485	mesenchyme development	35	112	0.000420921	0.00930843	ACTA2:BMPR2:CITED2:CLASP2:DAG1:DDX5:ENG:EPB41L5:FERMT2:FGFR1:FLNA:FOXA1:GATA3:GSK3B:HIF1A:HPN:LRP6:MAPK1:MTOR:POFUT2:PTK2:ROBO1:ROCK1:RTN4:SEMA3F:SEMA4A:SEMA4B:SEMA6A:SPRED2:SPRY1:TASOR:TIAM1:TRIM62:WWTR1:YAP1
GO:0042060	wound healing	53	190	0.000424585	0.00930843	ACTA2:ACTB:ADRA2A:AHNAK:AJUBA:ARFGEF1:ARL8B:CHMP1A:CHMP2B:CHMP3:CLASP2:CLDN1:CNN2:CORO1B:CSRP1:DAG1:DGKE:DSP:ENTPD2:FERMT2:FLNA:GAS6:HIF1A:IL6ST:JAK2:MAPK14:MTOR:MYH9:NF1:NFE2L2:PABPC4:PDGFA:PDGFB:PRKCD:PROS1:PTK2:RAP2B:RHOA:RHOC:S100A10:SERPING1:SMPD1:SRC:SRSF6:ST3GAL4:SYK:TGFA:TNFAIP3:TPM1:VCL:VEGFA:VPS4A:YAP1
GO:0030838	positive regulation of actin filament polymerization	14	31	0.000426385	0.00930843	BAIAP2L1:CARMIL1:CDC42EP1:CDC42EP3:CDC42EP4:EVL:FCHSD2:MLST8:MTOR:PFN1:PFN2:RHOA:SNX9:VASP
GO:0055082	cellular chemical homeostasis	76	295	0.000426486	0.00930843	ADRA2A:ANO1:AP3D1:ATF4:ATG5:ATP13A3:ATP1A1:ATP2A2:ATP2A3:ATP2B4:ATP6V0A2:ATP6V0C:ATP6V0E2:ATP6V1H:C2CD2L:CALR:CDK16:CXCL12:DGAT2:DMXL1:EGLN1:ERN1:FIS1:FKBP1A:FLNA:FOXO1:FOXO3:FTH1:FTL:GAS6:GRINA:HIF1A:HK1:HK2:ISCU:KCTD7:LIN28A:LRP5:MAPK1:MCOLN1:MCOLN2:MEN1:NPTN:NR1D1:PCK2:PDK3:PDZD8:PLCG1:PPP3CB:RAP1GDS1:RMDN3:RTN4:SCNN1B:SIDT2:SLC30A1:SLC31A2:SLC39A13:SLC39A14:SLC39A6:SLC39A8:SLC46A1:SLC8B1:SLC9…
GO:0031347	regulation of defense response	66	249	0.00043657	0.00948119	AKIRIN2:AP1G1:APPL1:AREL1:ATG5:CAMK2N1:CCDC92:CD81:CEBPB:DNASE1:EIF2AK4:FAM3A:FEM1A:GATA3:GATA6:IKBKB:IL6ST:ITCH:JAK2:KLF4:LAMP1:LRSAM1:MAPK14:MYD88:NECTIN2:NFE2L2:NFKBIA:NFKBIZ:NLRX1:NR1D1:NR1D2:NR1H2:OPTN:OSMR:OTULIN:PAK2:PARP9:PCBP2:PLCG1:POLR3D:PRKCD:PTGER3:PTGER4:PTPN1:RELA:RHBDF2:RIPK2:SBNO2:SEC14L1:SERPING1:SETD4:SFPQ:SOCS5:SPHK1:SRC:SYK:TNFAIP3:TRAF3:TRAFD1:TRIM41:TRIM62:XRCC5:YES1:YTHDF2…
GO:0007043	cell-cell junction assembly	22	60	0.000440885	0.00948119	ACTB:CLDN1:CLDN7:ECT2:ESAM:FZD5:GNPAT:GRHL2:HDAC7:IKBKB:IRX3:JUP:MICALL2:MPDZ:PAK2:PARD6B:PATJ:RHOA:RHOC:ROCK1:TJP1:VCL
GO:1903034	regulation of response to wounding	22	60	0.000440885	0.00948119	ACTA2:ADRA2A:ARFGEF1:CLASP2:CLDN1:FERMT2:FLNA:INPP5F:KLF4:MAP2K1:MTOR:NFE2L2:PDGFA:PDGFB:PRKCD:PROS1:PTK2:PTPRS:SERPING1:SRSF6:ST3GAL4:TNFAIP3
GO:0048762	mesenchymal cell differentiation	31	96	0.000470018	0.0100584	CITED2:CLASP2:DAG1:DDX5:ENG:EPB41L5:FERMT2:FGFR1:FLNA:FOXA1:GATA3:GSK3B:HIF1A:HPN:LRP6:MAPK1:MTOR:POFUT2:PTK2:ROCK1:RTN4:SEMA3F:SEMA4A:SEMA4B:SEMA6A:SPRED2:SPRY1:TASOR:TIAM1:TRIM62:WWTR1
GO:0046890	regulation of lipid biosynthetic process	28	84	0.00049011	0.0104374	ABCA3:ATP1A1:CD74:CDK4:CNEP1R1:CTDNEP1:DGAT2:EIF6:ELOVL5:FAM3A:H6PD:INSIG1:LPGAT1:MID1IP1:MLST8:MTOR:NR1D1:NR1H2:PDE8B:PDGFA:PDGFB:PRKCD:PRMT3:REST:SF1:SORBS1:SPHK1:WDTC1
GO:0002009	morphogenesis of an epithelium	62	232	0.000510332	0.0108156	ACTB:AJUBA:APAF1:AR:AREG:CITED2:CLASP2:COBL:DAG1:DVL2:DVL3:EGFR:ENG:EPB41L5:EXOC5:FERMT2:FLNA:FOXA1:FZD3:FZD5:GATA3:GRHL2:HIF1A:IRX3:KLF4:LAMA3:LMO4:LRP5:MED12:MET:MICAL2:MKS1:MTOR:NTN4:PAFAH1B1:PDGFA:PFN1:PIK3CD:PODXL:PRICKLE2:RAB10:RAC1:RALA:RARG:RHOA:RHOC:RYK:SETDB2:SMURF2:SOX4:SPRY1:SRC:STIL:SUFU:TACSTD2:TIAM1:TTC8:VASP:VCL:VEGFA:YAP1:ZDHHC7
GO:0048667	cell morphogenesis involved in neuron differentiation	61	228	0.000546695	0.0115305	ACTB:ADNP:ALCAM:AUTS2:B3GNT2:BMPR2:CDH1:COBL:CXCL12:DAG1:DBN1:DPYSL2:EEF2K:ENAH:FZD3:GATA3:GSK3B:IFRD1:KIF5B:LAMA3:MAP2K1:MARK2:MINK1:NEDD4L:NPTN:PAFAH1B1:PAK2:PALLD:PARD6B:PDZD7:PLXNB3:PPP3CB:PRMT3:PTK2:PTPRS:RAB10:RAC1:RAPH1:RERE:RHOG:ROBO1:RTN4:RYK:SEMA3F:SEMA4A:SEMA4B:SEMA6A:SIAH1:TAOK2:TIAM1:TOP2B:TTC8:TWF2:ULK2:USP9X:VASP:VCL:VEGFA:VLDLR:WASL:WHRN
GO:0061178	regulation of insulin secretion involved in cellular response to glucose stimulus	12	25	0.00055483	0.0116461	ADRA2A:ANO1:C2CD2L:CDK16:HIF1A:LRP5:NR1D1:PPP3CB:SIDT2:SLC9B2:STX4:TRPM4
GO:0045765	regulation of angiogenesis	32	101	0.000558995	0.0116777	AGO2:ATP2B4:BTG1:DDAH1:EGLN1:ENG:FOXJ2:FUT1:GAB1:GATA6:GLUL:GTF2I:HIF1A:HK2:HTATIP2:JUP:KLF4:MECP2:MTDH:NF1:NFE2L2:PIK3CD:PLCG1:ROCK1:SEMA4A:SEMA6A:SPHK1:STAT3:STIM1:TJP1:TNFAIP3:VEGFA
GO:0045597	positive regulation of cell differentiation	85	340	0.000567246	0.0117939	ACTB:ADNP:AP3D1:AR:ASPM:ATRAID:AURKA:BMPR2:BTG1:CALR:CARMIL1:CD24:CD74:CEBPB:CRKL:CSNK1D:CXCL12:DAG1:DBN1:ECT2:EEF2K:EIF4G1:ENG:FERMT2:FGFR1:FLNA:FOXA1:FOXO3:FZD3:GAS6:GATA3:GATA6:GSK3B:HIF1A:HNRNPU:IL6ST:IMPACT:IRX3:JAK2:JUNB:LIN28A:LRP5:MAP2K1:MAPK14:MECP2:MTCH2:MTOR:NFKBIZ:NKX2-2:NME2:NOCT:NPTN:PAFAH1B1:PIEZO1:PLXNB3:PRKCZ:PTK2:RAC1:RAC3:REST:RHEB:RHOA:RIPK2:ROBO1:S100A10:SFN:SLC9B2:SMAP1:SOCS…
GO:2000736	regulation of stem cell differentiation	18	46	0.000584349	0.0120922	CDK6:GATA6:GATAD2A:GATAD2B:GSK3B:HNRNPU:ITCH:MTA1:MTCH2:NFE2L2:PUS7:RBBP4:REST:STAT3:TACSTD2:YAP1:YTHDF2:ZFP36L2
GO:0071322	cellular response to carbohydrate stimulus	23	65	0.000593423	0.0122223	ADRA2A:ANO1:C2CD2L:CDK16:ERN1:FBP1:FOXO3:GAS6:HIF1A:LIN28A:LRP5:MAP2K3:MEN1:NR1D1:PCK2:PDK3:PPP3CB:SIDT2:SLC39A14:SLC9B2:SOX4:STX4:TRPM4
GO:0001678	cellular glucose homeostasis	24	69	0.000606176	0.0124266	ADRA2A:ANO1:C2CD2L:CDK16:ERN1:FOXO1:FOXO3:GAS6:HIF1A:HK1:HK2:LIN28A:LRP5:MEN1:NR1D1:PCK2:PDK3:PPP3CB:SIDT2:SLC39A14:SLC9B2:SOX4:STX4:TRPM4
GO:0002067	glandular epithelial cell differentiation	14	32	0.000633976	0.0129361	CDK6:FASN:FOXA1:FZD5:GATA6:GSK3B:HIF1A:KLF4:MEN1:NKX2-2:RARG:RHEB:SIDT2:YAP1
GO:0071417	cellular response to organonitrogen compound	74	290	0.0006806	0.0138231	ACTB:AHR:ANO1:AP3S1:APPL1:ATF4:ATP2B4:BAIAP2L1:CACNA2D1:CCND3:CDH1:CDK4:CEBPB:CPEB4:CSK:DENND4C:DNMT1:EEF2K:EGFR:FBP1:FDX1:FLNA:FOXO1:FOXO3:GAB1:GNAI3:GSK3B:HDAC5:IMPACT:INPP5K:INSIG1:IRS1:JAK2:JUN:JUP:KLF11:KLF3:MAPK1:MEN1:MTOR:MYO5A:NFE2L2:OSBPL8:PCK2:PNPLA3:PRKCD:PRKCZ:PTK2:PTPN1:PTPRA:RAB10:RAB15:RANGAP1:RAP1GDS1:RELA:RIPK2:ROCK1:SCNN1B:SIK2:SLC29A2:SLC39A14:SNX5:SORBS1:SRC:SRD5A1:SSH1:STAT3:…
GO:0050776	regulation of immune response	82	328	0.000705448	0.0142618	AHR:AKIRIN2:AP1G1:APPL1:ATG5:CACNB3:CD24:CD74:CD81:CRKL:CSK:EIF2AK4:ELF1:FAM3A:FKBP1A:FZD5:GATA3:GATA6:HSPD1:IKBKB:IL6ST:ITCH:JAK2:JUNB:LAMP1:MAPK1:MAPK14:MYD88:NECTIN2:NFATC2:NFE2L2:NFKBIA:NFKBIZ:NLRX1:NR1D1:NR1H2:NSD2:OTULIN:PAK2:PARP9:PIK3CD:PLCG1:POLR3D:PPP3CB:PRKCD:PRKCZ:PTK2:PTPN1:PTPRS:PUM1:RAB29:RBCK1:RC3H2:RELA:RHBDF2:RIF1:RIPK2:RTN4:SEC14L1:SERPING1:SFPQ:SKAP1:SOCS5:SPG21:SPPL2A:SRC:STX…
GO:0010811	positive regulation of cell-substrate adhesion	21	58	0.000716703	0.014357	CALR:CARMIL1:CDK6:CRKL:DAG1:EPB41L5:FERMT2:FLNA:FUT1:GSK3B:JAK2:JUP:PDGFB:POLDIP2:PRKCZ:RAC1:RAC3:ROCK1:S100A10:SKAP1:VEGFA
GO:0071333	cellular response to glucose stimulus	21	58	0.000716703	0.014357	ADRA2A:ANO1:C2CD2L:CDK16:ERN1:FOXO3:GAS6:HIF1A:LIN28A:LRP5:MEN1:NR1D1:PCK2:PDK3:PPP3CB:SIDT2:SLC39A14:SLC9B2:SOX4:STX4:TRPM4
GO:0032880	regulation of protein localization	117	497	0.000725806	0.0144732	AACS:ACTB:ADRA2A:ANG:ANO1:ANP32B:APPL1:AR:ARFIP1:ARHGEF16:ATP2B4:BBC3:C2CD2L:CD81:CDH1:CDK16:CEP120:CLTC:CRKL:CSK:DAG1:DMAP1:DNAJC1:DVL3:ECT2:EGFR:EMD:EPB41L5:FERMT2:FIS1:FKBP1A:FLNA:FOXO1:FZD5:GAS6:GBF1:GLUD1:GLUL:GNAI1:GPSM2:GSK3B:HADH:HIF1A:ICE1:INPP5E:INPP5K:INSIG1:IRS1:JAK2:JUP:KIF5B:LATS1:LATS2:LLGL2:LRP5:LYPLA1:MAPK14:MEPCE:MICALL2:NEDD4L:NF1:NPTN:NR1D1:NR1H2:NSD2:OTUD7B:PAM:PARD6A:PARP9:P…
GO:0050708	regulation of protein secretion	34	111	0.000756081	0.0150087	AACS:ADRA2A:ANG:ANO1:ARFIP1:C2CD2L:CDK16:DNAJC1:FOXO1:GLUD1:GLUL:HADH:HIF1A:IRS1:JAK2:LLGL2:LRP5:NR1D1:NR1H2:PAM:PARD6A:PCK2:PFKL:PPP3CB:RAP1GDS1:REST:RHBDF2:SIDT2:SLC8B1:SLC9B2:SOX4:STX4:TCIRG1:TRPM4
GO:0030073	insulin secretion	26	78	0.000768444	0.0151854	AACS:ADRA2A:ANO1:C2CD2L:CAMK2G:CDK16:FOXO1:GLUD1:GLUL:HADH:HIF1A:IRS1:JAK2:LRP5:NR1D1:PCK2:PFKL:PPP3CB:REST:SIDT2:SLC8B1:SLC9B2:SOX4:STX4:TCIRG1:TRPM4
GO:0007169	transmembrane receptor protein tyrosine kinase signaling pathway	69	268	0.000786132	0.0153364	ADRA2A:AP3S1:APPL1:AR:AREG:BAIAP2L1:CCND3:CDK4:CEP57:CRKL:EGFR:FGFR1:FOXO1:GAB1:GATA3:GFRA1:GSK3B:HIF1A:IGFBP4:INPP5K:IRS1:JAK2:MAPK1:MAPK14:MET:MVB12B:NPTN:OSBPL8:PAK2:PDGFA:PDGFB:PHF14:PIK3CD:PLCG1:PPP2R5B:PRKCD:PRKCZ:PTK2:PTK6:PTPN1:PTPN3:PTPRA:RAB14:RAC1:RALA:RASA1:RHBDF2:ROBO1:RTN4:RYK:SAMD10:SEMA6A:SH2B1:SIK2:SLC39A14:SNX5:SOCS5:SORBS1:SPRY1:SRC:STAT3:SYK:TGFA:TIAM1:TIPARP:VEGFA:WASF1:YES1:…
GO:0033500	carbohydrate homeostasis	33	107	0.000786569	0.0153364	ADRA2A:ANO1:C2CD2L:CDK16:CRY1:DHPS:ERN1:FOXA1:FOXO1:FOXO3:GAS6:HIF1A:HK1:HK2:INPP5K:IRS1:LIN28A:LRP5:MEN1:NR1D1:PCK2:PDK3:PPP3CB:PYGL:RMI1:SIDT2:SLC39A14:SLC8B1:SLC9B2:SOX4:STAT3:STX4:TRPM4
GO:0042593	glucose homeostasis	33	107	0.000786569	0.0153364	ADRA2A:ANO1:C2CD2L:CDK16:CRY1:DHPS:ERN1:FOXA1:FOXO1:FOXO3:GAS6:HIF1A:HK1:HK2:INPP5K:IRS1:LIN28A:LRP5:MEN1:NR1D1:PCK2:PDK3:PPP3CB:PYGL:RMI1:SIDT2:SLC39A14:SLC8B1:SLC9B2:SOX4:STAT3:STX4:TRPM4
GO:1901342	regulation of vasculature development	32	103	0.00081637	0.015847	AGO2:ATP2B4:BTG1:DDAH1:EGLN1:ENG:FOXJ2:FUT1:GAB1:GATA6:GLUL:GTF2I:HIF1A:HK2:HTATIP2:JUP:KLF4:MECP2:MTDH:NF1:NFE2L2:PIK3CD:PLCG1:ROCK1:SEMA4A:SEMA6A:SPHK1:STAT3:STIM1:TJP1:TNFAIP3:VEGFA
GO:0031952	regulation of protein autophosphorylation	12	26	0.000863448	0.016687	EEF2K:ENG:IMPACT:JUN:PDGFA:PDGFB:PPP2R5B:RAD50:RAP2B:SRC:TAOK2:VEGFA
GO:0015833	peptide transport	30	95	0.000872254	0.0167832	AACS:ABCB9:ADRA2A:ANO1:C2CD2L:CAMK2G:CD74:CDK16:CPE:DISP1:FOXO1:GLUD1:GLUL:HADH:HIF1A:IRS1:JAK2:LRP5:NR1D1:PCK2:PFKL:PPP3CB:REST:SIDT2:SLC8B1:SLC9B2:SOX4:STX4:TCIRG1:TRPM4
GO:2000628	regulation of miRNA metabolic process	16	40	0.00088025	0.0168631	FOXO3:GATA3:GATA6:HIF1A:JUN:KLF4:NFATC3:NR1H2:PDGFB:RC3H2:RELA:REST:SREBF2:STAT3:TENT2:YY1
GO:0002790	peptide secretion	28	87	0.000919694	0.0174634	AACS:ADRA2A:ANO1:C2CD2L:CAMK2G:CD74:CDK16:CPE:FOXO1:GLUD1:GLUL:HADH:HIF1A:IRS1:JAK2:LRP5:NR1D1:PCK2:PFKL:PPP3CB:REST:SIDT2:SLC8B1:SLC9B2:SOX4:STX4:TCIRG1:TRPM4
GO:1902893	regulation of miRNA transcription	14	33	0.000921151	0.0174634	FOXO3:GATA3:GATA6:HIF1A:JUN:KLF4:NFATC3:NR1H2:PDGFB:RELA:REST:SREBF2:STAT3:YY1
GO:0071326	cellular response to monosaccharide stimulus	21	59	0.000927508	0.0174634	ADRA2A:ANO1:C2CD2L:CDK16:ERN1:FOXO3:GAS6:HIF1A:LIN28A:LRP5:MEN1:NR1D1:PCK2:PDK3:PPP3CB:SIDT2:SLC39A14:SLC9B2:SOX4:STX4:TRPM4
GO:0071331	cellular response to hexose stimulus	21	59	0.000927508	0.0174634	ADRA2A:ANO1:C2CD2L:CDK16:ERN1:FOXO3:GAS6:HIF1A:LIN28A:LRP5:MEN1:NR1D1:PCK2:PDK3:PPP3CB:SIDT2:SLC39A14:SLC9B2:SOX4:STX4:TRPM4
GO:0010634	positive regulation of epithelial cell migration	25	75	0.000962829	0.018051	BMPR2:CALR:CLASP2:EPB41L5:FGFR1:FUT1:GATA3:HDAC7:HIF1A:JUN:MAP2K3:MET:MTOR:NFE2L2:PDGFB:PFN1:PIK3CD:PLCG1:PTK2:RAB11A:RAC1:RTN4:SRC:VEGFA:ZNF580
GO:0032869	cellular response to insulin stimulus	36	121	0.000974527	0.0181745	AP3S1:APPL1:BAIAP2L1:CCND3:CDK4:DENND4C:EEF2K:FBP1:FOXO1:GAB1:GSK3B:HDAC5:INPP5K:INSIG1:IRS1:MYO5A:OSBPL8:PCK2:PNPLA3:PRKCD:PRKCZ:PTPN1:PTPRA:RAB10:RAB15:SIK2:SLC29A2:SLC39A14:SNX5:SORBS1:SRC:SRD5A1:TBC1D4:WDTC1:YWHAG:ZDHHC7
GO:0002437	inflammatory response to antigenic stimulus	11	23	0.000981846	0.0181745	AHCY:CD81:GATA3:MAPK14:PLCG1:PNMA1:RHBDF2:SRC:SYK:YES1:ZP3
GO:0060071	Wnt signaling pathway, planar cell polarity pathway	11	23	0.000981846	0.0181745	DVL2:DVL3:FZD3:MED12:MKS1:PRICKLE2:RAC1:RHOA:RYK:SMURF2:TIAM1
GO:0032273	positive regulation of protein polymerization	19	52	0.0011159	0.0203439	BAIAP2L1:CARMIL1:CDC42EP1:CDC42EP3:CDC42EP4:CDKN1B:EVL:FCHSD2:MECP2:MET:MLST8:MTOR:PDE4DIP:PFN1:PFN2:RAC1:RHOA:SNX9:VASP
GO:0002429	immune response-activating cell surface receptor signaling pathway	28	88	0.00112223	0.0203439	APPL1:CACNB3:CD81:CRKL:CSK:ELF1:GATA3:IKBKB:MAPK1:NECTIN2:NFATC2:NFKBIZ:PAK2:PIK3CD:PLCG1:PRKCD:PTK2:RAB29:RBCK1:RC3H2:RELA:RIPK2:SKAP1:SPG21:SRC:SYK:WNK1:YES1
GO:0002757	immune response-activating signal transduction	28	88	0.00112223	0.0203439	APPL1:CACNB3:CD81:CRKL:CSK:ELF1:GATA3:IKBKB:MAPK1:NECTIN2:NFATC2:NFKBIZ:PAK2:PIK3CD:PLCG1:PRKCD:PTK2:RAB29:RBCK1:RC3H2:RELA:RIPK2:SKAP1:SPG21:SRC:SYK:WNK1:YES1
GO:0051494	negative regulation of cytoskeleton organization	28	88	0.00112223	0.0203439	ARFGEF1:CARMIL1:CCNF:CLASP2:CORO1B:DYRK1A:FKBP4:FLII:HDGFL3:INPP5K:MDM1:MET:MID1IP1:PAK2:PFN1:PFN2:PPFIA1:PRKCD:RDX:RHPN2:SPTAN1:SSH1:SSH2:TACSTD2:TAOK1:TJP1:TMOD2:TWF2
GO:0002460	adaptive immune response based on somatic recombination of immune receptors built from immunoglobulin superfamily domains	32	105	0.00117217	0.0209037	AHR:CD74:CD81:FZD5:GATA3:HSPD1:JAK2:JUNB:MSH6:MTOR:MYD88:NECTIN2:NFKBIZ:NSD2:PPP3CB:PRKCD:PRKCZ:RC3H2:RELB:RIF1:RIPK2:RNF168:RNF8:SEMA4A:SERPING1:SOCS5:STAT3:STX7:TCIRG1:TNFAIP3:TRPM4:ZP3
GO:0030856	regulation of epithelial cell differentiation	21	60	0.00118954	0.0211275	BTG1:CD24:CDKN1B:CEBPB:FOXJ2:GATA3:GRHL2:IKBKB:MAFF:MYCL:NKX2-2:NME2:ROCK1:SFN:SPRED2:SPRY1:SRSF6:VCL:VEGFA:WWTR1:YAP1
GO:0007369	gastrulation	25	76	0.00119461	0.021132	AHDC1:BMPR2:CLASP2:COL12A1:DAG1:DUSP1:DUSP4:DVL2:EPB41L5:ETS2:GATA6:ITGAV:ITGB4:KLF4:LAMA3:LDB1:LRP5:MAP2K1:POFUT2:PRKAR1A:RIC8A:TASOR:TGIF2:WNK1:ZBTB17
GO:0009743	response to carbohydrate	31	101	0.00122174	0.0215251	ADNP:ADRA2A:ANO1:C2CD2L:CDK16:CDKN1B:ERN1:FBP1:FOXO3:GAS6:GLUL:HIF1A:LIN28A:LRP5:MAP2K3:MEN1:NKX2-2:NR1D1:PCK2:PDK3:PFKL:PNPLA3:PPP3CB:RHOA:RMI1:SIDT2:SLC39A14:SLC9B2:SOX4:STX4:TRPM4
GO:0051338	regulation of transferase activity	110	470	0.00129105	0.022543	ACTB:ADNP:ADRA2A:AJUBA:ANG:AREG:ATP2B4:BAG2:BMPR2:CAMK2N1:CCND3:CCNF:CCNI:CD24:CD74:CD81:CDKN1B:CEP85:CSK:DAG1:DIPK2A:DUSP1:DUSP16:DVL2:DVL3:ECT2:EGFR:ERN1:FEM1A:FERMT2:FGFR1:FZD5:GAS6:GPRC5C:GRHL2:GSK3B:HIPK3:HNRNPU:INPP5K:IRS1:JAK2:KLF4:LATS1:LATS2:LDB1:LMO4:LRP5:LRP6:MAP2K1:MAP2K3:MAP4K2:MAPK1:MAPKAPK5:MAPRE3:MARK2:MASTL:MEN1:MET:MLST8:MTOR:NEK7:NF1:NR2F2:OSBPL8:PAK2:PARP16:PDGFA:PDGFB:PIK3R4:…
GO:0003151	outflow tract morphogenesis	12	27	0.00130277	0.022543	BMPR2:CITED2:CRKL:DVL2:ENG:GATA6:HIF1A:JUN:NIPBL:PARVA:ROBO1:VEGFA
GO:0034637	cellular carbohydrate biosynthetic process	14	34	0.00131034	0.022543	B3GNT2:B3GNT3:B3GNT4:CSGALNACT2:FBP1:GBE1:GSK3B:INPP5K:IRS1:ISYNA1:NR1D1:PCK2:PTGES3:SORBS1
GO:0051893	regulation of focal adhesion assembly	14	34	0.00131034	0.022543	CLASP2:EPB41L5:FERMT2:LDB1:POLDIP2:PTK2:PTPRA:RAC1:RHOA:ROCK1:S100A10:SRC:VCL:VEGFA
GO:0090109	regulation of cell-substrate junction assembly	14	34	0.00131034	0.022543	CLASP2:EPB41L5:FERMT2:LDB1:POLDIP2:PTK2:PTPRA:RAC1:RHOA:ROCK1:S100A10:SRC:VCL:VEGFA
GO:1990874	vascular associated smooth muscle cell proliferation	14	34	0.00131034	0.022543	CDKN1B:DNMT1:ERN1:FOXJ2:GNAI3:JAK2:JUN:MEF2D:NF1:PDGFB:POLDIP2:RHOA:SRC:TPM1
GO:0009611	response to wounding	63	245	0.00134887	0.0231152	ACTA2:ACTB:ADRA2A:AHNAK:AJUBA:ARFGEF1:ARL8B:AURKA:CHMP1A:CHMP2B:CHMP3:CLASP2:CLDN1:CNN2:CORO1B:CSRP1:DAG1:DGKE:DSP:ENTPD2:FERMT2:FLNA:GAS6:HIF1A:IL6ST:INPP5F:ITGB4:JAK2:JUN:KLF4:MAP2K1:MAPK14:MTOR:MYH9:NF1:NFE2L2:PABPC4:PDGFA:PDGFB:PRKCD:PROS1:PTK2:PTPRS:RAC1:RANGAP1:RAP2B:RHOA:RHOC:S100A10:SERPING1:SMPD1:SRC:SRSF6:ST3GAL4:SYK:TGFA:TNFAIP3:TPM1:VCL:VEGFA:VPS4A:YAP1:ZFP36L2
GO:0033002	muscle cell proliferation	28	89	0.00136236	0.0232555	ANG:BMPR2:CDKN1B:CITED2:CXADR:DIPK2A:DNMT1:ERN1:FOXJ2:GATA6:GNAI3:JAK2:JUN:MAPK14:MEF2D:MYD88:NF1:PDGFB:POLDIP2:PRKAR1A:RHOA:SF1:SRC:TNFAIP3:TPM1:TRIB1:XRCC5:YAP1
GO:0001738	morphogenesis of a polarized epithelium	18	49	0.00139249	0.0235549	ACTB:DVL2:DVL3:EXOC5:FZD3:LAMA3:MED12:MKS1:PAFAH1B1:PRICKLE2:RAB10:RAC1:RHOA:RYK:SMURF2:TIAM1:TTC8:ZDHHC7
GO:0061061	muscle structure development	67	264	0.00139323	0.0235549	ACTB:ACTN1:ADAMTS15:AKIRIN2:ATG5:ATP2A2:BMPR2:BTG1:CALR:CD81:CFL2:CITED2:CSRP1:CXADR:DAG1:DDX5:DISP1:DNMT1:DSP:EGLN1:EMD:ENG:EPAS1:FHL2:FHL3:FKBP1A:FLII:FOXN2:GATA6:HDAC5:HNRNPU:HOMER1:IFRD1:IRX3:LUC7L:MAFF:MAPK14:MBNL1:MECP2:MEF2D:MTOR:MYH9:NEBL:NF1:NFATC1:NFATC2:NFATC3:NLN:NR1D2:NR2F2:PDGFB:PIEZO1:PLD3:PPP3CB:PRKAR1A:REST:RHOA:SFMBT1:SOX4:SPAG9:TCF12:TMOD2:TPM1:USP2:VEGFA:YBX3:YY1
GO:0051495	positive regulation of cytoskeleton organization	32	106	0.00139601	0.0235549	BAIAP2L1:CARMIL1:CDC42EP1:CDC42EP3:CDC42EP4:CDKN1B:CEP120:CFL2:EVL:FCHSD2:FERMT2:GPSM2:LPAR1:MECP2:MET:MLST8:MTOR:PDE4DIP:PFN1:PFN2:PLK4:RAC1:RHOA:RHOC:S100A10:SNX9:SORBS3:STIL:TPM1:VASP:WASF1:WASL
GO:0009749	response to glucose	27	85	0.00140395	0.0235981	ADRA2A:ANO1:C2CD2L:CDK16:CDKN1B:ERN1:FOXO3:GAS6:GLUL:HIF1A:LIN28A:LRP5:MEN1:NKX2-2:NR1D1:PCK2:PDK3:PFKL:PPP3CB:RHOA:RMI1:SIDT2:SLC39A14:SLC9B2:SOX4:STX4:TRPM4
GO:0060828	regulation of canonical Wnt signaling pathway	35	119	0.001423	0.0238271	ASPM:CSNK1A1:CSNK1D:CSNK1G3:CTDNEP1:EGFR:EMD:FOXO1:FOXO3:GID8:GSK3B:IGFBP4:INVS:JADE1:JUP:LATS1:LATS2:MAPK14:MKS1:OTULIN:PPM1A:SIAH2:SMURF2:SOX4:SRC:TLE1:TLE3:TLE5:TLE6:TRPM4:UBR5:VCP:WNK1:WWTR1:YAP1
GO:0002685	regulation of leukocyte migration	25	77	0.00147298	0.0245701	CALR:CD74:CD81:CNN2:CRKL:CXCL12:DUSP1:GAS6:LRCH1:MAPK1:MYD88:NF1:PADI2:PTGER4:PTK2:RAC1:RHOA:RHOG:SLC8B1:ST3GAL4:VEGFA:WASL:WNK1:ZNF580:ZP3
GO:0048565	digestive tract development	15	38	0.00148661	0.0247036	C1GALT1:COBL:CRKL:EGFR:EPB41L5:FZD5:GATA6:HIF1A:IL6ST:NIPBL:NKX2-2:PTK6:SRC:TYMS:YAP1
GO:0040007	growth	102	433	0.00153271	0.0253737	ADNP:ALCAM:AR:AREG:ASPM:ATRN:AURKA:AUTS2:BMPR2:BTG1:CD81:CDH1:CDK4:CDKN1B:CHST11:CITED2:CLSTN1:COBL:CPQ:CRKL:CXADR:CXCL12:CXCL16:DAG1:DBN1:DIPK2A:DPYSL2:EBAG9:EGFR:EIF2AK4:EIF4G1:EPB41L5:FBP1:FOXO3:GATA3:GATA6:GRHL2:GSK3B:HIF1A:HPN:IFRD1:IGFBP4:IMPACT:INO80:ITCH:JADE1:LATS1:LATS2:MAPK14:MEAF6:MED12:MLST8:MTOR:NEDD4L:NET1:NIPBL:PAFAH1B1:PELO:PLAA:PPP3CB:PRKAR1A:PRKCZ:PTK6:PTPRS:RAI1:RAPH1:RARG:RC3…
GO:0002768	immune response-regulating cell surface receptor signaling pathway	29	94	0.00158516	0.0261431	APPL1:CACNB3:CD24:CD81:CRKL:CSK:ELF1:GATA3:IKBKB:MAPK1:NECTIN2:NFATC2:NFKBIZ:PAK2:PIK3CD:PLCG1:PRKCD:PTK2:RAB29:RBCK1:RC3H2:RELA:RIPK2:SKAP1:SPG21:SRC:SYK:WNK1:YES1
GO:0051347	positive regulation of transferase activity	72	289	0.00160991	0.0264519	ADNP:ADRA2A:AJUBA:ANG:AREG:ATP2B4:BMPR2:CCND3:CD24:CD74:CD81:CDKN1B:CSK:DAG1:DIPK2A:DVL2:DVL3:ECT2:EGFR:ERN1:FERMT2:FGFR1:FZD5:GAS6:GPRC5C:GRHL2:IRS1:JAK2:KLF4:LMO4:MAP2K1:MAP2K3:MAP4K2:MAPK1:MAPKAPK5:MAPRE3:MARK2:MASTL:MET:MLST8:MTOR:NEK7:OSBPL8:PAK2:PARP16:PDGFA:PDGFB:PIK3R4:PRKCD:PRKCZ:PTGES3:PTK2:PTPN1:RAD50:RHOA:ROBO1:RYK:SNX9:SRC:STRADB:SYK:TAOK1:TAOK2:TGFA:TPD52L1:UBE2C:UBE2I:UBE2S:VEGFA:V…
GO:0009746	response to hexose	27	86	0.00170333	0.0277788	ADRA2A:ANO1:C2CD2L:CDK16:CDKN1B:ERN1:FOXO3:GAS6:GLUL:HIF1A:LIN28A:LRP5:MEN1:NKX2-2:NR1D1:PCK2:PDK3:PFKL:PPP3CB:RHOA:RMI1:SIDT2:SLC39A14:SLC9B2:SOX4:STX4:TRPM4
GO:0030072	peptide hormone secretion	27	86	0.00170333	0.0277788	AACS:ADRA2A:ANO1:C2CD2L:CAMK2G:CDK16:CPE:FOXO1:GLUD1:GLUL:HADH:HIF1A:IRS1:JAK2:LRP5:NR1D1:PCK2:PFKL:PPP3CB:REST:SIDT2:SLC8B1:SLC9B2:SOX4:STX4:TCIRG1:TRPM4
GO:0061041	regulation of wound healing	17	46	0.00173762	0.0282089	ACTA2:ADRA2A:ARFGEF1:CLASP2:CLDN1:FERMT2:MTOR:NFE2L2:PDGFA:PDGFB:PRKCD:PROS1:PTK2:SERPING1:SRSF6:ST3GAL4:TNFAIP3
GO:0060249	anatomical structure homeostasis	39	138	0.00179012	0.0288723	ABCA3:ACTB:ALDOA:ATP2A2:CFL2:CHMP2B:CLDN1:CSK:CXADR:EPAS1:ESAM:FGGY:GAA:HIF1A:HOMER1:IL20RA:LCA5:LDB1:MKS1:NCDN:NF1:NKIRAS1:PRDX1:RAC3:SLC39A8:SNX10:SRC:SYK:TAOK1:TCIRG1:TJP1:TJP2:TMEM175:TNFAIP3:VCL:VEGFA:WHRN:WWTR1:YAP1
GO:1901890	positive regulation of cell junction assembly	14	35	0.00182787	0.0293732	ADNP:CLDN1:CLSTN1:EEF2K:EPB41L5:FERMT2:IRX3:LRRN1:POLDIP2:RAC1:ROCK1:S100A10:SEMA4A:VEGFA
GO:0051336	regulation of hydrolase activity	105	450	0.00183689	0.0294104	AJUBA:AKIRIN2:ANG:ANP32B:APAF1:ARAP2:ARFGEF1:ARHGEF16:ASAP1:ATP2A3:BBC3:BOD1:CAAP1:CRADD:CRKL:DAP:DVL2:DVL3:ECT2:EGFR:EGLN1:EVI5:FERMT2:FGFR1:FIS1:FKBP1A:GAS6:GSK3B:HSPD1:IKBKB:ITGA6:JAK2:KLF4:LPAR1:LPAR2:LRCH1:MASTL:MET:MLST8:MMUT:MTOR:NET1:NF1:NR1H2:PAFAH1B1:PAK2:PERP:PLAA:PLXNB3:POLDIP2:PPP1R12A:PPP1R15A:PPP1R15B:PPP6R1:PPP6R2:PRKCD:PRKCZ:PROS1:PRR7:PSMD14:PSMF1:PTK2:RALGAPB:RANGAP1:RAP1GDS1:R…
GO:0002819	regulation of adaptive immune response	24	74	0.00184654	0.0294573	AHR:AKIRIN2:CD81:EIF2AK4:FZD5:GATA3:HSPD1:IL6ST:JAK2:JUNB:NECTIN2:NFKBIZ:NSD2:PPP3CB:PRKCZ:RC3H2:RIF1:RIPK2:SKAP1:SOCS5:STX7:TNFAIP3:TRPM4:ZP3
GO:0051496	positive regulation of stress fiber assembly	12	28	0.00191161	0.0303849	CARMIL1:EVL:FERMT2:LPAR1:MTOR:PFN2:RAC1:RHOA:RHOC:S100A10:SORBS3:TPM1
GO:0030522	intracellular receptor signaling pathway	42	152	0.00196146	0.0310648	AHR:ALOXE3:AR:ASXL1:CALR:CITED2:CNOT1:CRKL:CRY1:DDX5:FKBP4:FOXA1:ITCH:JAK2:LATS1:NFKBIA:NLRX1:NR1D1:NR1D2:NR1H2:NR2C2:NR2F2:OTULIN:PADI2:PDK3:PLPP1:PTGES3:PUM1:RARG:RELA:RHOA:RIPK2:RWDD1:SEC14L1:SKP2:SRC:STAT3:THRA:TNFAIP3:TRIM24:UBR5:YAP1
GO:0031529	ruffle organization	15	39	0.00202062	0.0314141	CARMIL1:COBL:CORO1B:EVL:INPP5K:MTOR:PFN1:PFN2:RAC1:RDX:RHOG:SNX10:TACSTD2:TCIRG1:TPM1
GO:0001503	ossification	41	148	0.00209301	0.0318821	AREG:ATF4:ATRAID:BCOR:BMPR2:CDK6:CEBPB:CLTC:DDX5:EGFR:FASN:FERMT2:FHL2:GSK3B:HDAC7:HIF1A:HNRNPU:IL6ST:JUNB:LRP5:MAPK1:MAPK14:MEF2D:MEN1:NF1:NIPBL:NOCT:PTGER4:PTK2:REST:RHOA:RRAS2:SBNO2:SNX10:SUFU:TCIRG1:THRA:TOB1:TRPM4:WWTR1:YAP1
GO:0050679	positive regulation of epithelial cell proliferation	26	83	0.00213031	0.032338	ANG:AR:AREG:BMPR2:CLDN1:CXCL12:EGFR:FGFR1:GLUL:HIF1A:HPN:JUN:NF1:NME2:PDGFB:PIK3CD:PLCG1:PLXNB3:RTN4:SRSF6:STAT3:TGFA:TNFAIP3:VEGFA:YAP1:ZNF580
GO:0007498	mesoderm development	16	43	0.00216813	0.0326859	AHDC1:BMPR2:CITED2:CTDNEP1:EPB41L5:ETS2:IRX3:ITGB4:JAK2:KLF4:LDB1:POFUT2:PRKAR1A:PUS7:VEGFA:YAP1
GO:0044264	cellular polysaccharide metabolic process	16	43	0.00216813	0.0326859	B3GNT2:B3GNT3:B3GNT4:CSGALNACT2:GAA:GABARAPL1:GBE1:GSK3B:IL6ST:INPP5K:IRS1:NR1D1:PTGES3:PYGL:RB1CC1:SORBS1
GO:0032233	positive regulation of actin filament bundle assembly	13	32	0.00224058	0.0334335	CARMIL1:EVL:FERMT2:LPAR1:MTOR:PFN1:PFN2:RAC1:RHOA:RHOC:S100A10:SORBS3:TPM1
GO:0043666	regulation of phosphoprotein phosphatase activity	13	32	0.00224058	0.0334335	BOD1:FKBP1A:GSK3B:IKBKB:JAK2:MASTL:MTOR:PPP1R12A:PPP1R15A:PPP1R15B:PPP6R1:PPP6R2:ROCK1
GO:1904705	regulation of vascular associated smooth muscle cell proliferation	13	32	0.00224058	0.0334335	CDKN1B:DNMT1:ERN1:FOXJ2:GNAI3:JAK2:JUN:MEF2D:NF1:PDGFB:RHOA:SRC:TPM1
GO:0003073	regulation of systemic arterial blood pressure	11	25	0.00228054	0.033686	AR:BMPR2:DDAH1:GAS6:MECP2:NR2F2:PDGFB:PLCB3:RHOA:TPM1:WNK1
GO:0009311	oligosaccharide metabolic process	11	25	0.00228054	0.033686	B3GALNT1:CTBS:FBP1:FUT1:GAA:GANC:GM2A:MGAT2:NAGA:ST3GAL4:ST6GALNAC4
GO:0090175	regulation of establishment of planar polarity	11	25	0.00228054	0.033686	DVL2:DVL3:FZD3:MED12:MKS1:PRICKLE2:RAC1:RHOA:RYK:SMURF2:TIAM1
GO:0006897	endocytosis	72	293	0.00236511	0.0346843	ACTB:AP1G1:AP1G2:AP2A1:AP2A2:AP2B1:AP3D1:AP3S1:APPL1:ARFGAP1:ATP6V1H:ATXN2:CARMIL1:CD81:CLTC:CSNK1G3:CXCL16:CYTH2:DPYSL2:EEA1:EEF2K:FCHSD2:INPP5F:ITGAV:ITSN1:LDLRAD3:LRP10:LRP5:LRP6:LRSAM1:MAPK1:MTMR2:MTMR6:MYH9:MYO6:NEDD4L:NEURL1B:NR1H2:PPP3CB:PTPN1:RAB27B:RAB34:RAB4A:RAB5C:RABEP1:RABEPK:RAC1:RALA:RHOG:ROCK1:RUBCN:RUFY1:RUFY2:SCARA3:SCARB2:SLC9B2:SMAP1:SMPD1:SNX10:SNX33:SNX5:SNX9:SPHK1:SRC:SYK:S…
GO:0008361	regulation of cell size	28	92	0.00236685	0.0346843	ADNP:BMPR2:CDH1:CXCL12:DBN1:DPYSL2:GSK3B:IFRD1:LRRC8E:MTOR:PAFAH1B1:PTPRS:RAC1:RARG:RB1CC1:RDX:RHOA:RTN4:RYK:SEMA3F:SEMA4A:SEMA4B:SEMA6A:SLC12A9:TWF2:ULK2:VEGFA:WDTC1
GO:0030048	actin filament-based movement	19	55	0.00238322	0.0346843	ACTA2:ATP1A1:ATP2A2:CACNA2D1:DSP:EPB41L5:FLNA:JUP:MYH9:MYO5A:MYO5B:MYO6:NEDD4L:PARVA:ROCK1:SUN2:TPM1:TRPM4:WASL
GO:0045766	positive regulation of angiogenesis	20	59	0.00239557	0.0346843	AGO2:BTG1:DDAH1:ENG:FUT1:GAB1:GATA6:HIF1A:HK2:JUP:KLF4:MTDH:NFE2L2:PIK3CD:PLCG1:SPHK1:STAT3:STIM1:TJP1:VEGFA
GO:0046631	alpha-beta T cell activation	20	59	0.00239557	0.0346843	AP3D1:CD81:GATA3:ITCH:JAK2:JUNB:MTOR:NFKBIZ:PRKCZ:PRR7:PTGER4:RC3H2:RELB:RHOA:RIPK2:SEMA4A:SOCS5:STAT3:SYK:TCIRG1
GO:1904018	positive regulation of vasculature development	20	59	0.00239557	0.0346843	AGO2:BTG1:DDAH1:ENG:FUT1:GAB1:GATA6:HIF1A:HK2:JUP:KLF4:MTDH:NFE2L2:PIK3CD:PLCG1:SPHK1:STAT3:STIM1:TJP1:VEGFA
GO:0051235	maintenance of location	46	172	0.00251997	0.0363082	AP3D1:ASPM:ATG5:CALR:CIZ1:CRY1:DBN1:DGAT2:FAF1:FKBP1A:FLNA:FTH1:FTL:GAA:GM2A:GPAA1:GPSM2:HK1:HK2:HNRNPU:INSIG1:ITGAV:KDELR2:KDELR3:LATS1:MCOLN1:MCOLN2:NFKBIA:NR1H2:OSBPL11:OSBPL8:PAFAH1B1:PISD:PLCG1:PNPLA2:RANGAP1:RER1:SLC8B1:SQLE:SREBF2:SUFU:SUN2:SUPT7L:TWF2:UVRAG:VPS13A
GO:0050804	modulation of chemical synaptic transmission	38	136	0.00253726	0.0363082	ADNP:ADRA2A:AKAP7:ATF4:ATP2A2:CDH1:CLSTN1:DBN1:DGKE:DLGAP4:EGLN1:EIF2AK4:GLUL:GSK3B:HOMER1:JAK2:KIF5B:MAPK1:MECP2:MTMR2:NCDN:NF1:NPTN:PFN2:PPP3CB:PRKCZ:PTPRA:RAB26:SHANK2:SLC30A1:SLC38A1:SRC:STAU1:STX3:STX4:USP46:YWHAG:ZDHHC3
GO:0099177	regulation of trans-synaptic signaling	38	136	0.00253726	0.0363082	ADNP:ADRA2A:AKAP7:ATF4:ATP2A2:CDH1:CLSTN1:DBN1:DGKE:DLGAP4:EGLN1:EIF2AK4:GLUL:GSK3B:HOMER1:JAK2:KIF5B:MAPK1:MECP2:MTMR2:NCDN:NF1:NPTN:PFN2:PPP3CB:PRKCZ:PTPRA:RAB26:SHANK2:SLC30A1:SLC38A1:SRC:STAU1:STX3:STX4:USP46:YWHAG:ZDHHC3
GO:0050778	positive regulation of immune response	51	195	0.00254083	0.0363082	AKIRIN2:AP1G1:APPL1:CACNB3:CD74:CD81:CRKL:CSK:EIF2AK4:ELF1:FZD5:GATA3:HSPD1:IKBKB:IL6ST:JAK2:LAMP1:MAPK1:NECTIN2:NFATC2:NFKBIZ:NSD2:PAK2:PARP9:PIK3CD:PLCG1:POLR3D:PRKCD:PRKCZ:PTK2:RAB29:RBCK1:RC3H2:RELA:RIF1:RIPK2:SERPING1:SFPQ:SKAP1:SOCS5:SPG21:SRC:STX4:STX7:SYK:TRIM41:TRIM62:WNK1:XRCC5:YES1:ZP3
GO:0070371	ERK1 and ERK2 cascade	30	101	0.00255653	0.0363595	ACTA2:CD74:CRKL:CSK:DUSP4:EGFR:FERMT2:GAS6:ITGAV:JUN:MAP2K1:MAPK1:NELFE:NPTN:PDE8A:PDGFA:PDGFB:PRKCZ:PRXL2C:PTGER4:PTPN1:RIPK2:SEMA6A:SPRED2:SPRY1:SRC:STYX:SYK:YWHAZ:ZFP36L2
GO:0003015	heart process	26	84	0.00256928	0.0363595	ATG5:ATP1A1:ATP2A2:ATP2A3:ATP2B4:CACNA2D1:CXADR:DSP:EPAS1:FLNA:GAA:GATA6:IRX3:JAK2:JUP:MAP2K3:MTOR:NEDD4L:RAP1GDS1:SRC:THRA:TMEM65:TPM1:TRPM4:WWTR1:YAP1
GO:0046883	regulation of hormone secretion	26	84	0.00256928	0.0363595	AACS:ADRA2A:ANO1:C2CD2L:CDK16:CRY1:FOXO1:GLUD1:GLUL:HADH:HIF1A:IRS1:JAK2:LRP5:NR1D1:PCK2:PFKL:PPP3CB:REST:SIDT2:SLC8B1:SLC9B2:SOX4:STX4:TCIRG1:TRPM4
GO:0016032	viral process	64	256	0.0026074	0.0367803	ARL8B:ATG5:CD74:CD81:CHD1:CHMP1A:CHMP2B:CHMP3:CLDN1:CSNK1A1:CTBP1:CXADR:DAG1:EGFR:EIF2AK4:FAM111A:GAS6:GSK3B:HCFC1:HPN:IFIT5:INPP5K:ITCH:ITGAV:JUN:LAMP1:LRSAM1:LY6E:MGAT1:MGAT2:MVB12B:NECTIN2:NUP153:PABPC1:PAIP1:PARD6A:PARP16:PARP9:PCBP2:REST:SCARB2:SLC7A1:SMPD1:SRPK2:ST3GAL4:ST6GAL1:ST6GALNAC4:STAU1:TASOR:TMEM39A:TOP2B:TRIM11:TRIM13:TRIM62:UBP1:USP6NL:UVRAG:VAPA:VAPB:VCP:VPS37A:VPS4A:WWP1:ZC3HAV1
GO:0010717	regulation of epithelial to mesenchymal transition	15	40	0.00270484	0.0378517	CLASP2:DAG1:ENG:FERMT2:FOXA1:GATA3:HPN:MTOR:POFUT2:PTK2:SPRED2:SPRY1:TIAM1:TRIM62:WWTR1
GO:0002287	alpha-beta T cell activation involved in immune response	12	29	0.00273512	0.0378517	GATA3:JUNB:MTOR:NFKBIZ:PRKCZ:PTGER4:RC3H2:RELB:RIPK2:SEMA4A:SOCS5:STAT3
GO:0002293	alpha-beta T cell differentiation involved in immune response	12	29	0.00273512	0.0378517	GATA3:JUNB:MTOR:NFKBIZ:PRKCZ:PTGER4:RC3H2:RELB:RIPK2:SEMA4A:SOCS5:STAT3
GO:0002294	CD4-positive, alpha-beta T cell differentiation involved in immune response	12	29	0.00273512	0.0378517	GATA3:JUNB:MTOR:NFKBIZ:PRKCZ:PTGER4:RC3H2:RELB:RIPK2:SEMA4A:SOCS5:STAT3
GO:0003281	ventricular septum development	12	29	0.00273512	0.0378517	AP2B1:BMPR2:CITED2:CNTRL:EGLN1:GATA3:LMO4:NPRL3:NSD2:ROBO1:SOX4:SUFU
GO:0042093	T-helper cell differentiation	12	29	0.00273512	0.0378517	GATA3:JUNB:MTOR:NFKBIZ:PRKCZ:PTGER4:RC3H2:RELB:RIPK2:SEMA4A:SOCS5:STAT3
GO:0051345	positive regulation of hydrolase activity	67	271	0.00281258	0.0388012	AKIRIN2:ANG:ANP32B:APAF1:ARAP2:ARHGEF16:ASAP1:ATP2A3:BBC3:CRADD:CRKL:DAP:DVL2:DVL3:ECT2:EGFR:EVI5:FERMT2:FGFR1:FIS1:GSK3B:HSPD1:ITGA6:JAK2:LPAR1:LPAR2:MMUT:MTOR:NET1:NF1:NR1H2:PERP:PLAA:PPP1R12A:PPP1R15A:PPP1R15B:PRKCD:PRKCZ:PRR7:PSMD14:RALGAPB:RANGAP1:RAP1GDS1:RASA1:REST:RHOA:RHOC:RHOG:RIPK2:ROBO1:ROCK1:S100A10:SNX13:SNX9:STAT3:SVBP:SYK:TBC1D1:TBC1D2:TBC1D25:TBC1D30:TBC1D4:TBC1D9:TIAM1:USP6NL:VC…
GO:0003279	cardiac septum development	16	44	0.00284875	0.0390777	AP2B1:BMPR2:CITED2:CNTRL:EGLN1:ENG:GATA3:GATA6:LMO4:MKS1:NPRL3:NSD2:PARVA:ROBO1:SOX4:SUFU
GO:0048732	gland development	51	196	0.00285044	0.0390777	AR:AREG:ASXL1:AURKA:CDH1:CDKN1B:CEBPB:CITED2:CLDN1:COBL:CRKL:DAG1:E2F7:EGFR:ELK1:FASN:FKBP4:FOXA1:GATA3:GATA6:HIF1A:HK2:HPN:JAK2:JUN:LATS1:LMO4:LRP5:MAP2K1:MAPK1:MET:NF1:NTN4:PAM:PCK2:PDGFA:POLB:PTPN3:RARG:RB1CC1:RELA:ROBO1:RTN4:SLC29A2:SRC:SRD5A1:TGFA:THRA:TNFAIP3:TYMS:VEGFA
GO:0001764	neuron migration	22	68	0.00290686	0.0396037	ASPM:AUTS2:CEP85L:CRKL:CXCL12:FGFR1:FZD3:GAS6:GATA3:MARK2:NDE1:NIPBL:NR2F2:PAFAH1B1:PLAA:RAC1:RHOA:SEMA6A:STAT3:TOP2B:USP9X:VEGFA
GO:0032147	activation of protein kinase activity	22	68	0.00290686	0.0396037	ADNP:ADRA2A:ANG:AREG:ECT2:EGFR:GAS6:GPRC5C:JAK2:MAP2K1:MARK2:MTOR:OSBPL8:PDGFB:PRKCD:PRKCZ:SRC:STRADB:TAOK2:TGFA:VEGFA:WNK1
GO:0001816	cytokine production	69	281	0.00294087	0.0399431	ADRA2A:AKIRIN2:ANXA4:APPL1:ARFGEF2:ATF4:ATG5:CD24:CD74:CD81:CEBPB:CHUK:CPTP:CSK:DHX33:ELF1:FZD5:GAS6:GATA3:GATA6:HDAC7:HIF1A:HK1:HSPD1:IL17RC:IL6ST:ITCH:ITGAV:JAK2:KLF4:MAP2K3:MAPK14:MCOLN2:MYD88:NFAT5:NFATC1:NFATC2:NFATC3:NLRX1:NPTN:OTUD7B:PIK3CD:PLD3:POLR3D:PRKCZ:PTGER4:PTPRS:RAC1:REL:RELA:RELB:RIPK2:RPS6KA4:SETD4:SOCS5:SPHK1:SRC:STAT3:SYK:TLR5:TNFAIP3:TRAF3:TRIL:TRPM4:UBE2J1:YY1:ZC3HAV1:ZNF580…
GO:0034284	response to monosaccharide	27	89	0.00295129	0.0399608	ADRA2A:ANO1:C2CD2L:CDK16:CDKN1B:ERN1:FOXO3:GAS6:GLUL:HIF1A:LIN28A:LRP5:MEN1:NKX2-2:NR1D1:PCK2:PDK3:PFKL:PPP3CB:RHOA:RMI1:SIDT2:SLC39A14:SLC9B2:SOX4:STX4:TRPM4
GO:0048659	smooth muscle cell proliferation	21	64	0.00296217	0.0399847	ANG:BMPR2:CDKN1B:DNMT1:ERN1:FOXJ2:GNAI3:JAK2:JUN:MEF2D:MYD88:NF1:PDGFB:POLDIP2:RHOA:SF1:SRC:TNFAIP3:TPM1:TRIB1:XRCC5
GO:0010720	positive regulation of cell development	35	124	0.00306314	0.041133	ADNP:ASPM:AURKA:BMPR2:CALR:CARMIL1:CRKL:CXCL12:DAG1:DBN1:EEF2K:FERMT2:FLNA:FZD3:HIF1A:IL6ST:MAP2K1:MECP2:MTOR:NKX2-2:NPTN:PAFAH1B1:PLXNB3:RAC1:RAC3:RHEB:ROBO1:S100A10:SLC9B2:SPEN:TIAM1:TRIB1:TWF2:VEGFA:XRCC5
GO:0031333	negative regulation of protein-containing complex assembly	26	85	0.00308282	0.041133	ARFGEF1:CARMIL1:CLDN7:CPTP:DYRK1A:FKBP4:FLII:GSK3B:IMPACT:LCMT1:LMO4:PFN1:PFN2:PPM1A:PRKCD:PRKCZ:PTGER4:RDX:SPTAN1:SRC:SSH1:SSH2:THRA:TMOD2:TWF2:ZNF827
GO:0050767	regulation of neurogenesis	43	160	0.00310008	0.041133	ADNP:ASPM:BMPR2:CDH1:CXCL12:DAG1:DBN1:EEF2K:FZD3:HIF1A:IFRD1:IL6ST:LIN28A:MAP2K1:MECP2:MTOR:NF1:NKX2-2:NPTN:NR1D1:PAFAH1B1:PLXNB3:PTPRS:REST:RHEB:RNF10:ROBO1:RTN4:RYK:S100A10:SEMA3F:SEMA4A:SEMA4B:SEMA6A:SPEN:TIAM1:TRIM11:TWF2:ULK2:VEGFA:XRCC5:YAP1:YTHDF2
GO:0050890	cognition	32	111	0.00315813	0.041731	ADNP:ATP8A1:CAMK2N1:CEBPB:CHMP2B:DDHD2:DGCR2:EGFR:EIF2AK4:GM2A:HIF1A:MAPK1:MECP2:METTL23:NF1:NIPBL:NPTN:PAFAH1B1:PDE8B:PPP3CB:PRKCZ:RIC8A:SETD5:SHANK2:SLC1A4:SRC:ST3GAL4:TACO1:THRA:TMOD2:TTC8:VLDLR
GO:0003018	vascular process in circulatory system	25	81	0.00321172	0.0423118	ACTA2:ADRA2A:ATG5:ATP2A3:ATP2B4:ATP8A1:BMPR2:DDAH1:FERMT2:RAP1GDS1:RHOA:ROCK1:SCNN1B:SLC19A1:SLC1A4:SLC29A2:SLC38A1:SLC5A3:SLC7A1:SRC:TJP1:TJP2:TRPM4:VEGFA:YES1
GO:1901699	cellular response to nitrogen compound	75	311	0.00328357	0.0431288	ACTB:AHR:ANO1:AP3S1:APPL1:ATF4:ATP2B4:BAIAP2L1:CACNA2D1:CCND3:CDH1:CDK4:CEBPB:CPEB4:CRKL:CSK:DENND4C:DNMT1:EEF2K:EGFR:FBP1:FDX1:FLNA:FOXO1:FOXO3:GAB1:GNAI3:GSK3B:HDAC5:IMPACT:INPP5K:INSIG1:IRS1:JAK2:JUN:JUP:KLF11:KLF3:MAPK1:MEN1:MTOR:MYO5A:NFE2L2:OSBPL8:PCK2:PNPLA3:PRKCD:PRKCZ:PTK2:PTPN1:PTPRA:RAB10:RAB15:RANGAP1:RAP1GDS1:RELA:RIPK2:ROCK1:SCNN1B:SIK2:SLC29A2:SLC39A14:SNX5:SORBS1:SRC:SRD5A1:SSH1:S…
GO:0033692	cellular polysaccharide biosynthetic process	11	26	0.00331974	0.0432158	B3GNT2:B3GNT3:B3GNT4:CSGALNACT2:GBE1:GSK3B:INPP5K:IRS1:NR1D1:PTGES3:SORBS1
GO:0034332	adherens junction organization	11	26	0.00331974	0.0432158	ACTB:CDH1:CSK:DSP:FERMT2:PAK2:RDX:SRC:TJP1:VCL:VEGFA
GO:0140467	integrated stress response signaling	11	26	0.00331974	0.0432158	ATF4:CEBPB:CREBZF:EIF2AK4:IMPACT:JUN:JUNB:NFE2L2:PPP1R15A:PPP1R15B:PTPN1
GO:1902533	positive regulation of intracellular signal transduction	105	458	0.00333518	0.0432719	ACTA2:ADRA2A:AGO3:AJUBA:AR:AUTS2:BBC3:CALR:CD24:CD74:CD81:CDCA8:CHUK:CRKL:CSK:DDX5:DHX33:DVL2:DVL3:ECT2:EGFR:ENG:ERN1:FERMT2:FGFR1:FIS1:FKBP1A:FLNA:FZD5:GAS6:GATA3:IFIT5:IGFBP4:IKBKB:IL20RA:ITGAV:JAK2:JUN:LIN28A:LPAR1:MAP2K1:MAP2K3:MAP3K20:MAP4K2:MET:MIB2:MINK1:MLST8:MTDH:MYD88:NACC2:NEK6:NELFE:NET1:NFAT5:NPTN:OSBPL8:PDE8A:PDGFA:PDGFB:PIK3CD:PPM1A:PPP3CB:PRKCZ:PRXL2C:PTK2:PTPN1:PUM1:RAC1:RB1CC1:R…
GO:0001736	establishment of planar polarity	14	37	0.00337337	0.0432719	DVL2:DVL3:EXOC5:FZD3:MED12:MKS1:PAFAH1B1:PRICKLE2:RAC1:RHOA:RYK:SMURF2:TIAM1:TTC8
GO:0001938	positive regulation of endothelial cell proliferation	14	37	0.00337337	0.0432719	ANG:BMPR2:CXCL12:FGFR1:HIF1A:JUN:NF1:PDGFB:PIK3CD:PLCG1:PLXNB3:STAT3:VEGFA:ZNF580
GO:0007164	establishment of tissue polarity	14	37	0.00337337	0.0432719	DVL2:DVL3:EXOC5:FZD3:MED12:MKS1:PAFAH1B1:PRICKLE2:RAC1:RHOA:RYK:SMURF2:TIAM1:TTC8
GO:0043297	apical junction assembly	14	37	0.00337337	0.0432719	CLDN1:CLDN7:ECT2:ESAM:FZD5:GRHL2:IKBKB:MICALL2:PAK2:RHOA:RHOC:ROCK1:TJP1:VCL
GO:0051046	regulation of secretion	59	235	0.0033917	0.0433801	AACS:ADRA2A:ANG:ANO1:AP1G1:ARFIP1:ATG5:ATP2A2:C2CD2L:CD74:CDK16:CLASP2:CRY1:CXCL12:DNAJC1:FOXO1:GLUD1:GLUL:GSK3B:HADH:HIF1A:IRS1:JAK2:LAMP1:LLGL2:LRP5:MYO6:NF1:NR1D1:NR1H2:PAM:PARD6A:PCK2:PFKL:PFN2:POFUT2:PPP3CB:PTGER3:RAB10:RAB15:RAB26:RAB27B:RALA:RAP1GDS1:REST:RHBDF2:S100A10:SIDT2:SLC30A1:SLC8B1:SLC9B2:SOX4:STX4:SYK:TCIRG1:TRPM4:VPS4A:WNK1:ZP3
GO:0010817	regulation of hormone levels	45	170	0.00345158	0.0438818	AACS:ADRA2A:ANO1:ATP1A1:C2CD2L:CAMK2G:CDK16:CPE:CPQ:CRY1:DGAT2:DISP1:FDX1:FOXA1:FOXO1:GATA3:GLUD1:GLUL:H6PD:HADH:HIF1A:HPN:IRS1:JAK2:LRP5:NR1D1:PCK2:PDE8B:PFKL:PNPLA2:PPP3CB:PRMT3:REST:SCNN1B:SIDT2:SLC39A14:SLC8B1:SLC9B2:SOX4:SRD5A1:STARD3:STX4:TCIRG1:TIPARP:TRPM4
GO:0031349	positive regulation of defense response	30	103	0.00353843	0.0444788	AKIRIN2:AP1G1:CAMK2N1:CD81:CEBPB:FEM1A:IKBKB:IL6ST:JAK2:LAMP1:LRSAM1:NECTIN2:NFKBIA:NFKBIZ:OPTN:OSMR:PAK2:PARP9:POLR3D:PTGER3:PTGER4:RIPK2:SETD4:SFPQ:SRC:SYK:TRIM41:TRIM62:XRCC5:ZP3
GO:0060537	muscle tissue development	41	152	0.00355698	0.0444857	ATG5:CALR:CFL2:CITED2:CSRP1:CXADR:DDX5:DIPK2A:DSP:EGLN1:EMD:ENG:FHL2:FKBP1A:FOXN2:GATA6:HNRNPU:HOMER1:IFRD1:IRX3:LUC7L:MAFF:MAPK14:MEF2D:MTOR:NEBL:NF1:NLN:NPRL3:NR1D2:NR2F2:PPP3CB:PRKAR1A:RHOA:TIPARP:TPM1:VEGFA:YAP1:YBX3:YY1:ZFAND5
GO:0010927	cellular component assembly involved in morphogenesis	15	41	0.0035694	0.0444857	CFL2:CLASP2:CSRP1:DAG1:FLII:GNPAT:ITGB4:MFSD14A:MTMR2:NEBL:NECTIN2:PAFAH1B1:PRKAR1A:TMOD2:TPM1
GO:0043535	regulation of blood vessel endothelial cell migration	15	41	0.0035694	0.0444857	ATP2B4:FGFR1:HDAC5:HDAC7:HIF1A:JUP:KLF4:MAP2K3:MECP2:NF1:NFE2L2:PDGFB:PLCG1:RHOA:VEGFA
GO:0009135	purine nucleoside diphosphate metabolic process	21	65	0.00365074	0.0449882	AK4:AK9:ALDOA:EIF6:ENTPD2:FBP1:GALK1:GUK1:HIF1A:HK1:HK2:LDHA:MLST8:MTOR:NUDT18:NUDT9:PFKL:PGM1:PRXL2C:STAT3:TJP2
GO:0009179	purine ribonucleoside diphosphate metabolic process	21	65	0.00365074	0.0449882	AK4:AK9:ALDOA:EIF6:ENTPD2:FBP1:GALK1:GUK1:HIF1A:HK1:HK2:LDHA:MLST8:MTOR:NUDT18:NUDT9:PFKL:PGM1:PRXL2C:STAT3:TJP2
GO:0048660	regulation of smooth muscle cell proliferation	20	61	0.00372352	0.0450002	ANG:BMPR2:CDKN1B:DNMT1:ERN1:FOXJ2:GNAI3:JAK2:JUN:MEF2D:MYD88:NF1:PDGFB:RHOA:SF1:SRC:TNFAIP3:TPM1:TRIB1:XRCC5
GO:0071407	cellular response to organic cyclic compound	63	255	0.0037628	0.0452726	ACTB:AHR:AR:ATF4:ATP1A1:ATP2B4:CALR:CDH1:CDK4:CDKN1B:CEBPB:CNOT1:CRY1:DAG1:DDX5:DNMT1:EEF2K:EGFR:ELK1:FBP1:FBXO32:FDX1:FKBP4:FLNA:FOXA1:FOXO3:GDAP1:GNAI1:GNAI3:GSK3B:HNRNPU:IMPACT:INPP5K:INSIG1:JAK2:JUP:KLF9:LATS1:LRP6:MAPK1:NR1D1:PADI2:PAK2:PAQR8:PCK2:PDGFB:PLPP1:PNPLA3:PTGES3:REST:RHOA:RWDD1:SCNN1B:SKP2:SRC:SRD5A1:SSH1:TIPARP:TRIM24:TRPM4:UBR5:YAP1:ZFP36L2
GO:0035270	endocrine system development	17	49	0.0037667	0.0452726	CDH1:CDK6:CITED2:CRKL:GATA3:GATA6:GSK3B:MAP2K1:MAPK1:MEN1:NF1:NKX2-2:RHEB:SIDT2:SOX4:SRD5A1:THRA
GO:0008088	axo-dendritic transport	18	53	0.00378865	0.0452883	AP3D1:AP3S1:ARL8B:ARMCX3:BLOC1S2:BORCS5:FBXW11:HIF1A:HNRNPU:KIF1B:KIF1C:KIF5B:KLC3:PAFAH1B1:RAB27B:SFPQ:STAU1:WASF1
GO:1901655	cellular response to ketone	18	53	0.00378865	0.0452883	AHR:AR:CDK4:ELK1:FBP1:FBXO32:FDX1:FOXO3:GAS6:GNAI1:JAK2:KLF9:PCK2:PTGER4:RWDD1:SCNN1B:SRC:SRD5A1
GO:0032024	positive regulation of insulin secretion	12	30	0.00382466	0.0455945	AACS:ANO1:C2CD2L:GLUD1:GLUL:HIF1A:JAK2:PCK2:PPP3CB:SOX4:STX4:TRPM4
GO:0048863	stem cell differentiation	31	108	0.00390334	0.0464064	CDK6:CITED2:FOXA1:GATA6:GATAD2A:GATAD2B:GSK3B:HIF1A:HNRNPU:ITCH:LIN28A:LRP6:MAPK1:MAPK14:MTA1:MTCH2:NFE2L2:PUM1:PUS7:RBBP4:REST:SEMA3F:SEMA4A:SEMA4B:SEMA6A:STAT3:TACSTD2:XRCC5:YAP1:YTHDF2:ZFP36L2
GO:0007264	small GTPase mediated signal transduction	65	265	0.00393318	0.0466348	ADRA2A:ARFGAP1:ARFGEF1:ARFGEF2:ARHGAP17:ARHGAP33:ARHGEF12:ARHGEF17:AUTS2:CDC42EP1:CDC42EP3:CDC42EP4:CHML:CRKL:CYTH2:CYTH3:DENND4C:DNMT1:ECT2:FAM13B:FBP1:FBXO8:GBF1:GPSM2:INF2:ITGAV:ITSN1:JUN:KPNB1:LPAR1:MAPKAPK5:MET:NET1:NF1:NKIRAS1:PPP2CB:RAB15:RAB35:RAB4A:RAB6C:RAC1:RAC3:RALA:RALGAPB:RAP2B:RASA1:RDX:RGS19:RHEB:RHOA:RHOBTB3:RHOC:RHOD:RHOG:ROBO1:ROCK1:RRAS2:RUFY1:SIAH2:SPRY1:SRC:STAMBP:TIAM1:WASF…
GO:1902905	positive regulation of supramolecular fiber organization	28	95	0.00394564	0.0466564	BAIAP2L1:CARMIL1:CDC42EP1:CDC42EP3:CDC42EP4:CDKN1B:CFL2:EVL:FCHSD2:FERMT2:LPAR1:MECP2:MET:MLST8:MTOR:PDE4DIP:PFN1:PFN2:RAC1:RHOA:RHOC:S100A10:SNX9:SORBS3:TPM1:VASP:WASF1:WASL
GO:1903039	positive regulation of leukocyte cell-cell adhesion	27	91	0.00415742	0.0490285	ACTB:AP3D1:CD24:CD74:CD81:CSK:DHPS:FOXO3:GATA3:HSPD1:IL6ST:JAK2:NFAT5:NFKBIZ:PRKCZ:RELA:RHOA:RIPK2:SKAP1:SLC7A1:SOCS5:SOX4:SRC:ST3GAL4:SYK:YES1:ZP3
GO:0051651	maintenance of location in cell	32	113	0.00426877	0.0502067	AP3D1:ASPM:ATG5:CALR:CIZ1:DBN1:FKBP1A:FLNA:FTH1:FTL:GAA:GM2A:GPAA1:GPSM2:HK1:HK2:HNRNPU:INSIG1:KDELR2:KDELR3:MCOLN1:MCOLN2:PAFAH1B1:PLCG1:RANGAP1:RER1:SLC8B1:SUN2:SUPT7L:TWF2:UVRAG:VPS13A
GO:1902904	negative regulation of supramolecular fiber organization	26	87	0.00437307	0.0512958	ARFGEF1:CARMIL1:CLASP2:CORO1B:DYRK1A:FKBP4:FLII:HDGFL3:INPP5K:MET:MID1IP1:PAK2:PFN1:PFN2:PPFIA1:PRKCD:RDX:RHPN2:SPTAN1:SSH1:SSH2:TACSTD2:TAOK1:TJP1:TMOD2:TWF2
GO:0030865	cortical cytoskeleton organization	14	38	0.00447398	0.0523396	CALR:ECT2:IKBKB:LLGL2:PAFAH1B1:RAC1:RAC3:RHOA:RHOBTB3:RHOC:RHOD:RHOG:ROCK1:VPS4A
GO:0098657	import into cell	25	83	0.0045909	0.0535645	ACTB:ATP1A1:ATP2B4:CACNA2D1:ISCU:LRRC8E:LRSAM1:NEURL1B:PPP3CB:SCNN1B:SLC19A1:SLC1A4:SLC27A2:SLC29A2:SLC30A1:SLC38A1:SLC39A14:SLC39A6:SLC39A8:SLC46A1:SLC5A3:SLC7A1:SYNGR3:TRPM4:WNK1
GO:0002286	T cell activation involved in immune response	15	42	0.00464765	0.0536559	CD74:CD81:EIF2AK4:GATA3:JUNB:MTOR:NFKBIZ:PRKCZ:PTGER4:RC3H2:RELB:RIPK2:SEMA4A:SOCS5:STAT3
GO:0034109	homotypic cell-cell adhesion	15	42	0.00464765	0.0536559	ACTB:CSRP1:CXADR:DSP:FLNA:IL6ST:JAK2:JUP:MYH9:PRKCD:RAP2B:RDX:SYK:TJP2:VCL
GO:0051897	positive regulation of protein kinase B signaling	15	42	0.00464765	0.0536559	EGFR:ENG:FERMT2:FGFR1:GAS6:GATA3:LIN28A:MET:MTDH:OSBPL8:PDGFA:PIK3CD:PTK2:RTN4:SRC
GO:0055123	digestive system development	15	42	0.00464765	0.0536559	C1GALT1:COBL:CRKL:EGFR:EPB41L5:FZD5:GATA6:HIF1A:IL6ST:NIPBL:NKX2-2:PTK6:SRC:TYMS:YAP1
GO:0099536	synaptic signaling	56	224	0.0046691	0.0537621	ADNP:ADRA2A:AKAP7:ATF4:ATP2A2:CACNB3:CDH1:CLSTN1:CRKL:DAG1:DBN1:DGKE:DLGAP4:DNAJC5:DTNB:EGLN1:EIF2AK4:FCHSD2:GLUL:GSK3B:HOMER1:JAK2:KIF1B:KIF5B:LRP6:MAPK1:MECP2:MINK1:MTMR2:NCDN:NF1:NPTN:PAFAH1B1:PFN2:PPP3CB:PRKCZ:PRR7:PTPRA:RAB26:RAC3:RELA:RNF10:SHANK2:SLC1A4:SLC30A1:SLC38A1:SRC:STAU1:STX3:STX4:SYPL1:TMOD2:USP14:USP46:YWHAG:ZDHHC3
GO:0016049	cell growth	60	243	0.00468225	0.0537723	ADNP:ALCAM:AURKA:AUTS2:BMPR2:BTG1:CDH1:CDKN1B:CLSTN1:COBL:CRKL:CXCL12:CXCL16:DBN1:DPYSL2:EBAG9:EGFR:EIF2AK4:EIF4G1:EPB41L5:FBP1:GSK3B:HPN:IFRD1:IGFBP4:IMPACT:INO80:ITCH:JADE1:MEAF6:MLST8:MTOR:NEDD4L:NET1:PAFAH1B1:PLAA:PPP3CB:PRKCZ:PTPRS:RAPH1:RARG:RHOA:RTN4:RYK:SEMA3F:SEMA4A:SEMA4B:SEMA6A:SFN:SPAG9:SPHK1:TAOK2:TWF2:ULK2:USP9X:VCL:VEGFA:WASF1:YAP1:YY1
GO:0046632	alpha-beta T cell differentiation	16	46	0.00474191	0.0540314	AP3D1:GATA3:JUNB:MTOR:NFKBIZ:PRKCZ:PRR7:PTGER4:RC3H2:RELB:RHOA:RIPK2:SEMA4A:SOCS5:STAT3:SYK
GO:0048640	negative regulation of developmental growth	16	46	0.00474191	0.0540314	CDH1:CDKN1B:CITED2:CXADR:IFRD1:PTPRS:RAI1:RTN4:RYK:SEMA3F:SEMA4A:SEMA4B:SEMA6A:SPAG9:ULK2:YY1
GO:0035304	regulation of protein dephosphorylation	18	54	0.00474855	0.0540314	BOD1:CNEP1R1:FKBP1A:GSK3B:IKBKB:JAK2:MASTL:MTOR:PPP1R12A:PPP1R15A:PPP1R15B:PPP1R16A:PPP2R5D:PPP6R1:PPP6R2:PRKCD:ROCK1:SMPD1
GO:1902414	protein localization to cell junction	17	50	0.00477129	0.054087	ACTB:CLSTN1:DAG1:DSP:FERMT2:HOMER1:KIF5B:PAK2:PRKCZ:RAB11A:RAB27B:STAU1:STX3:TJP1:TJP2:VCL:ZDHHC7
GO:0010563	negative regulation of phosphorus metabolic process	55	220	0.00502275	0.0566447	AJUBA:BOD1:CAMK2N1:CDKN1B:CEP85:CRKL:CSK:DUSP1:DUSP16:EIF4G1:ENG:FBP1:FIS1:FKBP1A:GSK3B:HIPK3:HNRNPU:IKBKB:IMPACT:INPP5F:INPP5K:JUN:LATS1:LATS2:LRP5:LRP6:MASTL:MEN1:NF1:NR2F2:PAK2:PARD6A:PDGFA:PDGFB:PPP1R15A:PPP1R15B:PRKAR1A:PRKCD:PRKCZ:PTK6:PTPN1:PTPN13:ROCK1:RUBCN:SFN:SMPD1:SOCS5:SPAG9:SPRED2:SPRY1:STAT3:TNFAIP3:TRIB1:WWTR1:YWHAG
GO:0045936	negative regulation of phosphate metabolic process	55	220	0.00502275	0.0566447	AJUBA:BOD1:CAMK2N1:CDKN1B:CEP85:CRKL:CSK:DUSP1:DUSP16:EIF4G1:ENG:FBP1:FIS1:FKBP1A:GSK3B:HIPK3:HNRNPU:IKBKB:IMPACT:INPP5F:INPP5K:JUN:LATS1:LATS2:LRP5:LRP6:MASTL:MEN1:NF1:NR2F2:PAK2:PARD6A:PDGFA:PDGFB:PPP1R15A:PPP1R15B:PRKAR1A:PRKCD:PRKCZ:PTK6:PTPN1:PTPN13:ROCK1:RUBCN:SFN:SMPD1:SOCS5:SPAG9:SPRED2:SPRY1:STAT3:TNFAIP3:TRIB1:WWTR1:YWHAG
GO:0051301	cell division	104	459	0.00507331	0.0570683	AHCTF1:ANXA11:ARL8B:ASPM:AURKA:BOD1:CCND3:CCNF:CDC16:CDCA8:CDK4:CDK6:CENPS:CEP63:CHMP1A:CHMP2B:CHMP3:CLASP2:CLTC:CNTRL:CNTROB:CSNK1A1:DR1:DSN1:E2F7:ECT2:EML4:EVI5:EXOC5:GNAI1:GNAI3:GPSM2:HAUS4:HNRNPU:INO80:INTS13:KIF11:KLHL42:LATS1:LATS2:LLGL2:LRRCC1:MAPRE3:MASTL:MCMBP:MYH9:NDE1:NEK1:NEK4:NEK6:PAFAH1B1:PARD6A:PARD6B:PDGFA:PDGFB:PDS5A:PELO:PHF13:PIK3R4:PLK4:POGZ:POLDIP2:PPP2R2D:RAB10:RAB11A:RAB35:…
GO:0007423	sensory organ development	52	206	0.00509701	0.0571882	ANP32B:ATF4:ATG5:ATP2B4:BMPR2:CDKN1B:CITED2:DVL2:EGFR:FZD3:FZD5:GATA3:GRHL2:HIF1A:HPN:IFT27:INSIG1:JUN:KLF4:LRIG1:LRP10:LRP5:MAPK1:MDM1:MITF:MKS1:MYCL:MYO6:NF1:NIPBL:PAFAH1B1:PBX3:PDGFA:PDZD7:PLAAT3:RARG:RCN1:SCAPER:SLC25A25:SMCHD1:SMG9:SPRED2:SPRY1:STAT3:TCIRG1:TENT2:TGIF2:TTC8:VEGFA:WHRN:YY1:ZHX2
GO:0019058	viral life cycle	46	178	0.00511969	0.0572961	ARL8B:ATG5:CD74:CD81:CHMP1A:CHMP2B:CHMP3:CLDN1:CTBP1:CXADR:DAG1:EGFR:EIF2AK4:FAM111A:GAS6:IFIT5:INPP5K:ITCH:ITGAV:LAMP1:LRSAM1:LY6E:MVB12B:NECTIN2:NUP153:PABPC1:PCBP2:SCARB2:SLC7A1:SMPD1:SRPK2:STAU1:TASOR:TMEM39A:TOP2B:TRIM11:TRIM62:USP6NL:UVRAG:VAPA:VAPB:VCP:VPS37A:VPS4A:WWP1:ZC3HAV1
GO:0070372	regulation of ERK1 and ERK2 cascade	26	88	0.00517144	0.0575846	ACTA2:CD74:CRKL:CSK:DUSP4:EGFR:FERMT2:GAS6:JUN:MAP2K1:NELFE:NPTN:PDE8A:PDGFA:PDGFB:PRKCZ:PRXL2C:PTPN1:RIPK2:SEMA6A:SPRED2:SPRY1:SRC:STYX:SYK:YWHAZ
GO:0046903	secretion	89	385	0.00521292	0.0575846	AACS:ADRA2A:ANG:ANO1:AP1G1:ARFGEF1:ARFGEF2:ARFIP1:ARHGAP17:ARL8B:ATG5:ATP2A2:C2CD2L:CAMK2G:CD74:CDK16:CLASP2:CPE:CRY1:CXCL12:DNAJC1:DNAJC5:ENG:EXOC5:FOXO1:GATA3:GLUD1:GLUL:GSK3B:HADH:HIF1A:HK2:IRS1:ITSN1:JAK2:LAMP1:LLGL2:LRP5:MECP2:MYH9:MYO6:NF1:NR1D1:NR1H2:PAFAH1B1:PAM:PARD6A:PCK2:PDIA4:PFKL:PFN2:PIK3CD:POFUT2:PPP3CB:PTGER3:RAB10:RAB11A:RAB15:RAB26:RAB27B:RABEPK:RALA:RAP1GDS1:REST:RHBDF2:S100A10…
GO:0002292	T cell differentiation involved in immune response	12	31	0.00523735	0.0575846	GATA3:JUNB:MTOR:NFKBIZ:PRKCZ:PTGER4:RC3H2:RELB:RIPK2:SEMA4A:SOCS5:STAT3
GO:0006023	aminoglycan biosynthetic process	12	31	0.00523735	0.0575846	AP2A1:B3GNT2:B3GNT3:B3GNT4:CHPF:CHPF2:CHST11:CHST12:CLTC:CSGALNACT2:PDGFB:ST3GAL4
GO:0006024	glycosaminoglycan biosynthetic process	12	31	0.00523735	0.0575846	AP2A1:B3GNT2:B3GNT3:B3GNT4:CHPF:CHPF2:CHST11:CHST12:CLTC:CSGALNACT2:PDGFB:ST3GAL4
GO:0035773	insulin secretion involved in cellular response to glucose stimulus	12	31	0.00523735	0.0575846	ADRA2A:ANO1:C2CD2L:CDK16:HIF1A:LRP5:NR1D1:PPP3CB:SIDT2:SLC9B2:STX4:TRPM4
GO:0061337	cardiac conduction	12	31	0.00523735	0.0575846	ATP1A1:ATP2A2:ATP2A3:ATP2B4:CACNA2D1:CXADR:DSP:FLNA:IRX3:JUP:TMEM65:TRPM4
GO:0007389	pattern specification process	42	160	0.00542111	0.0593077	AR:AURKA:BCOR:BMPR2:CFAP53:CITED2:COBL:CRAMP1:CRKL:DISP1:DVL2:ENG:EPB41L5:ETS2:FOXA1:FZD5:HIF1A:HOXC4:IRX3:LDB1:LRP5:LRP6:MED12:MICAL2:MKS1:NKX2-2:NR2F2:OFD1:PBX3:PSKH1:RARG:ROBO1:SEMA3F:SETDB2:SIM2:SPRY1:STIL:SUFU:TASOR:TMEM107:TTC8:YY1
GO:0050808	synapse organization	42	160	0.00542111	0.0593077	ACTB:ACTN1:ADNP:CACNB3:CDH1:CLSTN1:CRKL:DAG1:DBN1:EEF2K:EGLN1:EIF4G1:FLNA:FZD5:GNPAT:HOMER1:LRRN1:MAPK14:MECP2:MTMR2:NPTN:PAFAH1B1:PFN1:PFN2:PPFIA1:PRMT3:PTPRS:RAB29:RER1:REST:RHOA:RYK:SDF4:SEMA3F:SEMA4A:SETD5:SHANK2:STAU1:VCP:WASF1:WASL:YWHAZ
GO:0044057	regulation of system process	45	174	0.00550333	0.0600575	ADRA2A:ATP1A1:ATP2A2:ATP2A3:ATP2B4:BMPR2:CACNA2D1:CAMK2G:CRY1:CXADR:DAG1:DLGAP4:DSP:EPAS1:FBXO32:FLNA:FOXO1:FOXO3:GAA:GAS6:HOMER1:IL6ST:INPP5K:IRX3:JAK2:JUP:MECP2:MTMR2:NR1H2:PBX3:PDGFB:PPP1R12B:PRKCZ:PTGER3:RHOA:RNF10:ROCK1:SPHK1:SRC:THRA:TMEM65:TPM1:TRPM4:WNK1:YY1
GO:0050878	regulation of body fluid levels	40	151	0.00554371	0.0601289	ACTB:ADRA2A:ALOXE3:ANO1:ATG5:CLDN1:CSRP1:DGKE:ENTPD2:FLNA:GAS6:HIF1A:HK2:IL6ST:INPP5K:JAK2:KLF4:MAPK14:MET:MYH9:MYO5B:NFE2L2:NR1H2:PABPC4:PAM:PDGFA:PDGFB:PRKCD:PROS1:RAP2B:SCNN1B:SERPING1:SFN:SLC29A2:SRC:ST3GAL4:SYK:VCL:VEGFA:WNK1
GO:0035019	somatic stem cell population maintenance	13	35	0.00560965	0.0604657	KLF4:LDB1:LRP5:MED12:NIPBL:REST:RIF1:SOX4:STAT3:TAF6L:YAP1:ZFP36L2:ZHX2
GO:0070252	actin-mediated cell contraction	13	35	0.00560965	0.0604657	ACTA2:ATP1A1:ATP2A2:CACNA2D1:DSP:EPB41L5:FLNA:JUP:NEDD4L:PARVA:ROCK1:TPM1:TRPM4
GO:0050852	T cell receptor signaling pathway	19	59	0.00577181	0.0617584	CACNB3:CD81:CRKL:CSK:ELF1:GATA3:IKBKB:MAPK1:NECTIN2:NFKBIZ:PIK3CD:PLCG1:RAB29:RBCK1:RC3H2:RELA:RIPK2:SKAP1:WNK1
GO:0150116	regulation of cell-substrate junction organization	14	39	0.00584787	0.0624199	CLASP2:EPB41L5:FERMT2:LDB1:POLDIP2:PTK2:PTPRA:RAC1:RHOA:ROCK1:S100A10:SRC:VCL:VEGFA
GO:0051960	regulation of nervous system development	47	184	0.00593665	0.0628108	ADNP:ASPM:BMPR2:CDH1:CLSTN1:CXCL12:DAG1:DBN1:EEF2K:FZD3:HIF1A:IFRD1:IL6ST:LIN28A:LRRN1:MAP2K1:MECP2:MTMR2:MTOR:NF1:NKX2-2:NPTN:NR1D1:PAFAH1B1:PLXNB3:PTPRS:RARG:REST:RHEB:RNF10:ROBO1:RTN4:RYK:S100A10:SEMA3F:SEMA4A:SEMA4B:SEMA6A:SPEN:TIAM1:TRIM11:TWF2:ULK2:VEGFA:XRCC5:YAP1:YTHDF2
GO:0001892	embryonic placenta development	15	43	0.00597597	0.0628108	CEBPB:CITED2:E2F7:EGFR:EGLN1:EPAS1:FZD5:GRHL2:HIF1A:JUNB:MAP2K1:MAPK1:NR2F2:PDGFB:PLK4
GO:0002821	positive regulation of adaptive immune response	17	51	0.00598471	0.0628108	AKIRIN2:CD81:EIF2AK4:FZD5:GATA3:HSPD1:IL6ST:JAK2:NECTIN2:NFKBIZ:NSD2:PRKCZ:RIF1:RIPK2:SKAP1:STX7:ZP3
GO:0006493	protein O-linked glycosylation	17	51	0.00598471	0.0628108	B3GALNT2:B3GNT2:B3GNT3:B3GNT4:C1GALT1:OGA:POFUT2:POGLUT2:POMT2:RXYLT1:SLC35C1:ST3GAL4:ST6GAL1:ST6GALNAC4:TET1:TMTC2:TMTC3
GO:0030168	platelet activation	17	51	0.00598471	0.0628108	ACTB:ADRA2A:CSRP1:DGKE:ENTPD2:FLNA:IL6ST:JAK2:MAPK14:MYH9:PDGFA:PDGFB:PRKCD:RAP2B:SRC:SYK:VCL
GO:0043534	blood vessel endothelial cell migration	17	51	0.00598471	0.0628108	ATP2B4:FGFR1:HDAC5:HDAC7:HIF1A:JUP:KLF4:MAP2K3:MECP2:MYH9:NF1:NFE2L2:PDGFB:PLCG1:RHOA:ROBO1:VEGFA
GO:0050728	negative regulation of inflammatory response	17	51	0.00598471	0.0628108	FEM1A:GATA3:KLF4:MAPK14:NLRX1:NR1D1:NR1D2:OTULIN:PLCG1:PRKCD:PTGER4:RHBDF2:SOCS5:SRC:SYK:TNFAIP3:YES1
GO:0009306	protein secretion	42	161	0.00609447	0.063507	AACS:ADRA2A:ANG:ANO1:AP1G1:ARFIP1:C2CD2L:CAMK2G:CDK16:DNAJC1:FOXO1:GLUD1:GLUL:HADH:HIF1A:IRS1:JAK2:LLGL2:LRP5:NR1D1:NR1H2:PAFAH1B1:PAM:PARD6A:PCK2:PDIA4:PFKL:PPP3CB:RAB10:RAB15:RAP1GDS1:REST:RHBDF2:SIDT2:SLC8B1:SLC9B2:SOX4:STX4:SVBP:TANGO2:TCIRG1:TRPM4
GO:0035592	establishment of protein localization to extracellular region	42	161	0.00609447	0.063507	AACS:ADRA2A:ANG:ANO1:AP1G1:ARFIP1:C2CD2L:CAMK2G:CDK16:DNAJC1:FOXO1:GLUD1:GLUL:HADH:HIF1A:IRS1:JAK2:LLGL2:LRP5:NR1D1:NR1H2:PAFAH1B1:PAM:PARD6A:PCK2:PDIA4:PFKL:PPP3CB:RAB10:RAB15:RAP1GDS1:REST:RHBDF2:SIDT2:SLC8B1:SLC9B2:SOX4:STX4:SVBP:TANGO2:TCIRG1:TRPM4
GO:0071692	protein localization to extracellular region	42	161	0.00609447	0.063507	AACS:ADRA2A:ANG:ANO1:AP1G1:ARFIP1:C2CD2L:CAMK2G:CDK16:DNAJC1:FOXO1:GLUD1:GLUL:HADH:HIF1A:IRS1:JAK2:LLGL2:LRP5:NR1D1:NR1H2:PAFAH1B1:PAM:PARD6A:PCK2:PDIA4:PFKL:PPP3CB:RAB10:RAB15:RAP1GDS1:REST:RHBDF2:SIDT2:SLC8B1:SLC9B2:SOX4:STX4:SVBP:TANGO2:TCIRG1:TRPM4
GO:0030595	leukocyte chemotaxis	22	72	0.0062869	0.0645916	CALR:CD74:CXADR:CXCL12:CXCL16:DUSP1:GAS6:GBF1:HSD3B7:IL17RC:MAPK1:PADI2:PDGFB:PIK3CD:PTK2:RAC1:SLC8B1:SYK:TRPM4:VEGFA:WNK1:ZNF580
GO:0050851	antigen receptor-mediated signaling pathway	22	72	0.0062869	0.0645916	CACNB3:CD81:CRKL:CSK:ELF1:GATA3:IKBKB:MAPK1:NECTIN2:NFATC2:NFKBIZ:PIK3CD:PLCG1:RAB29:RBCK1:RC3H2:RELA:RIPK2:SKAP1:SPG21:SYK:WNK1
GO:0019216	regulation of lipid metabolic process	43	166	0.00635972	0.0651871	ABCA3:ADRA2A:ATP1A1:CD74:CD81:CDK4:CNEP1R1:CTDNEP1:DGAT2:EIF6:ELOVL5:FAM3A:H6PD:INSIG1:IRS1:LPGAT1:MID1IP1:MLST8:MTMR2:MTMR4:MTOR:NR1D1:NR1D2:NR1H2:OPA3:PDE8B:PDGFA:PDGFB:PDK3:PIK3R4:PLPP1:PNPLA2:PRKCD:PRMT3:PTK2:REST:RUBCN:SF1:SORBS1:SPHK1:SRC:THRA:WDTC1
GO:0019318	hexose metabolic process	36	134	0.00648469	0.0663131	ALDOA:ATF4:CRY1:DGAT2:FAM3A:FBP1:FOXO1:FUT1:G6PC3:GAA:GALK1:H6PD:HK1:HK2:IGFBP4:IRS1:LCMT1:LRP5:MAN2A2:MAPK14:MDH2:NLN:PCK2:PDK3:PFKFB3:PFKL:PGM1:PMM1:POFUT2:SLC25A1:SLC25A13:SLC39A14:SORBS1:SRC:WDR5:WDTC1
GO:0035329	hippo signaling	11	28	0.00651481	0.0664662	AJUBA:LATS1:LATS2:MAP2K3:MAPK14:MARK3:SHANK2:SRC:TEAD3:WWTR1:YAP1
GO:0002252	immune effector process	54	218	0.00658831	0.0670601	AHR:AP1G1:APPL1:ARL8B:ATG5:CD74:CD81:DNASE1:EIF2AK4:FZD5:GATA3:GBF1:HK1:HSPD1:JUNB:KIF5B:LAMP1:MSH6:MTOR:MYD88:NECTIN2:NFKBIZ:NLRX1:NSD2:PHF14:PIK3CD:PPP3CB:PRDX1:PRKCD:PRKCZ:PTGER4:PTK2:RC3H2:RELB:RIF1:RIPK2:RNF168:RNF8:SBNO2:SCNN1B:SEMA4A:SERPING1:SOCS5:SRC:STAT3:STX4:STX7:SYK:TCIRG1:TRIL:TRPM4:UBE2J1:YES1:ZP3
GO:0002764	immune response-regulating signaling pathway	44	171	0.00661777	0.067204	APPL1:CACNB3:CD24:CD81:CRKL:CSK:ELF1:GATA3:HSPD1:IKBKB:ITCH:MAPK1:MYD88:NECTIN2:NFATC2:NFKBIA:NFKBIZ:NLRX1:NR1D1:OTULIN:PAK2:PIK3CD:PLCG1:PRKCD:PTK2:PTPRS:PUM1:RAB29:RBCK1:RC3H2:RELA:RIPK2:RTN4:SEC14L1:SKAP1:SPG21:SRC:SYK:TLR5:TNFAIP3:TRAF3:TRIL:WNK1:YES1
GO:0003012	muscle system process	39	148	0.00671601	0.0674615	ACTA2:ADRA2A:ALDOA:ATP1A1:ATP2A2:ATP2B4:CACNA2D1:CALD1:CAMK2G:CAMTA2:DAG1:DSP:EMD:FBXO32:FLNA:FOXO1:FOXO3:GAA:GATA6:HOMER1:IL6ST:INPP5F:JUP:MAP2K3:MTOR:NEDD4L:PAK2:PPP1R12B:PTGER3:RAP1GDS1:RHOA:ROCK1:SCNN1B:SLMAP:SPHK1:TMOD2:TPM1:TRPM4:YY1
GO:0120035	regulation of plasma membrane bounded cell projection organization	72	305	0.00677327	0.067512	ADNP:ATF1:ATG5:AUTS2:BMPR2:CAMK2G:CARMIL1:CDC42EP1:CDC42EP3:CDC42EP4:CDH1:CEP120:CNTROB:COBL:CORO1B:CRKL:CXCL12:DBN1:EEF2K:EVL:FKBP4:FLNA:GATA3:GSK3B:HOMER1:IFRD1:INPP5F:ITGA6:KLF4:LPAR1:MAP2K1:MARK2:MTOR:MYO10:NEDD4L:NFE2L2:NPTN:PAFAH1B1:PAK2:PFN1:PFN2:PLXNB3:PODXL:PPP2R5B:PRKCD:PTK6:PTPRS:RAB29:RAC1:RALA:RDX:RHOA:RHOG:ROBO1:RTN4:RTN4IP1:RYK:SCARB2:SEMA3F:SEMA4A:SEMA4B:SEMA6A:SRC:TACSTD2:TBC1D30…
GO:0035148	tube formation	24	81	0.00678659	0.067512	APAF1:CITED2:COBL:DVL2:DVL3:FZD3:GATA3:GRHL2:HIF1A:IRX3:LMO4:MED12:MKS1:PFN1:PIK3CD:PODXL:RALA:RARG:SOX4:STIL:SUFU:VASP:VEGFA:YWHAZ
GO:0045165	cell fate commitment	24	81	0.00678659	0.067512	AR:EPAS1:ETS2:FOXA1:GATA3:GATA6:GATAD2A:GATAD2B:IFRD1:KLF4:LATS1:LATS2:LMO4:MITF:MTA1:MTOR:NKX2-2:NR2F2:RAB10:RBBP4:RHOA:STAT3:SUFU:TEAD3
GO:0045185	maintenance of protein location	20	64	0.00681771	0.0675153	CIZ1:DBN1:FAF1:FLNA:GPAA1:HK1:HK2:HNRNPU:INSIG1:KDELR2:KDELR3:LATS1:NFKBIA:RANGAP1:RER1:SUFU:SUN2:SUPT7L:TWF2:VPS13A
GO:1903076	regulation of protein localization to plasma membrane	20	64	0.00681771	0.0675153	ACTB:APPL1:AR:ARHGEF16:ATP2B4:CLTC:CSK:EGFR:KIF5B:LYPLA1:PPFIA1:RER1:RHOG:SORBS1:STX3:STX4:STX7:TMBIM1:VPS4A:ZDHHC7
GO:0046879	hormone secretion	29	103	0.00690438	0.0676239	AACS:ADRA2A:ANO1:C2CD2L:CAMK2G:CDK16:CPE:CRY1:FOXO1:GATA3:GLUD1:GLUL:HADH:HIF1A:IRS1:JAK2:LRP5:NR1D1:PCK2:PFKL:PPP3CB:REST:SIDT2:SLC8B1:SLC9B2:SOX4:STX4:TCIRG1:TRPM4
GO:0051146	striated muscle cell differentiation	29	103	0.00690438	0.0676239	ADAMTS15:ATG5:CALR:CD81:CFL2:CSRP1:CXADR:FHL2:FLII:GATA6:HDAC5:HNRNPU:HOMER1:IRX3:MAPK14:MTOR:MYH9:NEBL:NFATC2:NLN:PIEZO1:PLD3:PPP3CB:PRKAR1A:SPAG9:TMOD2:TPM1:VEGFA:YY1
GO:0070507	regulation of microtubule cytoskeleton organization	29	103	0.00690438	0.0676239	CDKN1B:CHMP1A:CHMP2B:CHMP3:CLASP2:CLTC:DYRK1A:FKBP4:GBA2:GNAI1:GPSM2:GSK3B:HDGFL3:HNRNPU:MAPRE3:MARK2:MECP2:MET:MID1IP1:MPDZ:PAFAH1B1:PATJ:PDE4DIP:RAC1:RHOA:ROCK1:STIL:TAOK1:TRIM36
GO:0097305	response to alcohol	29	103	0.00690438	0.0676239	AHR:CDH1:CDK4:CLDN1:CLDN7:DAG1:DMAP1:EIF4G1:FBP1:FDX1:FOXO3:GATA3:GNAI1:H6PD:JUP:KLF9:LRP6:MYD88:POLB:PSMD14:PTGER4:RGS19:RHOA:SCNN1B:SDF4:ST6GAL1:TP53INP1:TYMS:USP46
GO:0031344	regulation of cell projection organization	74	315	0.00690574	0.0676239	ADNP:ATF1:ATG5:AUTS2:BMPR2:CAMK2G:CARMIL1:CDC42EP1:CDC42EP3:CDC42EP4:CDH1:CEP120:CNTROB:COBL:CORO1B:CRKL:CXCL12:DBN1:DVL2:DVL3:EEF2K:EVL:FKBP4:FLNA:GATA3:GSK3B:HOMER1:IFRD1:INPP5F:ITGA6:KLF4:LPAR1:MAP2K1:MARK2:MTOR:MYO10:NEDD4L:NFE2L2:NPTN:PAFAH1B1:PAK2:PFN1:PFN2:PLXNB3:PODXL:PPP2R5B:PRKCD:PTK6:PTPRS:RAB29:RAC1:RALA:RDX:RHOA:RHOG:ROBO1:RTN4:RTN4IP1:RYK:SCARB2:SEMA3F:SEMA4A:SEMA4B:SEMA6A:SRC:TACST…
GO:0071559	response to transforming growth factor beta	33	121	0.00700241	0.0681556	APAF1:APPL1:ARID4B:CHST11:CITED2:CLDN1:CRKL:ENG:EPB41L5:FERMT2:FKBP1A:JUN:LATS1:LATS2:MEN1:MTMR4:NFATC1:PAK2:PDGFA:PPM1A:PTK2:RBBP4:ROCK1:SMURF2:SPRED2:SPRY1:SRC:STAT3:TET1:USP9X:VEPH1:YES1:ZFP36L2
GO:0051223	regulation of protein transport	68	286	0.00703494	0.0681556	AACS:ADRA2A:ANG:ANO1:ANP32B:ARFIP1:BBC3:C2CD2L:CD81:CDH1:CDK16:CSK:DMAP1:DNAJC1:ECT2:EMD:FIS1:FLNA:FOXO1:FZD5:GAS6:GLUD1:GLUL:GSK3B:HADH:HIF1A:ICE1:INPP5K:INSIG1:IRS1:JAK2:JUP:LLGL2:LRP5:LYPLA1:MAPK14:MICALL2:NF1:NR1D1:NR1H2:PAM:PARD6A:PCK2:PFKL:PPM1A:PPP3CB:PRKCD:PRKCZ:PTPN1:RAB29:RANGAP1:RAP1GDS1:REST:RHBDF2:SFN:SH3GLB1:SIDT2:SLC8B1:SLC9B2:SOX4:SRC:SREBF2:STX4:SUFU:TCIRG1:TRPM4:UBE2J1:UBR5
GO:0002831	regulation of response to biotic stimulus	40	153	0.00703773	0.0681556	AHR:AKIRIN2:AP1G1:APPL1:ATG5:CCDC92:EIF2AK4:FAM3A:GATA6:HSPD1:IKBKB:ITCH:LAMP1:LRSAM1:NECTIN2:NFE2L2:NLRX1:NR1H2:OPTN:PAK2:PARP9:PCBP2:POLR3D:PTPN1:PUM1:RIPK2:SEC14L1:SERPING1:SFPQ:SRC:SYK:TNFAIP3:TRAF3:TRAFD1:TRIB1:TRIM41:TRIM62:XRCC5:YTHDF2:ZDHHC1
GO:0042692	muscle cell differentiation	40	153	0.00703773	0.0681556	ACTN1:ADAMTS15:AKIRIN2:ATG5:ATP2A2:BMPR2:CALR:CD81:CFL2:CSRP1:CXADR:DNMT1:ENG:FHL2:FLII:GATA6:HDAC5:HNRNPU:HOMER1:IFRD1:IRX3:MAPK14:MECP2:MTOR:MYH9:NEBL:NFATC1:NFATC2:NFATC3:NLN:PDGFB:PIEZO1:PLD3:PPP3CB:PRKAR1A:SPAG9:TMOD2:TPM1:VEGFA:YY1
GO:0031400	negative regulation of protein modification process	70	296	0.00719818	0.0695559	ATG5:ATP2B4:BAG2:BCOR:BOD1:CAMK2N1:CDKN1B:CEP85:CRKL:CRY1:CTBP1:DNMT1:DNMT3B:DUSP1:DUSP16:EIF4G1:ENG:FKBP1A:GSK3B:HIPK3:HMG20A:IKBKB:IMPACT:INPP5F:INPP5K:IVNS1ABP:JUN:LATS1:LATS2:LRP5:LRP6:MASTL:MEN1:NCOA7:NF1:NR2F2:PAK2:PARD6A:PINX1:PLAA:PPP1R15A:PPP1R15B:PRKAR1A:PRKCD:PRKCZ:PRMT3:PRR7:PTK6:PTPN1:PTPN13:RELA:ROCK1:SET:SFN:SMPD1:SOCS5:SOX4:SPAG9:SPOPL:SPRED2:SPRY1:SVBP:TINF2:TNFAIP3:TRIB1:UBR5:UB…
GO:0046626	regulation of insulin receptor signaling pathway	13	36	0.00736497	0.0707005	BAIAP2L1:CCND3:CDK4:INPP5K:IRS1:OSBPL8:PRKCD:PRKCZ:PTPN1:SIK2:SNX5:SORBS1:SRC
GO:0072676	lymphocyte migration	13	36	0.00736497	0.0707005	CRKL:CXCL12:CXCL16:GAS6:GATA3:HSD3B7:LRCH1:PADI2:PIK3CD:RHOA:SLC8B1:WASL:WNK1
GO:0120192	tight junction assembly	13	36	0.00736497	0.0707005	CLDN1:CLDN7:ECT2:ESAM:FZD5:GRHL2:IKBKB:MICALL2:MPDZ:PAK2:PATJ:ROCK1:TJP1
GO:0050921	positive regulation of chemotaxis	17	52	0.00743691	0.0712352	BMPR2:CALR:CD74:CXCL12:FGFR1:GAS6:LPAR1:MAPK1:MET:PDGFB:PTK2:RAC1:STX3:STX4:VEGFA:WNK1:ZNF580
GO:0002263	cell activation involved in immune response	32	117	0.0074952	0.0716371	AP1G1:CD74:CD81:DNASE1:EIF2AK4:GATA3:GBF1:HSPD1:JUNB:LAMP1:MSH6:MTOR:MYD88:NFKBIZ:NSD2:PHF14:PIK3CD:PRKCZ:PTGER4:RC3H2:RELB:RIF1:RIPK2:RNF168:RNF8:SBNO2:SCNN1B:SEMA4A:SOCS5:STAT3:STX4:SYK
GO:0001936	regulation of endothelial cell proliferation	16	48	0.00755165	0.0718713	ANG:BMPR2:CXCL12:FGFR1:FUT1:HIF1A:JUN:NF1:NR2F2:PDGFB:PIK3CD:PLCG1:PLXNB3:STAT3:VEGFA:ZNF580
GO:0051129	negative regulation of cellular component organization	92	405	0.00755247	0.0718713	AR:ARFGEF1:ATXN2:AURKAIP1:CARMIL1:CCNF:CDCA8:CDH1:CLASP2:CLDN7:CORO1B:CPTP:DUSP1:DYRK1A:EVL:FKBP4:FLII:FLNA:GSK3B:HDGFL3:HNRNPU:IFRD1:IKBKB:IMPACT:INPP5F:INPP5K:ITGAV:LCMT1:LMO4:LPAR1:LRSAM1:MDM1:MET:MID1IP1:MTMR2:NR1H2:PAFAH1B1:PAK2:PFN1:PFN2:PHF8:PINX1:PLXNB3:PPFIA1:PPIF:PPM1A:PRKCD:PRKCZ:PTGER4:PTPRS:RAB29:RAC1:RAD21:RAD50:RDX:RHOA:RHPN2:ROCK1:RTN4:RUBCN:RYK:SACS:SCAF4:SCAF8:SEMA3F:SEMA4A:SEMA…
GO:0035710	CD4-positive, alpha-beta T cell activation	15	44	0.00759349	0.0719495	CD81:GATA3:ITCH:JUNB:MTOR:NFKBIZ:PRKCZ:PTGER4:RC3H2:RELB:RIPK2:SEMA4A:SOCS5:STAT3:TCIRG1
GO:0045446	endothelial cell differentiation	15	44	0.00759349	0.0719495	BMPR2:BTG1:CLDN1:FASN:FOXJ2:IKBKB:MET:MYD88:NR2F2:RDX:ROCK1:TJP1:TJP2:VCL:VEGFA
GO:0006006	glucose metabolic process	29	104	0.00797377	0.0753899	ATF4:CRY1:DGAT2:FAM3A:FBP1:FOXO1:G6PC3:GAA:H6PD:HK1:HK2:IGFBP4:IRS1:LCMT1:LRP5:MAPK14:MDH2:NLN:PCK2:PDK3:PFKL:PGM1:SLC25A1:SLC25A13:SLC39A14:SORBS1:SRC:WDR5:WDTC1
GO:1904375	regulation of protein localization to cell periphery	24	82	0.00800183	0.0754925	ACTB:APPL1:AR:ARHGEF16:ATP2B4:CLTC:CSK:DAG1:EGFR:GNAI1:GPSM2:KIF5B:LYPLA1:PPFIA1:PRKCZ:RER1:RHOG:SORBS1:STX3:STX4:STX7:TMBIM1:VPS4A:ZDHHC7
GO:0071674	mononuclear cell migration	19	61	0.00856495	0.0799456	CALR:CRKL:CXCL12:CXCL16:DUSP1:GAS6:GATA3:HSD3B7:LRCH1:MAPK1:PADI2:PDGFB:PIK3CD:PTK2:RHOA:SLC8B1:TRPM4:WASL:WNK1
GO:0045087	innate immune response	73	313	0.00868095	0.0808563	AKIRIN2:ANG:AP1G1:APPL1:ARL8B:ATG5:CCDC92:CD74:CDC42EP4:CHUK:CLDN1:CNPY3:CXCL16:FAM3A:FBXO9:GATA3:HK1:IFIT5:IFNAR2:IKBKB:ITCH:JAK2:KIF5B:LAMP1:MAP4K2:MCOLN2:MYD88:N4BP3:NECTIN2:NFE2L2:NLRX1:NR1H2:OPTN:OTULIN:PAK2:PARP9:PCBP2:PIK3CD:POLR3D:POLR3H:PRDX1:PTK2:PTK6:PTPN1:REL:RELA:RELB:RIPK2:SEC14L1:SERPING1:SFPQ:SKP2:SMPD1:SRC:SRPK2:STX4:SYK:TLR5:TNFAIP3:TRAF3:TRAFD1:TRIL:TRIM11:TRIM13:TRIM41:TRIM62:…
GO:0002709	regulation of T cell mediated immunity	11	29	0.00882462	0.0818469	AHR:CD81:FZD5:GATA3:HSPD1:NECTIN2:PPP3CB:PRKCZ:STX7:TRPM4:ZP3
GO:0060291	long-term synaptic potentiation	11	29	0.00882462	0.0818469	EIF2AK4:GSK3B:MAPK1:MECP2:NF1:NPTN:PRKCZ:SHANK2:STAU1:STX3:STX4
GO:0035303	regulation of dephosphorylation	22	74	0.00891942	0.0825517	BOD1:CNEP1R1:FKBP1A:GSK3B:IKBKB:INPP5K:JAK2:MASTL:MTMR2:MTMR4:MTOR:PPP1R12A:PPP1R15A:PPP1R15B:PPP1R16A:PPP2R5D:PPP6R1:PPP6R2:PRKCD:ROCK1:SMPD1:SRC
GO:0002366	leukocyte activation involved in immune response	31	114	0.00917199	0.0843933	AP1G1:CD74:CD81:DNASE1:EIF2AK4:GATA3:HSPD1:JUNB:LAMP1:MSH6:MTOR:MYD88:NFKBIZ:NSD2:PHF14:PIK3CD:PRKCZ:PTGER4:RC3H2:RELB:RIF1:RIPK2:RNF168:RNF8:SBNO2:SCNN1B:SEMA4A:SOCS5:STAT3:STX4:SYK
GO:0007623	circadian rhythm	29	105	0.00917611	0.0843933	AHCY:AHR:ATF4:CRY1:CSNK1D:DBP:DYRK1A:FBXL3:FBXW11:GSK3B:HEBP1:HNRNPU:HOMER1:KLF9:MTA1:MTOR:NOCT:NR1D1:NR1D2:OPN3:RAI1:RELB:SFPQ:SIAH2:SRD5A1:TOP1:TYMS:USP2:USP9X
GO:0009914	hormone transport	29	105	0.00917611	0.0843933	AACS:ADRA2A:ANO1:C2CD2L:CAMK2G:CDK16:CPE:CRY1:FOXO1:GATA3:GLUD1:GLUL:HADH:HIF1A:IRS1:JAK2:LRP5:NR1D1:PCK2:PFKL:PPP3CB:REST:SIDT2:SLC8B1:SLC9B2:SOX4:STX4:TCIRG1:TRPM4
GO:0045665	negative regulation of neuron differentiation	12	33	0.00928524	0.0848632	ASPM:CALR:EIF2AK4:FOXO3:GSK3B:HMG20A:IRX3:NKX2-2:REST:RHOA:SPAG9:ZHX2
GO:0098659	inorganic cation import across plasma membrane	12	33	0.00928524	0.0848632	ATP1A1:ATP2B4:CACNA2D1:ISCU:PPP3CB:SCNN1B:SLC30A1:SLC39A14:SLC39A6:SLC39A8:TRPM4:WNK1
GO:0099587	inorganic ion import across plasma membrane	12	33	0.00928524	0.0848632	ATP1A1:ATP2B4:CACNA2D1:ISCU:PPP3CB:SCNN1B:SLC30A1:SLC39A14:SLC39A6:SLC39A8:TRPM4:WNK1
GO:0002285	lymphocyte activation involved in immune response	24	83	0.00938933	0.0856362	AP1G1:CD74:CD81:EIF2AK4:GATA3:HSPD1:JUNB:LAMP1:MSH6:MTOR:NFKBIZ:NSD2:PHF14:PRKCZ:PTGER4:RC3H2:RELB:RIF1:RIPK2:RNF168:RNF8:SEMA4A:SOCS5:STAT3
GO:0001817	regulation of cytokine production	65	275	0.00948044	0.0862878	ADRA2A:AKIRIN2:ANXA4:APPL1:ARFGEF2:ATF4:ATG5:CD24:CD74:CD81:CEBPB:CHUK:CPTP:CSK:DHX33:ELF1:FZD5:GAS6:GATA3:GATA6:HDAC7:HIF1A:HK1:HSPD1:IL17RC:IL6ST:ITCH:ITGAV:JAK2:KLF4:MAP2K3:MAPK14:MCOLN2:MYD88:NLRX1:NPTN:OTUD7B:PIK3CD:PLD3:POLR3D:PRKCZ:PTGER4:PTPRS:RAC1:REL:RELA:RELB:RIPK2:RPS6KA4:SETD4:SOCS5:SPHK1:SRC:STAT3:SYK:TLR5:TNFAIP3:TRAF3:TRIL:TRPM4:UBE2J1:YY1:ZC3HAV1:ZNF580:ZP3
GO:0009064	glutamine family amino acid metabolic process	13	37	0.00952709	0.0864719	ALDH18A1:ASL:ATP2B4:DDAH1:DGLUCY:GLUD1:GLUL:GMPS:MECP2:PYCR2:RIMKLB:SLC38A1:SLC39A8
GO:0008217	regulation of blood pressure	15	45	0.00954177	0.0864719	ACTA2:AR:ATP1A1:BMPR2:DDAH1:GAS6:LRP5:MECP2:NR2F2:PDGFB:PLCB3:RHOA:SCNN1B:TPM1:WNK1
GO:0050727	regulation of inflammatory response	34	128	0.00959554	0.0864719	AREL1:CAMK2N1:CD81:CEBPB:DNASE1:FEM1A:GATA3:IL6ST:JAK2:KLF4:MAPK14:MYD88:NFKBIA:NFKBIZ:NLRX1:NR1D1:NR1D2:OSMR:OTULIN:PLCG1:PRKCD:PTGER3:PTGER4:RELA:RHBDF2:SBNO2:SETD4:SOCS5:SPHK1:SRC:SYK:TNFAIP3:YES1:ZP3
GO:0030316	osteoclast differentiation	14	41	0.00959923	0.0864719	CD81:CEBPB:JUNB:MAPK14:MITF:MTOR:NF1:PAFAH1B1:PRXL2A:SBNO2:SLC9B2:SNX10:SRC:TCIRG1
GO:0035637	multicellular organismal signaling	14	41	0.00959923	0.0864719	ATP1A1:ATP2A2:ATP2A3:ATP2B4:CACNA2D1:CXADR:DSP:FLNA:IRX3:JUP:MTOR:PAFAH1B1:TMEM65:TRPM4
GO:0032940	secretion by cell	78	339	0.00964404	0.0866976	AACS:ADRA2A:ANG:ANO1:AP1G1:ARFGEF1:ARFGEF2:ARFIP1:ARHGAP17:ARL8B:ATP2A2:C2CD2L:CAMK2G:CDK16:CLASP2:CPE:CRY1:CXCL12:DNAJC1:DNAJC5:ENG:EXOC5:FOXO1:GATA3:GLUD1:GLUL:GSK3B:HADH:HIF1A:IRS1:ITSN1:JAK2:LAMP1:LLGL2:LRP5:MECP2:MYH9:NF1:NR1D1:NR1H2:PAFAH1B1:PAM:PARD6A:PCK2:PDIA4:PFKL:PFN2:PIK3CD:PPP3CB:RAB10:RAB11A:RAB15:RAB26:RAB27B:RABEPK:RALA:RAP1GDS1:REST:RHBDF2:S100A10:SCRN1:SDF4:SIDT2:SLC30A1:SLC8B1:…
GO:0071560	cellular response to transforming growth factor beta stimulus	32	119	0.0097472	0.0874458	APAF1:APPL1:ARID4B:CHST11:CITED2:CLDN1:CRKL:ENG:EPB41L5:FERMT2:FKBP1A:JUN:LATS1:LATS2:MEN1:MTMR4:NFATC1:PAK2:PDGFA:PPM1A:PTK2:RBBP4:SMURF2:SPRED2:SPRY1:SRC:STAT3:TET1:USP9X:VEPH1:YES1:ZFP36L2
GO:0002822	regulation of adaptive immune response based on somatic recombination of immune receptors built from immunoglobulin superfamily domains	20	66	0.00985891	0.0874622	AHR:CD81:FZD5:GATA3:HSPD1:JAK2:JUNB:NECTIN2:NFKBIZ:NSD2:PPP3CB:PRKCZ:RC3H2:RIF1:RIPK2:SOCS5:STX7:TNFAIP3:TRPM4:ZP3
GO:0008286	insulin receptor signaling pathway	20	66	0.00985891	0.0874622	AP3S1:APPL1:BAIAP2L1:CCND3:CDK4:FOXO1:GAB1:GSK3B:INPP5K:IRS1:OSBPL8:PRKCD:PRKCZ:PTPN1:PTPRA:SIK2:SLC39A14:SNX5:SORBS1:SRC
GO:0045834	positive regulation of lipid metabolic process	20	66	0.00985891	0.0874622	CD74:CD81:CNEP1R1:CTDNEP1:DGAT2:ELOVL5:IRS1:LPGAT1:MID1IP1:MLST8:MTOR:NR1D1:NR1H2:PDGFB:PIK3R4:PNPLA2:PRKCD:PTK2:SORBS1:SRC
GO:0055001	muscle cell development	20	66	0.00985891	0.0874622	ACTN1:ATG5:ATP2A2:CFL2:CSRP1:CXADR:ENG:FHL2:FLII:HNRNPU:HOMER1:MTOR:NEBL:NFATC2:PPP3CB:PRKAR1A:TMOD2:TPM1:VEGFA:YY1
GO:1903530	regulation of secretion by cell	53	218	0.0103577	0.0903361	AACS:ADRA2A:ANG:ANO1:AP1G1:ARFIP1:ATP2A2:C2CD2L:CDK16:CLASP2:CRY1:CXCL12:DNAJC1:FOXO1:GLUD1:GLUL:GSK3B:HADH:HIF1A:IRS1:JAK2:LAMP1:LLGL2:LRP5:NF1:NR1D1:NR1H2:PAM:PARD6A:PCK2:PFKL:PFN2:PPP3CB:RAB10:RAB15:RAB26:RAB27B:RALA:RAP1GDS1:REST:RHBDF2:S100A10:SIDT2:SLC30A1:SLC8B1:SLC9B2:SOX4:STX4:SYK:TCIRG1:TRPM4:VPS4A:ZP3
GO:0061008	hepaticobiliary system development	22	75	0.0105365	0.0917131	AURKA:CEBPB:CITED2:CLDN1:COBL:E2F7:ELK1:GATA6:HPN:JUN:MET:MKS1:NF1:NIPBL:PCK2:PTPN3:RB1CC1:RELA:SRD5A1:TGFA:TNFAIP3:TYMS
GO:0030111	regulation of Wnt signaling pathway	39	152	0.0106556	0.0925664	ASPM:ATP6V0C:CSNK1A1:CSNK1D:CSNK1G3:CTDNEP1:EGFR:EMD:FOXO1:FOXO3:GID8:GSK3B:IGFBP4:INVS:JADE1:JUP:LATS1:LATS2:MAPK14:MKS1:NFATC1:OTULIN:PPM1A:SIAH2:SMURF2:SOX4:SRC:TIAM1:TLE1:TLE3:TLE5:TLE6:TNFAIP3:TRPM4:UBR5:VCP:WNK1:WWTR1:YAP1
GO:0071901	negative regulation of protein serine/threonine kinase activity	18	58	0.0107687	0.0933643	CDKN1B:DUSP1:DUSP16:HIPK3:INPP5K:LATS1:LATS2:LRP5:LRP6:MEN1:NF1:NR2F2:PRKAR1A:PRKCD:PTPN1:SMPD1:SPRY1:TNFAIP3
GO:0001935	endothelial cell proliferation	17	54	0.0111864	0.096093	ANG:BMPR2:CXCL12:ERN1:FGFR1:FUT1:HIF1A:JUN:NF1:NR2F2:PDGFB:PIK3CD:PLCG1:PLXNB3:STAT3:VEGFA:ZNF580
GO:0002449	lymphocyte mediated immunity	26	93	0.011196	0.096093	AHR:AP1G1:ARL8B:CD74:CD81:FZD5:GATA3:HSPD1:KIF5B:LAMP1:MSH6:MYD88:NECTIN2:NSD2:PPP3CB:PRDX1:PRKCD:PRKCZ:RIF1:RNF168:RNF8:SERPING1:STX7:TCIRG1:TRPM4:ZP3
GO:0031348	negative regulation of defense response	26	93	0.011196	0.096093	ATG5:FAM3A:FEM1A:GATA3:ITCH:KLF4:MAPK14:NLRX1:NR1D1:NR1D2:NR1H2:OTULIN:PCBP2:PLCG1:PRKCD:PTGER4:RHBDF2:SEC14L1:SERPING1:SOCS5:SRC:SYK:TNFAIP3:TRAFD1:YES1:YTHDF2
GO:0071216	cellular response to biotic stimulus	26	93	0.011196	0.096093	APAF1:ATG10:CDK4:CEBPB:FZD5:GSK3B:JAK2:MAP2K3:MAPK1:MAPK14:MTDH:MUS81:MYD88:NFKBIA:NR1D1:PLAA:PPP1R15B:RELA:RHOA:RIPK2:SBNO2:SRC:SYK:TNFAIP3:TRIB1:TRIM41
GO:0001894	tissue homeostasis	30	111	0.0112149	0.096093	ABCA3:ACTB:CLDN1:CSK:CXADR:EPAS1:ESAM:HOMER1:IL20RA:LCA5:LDB1:MKS1:NCDN:NF1:NKIRAS1:PRDX1:RAC3:SLC39A8:SNX10:SRC:SYK:TCIRG1:TJP1:TJP2:TNFAIP3:VCL:VEGFA:WHRN:WWTR1:YAP1
GO:0003158	endothelium development	16	50	0.0115588	0.0978925	BMPR2:BTG1:CLDN1:FASN:FOXJ2:IKBKB:MET:MYD88:NR2F2:RDX:RHOA:ROCK1:TJP1:TJP2:VCL:VEGFA
GO:0045995	regulation of embryonic development	16	50	0.0115588	0.0978925	CLASP2:DAG1:DR1:INO80:LAMA3:NFE2L2:NIPBL:NOCT:NR2C2:PAFAH1B1:RAB14:TDG:TGIF2:TLE6:WDR5:YY1
GO:0097352	autophagosome maturation	16	50	0.0115588	0.0978925	ATG5:ATP2A2:CHMP1A:CHMP2B:CHMP3:MAP1LC3B:MCOLN1:PIK3R4:RUBCN:TBC1D25:TECPR1:TMEM39A:UVRAG:VCP:VPS33A:VPS4A
GO:0070201	regulation of establishment of protein localization	71	307	0.0116498	0.0984734	AACS:ADRA2A:ANG:ANO1:ANP32B:ARFIP1:BBC3:C2CD2L:CD81:CDH1:CDK16:CEP120:CSK:DMAP1:DNAJC1:ECT2:EMD:EPB41L5:FIS1:FLNA:FOXO1:FZD5:GAS6:GLUD1:GLUL:GSK3B:HADH:HIF1A:ICE1:INPP5K:INSIG1:IRS1:JAK2:JUP:LLGL2:LRP5:LYPLA1:MAPK14:MICALL2:NF1:NR1D1:NR1H2:NSD2:PAM:PARD6A:PCK2:PFKL:PPM1A:PPP3CB:PRKCD:PRKCZ:PTPN1:RAB29:RANGAP1:RAP1GDS1:REST:RHBDF2:SFN:SH3GLB1:SIDT2:SLC8B1:SLC9B2:SOX4:SRC:SREBF2:STX4:SUFU:TCIRG1:TR…
GO:0010633	negative regulation of epithelial cell migration	11	30	0.0117193	0.0988706	ATP2B4:EVL:HDAC5:JUP:KLF4:MECP2:NR2F2:PFN2:RHOA:SVBP:TACSTD2
GO:0051896	regulation of protein kinase B signaling	20	67	0.0117432	0.0988818	DAG1:EGFR:ENG:FERMT2:FGFR1:GAS6:GATA3:INPP5F:INPP5K:LIN28A:MET:MTDH:MTOR:OSBPL8:PDGFA:PHLDA3:PIK3CD:PTK2:RTN4:SRC
GO:0050806	positive regulation of synaptic transmission	15	46	0.0118643	0.0992981	CLSTN1:EIF2AK4:GLUL:GSK3B:KIF5B:MAPK1:MECP2:NF1:NPTN:PRKCZ:SHANK2:STAU1:STX3:STX4:ZDHHC3
GO:0050673	epithelial cell proliferation	46	186	0.0118648	0.0992981	ANG:AR:AREG:BMPR2:CDK4:CDK6:CDKN1B:CEBPB:CLDN1:CXCL12:EGFR:ERN1:FGFR1:FUT1:GATA3:GLUL:HIF1A:HPN:IGFBP4:JUN:KLF9:MAP2K1:MAPK1:MEN1:NF1:NME2:NR1D1:NR2F2:PDGFB:PIK3CD:PLCG1:PLXNB3:ROBO1:RTN4:SFN:SIDT2:SRSF6:STAT3:TACSTD2:TGFA:TINF2:TNFAIP3:TRIM24:VEGFA:YAP1:ZNF580
GO:0002253	activation of immune response	31	116	0.0118832	0.0992981	APPL1:CACNB3:CD81:CRKL:CSK:ELF1:GATA3:IKBKB:MAPK1:NECTIN2:NFATC2:NFKBIZ:PAK2:PIK3CD:PLCG1:PRKCD:PTK2:RAB29:RBCK1:RC3H2:RELA:RIPK2:SERPING1:SFPQ:SKAP1:SPG21:SRC:SYK:WNK1:XRCC5:YES1
GO:0003002	regionalization	31	116	0.0118832	0.0992981	AR:AURKA:BMPR2:CITED2:COBL:CRKL:DISP1:DVL2:EPB41L5:ETS2:FOXA1:FZD5:HOXC4:IRX3:LDB1:LRP5:LRP6:MED12:MKS1:NKX2-2:NR2F2:PBX3:RARG:ROBO1:SEMA3F:SETDB2:SPRY1:SUFU:TASOR:TMEM107:YY1
GO:0071345	cellular response to cytokine stimulus	80	352	0.0120442	0.100328	APPL1:B3GNT2:CD24:CD74:CDC42EP4:CDK4:CEBPB:CHUK:CLDN1:CRKL:CXCL12:DUSP1:FASN:FOXO3:GAS6:GATA3:GSK3B:HIF1A:HK2:HNRNPU:IFNAR2:IKBKB:IL17RC:IL20RA:IL6ST:INPP5K:JAK2:KIF5B:KLF4:LRCH1:MAPK1:MAPK14:MYD88:NFAT5:NFATC1:NFE2L2:NFKBIA:NKIRAS1:NR1D1:NR1H2:OSMR:OTULIN:PADI2:PAFAH1B1:PARP16:PARP9:PCK2:PDGFB:PMM1:PPP2CB:PTPN1:RAD23B:RARG:RELA:RHOA:RIF1:RIPK2:ROBO1:RPS6KA4:SBNO2:SNX10:SOCS5:SPHK1:SPPL2A:SRC:STA…
GO:0072595	maintenance of protein localization in organelle	12	34	0.0120563	0.100328	CIZ1:GPAA1:HK1:HK2:HNRNPU:INSIG1:KDELR2:KDELR3:RANGAP1:RER1:SUN2:SUPT7L
GO:0043242	negative regulation of protein-containing complex disassembly	14	42	0.012075	0.100328	CARMIL1:CLASP2:FLII:HDGFL3:MID1IP1:RDX:RUBCN:SCAF4:SCAF8:SPTAN1:TAOK1:TMEM39A:TMOD2:TWF2
GO:0046634	regulation of alpha-beta T cell activation	13	38	0.0121547	0.100609	AP3D1:CD81:GATA3:ITCH:JAK2:JUNB:NFKBIZ:PRKCZ:RC3H2:RHOA:RIPK2:SOCS5:SYK
GO:0046889	positive regulation of lipid biosynthetic process	13	38	0.0121547	0.100609	CD74:CNEP1R1:CTDNEP1:DGAT2:ELOVL5:LPGAT1:MID1IP1:MLST8:MTOR:NR1D1:NR1H2:PRKCD:SORBS1
GO:0048839	inner ear development	19	63	0.0123555	0.101337	ANP32B:ATG5:CDKN1B:DVL2:FZD3:GATA3:HPN:IFT27:INSIG1:LRIG1:LRP10:MKS1:MYCL:MYO6:PAFAH1B1:PDGFA:PDZD7:TTC8:WHRN
GO:0001890	placenta development	22	76	0.0123812	0.101337	ANG:BMPR2:CCNF:CDKN1B:CEBPB:CITED2:E2F7:EGFR:EGLN1:EPAS1:FZD5:GRHL2:HIF1A:JUNB:MAP2K1:MAPK1:MAPK14:MEN1:NR2F2:PDGFB:PLK4:PTK2
GO:0072175	epithelial tube formation	22	76	0.0123812	0.101337	APAF1:CITED2:COBL:DVL2:DVL3:FZD3:GATA3:GRHL2:HIF1A:IRX3:LMO4:MED12:MKS1:PFN1:PIK3CD:PODXL:RALA:RARG:SOX4:STIL:SUFU:VASP
GO:0009792	embryo development ending in birth or egg hatching	78	343	0.012868	0.104846	AKIRIN2:APAF1:AR:BCOR:BMPR2:CEBPB:CHST11:CHTOP:CITED2:CNOT1:COBL:COPS3:DBN1:DVL2:DVL3:E2F7:EGFR:EGLN1:EPAS1:EPB41L5:FGFR1:FOXA1:FZD3:FZD5:GATA3:GATA6:GRHL2:HIF1A:HOXC4:INPP5K:JUNB:KLF4:LATS1:LATS2:LMO4:LRP6:MAFF:MAP2K1:MAPK1:MBNL1:MED12:MGAT1:MKS1:MYH9:NF1:NIPBL:NR2F2:OTUD7B:PDGFB:PELO:PFN1:PLK4:POLB:RALA:RARG:RCN1:RIC8A:RTN4:SLC30A1:SLC35E2B:SMG9:SMIM14:SOX4:STIL:SUFU:TASOR:TET1:TLE6:TMEM107:USP…
GO:1905475	regulation of protein localization to membrane	28	103	0.0128964	0.104846	ACTB:APPL1:AR:ARHGEF16:ATP2B4:BBC3:CD81:CLTC:CRKL:CSK:DAG1:EGFR:FIS1:INPP5K:KIF5B:LYPLA1:PPFIA1:PRKCZ:RER1:RHOG:SLC5A3:SORBS1:STX3:STX4:STX7:TMBIM1:VPS4A:ZDHHC7
GO:0019932	second-messenger-mediated signaling	26	94	0.0129056	0.104846	ADNP:AHR:ATF1:ATP2A2:ATP2B4:DDAH1:EGFR:FHL2:FIS1:GNAI1:GSK3B:LPAR1:MCOLN1:MTOR:NFAT5:NFATC1:NFATC2:NFATC3:NUDT4:PLCG1:PPP3CB:RCAN3:SPHK1:SYK:TRPM4:VEGFA
GO:0046488	phosphatidylinositol metabolic process	26	94	0.0129056	0.104846	DGKE:EFR3A:GPAA1:INPP5E:INPP5F:INPP5K:LPGAT1:MPPE1:MTMR2:MTMR4:MTMR6:PDGFA:PDGFB:PIGF:PIGV:PIGZ:PIK3CD:PIK3R4:PLCB3:PLCD1:PLCG1:SMG1:SOCS5:SYNJ2:TMEM150A:UVRAG
GO:0140352	export from cell	81	358	0.0129316	0.104863	AACS:ABCA3:ADRA2A:ANG:ANO1:AP1G1:ARFGEF1:ARFGEF2:ARFIP1:ARHGAP17:ARL8B:ATP1A1:ATP2A2:C2CD2L:CAMK2G:CDK16:CLASP2:CPE:CRY1:CXCL12:DNAJC1:DNAJC5:ENG:EXOC5:FOXO1:GATA3:GLUD1:GLUL:GSK3B:HADH:HIF1A:IRS1:ITSN1:JAK2:LAMP1:LLGL2:LRP5:MECP2:MYH9:NF1:NR1D1:NR1H2:PAFAH1B1:PAM:PARD6A:PCK2:PDIA4:PFKL:PFN2:PIK3CD:PPP3CB:RAB10:RAB11A:RAB15:RAB26:RAB27B:RABEPK:RALA:RAP1GDS1:REST:RHBDF2:S100A10:SCRN1:SDF4:SIDT2:SL…
GO:0043967	histone H4 acetylation	18	59	0.0129625	0.104919	ACTB:ATG5:AUTS2:BRD8:CTBP1:DMAP1:EP400:EPC1:HCFC1:IWS1:JADE1:KANSL3:MEAF6:MSL2:MSL3:NAA50:USP22:WDR5
GO:0043583	ear development	21	72	0.0131307	0.106086	ANP32B:ATG5:CDKN1B:DVL2:FZD3:GATA3:HPN:IFT27:INSIG1:LRIG1:LRP10:MAPK1:MKS1:MYCL:MYO6:NIPBL:PAFAH1B1:PDGFA:PDZD7:TTC8:WHRN
GO:0032886	regulation of microtubule-based process	39	154	0.0132465	0.106824	AURKA:BORCS5:CCNF:CDKN1B:CEP120:CHMP1A:CHMP2B:CHMP3:CLASP2:CLTC:DYRK1A:FKBP4:GBA2:GNAI1:GPSM2:GSK3B:HDGFL3:HNRNPU:KLHL42:LAMP1:MAPRE3:MARK2:MDM1:MECP2:MEMO1:MET:MID1IP1:MPDZ:PAFAH1B1:PATJ:PDE4DIP:PLK4:RAB6C:RAC1:RHOA:ROCK1:STIL:TAOK1:TRIM36
GO:0070374	positive regulation of ERK1 and ERK2 cascade	17	55	0.0135518	0.109085	ACTA2:CD74:CRKL:EGFR:FERMT2:GAS6:JUN:MAP2K1:NELFE:NPTN:PDE8A:PDGFA:PDGFB:PRKCZ:PRXL2C:RIPK2:SRC
GO:0040029	epigenetic regulation of gene expression	29	108	0.0137009	0.110015	ARID4B:ATF7IP:BAHD1:CREBZF:CTBP1:DNMT1:EPC1:H3C4:HDAC5:HNRNPU:KANSL3:MECP2:MSL2:MSL3:MTA1:PADI2:PCGF5:PHF8:PPM1D:PRMT7:RIF1:SCMH1:SETDB2:SMCHD1:SUZ12:TASOR:TDG:TET1:WDR5
GO:0007159	leukocyte cell-cell adhesion	37	145	0.0137892	0.110015	ACTB:AP3D1:CD24:CD74:CD81:CEBPB:CERCAM:CSK:CXCL12:DHPS:FOXO3:GATA3:HSPD1:IL6ST:ITCH:JAK2:KLF4:NFAT5:NFKBIZ:PRKAR1A:PRKCZ:RC3H2:RELA:RHOA:RIPK2:ROCK1:SKAP1:SLC39A8:SLC7A1:SOCS5:SOX4:SRC:ST3GAL4:SYK:WNK1:YES1:ZP3
GO:0062197	cellular response to chemical stress	49	202	0.013893	0.110015	ATF4:ATG5:ATP2A2:CHUK:ECT2:EFHD1:EGFR:EPAS1:ERN1:FBP1:FOXO1:FOXO3:HIF1A:IMPACT:JAK2:JUN:LRRC8E:MAPK1:MELK:MET:MLST8:MSRA:MTOR:NCOA7:NET1:NFAT5:NFE2L2:PDE8A:PPIF:PRDX1:PRKCD:PYCR2:RELA:RELB:REST:RWDD1:SFPQ:SIGMAR1:SLC25A24:SPHK1:SRC:STAU1:STX4:TNFAIP3:TP53INP1:TPM1:XRCC5:YBX3:ZNF580
GO:0044403	biological process involved in symbiotic interaction	41	164	0.0140702	0.111218	ARL8B:CD74:CD81:CHD1:CHMP1A:CHMP2B:CHMP3:CLDN1:CXADR:DAG1:EEA1:EGFR:EIF2AK4:FASN:GAS6:HPN:HSPD1:INPP5K:ITCH:ITGAV:JAK2:JUN:LAMP1:LY6E:MYD88:NECTIN2:NUP153:PAIP1:RAB29:REST:SCARB2:SCNN1B:SLC7A1:SMPD1:SRC:TRIM11:TRIM62:UVRAG:VAPA:VPS4A:WWP1
GO:0010595	positive regulation of endothelial cell migration	16	51	0.0141069	0.111308	BMPR2:CALR:FGFR1:FUT1:GATA3:HDAC7:HIF1A:MAP2K3:MET:NFE2L2:PDGFB:PIK3CD:PLCG1:RAC1:VEGFA:ZNF580
GO:0007178	transmembrane receptor protein serine/threonine kinase signaling pathway	38	150	0.014267	0.112369	APPL1:ARID4B:BMPR2:CHST11:CITED2:DDX5:ENG:FERMT2:FKBP1A:GATA6:JAK2:JUN:LATS1:LATS2:MAPK14:MEN1:MTMR4:NCEH1:PELO:PPM1A:PTK2:RBBP4:RBPMS:RGMB:SH2B1:SMURF2:SPRED2:SPRY1:SRC:STAT3:TET1:TGIF2:TOB1:UBE2D1:UBE2O:USP9X:VEPH1:WWTR1
GO:0010975	regulation of neuron projection development	46	188	0.0143876	0.113115	ADNP:ATF1:BMPR2:CAMK2G:CDH1:COBL:CRKL:CXCL12:DBN1:EEF2K:FKBP4:FLNA:GATA3:GSK3B:IFRD1:INPP5F:ITGA6:KLF4:LPAR1:MAP2K1:MARK2:NEDD4L:NFE2L2:NPTN:PAFAH1B1:PAK2:PLXNB3:PPP2R5B:PTK6:PTPRS:RAB29:RHOA:ROBO1:RTN4:RTN4IP1:RYK:SCARB2:SEMA3F:SEMA4A:SEMA4B:SEMA6A:TIAM1:TWF2:ULK2:VEGFA:VLDLR
GO:0060047	heart contraction	22	77	0.0144751	0.1136	ATG5:ATP1A1:ATP2A2:ATP2A3:ATP2B4:CACNA2D1:CXADR:DSP:EPAS1:FLNA:GAA:GATA6:IRX3:JAK2:JUP:MAP2K3:MTOR:NEDD4L:THRA:TMEM65:TPM1:TRPM4
GO:0010035	response to inorganic substance	59	251	0.0145741	0.114015	ADNP:ANXA11:AREG:ATF1:ATF4:ATG5:ATP2B4:ATP5F1D:CALR:CDH1:CDKN1B:CHUK:CLDN1:CPNE8:D2HGDH:ECT2:EEF2K:EGFR:EGLN1:ERN1:FBP1:FOXO1:FOXO3:GSS:HIF1A:HOMER1:IMPACT:JUN:JUNB:MAPK1:MCOLN1:MET:NDRG1:NEK7:NET1:NFE2L2:PAM:PDE8A:PDGFA:PPIF:PPP1R15B:PPP2CB:PRDX1:PRKCD:RELA:SIGMAR1:SLC25A13:SLC25A24:SLC30A1:SMPD1:SPHK1:SRC:STIM1:TCIRG1:TESMIN:TNFAIP3:UROS:VCP:ZNF580
GO:0006094	gluconeogenesis	15	47	0.0146059	0.114015	ATF4:CRY1:DGAT2:FAM3A:FBP1:FOXO1:G6PC3:MDH2:NLN:PCK2:PGM1:SLC25A1:SLC25A13:SLC39A14:WDR5
GO:0046824	positive regulation of nucleocytoplasmic transport	15	47	0.0146059	0.114015	ANP32B:CDH1:DMAP1:ECT2:EMD:FLNA:GAS6:GSK3B:JAK2:JUP:MAPK14:PPM1A:PRKCD:SFN:UBR5
GO:0034446	substrate adhesion-dependent cell spreading	19	64	0.0146937	0.114496	AP1AR:ATRN:CALR:CARMIL1:CRKL:FERMT2:FLNA:ITGAV:MICALL2:NTN4:PARVA:PTK2:RAC1:RAC3:RHOA:S100A10:SRC:ST6GAL1:TACSTD2
GO:0060627	regulation of vesicle-mediated transport	61	261	0.0148334	0.114731	ADRA2A:AP1G1:APPL1:ARFGAP1:ARFIP1:ATG5:ATP2A2:ATXN2:CALR:CHMP3:CLASP2:CNN2:CSK:DNAJC5:EEF2K:GAS6:GSK3B:INPP5F:ITGAV:LAMP1:LRSAM1:LYPLA1:MAP2K1:MAPK1:MTMR2:NEDD4L:NR1H2:PFN2:PPP3CB:PTPN1:RAB10:RAB11A:RAB15:RAB26:RAB27B:RAB29:RAB4A:RAB5C:RAC1:RALA:RDX:REST:ROCK1:RUBCN:RUFY1:RUFY2:S100A10:SMAP1:SMPD1:SNX33:SPHK1:SRC:STX4:SYK:TBC1D4:UBQLN2:VAMP4:VEGFA:VPS4A:WASL:ZP3
GO:0019882	antigen processing and presentation	14	43	0.0150194	0.114731	ABCB9:AP3D1:ARL8B:ATG5:CALR:CD74:IKBKB:MARCHF8:RAB10:RAB34:RAB35:RAB4A:RAB6A:RELB
GO:0043255	regulation of carbohydrate biosynthetic process	14	43	0.0150194	0.114731	AP2A1:CLTC:CRY1:DGAT2:FAM3A:FBP1:FOXO1:GSK3B:INPP5K:IRS1:NLN:PDGFB:SORBS1:WDR5
GO:0043087	regulation of GTPase activity	44	179	0.0151645	0.115045	AJUBA:ARAP2:ARFGEF1:ARHGEF16:ASAP1:CRKL:DVL2:DVL3:ECT2:EVI5:FERMT2:GSK3B:ITGA6:LRCH1:MET:MLST8:MMUT:MTOR:NET1:NF1:PAFAH1B1:PLXNB3:POLDIP2:PTK2:RALGAPB:RANGAP1:RAP1GDS1:RASA1:RDX:RHOG:S100A10:SNX13:SNX9:SPRY1:TBC1D1:TBC1D2:TBC1D25:TBC1D30:TBC1D4:TBC1D9:TIAM1:TTC8:USP6NL:WNK1
GO:0001885	endothelial cell development	11	31	0.0152844	0.115045	CLDN1:FASN:IKBKB:MET:MYD88:RDX:ROCK1:TJP1:TJP2:VCL:VEGFA
GO:0050772	positive regulation of axonogenesis	11	31	0.0152844	0.115045	ADNP:BMPR2:CXCL12:DBN1:MAP2K1:PAFAH1B1:PLXNB3:ROBO1:TIAM1:TWF2:VEGFA
GO:0070830	bicellular tight junction assembly	11	31	0.0152844	0.115045	CLDN1:CLDN7:ECT2:ESAM:FZD5:GRHL2:IKBKB:MICALL2:PAK2:ROCK1:TJP1
GO:0120193	tight junction organization	13	39	0.0153081	0.115045	CLDN1:CLDN7:ECT2:ESAM:FZD5:GRHL2:IKBKB:MICALL2:MPDZ:PAK2:PATJ:ROCK1:TJP1
GO:0009612	response to mechanical stimulus	21	73	0.0154008	0.115045	CITED2:CNN2:CRADD:CXCL12:DAG1:ENG:HPN:JUN:JUP:MAPK14:MYD88:NFKBIA:PDZD7:PIEZO1:PTGER4:PTK2:RELA:RHOA:SRC:TLR5:WHRN
GO:0019080	viral gene expression	21	73	0.0154008	0.115045	ATG5:CHD1:CSNK1A1:EIF2AK4:GSK3B:HPN:INPP5K:JUN:MGAT1:MGAT2:PARP16:PARP9:PCBP2:REST:ST3GAL4:ST6GAL1:ST6GALNAC4:TRIM11:TRIM13:TRIM62:UBP1
GO:1903037	regulation of leukocyte cell-cell adhesion	34	132	0.0154067	0.115045	ACTB:AP3D1:CD24:CD74:CD81:CEBPB:CSK:CXCL12:DHPS:FOXO3:GATA3:HSPD1:IL6ST:ITCH:JAK2:KLF4:NFAT5:NFKBIZ:PRKAR1A:PRKCZ:RC3H2:RELA:RHOA:RIPK2:SKAP1:SLC7A1:SOCS5:SOX4:SRC:ST3GAL4:SYK:WNK1:YES1:ZP3
GO:0002793	positive regulation of peptide secretion	12	35	0.0154197	0.115045	AACS:ANO1:C2CD2L:GLUD1:GLUL:HIF1A:JAK2:PCK2:PPP3CB:SOX4:STX4:TRPM4
GO:0030837	negative regulation of actin filament polymerization	12	35	0.0154197	0.115045	ARFGEF1:CARMIL1:FLII:PFN1:PFN2:PRKCD:RDX:SPTAN1:SSH1:SSH2:TMOD2:TWF2
GO:0090277	positive regulation of peptide hormone secretion	12	35	0.0154197	0.115045	AACS:ANO1:C2CD2L:GLUD1:GLUL:HIF1A:JAK2:PCK2:PPP3CB:SOX4:STX4:TRPM4
GO:1900024	regulation of substrate adhesion-dependent cell spreading	12	35	0.0154197	0.115045	AP1AR:CALR:CARMIL1:CRKL:FERMT2:FLNA:PTK2:RAC1:RAC3:S100A10:ST6GAL1:TACSTD2
GO:1903510	mucopolysaccharide metabolic process	12	35	0.0154197	0.115045	AP2A1:B3GNT2:B3GNT3:B3GNT4:CHPF:CHPF2:CHST11:CHST12:CLTC:CSGALNACT2:PDGFB:ST3GAL4
GO:0031960	response to corticosteroid	18	60	0.0154934	0.115398	ABCA3:AREG:CLDN1:ENG:FBXO32:FOXO3:HNRNPU:JAK2:KLF9:PAM:PCK2:REST:RHOA:SCNN1B:SRC:SRD5A1:TYMS:ZFP36L2
GO:0099537	trans-synaptic signaling	51	213	0.0156952	0.116703	ADNP:ADRA2A:AKAP7:ATF4:ATP2A2:CACNB3:CDH1:CLSTN1:DAG1:DBN1:DGKE:DLGAP4:DNAJC5:EGLN1:EIF2AK4:FCHSD2:GLUL:GSK3B:HOMER1:JAK2:KIF1B:KIF5B:LRP6:MAPK1:MECP2:MINK1:MTMR2:NCDN:NF1:NPTN:PAFAH1B1:PFN2:PPP3CB:PRKCZ:PTPRA:RAB26:RAC3:SHANK2:SLC1A4:SLC30A1:SLC38A1:SRC:STAU1:STX3:STX4:SYPL1:TMOD2:USP14:USP46:YWHAG:ZDHHC3
GO:0034097	response to cytokine	87	391	0.0157469	0.11689	APPL1:B3GNT2:CD24:CD74:CDC42EP4:CDK4:CEBPB:CHUK:CLDN1:CRKL:CXCL12:CXCL16:DUSP1:FASN:FOXO3:GAS6:GATA3:GSK3B:HIF1A:HK2:HNRNPU:IFNAR2:IKBKB:IL17RC:IL20RA:IL6ST:INPP5K:JAK2:KIF5B:KLF4:LRCH1:MAPK1:MAPK14:MYD88:NFAT5:NFATC1:NFE2L2:NFKBIA:NKIRAS1:NR1D1:NR1H2:OSMR:OTULIN:PADI2:PAFAH1B1:PARP16:PARP9:PCK2:PDGFB:PMM1:PPP2CB:PPP3CB:PTPN1:RAD23B:RARG:REL:RELA:RELB:RHOA:RIF1:RIPK2:ROBO1:RPS6KA4:SBNO2:SMPD1:SNX…
GO:0044000	movement in host	27	100	0.0157921	0.116921	ARL8B:CD74:CD81:CHMP1A:CHMP2B:CHMP3:CLDN1:CXADR:DAG1:EGFR:GAS6:ITCH:ITGAV:LAMP1:LY6E:NECTIN2:NUP153:SCARB2:SLC7A1:SMPD1:SRC:TRIM11:TRIM62:UVRAG:VAPA:VPS4A:WWP1
GO:0042326	negative regulation of phosphorylation	46	189	0.0158044	0.116921	AJUBA:CAMK2N1:CDKN1B:CEP85:CRKL:CSK:DUSP1:DUSP16:EIF4G1:ENG:FBP1:HIPK3:HNRNPU:IMPACT:INPP5F:INPP5K:JUN:LATS1:LATS2:LRP5:LRP6:MEN1:NF1:NR2F2:PAK2:PARD6A:PPP1R15B:PRKAR1A:PRKCD:PRKCZ:PTK6:PTPN1:PTPN13:ROCK1:RUBCN:SFN:SMPD1:SOCS5:SPAG9:SPRED2:SPRY1:STAT3:TNFAIP3:TRIB1:WWTR1:YWHAG
GO:0006109	regulation of carbohydrate metabolic process	25	91	0.0158793	0.117277	AP2A1:CLTC:CRY1:DGAT2:EIF6:FAM3A:FBP1:FOXO1:GSK3B:HIF1A:IGFBP4:INPP5K:IRS1:LCMT1:MLST8:MTOR:NLN:PDGFB:PDK3:PRXL2C:SCARB2:SORBS1:SRC:STAT3:WDR5
GO:0015748	organophosphate ester transport	20	69	0.0163657	0.120666	ABCA3:ATP11C:ATP8A1:ATP8B2:C2CD2L:CPTP:G6PC3:LRRC8E:OSBPL8:PCTP:PITPNC1:PLEKHA8:PRKCD:SCARB2:SCP2:SLC19A1:SLC25A24:SLC25A25:SLC37A1:VAPA
GO:0050678	regulation of epithelial cell proliferation	40	161	0.0167747	0.123474	ANG:AR:AREG:BMPR2:CDK4:CDK6:CDKN1B:CLDN1:CXCL12:EGFR:FGFR1:FUT1:GATA3:GLUL:HIF1A:HPN:JUN:KLF9:MEN1:NF1:NME2:NR1D1:NR2F2:PDGFB:PIK3CD:PLCG1:PLXNB3:ROBO1:RTN4:SFN:SRSF6:STAT3:TACSTD2:TGFA:TINF2:TNFAIP3:TRIM24:VEGFA:YAP1:ZNF580
GO:0007268	chemical synaptic transmission	50	209	0.0168866	0.123882	ADNP:ADRA2A:AKAP7:ATF4:ATP2A2:CACNB3:CDH1:CLSTN1:DBN1:DGKE:DLGAP4:DNAJC5:EGLN1:EIF2AK4:FCHSD2:GLUL:GSK3B:HOMER1:JAK2:KIF1B:KIF5B:LRP6:MAPK1:MECP2:MINK1:MTMR2:NCDN:NF1:NPTN:PAFAH1B1:PFN2:PPP3CB:PRKCZ:PTPRA:RAB26:RAC3:SHANK2:SLC1A4:SLC30A1:SLC38A1:SRC:STAU1:STX3:STX4:SYPL1:TMOD2:USP14:USP46:YWHAG:ZDHHC3
GO:0098916	anterograde trans-synaptic signaling	50	209	0.0168866	0.123882	ADNP:ADRA2A:AKAP7:ATF4:ATP2A2:CACNB3:CDH1:CLSTN1:DBN1:DGKE:DLGAP4:DNAJC5:EGLN1:EIF2AK4:FCHSD2:GLUL:GSK3B:HOMER1:JAK2:KIF1B:KIF5B:LRP6:MAPK1:MECP2:MINK1:MTMR2:NCDN:NF1:NPTN:PAFAH1B1:PFN2:PPP3CB:PRKCZ:PTPRA:RAB26:RAC3:SHANK2:SLC1A4:SLC30A1:SLC38A1:SRC:STAU1:STX3:STX4:SYPL1:TMOD2:USP14:USP46:YWHAG:ZDHHC3
GO:0031345	negative regulation of cell projection organization	24	87	0.0170105	0.124583	CDH1:EVL:FKBP4:FLNA:IFRD1:INPP5F:LPAR1:PAFAH1B1:PFN2:PLXNB3:PRKCD:PTPRS:RAB29:RHOA:RTN4:RYK:SEMA3F:SEMA4A:SEMA4B:SEMA6A:TACSTD2:TBC1D30:ULK2:YAP1
GO:0005996	monosaccharide metabolic process	37	147	0.0170907	0.124961	ALDOA:ATF4:CRY1:DGAT2:FAM3A:FBP1:FGGY:FOXO1:FUT1:G6PC3:GAA:GALK1:H6PD:HK1:HK2:IGFBP4:IRS1:LCMT1:LRP5:MAN2A2:MAPK14:MDH2:NLN:PCK2:PDK3:PFKFB3:PFKL:PGM1:PMM1:POFUT2:SLC25A1:SLC25A13:SLC39A14:SORBS1:SRC:WDR5:WDTC1
GO:0072507	divalent inorganic cation homeostasis	34	133	0.0172329	0.125792	AP3D1:ATF4:ATG5:ATP13A3:ATP2A2:ATP2A3:ATP2B4:CALR:CXCL12:FIS1:FKBP1A:FLNA:GRINA:MCOLN1:MCOLN2:NPTN:PDZD8:PLCG1:RAP1GDS1:RMDN3:SLC30A1:SLC39A13:SLC39A14:SLC39A6:SLC39A8:SLC8B1:SNX10:STIM1:TCIRG1:TMTC2:TPT1:TRIM24:TRPM7:VAPB
GO:0032507	maintenance of protein location in cell	15	48	0.0178124	0.126877	CIZ1:DBN1:GPAA1:HK1:HK2:HNRNPU:INSIG1:KDELR2:KDELR3:RANGAP1:RER1:SUN2:SUPT7L:TWF2:VPS13A
GO:0050867	positive regulation of cell activation	35	138	0.0178415	0.126877	ACTA2:ACTB:AKIRIN2:AP1G1:AP3D1:CD24:CD74:CD81:CSK:DHPS:FLNA:FOXO3:GAS6:GATA3:HSPD1:IL6ST:JAK2:LAMP1:MYD88:NECTIN2:NFATC2:NFKBIZ:NSD2:PRKCZ:RHOA:RIF1:RIPK2:SLC7A1:SOCS5:SOX4:SRC:STX4:SYK:YES1:ZP3
GO:0097529	myeloid leukocyte migration	21	74	0.0179689	0.126877	CD74:CD81:CNN2:CXADR:CXCL12:DUSP1:GBF1:IL17RC:MAPK1:MCOLN2:MYD88:NF1:PAFAH1B1:PDGFB:PIK3CD:PTGER4:PTK2:RAC1:RHOG:SYK:VEGFA
GO:0060541	respiratory system development	27	101	0.0179749	0.126877	ABCA3:ASXL1:BMPR2:DAG1:DISP1:EIF4G1:ELK1:EPAS1:FOXA1:GATA6:GRHL2:MAP2K1:MAPK1:NKIRAS1:PDGFA:PHF14:PTGES3:RARG:RC3H2:SIM2:SMCHD1:SPRY1:SRSF6:THRA:VEGFA:YAP1:YWHAZ
GO:0007051	spindle organization	39	157	0.0180758	0.126877	ASPM:AURKA:CDCA8:CEP120:CEP126:CEP63:CHMP1A:CHMP2B:CHMP3:CLASP2:CLTC:CSNK1D:FLNA:GNAI1:GOLGA8B:GPSM2:HAUS4:HNRNPU:INO80:INTS13:KIF11:KPNB1:MAPRE3:MECP2:MYH9:NEK6:NEK7:NTMT1:POLDIP2:RAB11A:RHOA:STAG2:STIL:SUN2:TASOR:TRIM36:TUBGCP4:UVRAG:VCP
GO:0002573	myeloid leukocyte differentiation	25	92	0.0181947	0.127508	CD74:CD81:CDK6:CEBPB:CITED2:FASN:GATA3:JUN:JUNB:MAPK14:MITF:MTOR:MYH9:NF1:PAFAH1B1:PIK3CD:PRXL2A:RELB:SBNO2:SLC9B2:SNX10:SRC:TCIRG1:TRIB1:VEGFA
GO:0048771	tissue remodeling	18	61	0.0183937	0.128697	ATG5:BMPR2:CSK:EPAS1:FLNA:HIF1A:IL20RA:LRP5:MITF:NCDN:NF1:ROCK1:SNX10:SRC:SYK:TCIRG1:TMBIM1:TNFAIP3
GO:0001775	cell activation	91	414	0.018776	0.130954	ACTA2:ACTB:ADRA2A:AHR:AKIRIN2:AP1G1:AP3D1:ATG5:CCND3:CD24:CD74:CD81:CDK6:CEBPB:CSK:CSRP1:CXADR:DGKE:DHPS:DNASE1:EIF2AK4:ENTPD2:FKBP1A:FLNA:FOXO3:FZD5:GAS6:GATA3:GBF1:HDAC5:HSPD1:IL6ST:ITCH:JAK2:JUN:JUNB:KLF6:LAMP1:LMO4:MAPK14:MSH6:MTOR:MYD88:MYH9:NCAPH2:NDRG1:NECTIN2:NFATC2:NFKBIZ:NR1D1:NSD2:PDGFA:PDGFB:PHF14:PIK3CD:PPP3CB:PRDX1:PRKAR1A:PRKCD:PRKCZ:PRR7:PTGER4:RAB29:RAP2B:RC3H2:RELB:RHOA:RIF1:RIP…
GO:1903829	positive regulation of protein localization	62	269	0.018829	0.131115	AACS:ANG:ANO1:ANP32B:ARHGEF16:ATP2B4:BBC3:C2CD2L:CD81:CDH1:CEP120:DMAP1:ECT2:EGFR:EMD:FERMT2:FIS1:FLNA:FZD5:GAS6:GLUD1:GLUL:GNAI1:GPSM2:GSK3B:HIF1A:ICE1:JAK2:JUP:KIF5B:MAPK14:MEPCE:MICALL2:NPTN:NR1H2:PARD6A:PARP9:PCK2:PINX1:PPM1A:PPP3CB:PRKCD:PRKCZ:RAB29:RDX:RER1:RHOG:RTN4:SFN:SH3GLB1:SLC5A3:SNX33:SORBS1:SOX4:SRC:SREBF2:STX3:STX4:TRPM4:UBR5:WWTR1:YAP1
GO:0001508	action potential	13	40	0.0190482	0.132013	ATP1A1:ATP2A2:CACNA2D1:CACNB3:CXADR:DSP:FLNA:JUP:MTOR:NEDD4L:PTPN3:SLMAP:TRPM4
GO:0006112	energy reserve metabolic process	13	40	0.0190482	0.132013	GAA:GABARAPL1:GBE1:GSK3B:IL6ST:INPP5K:IRS1:MTOR:NR1D1:PTGES3:PYGL:RB1CC1:SORBS1
GO:0007204	positive regulation of cytosolic calcium ion concentration	13	40	0.0190482	0.132013	CACNA2D1:CACNB3:CD24:FIS1:ITGAV:JAK2:LPAR1:LPAR2:LRP6:NPTN:PTGER3:PTGER4:TRPM4
GO:0043244	regulation of protein-containing complex disassembly	20	70	0.0191564	0.132271	ATG5:CARMIL1:CFL2:CLASP2:ETF1:FLII:HDGFL3:MID1IP1:RDX:RUBCN:SCAF4:SCAF8:SPTAN1:TAOK1:TBC1D25:TECPR1:TMEM39A:TMOD2:TWF2:UVRAG
GO:0007162	negative regulation of cell adhesion	31	120	0.0192527	0.132271	AP1AR:CD74:CDH1:CEBPB:CLASP2:CLDN7:CXCL12:DUSP1:EPB41L5:ITCH:JAK2:KLF4:MEN1:NF1:PLXNB3:PODXL:PRKAR1A:PRKCD:PTK2:RASA1:RC3H2:RDX:RHOA:SEMA6A:SOCS5:SRC:TACSTD2:TGFBI:VEGFA:WNK1:YTHDF2
GO:0007265	Ras protein signal transduction	47	196	0.0192748	0.132271	ADRA2A:ARFGAP1:ARFGEF1:ARFGEF2:ARHGAP17:ARHGEF12:AUTS2:CDC42EP1:CDC42EP3:CDC42EP4:CRKL:CYTH2:CYTH3:DENND4C:DNMT1:FBP1:FBXO8:GBF1:GPSM2:JUN:KPNB1:LPAR1:MAPKAPK5:MET:NET1:NF1:NKIRAS1:PPP2CB:RAB15:RAB35:RAB4A:RAC1:RALA:RAP2B:RASA1:RDX:RHOA:RHOD:RHOG:ROBO1:ROCK1:RRAS2:SPRY1:SRC:STAMBP:TIAM1:WASF1
GO:0048568	embryonic organ development	42	172	0.0193609	0.132271	ATF4:CEBPB:CHST11:CITED2:COBL:DVL2:E2F7:EGFR:EGLN1:ENG:EPAS1:FZD3:FZD5:GATA3:GRHL2:HIF1A:HOXC4:HPN:INSIG1:JUNB:LRIG1:MAP2K1:MAPK1:MED12:MICAL2:MKS1:MYO6:NIPBL:NR2F2:PBX3:PDGFA:PDGFB:PDZD7:PLK4:RARG:SETDB2:STIL:SUFU:TEAD3:VEGFA:WHRN:YAP1
GO:0043009	chordate embryonic development	75	334	0.0193801	0.132271	APAF1:AR:BCOR:BMPR2:CEBPB:CHST11:CHTOP:CITED2:CNOT1:COBL:COPS3:DBN1:DVL2:DVL3:E2F7:EGFR:EGLN1:EPAS1:EPB41L5:FGFR1:FOXA1:FZD3:FZD5:GATA3:GATA6:GRHL2:HIF1A:HOXC4:INPP5K:JUNB:KLF4:LATS1:LATS2:LMO4:LRP6:MAFF:MAP2K1:MAPK1:MBNL1:MED12:MGAT1:MKS1:MYH9:NF1:NIPBL:NR2F2:OTUD7B:PDGFB:PELO:PFN1:PLK4:POLB:RALA:RARG:RCN1:RIC8A:RTN4:SLC30A1:SLC35E2B:SMG9:SMIM14:SOX4:STIL:SUFU:TASOR:TET1:TMEM107:VASP:VEGFA:WDR74…
GO:0010977	negative regulation of neuron projection development	17	57	0.0194407	0.132271	CDH1:FKBP4:FLNA:IFRD1:INPP5F:LPAR1:PAFAH1B1:PTPRS:RAB29:RHOA:RTN4:RYK:SEMA3F:SEMA4A:SEMA4B:SEMA6A:ULK2
GO:0046031	ADP metabolic process	17	57	0.0194407	0.132271	AK4:AK9:ALDOA:EIF6:FBP1:GALK1:HIF1A:HK1:HK2:LDHA:MLST8:MTOR:NUDT9:PFKL:PGM1:PRXL2C:STAT3
GO:0032526	response to retinoic acid	12	36	0.0194471	0.132271	ASXL1:GATA6:GDAP1:GDAP2:GSK3B:KLF4:PDGFA:PTK6:RARG:TWF2:YAP1:YES1
GO:0043367	CD4-positive, alpha-beta T cell differentiation	12	36	0.0194471	0.132271	GATA3:JUNB:MTOR:NFKBIZ:PRKCZ:PTGER4:RC3H2:RELB:RIPK2:SEMA4A:SOCS5:STAT3
GO:0014706	striated muscle tissue development	24	88	0.0195253	0.132321	ATG5:CALR:CITED2:CXADR:DIPK2A:DSP:EGLN1:ENG:FHL2:FKBP1A:GATA6:HNRNPU:IFRD1:IRX3:LUC7L:MAPK14:MTOR:NEBL:NPRL3:PRKAR1A:TPM1:VEGFA:YAP1:YY1
GO:0030324	lung development	24	88	0.0195253	0.132321	ABCA3:ASXL1:BMPR2:DAG1:EIF4G1:ELK1:EPAS1:FOXA1:GATA6:GRHL2:MAP2K1:MAPK1:NKIRAS1:PDGFA:PHF14:PTGES3:RC3H2:SIM2:SPRY1:SRSF6:THRA:VEGFA:YAP1:YWHAZ
GO:0033627	cell adhesion mediated by integrin	11	32	0.0196053	0.132321	CRKL:ITGA6:ITGAV:ITGB4:PIEZO1:PODXL:PTK2:RAC3:SKAP1:SYK:WNK1
GO:0043620	regulation of DNA-templated transcription in response to stress	11	32	0.0196053	0.132321	ATF4:CEBPB:CITED2:EPAS1:HIF1A:IMPACT:INO80:JUN:NFE2L2:RELA:VEGFA
GO:0046849	bone remodeling	11	32	0.0196053	0.132321	CSK:IL20RA:LRP5:MITF:NCDN:NF1:SNX10:SRC:SYK:TCIRG1:TNFAIP3
GO:0006875	cellular metal ion homeostasis	43	177	0.019741	0.133032	AP3D1:ATF4:ATG5:ATP13A3:ATP1A1:ATP2A2:ATP2A3:ATP2B4:ATP6V0A2:CALR:CXCL12:EGLN1:FIS1:FKBP1A:FLNA:FTH1:FTL:GRINA:HIF1A:ISCU:KCTD7:MCOLN1:MCOLN2:NPTN:PDZD8:PLCG1:RAP1GDS1:RMDN3:SCNN1B:SLC30A1:SLC31A2:SLC39A13:SLC39A14:SLC39A6:SLC39A8:SLC46A1:SLC8B1:STIM1:TCIRG1:TESMIN:TPT1:TRPM7:VAPB
GO:0090287	regulation of cellular response to growth factor stimulus	32	125	0.0200107	0.134643	ARID4B:ATP2B4:BMPR2:CHST11:CITED2:ENG:FGFR1:FKBP1A:GATA3:GATA6:HIF1A:LATS1:LATS2:MEN1:MTMR4:NPTN:PELO:PPM1A:PPP2R5B:PTPN1:RBBP4:ROBO1:SEMA6A:SMURF2:SPRED2:SPRY1:TET1:TOB1:UBE2D1:UBE2O:VEPH1:WASF1
GO:0008610	lipid biosynthetic process	85	385	0.0203478	0.1367	AACS:ABCA3:AJUBA:ALOXE3:ANG:ATP1A1:CD74:CDK4:CNEP1R1:CRLS1:CTDNEP1:DEGS2:DGAT2:DGKE:EFR3A:EIF6:ELOVL5:ELOVL7:ETNK1:FAM3A:FASN:FDX1:GNPAT:GPAA1:H6PD:HACD4:HSD3B7:INPP5E:INPP5F:INPP5K:INSIG1:ISYNA1:KDSR:LPGAT1:MECR:MID1IP1:MLST8:MPPE1:MTMR2:MTMR4:MTMR6:MTOR:NR1D1:NR1H2:OSBPL3:PAM:PCK2:PDE8B:PDGFA:PDGFB:PIGF:PIGV:PIGZ:PIK3CD:PIK3R4:PISD:PLAAT3:PLPP1:PNPLA2:PNPLA3:PRKCD:PRMT3:PTGES3:REST:SCP2:SF1:SLC…
GO:0098739	import across plasma membrane	19	66	0.0204	0.1367	ATP1A1:ATP2B4:CACNA2D1:ISCU:LRRC8E:PPP3CB:SCNN1B:SLC19A1:SLC1A4:SLC30A1:SLC38A1:SLC39A14:SLC39A6:SLC39A8:SLC46A1:SLC5A3:SLC7A1:TRPM4:WNK1
GO:0048511	rhythmic process	36	144	0.0204431	0.1367	ADNP:AHCY:AHR:ATF4:CRY1:CSNK1D:DBP:DDX5:DYRK1A:FBXL3:FBXW11:FOXO3:GSK3B:HEBP1:HNRNPU:HOMER1:KLF9:MTA1:MTOR:NOCT:NR1D1:NR1D2:OPN3:PAM:RAI1:RELB:SCAPER:SFPQ:SIAH2:SRC:SRD5A1:TOP1:TYMS:USP2:USP9X:ZP3
GO:0007416	synapse assembly	16	53	0.0204926	0.1367	ADNP:CDH1:CLSTN1:CRKL:EEF2K:EIF4G1:FZD5:GNPAT:LRRN1:MECP2:NPTN:RAB29:RYK:SEMA4A:SETD5:SHANK2
GO:0016052	carbohydrate catabolic process	25	93	0.0207677	0.1367	ALDOA:CTBS:EIF6:FBP1:FUT1:GAA:GABARAPL1:GALK1:GK5:GM2A:HIF1A:HK1:HK2:LDHA:LRP5:MLST8:MTOR:NAGA:PFKL:PGM1:PRXL2C:PYGL:RB1CC1:SCARB2:STAT3
GO:0009185	ribonucleoside diphosphate metabolic process	21	75	0.0208594	0.1367	AK4:AK9:ALDOA:EIF6:ENTPD2:FBP1:GALK1:GUK1:HIF1A:HK1:HK2:LDHA:MLST8:MTOR:NUDT18:NUDT9:PFKL:PGM1:PRXL2C:STAT3:TJP2
GO:0006936	muscle contraction	28	107	0.0214004	0.138621	ACTA2:ADRA2A:ALDOA:ATP1A1:ATP2A2:ATP2B4:CACNA2D1:CALD1:DSP:EMD:FLNA:GAA:HOMER1:JUP:MAP2K3:MTOR:NEDD4L:PPP1R12B:PTGER3:RAP1GDS1:RHOA:ROCK1:SCNN1B:SLMAP:SPHK1:TMOD2:TPM1:TRPM4
GO:0001704	formation of primary germ layer	15	49	0.0215296	0.138621	AHDC1:BMPR2:COL12A1:DUSP1:DUSP4:EPB41L5:ETS2:GATA6:ITGAV:ITGB4:KLF4:LAMA3:MAP2K1:POFUT2:PRKAR1A
GO:0019319	hexose biosynthetic process	15	49	0.0215296	0.138621	ATF4:CRY1:DGAT2:FAM3A:FBP1:FOXO1:G6PC3:MDH2:NLN:PCK2:PGM1:SLC25A1:SLC25A13:SLC39A14:WDR5
GO:0045471	response to ethanol	15	49	0.0215296	0.138621	CLDN1:CLDN7:DMAP1:EIF4G1:GATA3:MYD88:POLB:PSMD14:RGS19:RHOA:SDF4:ST6GAL1:TP53INP1:TYMS:USP46
GO:0014070	response to organic cyclic compound	84	381	0.0217079	0.138621	ABCA3:ACTB:AHR:AR:AREG:ATF1:ATF4:ATP1A1:ATP2B4:CALR:CDH1:CDK4:CDKN1B:CEBPB:CLDN1:CNOT1:CRLS1:CRY1:DAG1:DDX5:DNMT1:EEF2K:EGFR:ELK1:ENG:FBP1:FBXO32:FDX1:FKBP4:FLNA:FOXA1:FOXO3:GATA6:GDAP1:GNAI1:GNAI3:GSK3B:HNRNPU:HOMER1:IGFBP4:IMPACT:INPP5K:INSIG1:JAK2:JUP:KLF9:LATS1:LRP6:MAPK1:MYD88:NFKBIA:NKX2-2:NR1D1:NR2F2:PADI2:PAK2:PAM:PAQR8:PCK2:PDGFA:PDGFB:PEA15:PLPP1:PNPLA3:PPP2R2A:PTGES3:REST:RHOA:RIPK2:RW…
GO:0001701	in utero embryonic development	53	227	0.0224202	0.142379	AR:BCOR:CEBPB:CHST11:CHTOP:CITED2:CNOT1:COPS3:DBN1:E2F7:EGFR:EGLN1:EPAS1:EPB41L5:FZD5:GATA3:GATA6:GRHL2:HIF1A:INPP5K:JUNB:KLF4:LATS1:LATS2:MAFF:MAP2K1:MAPK1:MBNL1:MGAT1:MYH9:NR2F2:OTUD7B:PDGFB:PELO:PLK4:POLB:RCN1:RIC8A:RTN4:SLC30A1:SLC35E2B:SMG9:SMIM14:STIL:TASOR:TET1:VEGFA:WDR74:WDTC1:YAP1:YBX3:ZFAND5:ZP3
GO:0016331	morphogenesis of embryonic epithelium	22	80	0.0224711	0.142379	APAF1:AR:CITED2:COBL:DVL2:DVL3:EPB41L5:FZD3:GATA3:GRHL2:HIF1A:IRX3:LMO4:MED12:MKS1:PFN1:RALA:RARG:SOX4:STIL:SUFU:VASP
GO:0048738	cardiac muscle tissue development	22	80	0.0224711	0.142379	ATG5:CALR:CITED2:CXADR:DIPK2A:DSP:EGLN1:ENG:FHL2:FKBP1A:GATA6:HNRNPU:IRX3:MAPK14:MTOR:NEBL:NPRL3:PRKAR1A:TPM1:VEGFA:YAP1:YY1
GO:0015914	phospholipid transport	14	45	0.0225236	0.142379	ABCA3:ATP11C:ATP8A1:ATP8B2:C2CD2L:CPTP:OSBPL8:PCTP:PITPNC1:PLEKHA8:PRKCD:SCARB2:SCP2:VAPA
GO:0032272	negative regulation of protein polymerization	14	45	0.0225236	0.142379	ARFGEF1:CARMIL1:DYRK1A:FKBP4:FLII:PFN1:PFN2:PRKCD:RDX:SPTAN1:SSH1:SSH2:TMOD2:TWF2
GO:0035195	miRNA-mediated gene silencing	14	45	0.0225236	0.142379	AGO2:AGO3:AJUBA:CNOT1:DDX5:EGFR:EIF4G1:EIF6:ELAVL1:LIN28A:MAP2K1:PUM1:STAT3:XPO5
GO:0061097	regulation of protein tyrosine kinase activity	14	45	0.0225236	0.142379	ADRA2A:AREG:CD24:DVL2:EGFR:GAS6:PAK2:PDGFB:PTK6:PTPN1:RAP2B:SOCS5:SRC:TGFA
GO:0090090	negative regulation of canonical Wnt signaling pathway	17	58	0.0230364	0.145411	CSNK1A1:EMD:FOXO1:FOXO3:GSK3B:IGFBP4:INVS:JADE1:LATS1:LATS2:MAPK14:SIAH2:TLE1:TLE3:TLE5:TLE6:WWTR1
GO:0007163	establishment or maintenance of cell polarity	33	131	0.0230803	0.145479	ACTB:ARFGEF1:CLASP2:CRKL:CYTH3:FBXW11:GATA3:GBF1:GPSM2:GSK3B:LLGL2:MARK2:MYH9:NDE1:PAFAH1B1:PARD6A:PARD6B:PARVA:PATJ:PRKCZ:PTK2:RAB10:RAC1:RAC3:RHOA:RHOBTB3:RHOC:RHOD:RHOG:ROCK1:SPRY1:TCIRG1:TTC8
GO:0010921	regulation of phosphatase activity	13	41	0.0234352	0.147504	BOD1:FKBP1A:GSK3B:IKBKB:JAK2:MASTL:MTOR:PPP1R12A:PPP1R15A:PPP1R15B:PPP6R1:PPP6R2:ROCK1
GO:0009132	nucleoside diphosphate metabolic process	23	85	0.0239908	0.149287	AK4:AK9:ALDOA:EIF6:ENTPD2:FBP1:GALK1:GUK1:HIF1A:HK1:HK2:LDHA:MLST8:MTOR:NME2:NUDT18:NUDT7:NUDT9:PFKL:PGM1:PRXL2C:STAT3:TJP2
GO:0031098	stress-activated protein kinase signaling cascade	31	122	0.0240998	0.149372	CRKL:DUSP1:DUSP16:EGFR:FOXO1:HIPK3:IKBKB:ITCH:MAP2K1:MAP2K3:MAP3K20:MAP4K2:MAPK1:MAPK14:MEN1:MINK1:MYD88:PAFAH1B1:PRDX1:PTGER4:RB1CC1:RHOA:RIPK2:SPHK1:STRADB:TAOK1:TAOK2:TPD52L1:TRAF3:TRIB1:VEGFA
GO:0005977	glycogen metabolic process	12	37	0.0242088	0.149372	GAA:GABARAPL1:GBE1:GSK3B:IL6ST:INPP5K:IRS1:NR1D1:PTGES3:PYGL:RB1CC1:SORBS1
GO:0006073	cellular glucan metabolic process	12	37	0.0242088	0.149372	GAA:GABARAPL1:GBE1:GSK3B:IL6ST:INPP5K:IRS1:NR1D1:PTGES3:PYGL:RB1CC1:SORBS1
GO:0007188	adenylate cyclase-modulating G protein-coupled receptor signaling pathway	12	37	0.0242088	0.149372	ADGRL2:ADRA2A:ATP2B4:FLNA:GNAI1:GNAI3:LPAR1:LPAR2:PTGER3:PTGER4:RIC8A:VIPR1
GO:0009798	axis specification	12	37	0.0242088	0.149372	AURKA:BCOR:CITED2:COBL:EPB41L5:ETS2:FZD5:LDB1:SETDB2:STIL:TASOR:TTC8
GO:0044042	glucan metabolic process	12	37	0.0242088	0.149372	GAA:GABARAPL1:GBE1:GSK3B:IL6ST:INPP5K:IRS1:NR1D1:PTGES3:PYGL:RB1CC1:SORBS1
TCCTCT
ID	Description	Count	Size	pvalue	p.adjust	geneID
GO:0043549	regulation of kinase activity	63	378	1.55748e-05	0.0263002	ADAR:AMBRA1:ANKRD54:ATP2B4:BCL10:BLM:BMPR2:CAMK2N1:CCNF:CCNG1:CCNT2:CD24:CD74:CDC25C:CDK5:CDKN1B:CHORDC1:CISH:CSF1:CSK:DIPK2A:DUSP1:DUSP16:ECT2:ERN1:FGFR1:FZD5:HIPK3:IL18:INPP5K:JAK2:JTB:LDB1:MAGED1:MAP2K3:MAP2K5:MOB1B:MST1R:NR2F2:PDCD10:PDGFB:PIK3R1:PRNP:PTEN:RANBP2:RAP2B:ROBO1:RYK:SH3BP5L:SLC9A3R1:SMCR8:SMPD1:SRC:TAF7:TAOK3:TIRAP:TRAF6:TSC1:VLDLR:WARS1:WNK1:YWHAG:ZNF675
GO:0014065	phosphatidylinositol 3-kinase signaling	17	58	2.5643e-05	0.0263002	DIPK2A:FGFR1:FN1:GATA3:IL18:JAK2:PDGFB:PIK3C2B:PIK3R1:PLEKHA1:PTEN:PTPN13:SEMA3E:SLC9A3R1:SOX9:SRC:STAMBP
GO:0043405	regulation of MAP kinase activity	20	76	2.94827e-05	0.0263002	CD24:CSK:DUSP1:DUSP16:ERN1:FGFR1:FZD5:HIPK3:INPP5K:MAGED1:MAP2K5:MST1R:PDCD10:PDGFB:ROBO1:SMPD1:SRC:TAOK3:TRAF6:ZNF675
GO:1902533	positive regulation of intracellular signal transduction	72	458	3.00735e-05	0.0263002	ACTA2:ADGRG1:AGO3:ALPK1:AR:ATP2C1:AURKB:AUTS2:BCL10:CANT1:CD24:CD74:CSF1:CSK:CTH:CTNS:DDX21:ECT2:ERN1:FGFR1:FLCN:FN1:FZD5:GATA3:GOLPH3:GPR137:HINT1:ICAM1:IL18:JAK2:LURAP1L:MAGED1:MAP2K3:MAP2K5:MAVS:MIB2:MST1R:NDST1:NFAT5:NOTCH2:P2RY6:PDCD10:PDGFB:PTEN:ROBO1:ROCK1:RTKN2:RYK:SEH1L:SEMA3E:SKIL:SLC9A3R1:SMCR8:SOX9:SPHK1:SRC:TAB3:TAOK3:TCF7L2:TGFB3:TIAL1:TIRAP:TRAF3:TRAF3IP2:TRAF6:TRIM13:TRIM21:TRIM25…
GO:0045859	regulation of protein kinase activity	55	324	3.22069e-05	0.0263002	ADAR:ANKRD54:ATP2B4:BLM:BMPR2:CAMK2N1:CCNF:CCNG1:CCNT2:CD24:CDC25C:CDK5:CDKN1B:CHORDC1:CSF1:CSK:DIPK2A:DUSP1:DUSP16:ECT2:ERN1:FGFR1:FZD5:HIPK3:IL18:INPP5K:JAK2:JTB:MAGED1:MAP2K3:MAP2K5:MOB1B:MST1R:NR2F2:PDCD10:PDGFB:PRNP:PTEN:RAP2B:ROBO1:SH3BP5L:SLC9A3R1:SMCR8:SMPD1:SRC:TAF7:TAOK3:TIRAP:TRAF6:TSC1:VLDLR:WARS1:WNK1:YWHAG:ZNF675
GO:0051338	regulation of transferase activity	73	470	3.99344e-05	0.0271754	ADAR:AMBRA1:ANKRD54:ATP2B4:AURKB:BCL10:BLM:BMPR2:CAMK2N1:CCNF:CCNG1:CCNT2:CD24:CD74:CDC25C:CDK5:CDKN1B:CHORDC1:CISH:CSF1:CSK:DCUN1D3:DIPK2A:DUSP1:DUSP16:ECT2:EPM2AIP1:ERN1:FEM1B:FGFR1:FZD5:GINS4:HIPK3:HMBOX1:IL18:INPP5K:JAK2:JTB:LDB1:MAGED1:MAP2K3:MAP2K5:MOB1B:MST1R:NR2F2:PARP3:PARP4:PDCD10:PDGFB:PIK3R1:PRNP:PTEN:RANBP2:RAP2B:RFC5:ROBO1:RYK:SH3BP5L:SLC9A3R1:SMCR8:SMPD1:SRC:TAF7:TAOK3:TIRAP:TRAF6:…
GO:0014066	regulation of phosphatidylinositol 3-kinase signaling	13	40	7.0038e-05	0.0408522	DIPK2A:FGFR1:FN1:IL18:JAK2:PDGFB:PTEN:PTPN13:SEMA3E:SLC9A3R1:SOX9:SRC:STAMBP
GO:0043408	regulation of MAPK cascade	45	259	9.57241e-05	0.0488552	ACTA2:AR:ASH1L:C3orf33:CD24:CD74:CSK:DUSP1:DUSP16:DUSP4:ERN1:FGFR1:FLCN:FN1:FZD5:HIPK3:ICAM1:INPP5K:JAK2:MAGED1:MAP2K3:MAP2K5:MST1R:NDST1:NOTCH2:P2RY6:PDCD10:PDGFB:PTEN:ROBO1:ROCK1:RYK:SEMA6A:SLC9A3R1:SMPD1:SPHK1:SRC:STYX:TAOK3:TGFB3:TIRAP:TRAF3:TRAF6:VRK2:ZNF675
GO:0043406	positive regulation of MAP kinase activity	14	49	0.000177992	0.0807488	CD24:CSK:ERN1:FGFR1:FZD5:MAGED1:MAP2K5:MST1R:PDCD10:PDGFB:ROBO1:SRC:TAOK3:TRAF6
GO:0002064	epithelial cell development	23	106	0.000199188	0.0813283	ABI2:ACTA2:AR:ARID4B:ATF4:CLOCK:FEM1B:FNDC3A:FOSL2:FZD5:GPAT4:ICAM1:MYADM:NOTCH2:PDE4D:PDGFB:PODXL:RARA:RILPL2:ROCK1:SIX3:SOX9:SRC
GO:0010562	positive regulation of phosphorus metabolic process	59	384	0.000297834	0.101338	AMBRA1:AR:ATP2B4:AURKB:BCL10:BMPR2:BRAT1:CCNT2:CD24:CD74:CDK5:CDKN1B:CHEK2:CSF1:CSK:DIPK2A:ECT2:ENO1:ERN1:FGFR1:FLCN:FZD5:GFRA1:HDAC2:IL18:ITGA2:JAK2:JTB:KCTD20:LRRC46:MAGED1:MAP2K3:MAP2K5:MAVS:MOB1B:MST1R:P2RY6:PDCD10:PDGFB:PPP1R12A:PPP2R5D:PRNP:PROM2:RANBP2:RAP2B:RBPMS:ROBO1:ROCK1:RYK:SMPD1:SOX9:SPHK1:SRC:TAOK3:TGFB3:TIRAP:TRAF6:VLDLR:WNK1
GO:0045937	positive regulation of phosphate metabolic process	59	384	0.000297834	0.101338	AMBRA1:AR:ATP2B4:AURKB:BCL10:BMPR2:BRAT1:CCNT2:CD24:CD74:CDK5:CDKN1B:CHEK2:CSF1:CSK:DIPK2A:ECT2:ENO1:ERN1:FGFR1:FLCN:FZD5:GFRA1:HDAC2:IL18:ITGA2:JAK2:JTB:KCTD20:LRRC46:MAGED1:MAP2K3:MAP2K5:MAVS:MOB1B:MST1R:P2RY6:PDCD10:PDGFB:PPP1R12A:PPP2R5D:PRNP:PROM2:RANBP2:RAP2B:RBPMS:ROBO1:ROCK1:RYK:SMPD1:SOX9:SPHK1:SRC:TAOK3:TGFB3:TIRAP:TRAF6:VLDLR:WNK1
GO:0002791	regulation of peptide secretion	17	71	0.000395443	0.123943	C2CD2L:CD74:CLOCK:GLUL:ICA1:JAK2:KLF7:NR1D1:PCK2:RAB8B:SERP1:SLC9B2:SOX4:TCF7L2:TCIRG1:TRPM2:UCP2
GO:0090087	regulation of peptide transport	17	72	0.000471297	0.123943	C2CD2L:CD74:CLOCK:GLUL:ICA1:JAK2:KLF7:NR1D1:PCK2:RAB8B:SERP1:SLC9B2:SOX4:TCF7L2:TCIRG1:TRPM2:UCP2
GO:2000027	regulation of animal organ morphogenesis	13	48	0.000534755	0.123943	AHI1:AR:CSF1:GATA3:MAGED1:MED12:PLEKHA4:PRICKLE2:ROBO1:RYK:SOX9:TIAM1:VANGL1
GO:0048771	tissue remodeling	15	61	0.00063373	0.132442	BMPR2:CSK:CST3:DEF8:GPR137:IL18:NOTCH2:RAB3D:ROCK1:SRC:TCIRG1:TGFB3:TIMP1:TRAF6:ZNF675
GO:0015833	peptide transport	20	95	0.000766183	0.132442	ABCC5:C2CD2L:CAMK2G:CD74:CLOCK:GLUL:ICA1:JAK2:KLF7:NR1D1:PCK2:RAB8B:SERP1:SLC9A3R1:SLC9B2:SOX4:TCF7L2:TCIRG1:TRPM2:UCP2
GO:0048015	phosphatidylinositol-mediated signaling	17	75	0.000778499	0.132442	DIPK2A:FGFR1:FN1:GATA3:IL18:JAK2:PDGFB:PIK3C2B:PIK3R1:PLEKHA1:PTEN:PTPN13:SEMA3E:SLC9A3R1:SOX9:SRC:STAMBP
GO:0000165	MAPK cascade	48	310	0.000903734	0.134533	ACTA2:AR:ASH1L:C3orf33:CD24:CD74:CSK:DUSP1:DUSP16:DUSP4:ERN1:FGFR1:FLCN:FN1:FZD5:HIPK3:ICAM1:IL18:INPP5K:JAK2:MAGED1:MAP2K3:MAP2K5:MST1R:NDST1:NOTCH2:P2RY6:PDCD10:PDGFB:PTEN:ROBO1:ROCK1:RYK:SEMA6A:SLC9A3R1:SMPD1:SOX9:SPHK1:SRC:STYX:TAOK3:TGFB3:TIRAP:TRAF3:TRAF6:VRK2:ZFP36L2:ZNF675
GO:0090276	regulation of peptide hormone secretion	16	70	0.00100016	0.134533	C2CD2L:CLOCK:GLUL:ICA1:JAK2:KLF7:NR1D1:PCK2:RAB8B:SERP1:SLC9B2:SOX4:TCF7L2:TCIRG1:TRPM2:UCP2
GO:0050796	regulation of insulin secretion	15	64	0.0010839	0.134533	C2CD2L:CLOCK:GLUL:ICA1:JAK2:KLF7:NR1D1:PCK2:SERP1:SLC9B2:SOX4:TCF7L2:TCIRG1:TRPM2:UCP2
GO:0030334	regulation of cell migration	58	396	0.00112972	0.134533	ABHD2:ACTA2:ADGRG1:ARID4B:ATP2B4:BMPR2:CD74:CDH1:CDK5:CSF1:CXCL16:DUSP1:FGFR1:FLCN:FN1:FUT1:FUZ:GATA3:GLUL:HDAC2:ICAM1:ITGA2:JAK2:KANK1:KRIT1:LAMB1:LDB1:LRIG2:MAP2K3:MAP2K5:MPP1:MYADM:NR2F2:P2RY6:PDCD10:PDGFB:PIK3R1:PODXL:PTEN:RAP2B:RIN2:ROBO1:ROCK1:S100A14:SEMA3B:SEMA3E:SEMA6A:SLC9A3R1:SOX9:SPHK1:SRC:STK26:TIAM1:TIMP1:TIRAP:WNK1:ZMYND8:ZNF304
GO:0042886	amide transport	22	112	0.00114222	0.134533	ABCC5:C2CD2L:CAMK2G:CD74:CLOCK:GLUL:ICA1:JAK2:KLF7:NR1D1:PCK2:RAB8B:SERP1:SLC25A32:SLC33A1:SLC9A3R1:SLC9B2:SOX4:TCF7L2:TCIRG1:TRPM2:UCP2
GO:0048729	tissue morphogenesis	42	265	0.00116703	0.134533	ACTA2:AHI1:AR:ASTN2:BCL10:BMPR2:CSF1:DLX3:DSP:ESRP2:FEM1B:FUZ:FZD5:GATA3:GREB1L:HECTD1:ITGA2:MAGED1:MED12:NOTCH2:NR3C1:PBX1:PDCD10:PLEKHA4:PODXL:PRICKLE2:PTEN:RARA:ROBO1:RYK:SEMA3E:SETDB2:SIX3:SLC9A3R1:SOX4:SOX9:SRC:TIAM1:TRAF6:TSC1:TXNRD1:VANGL1
GO:0048017	inositol lipid-mediated signaling	17	78	0.00124263	0.134533	DIPK2A:FGFR1:FN1:GATA3:IL18:JAK2:PDGFB:PIK3C2B:PIK3R1:PLEKHA1:PTEN:PTPN13:SEMA3E:SLC9A3R1:SOX9:SRC:STAMBP
GO:0043410	positive regulation of MAPK cascade	30	172	0.00126744	0.134533	ACTA2:AR:CD24:CD74:CSK:ERN1:FGFR1:FZD5:ICAM1:JAK2:MAGED1:MAP2K3:MAP2K5:MST1R:NDST1:NOTCH2:P2RY6:PDCD10:PDGFB:PTEN:ROBO1:ROCK1:RYK:SPHK1:SRC:TAOK3:TGFB3:TIRAP:TRAF3:TRAF6
GO:0040013	negative regulation of locomotion	27	150	0.0013483	0.134533	ABHD2:ADGRG1:ARID4B:ATP2B4:CD74:CDH1:DUSP1:FLCN:FUZ:GATA3:HDAC2:KANK1:KRIT1:MAP2K5:NR2F2:PDCD10:PTEN:RAP2B:ROBO1:RYK:SEMA3B:SEMA3E:SEMA6A:SLC9A3R1:STK26:TIMP1:ZMYND8
GO:0048525	negative regulation of viral process	11	41	0.00153914	0.134533	FAM111A:ILF3:INPP5K:LY6E:MAVS:RESF1:TRIM11:TRIM13:TRIM21:TRIM25:TRIM62
GO:0033674	positive regulation of kinase activity	36	221	0.00157137	0.134533	AMBRA1:ATP2B4:BCL10:BMPR2:CCNT2:CD24:CD74:CDK5:CDKN1B:CSF1:CSK:DIPK2A:ECT2:ERN1:FGFR1:FZD5:IL18:JAK2:JTB:MAGED1:MAP2K3:MAP2K5:MOB1B:MST1R:PDCD10:PDGFB:PRNP:RANBP2:ROBO1:RYK:SRC:TAOK3:TIRAP:TRAF6:VLDLR:WNK1
GO:0009887	animal organ morphogenesis	54	368	0.00158819	0.134533	ABI2:ACTA2:AHI1:AR:ASH1L:ATF4:BMPR2:CEBPB:CSF1:DHRS3:DLX3:DSP:ESRP2:FEM1B:FGFR1:FUZ:FZD5:GATA3:GREB1L:HDAC2:HOXC4:ITGA2:LAMB1:MAGED1:MED12:MFAP2:NDST1:NOTCH2:NR3C1:PAM:PBX1:PLEKHA1:PLEKHA4:PRICKLE2:PTEN:RARA:ROBO1:RYK:SEMA6A:SERP1:SETDB2:SIX3:SLC9A3R1:SOX4:SOX5:SOX9:SRC:STIM1:TCIRG1:TGFB3:TIAM1:TLE3:TRAF6:VANGL1
GO:0071900	regulation of protein serine/threonine kinase activity	32	190	0.00161452	0.134533	ATP2B4:BLM:BMPR2:CCNF:CCNG1:CCNT2:CD24:CDC25C:CDKN1B:CHORDC1:CSK:DIPK2A:DUSP1:DUSP16:ERN1:FGFR1:FZD5:HIPK3:INPP5K:MAGED1:MAP2K5:MST1R:NR2F2:PDCD10:PDGFB:PTEN:ROBO1:SMPD1:SRC:TAOK3:TRAF6:ZNF675
GO:0002790	peptide secretion	18	87	0.00170036	0.138851	C2CD2L:CAMK2G:CD74:CLOCK:GLUL:ICA1:JAK2:KLF7:NR1D1:PCK2:RAB8B:SERP1:SLC9B2:SOX4:TCF7L2:TCIRG1:TRPM2:UCP2
SGCSGCS
ID	Description	Count	Size	pvalue	p.adjust	geneID
GO:0000902	cell morphogenesis	277	452	1.17135e-08	5.25935e-05	ABI2:ABITRAM:ACTB:ACTN1:ACTN4:ACTR2:ADNP:AFG3L2:ALCAM:ALDOA:ANK3:ANO1:AP1AR:APBB1:APLP2:APP:AR:ARAP1:ARHGAP35:ARHGAP4:ARHGAP44:ARHGEF2:ARHGEF28:ARL13B:ARMCX5-GPRASP2:ARPC2:ARPIN:ARTN:ASXL1:ATF4:ATP7A:AUTS2:B3GNT2:BAMBI:BMPR2:BRWD1:BTBD3:C1QBP:CAPRIN2:CAPZB:CDC42EP1:CDC42EP2:CDC42EP3:CDC42EP4:CDC42SE1:CDH1:CDH10:CDK5:CDKL3:CERT1:CFDP1:CIB1:CNP:COBL:CORO1C:CPNE1:CRABP2:CREB1:CRK:CRKL:CTNNB1:CTTN:CU…
GO:0060491	regulation of cell projection assembly	86	120	1.6856e-07	0.000226928	ABI2:ABITRAM:ACTR2:ACTR3:AGRN:AKIRIN1:ARAP1:ARF6:ARHGAP35:ARHGAP44:ARPC2:ATG5:ATP7A:ATP8B1:AUTS2:BCAS3:BRK1:CAPZB:CCP110:CDC42EP1:CDC42EP2:CDC42EP3:CDC42EP4:CENPJ:CEP120:CNTROB:COBL:CORO1C:CYFIP1:CYLD:DCDC2:DEF8:DNM2:EPS8:EPS8L2:EVL:F2RL1:GSK3B:HTT:IFT20:INTU:KIF24:LIMK2:MAP4:MIEN1:MNS1:MPHOSPH9:MTOR:MYO10:NDEL1:ODF2:ODF2L:PFN1:PFN2:PLCE1:PLD1:PLEK2:PLEKHM1:PLXNB3:PODXL:PRKCD:RAB3IP:RAB5A:RAC1:RA…
GO:0007167	enzyme-linked receptor protein signaling pathway	246	405	2.33678e-07	0.000226928	ACVR1:ACVR1B:ADAM17:ADIPOR1:ADRA2A:AHI1:AKT1S1:AKT2:APPL2:AR:AREG:ARHGEF28:ARID4B:ARNT:ARRB2:BAIAP2L1:BAMBI:BCAR1:BCAR3:BMPR1A:BMPR2:C20orf27:C2CD5:CAMLG:CBL:CBLB:CCND3:CD63:CDK4:CEP57:CHMP6:CHST11:CNOT9:COL4A6:CRK:CRKL:CSF1:CSRNP1:CTNNB1:CUL5:CYFIP1:DLX3:DNM2:DUSP3:EFEMP1:EFNA3:EFNB1:EGFR:EIF4EBP2:ENG:EP300:EPN2:ERBB2:ERRFI1:FAM83B:FAM83G:FERMT1:FERMT2:FGFR1:FGFR4:FIBP:FKBP1A:FKBP8:FLT4:FOXO1:FU…
GO:0007264	small GTPase mediated signal transduction	169	265	2.37866e-07	0.000226928	ABI2:ADRA2A:AKAP13:ARAP1:ARF6:ARFGAP1:ARFGEF1:ARFGEF2:ARFGEF3:ARFIP2:ARHGAP10:ARHGAP12:ARHGAP17:ARHGAP29:ARHGAP33:ARHGAP35:ARHGAP4:ARHGAP44:ARHGAP5:ARHGEF11:ARHGEF12:ARHGEF17:ARHGEF2:ARHGEF28:ARRB1:AUTS2:BCAR3:BRAP:BRK1:CBL:CD2AP:CDC42EP1:CDC42EP2:CDC42EP3:CDC42EP4:CDC42SE1:CDKN2A:CGNL1:CHML:CRK:CRKL:CSF1:CTNNAL1:CYFIP1:CYTH1:CYTH2:CYTH3:DBNL:DENND1A:DENND3:DENND4A:DENND4C:DHCR24:DNM2:DOCK5:DOCK7…
GO:0120032	regulation of plasma membrane bounded cell projection assembly	85	119	2.52703e-07	0.000226928	ABI2:ABITRAM:ACTR2:ACTR3:AGRN:AKIRIN1:ARAP1:ARF6:ARHGAP35:ARHGAP44:ARPC2:ATG5:ATP7A:ATP8B1:AUTS2:BCAS3:BRK1:CAPZB:CCP110:CDC42EP1:CDC42EP2:CDC42EP3:CDC42EP4:CENPJ:CEP120:CNTROB:COBL:CORO1C:CYFIP1:CYLD:DCDC2:DEF8:DNM2:EPS8:EPS8L2:EVL:F2RL1:GSK3B:HTT:IFT20:INTU:KIF24:LIMK2:MAP4:MIEN1:MNS1:MPHOSPH9:MTOR:MYO10:NDEL1:ODF2:ODF2L:PFN1:PFN2:PLCE1:PLD1:PLEK2:PLEKHM1:PLXNB3:PODXL:PRKCD:RAB3IP:RAB5A:RAC1:RA…
GO:0031344	regulation of cell projection organization	196	315	3.73657e-07	0.00027962	ABI2:ABITRAM:ACAP3:ACTR2:ACTR3:ADNP:AGRN:AKIRIN1:ARAP1:ARF6:ARHGAP35:ARHGAP4:ARHGAP44:ARMCX5-GPRASP2:ARPC2:ARPIN:ATG5:ATP7A:ATP8B1:AUTS2:BCAS3:BMPR2:BRK1:CAMK1:CAMK2G:CAMSAP2:CAPRIN2:CAPZB:CBFA2T2:CCP110:CDC42EP1:CDC42EP2:CDC42EP3:CDC42EP4:CDH1:CDK5:CDKL3:CENPJ:CEP120:CFLAR:CIB1:CNTROB:COBL:CORO1C:CRABP2:CREB3L2:CRK:CRKL:CRTC1:CUL7:CYFIP1:CYLD:DBN1:DBNL:DCDC2:DEF8:DGUOK:DIP2B:DNM2:DTNBP1:DVL2:DVL…
GO:0120039	plasma membrane bounded cell projection morphogenesis	165	260	5.26556e-07	0.000324777	ABI2:ABITRAM:ACTB:ACTR2:ADNP:AFG3L2:ALCAM:ANK3:APBB1:APLP2:APP:ARHGAP35:ARHGAP4:ARHGAP44:ARMCX5-GPRASP2:ARPIN:ARTN:ATP7A:AUTS2:B3GNT2:BMPR2:BTBD3:CAPRIN2:CDH1:CDK5:CDKL3:CNP:COBL:CORO1C:CPNE1:CRABP2:CREB1:CTNNB1:CTTN:CUL7:CYFIP1:DAG1:DBN1:DBNL:DCDC2:DICER1:DIP2A:DIP2B:DNM2:DOCK7:DTNBP1:DVL2:DVL3:ECE1:EEF2K:EFNA3:EFNB1:EIF2AK4:ENAH:ERBB2:FBXO45:FEZ1:FEZ2:FZD3:FZD4:GATA3:GDI1:GOLGA4:GSK3B:HPRT1:IMP…
GO:0048812	neuron projection morphogenesis	158	248	6.44108e-07	0.000324777	ABI2:ABITRAM:ACTB:ACTR2:ADNP:AFG3L2:ALCAM:ANK3:APBB1:APLP2:APP:ARHGAP35:ARHGAP4:ARHGAP44:ARMCX5-GPRASP2:ARTN:ATP7A:AUTS2:B3GNT2:BMPR2:BTBD3:CAPRIN2:CDH1:CDK5:CDKL3:CNP:COBL:CPNE1:CRABP2:CREB1:CTNNB1:CTTN:CUL7:CYFIP1:DAG1:DBN1:DBNL:DCDC2:DICER1:DIP2A:DIP2B:DNM2:DOCK7:DTNBP1:DVL2:DVL3:ECE1:EEF2K:EFNA3:EFNB1:EIF2AK4:ENAH:ERBB2:FBXO45:FEZ1:FEZ2:FZD3:FZD4:GATA3:GDI1:GOLGA4:GSK3B:HPRT1:IMPACT:ITGB1:ITS…
GO:0043087	regulation of GTPase activity	119	179	6.51001e-07	0.000324777	ADAP2:AFDN:AGRN:AJUBA:AKT2:ARAP1:ARAP2:ARFGEF1:ARHGAP12:ARHGAP29:ARHGAP35:ARHGAP44:ARHGEF16:ARRB2:BCAR3:BCAS3:CBLB:CCPG1:CORO1C:CRK:CRKL:DENND1B:DOCK7:DVL2:DVL3:ECT2:EIF2S1:ERBB2:EVI5:EZH2:F2RL1:FERMT2:FGD4:FGD6:FICD:GAPVD1:GMIP:GNB5:GPR137B:GSK3B:IQSEC1:ITGA6:ITGB1:ITGB1BP1:LIMS1:LRCH1:MET:MKKS:MTOR:MYO9A:NDEL1:NF1:OCRL:PAFAH1B1:PICALM:PLXNB2:PLXNB3:PLXND1:POLDIP2:PROM2:PTK2:RAB3GAP2:RABGAP1:RAC…
GO:0000165	MAPK cascade	192	310	7.8323e-07	0.000330135	ADRA2A:AJUBA:AKAP13:ANKRD6:APIP:APP:AR:ARAF:ARRB1:ARRB2:ASH1L:ATP6AP2:AVPI1:BCAR3:BRAP:C3orf33:CAMKK2:CD24:CD81:CDK1:CFLAR:CIB1:CRK:CRKL:CSK:CTNNB1:CTSH:CYLD:DAG1:DHX33:DUSP1:DUSP16:DUSP3:DUSP4:DVL2:DVL3:EGFR:EIF2AK2:ERBB2:ERCC6:ERN1:ERRFI1:EZH2:EZR:F2RL1:FAM83D:FERMT2:FGFR1:FGFR4:FLT4:FOXM1:FOXO1:FZD4:FZD5:GADD45A:GAS6:GNAI2:GPS1:GRB2:HDAC3:HIPK3:HSF1:HYAL2:IGFBP4:IKBKB:INAVA:INPP5K:ITCH:ITGAV:I…
GO:0048858	cell projection morphogenesis	166	263	8.08795e-07	0.000330135	ABI2:ABITRAM:ACTB:ACTR2:ADNP:AFG3L2:ALCAM:ANK3:ANO1:APBB1:APLP2:APP:ARHGAP35:ARHGAP4:ARHGAP44:ARMCX5-GPRASP2:ARPIN:ARTN:ATP7A:AUTS2:B3GNT2:BMPR2:BTBD3:CAPRIN2:CDH1:CDK5:CDKL3:CNP:COBL:CORO1C:CPNE1:CRABP2:CREB1:CTNNB1:CTTN:CUL7:CYFIP1:DAG1:DBN1:DBNL:DCDC2:DICER1:DIP2A:DIP2B:DNM2:DOCK7:DTNBP1:DVL2:DVL3:ECE1:EEF2K:EFNA3:EFNB1:EIF2AK4:ENAH:ERBB2:FBXO45:FEZ1:FEZ2:FZD3:FZD4:GATA3:GDI1:GOLGA4:GSK3B:HPRT…
GO:0120035	regulation of plasma membrane bounded cell projection organization	189	305	9.08946e-07	0.000338409	ABI2:ABITRAM:ACAP3:ACTR2:ACTR3:ADNP:AGRN:AKIRIN1:ARAP1:ARF6:ARHGAP35:ARHGAP4:ARHGAP44:ARMCX5-GPRASP2:ARPC2:ARPIN:ATG5:ATP7A:ATP8B1:AUTS2:BCAS3:BMPR2:BRK1:CAMK1:CAMK2G:CAMSAP2:CAPRIN2:CAPZB:CBFA2T2:CCP110:CDC42EP1:CDC42EP2:CDC42EP3:CDC42EP4:CDH1:CDK5:CDKL3:CENPJ:CEP120:CFLAR:CIB1:CNTROB:COBL:CORO1C:CRABP2:CREB3L2:CRK:CRKL:CRTC1:CUL7:CYFIP1:CYLD:DBN1:DBNL:DCDC2:DEF8:DGUOK:DIP2B:DNM2:DTNBP1:EEF2K:EN…
GO:0000904	cell morphogenesis involved in differentiation	196	318	9.79803e-07	0.000338409	ABI2:ABITRAM:ACTB:ACTN1:ACTN4:ACTR2:ADNP:AFG3L2:ALCAM:ANK3:AP1AR:APBB1:APLP2:APP:AR:ARHGAP35:ARHGAP4:ARHGAP44:ARL13B:ARMCX5-GPRASP2:ARPC2:ARTN:ATF4:AUTS2:B3GNT2:BMPR2:BTBD3:C1QBP:CAPRIN2:CDH1:CDK5:CDKL3:CIB1:CNP:COBL:CORO1C:CRABP2:CREB1:CRK:CRKL:CTNNB1:CTTN:CUL7:CYFIP1:DAG1:DBN1:DBNL:DCDC2:DIP2A:DIP2B:DNM2:DOCK5:DOCK7:DTNBP1:ECE1:EEF2K:EFNA3:EFNB1:ENAH:EP300:EPB41L5:ERBB2:FBXO45:FERMT2:FEZ1:FEZ2:…
GO:0006470	protein dephosphorylation	103	153	1.50523e-06	0.000465462	AMBRA1:ANKLE2:ARPP19:BOD1:BTRC:CALM1:CALM3:CAMTA1:CDC14A:CDC25B:CDKN3:CTDNEP1:DUSP1:DUSP12:DUSP16:DUSP3:DUSP4:FAM220A:FBXW11:FKBP1A:GNAI2:GSK3B:HTT:IKBKB:LRRC46:MASTL:MGAT5:MTMR2:MTMR3:MTMR4:MTMR6:MTOR:NCEH1:NCK1:PDP1:PGP:PPIA:PPM1A:PPM1B:PPM1D:PPM1G:PPM1H:PPM1J:PPP1CA:PPP1CB:PPP1CC:PPP1R12A:PPP1R15B:PPP1R16A:PPP1R2:PPP1R8:PPP2CA:PPP2CB:PPP2R2A:PPP2R3A:PPP2R5A:PPP2R5B:PPP2R5D:PPP2R5E:PPP3CA:PPP3C…
GO:0032989	cellular component morphogenesis	193	314	1.55499e-06	0.000465462	ABCA2:ABI2:ABITRAM:ACTB:ACTR2:ADNP:AFG3L2:AKAP13:ALCAM:ANK3:ANO1:APBB1:APLP2:APP:ARHGAP35:ARHGAP4:ARHGAP44:ARMCX5-GPRASP2:ARPIN:ARTN:ATP7A:AUTS2:B3GNT2:BAX:BMPR2:BTBD3:CAPRIN2:CDH1:CDK5:CDKL3:CERT1:CFL2:CFLAR:CLASP2:CNP:COBL:CORO1C:CPNE1:CRABP2:CREB1:CSRP1:CTNNB1:CTTN:CUL7:CYFIP1:DAG1:DBN1:DBNL:DCDC2:DICER1:DIP2A:DIP2B:DNM2:DOCK7:DTNBP1:DVL2:DVL3:ECE1:EEF2K:EFNA3:EFNB1:EIF2AK4:ENAH:ERBB2:FBXO45:F…
GO:1901699	cellular response to nitrogen compound	191	311	1.90553e-06	0.000534739	ACTB:ACTR2:ADIPOR1:AGRN:AHCYL1:AHR:AKAP9:AKT2:ANO1:APP:APPL2:APRT:ARHGEF2:ARRB2:ATF4:ATP2B1:ATP5F1A:ATP7A:ATRX:BAIAP2L1:BCAR1:BCAR3:BLM:BRIP1:C2CD5:CACNA2D1:CACNB1:CAPN2:CCND3:CDH1:CDK4:CDK5:CEBPB:CFLAR:COL4A6:CPEB4:CRK:CRKL:CSK:CTNNB1:CYFIP1:DDI2:DENND4C:DNM2:DTNBP1:EEF2K:EGFR:EIF4EBP2:EPG5:EPRS1:ERRFI1:EZH2:EZR:FBP1:FDX1:FOXO1:FOXO3:GAB1:GCLC:GNAI2:GNAI3:GNAS:GNB1:GNB5:GOLPH3:GRB2:GSK3B:HDAC2:H…
GO:0048666	neuron development	273	464	2.43973e-06	0.000644376	ABI2:ABITRAM:ACAP3:ACTB:ACTR2:ADNP:AFG3L2:AGRN:AGTPBP1:AHI1:ALCAM:ALKBH1:ANK3:APBB1:APLP2:APP:AREG:ARF6:ARHGAP35:ARHGAP4:ARHGAP44:ARMCX5-GPRASP2:ARTN:ATP7A:ATP8B1:ATXN10:AUTS2:B3GNT2:BLOC1S2:BMPR2:BTBD3:CAMK1:CAMK2G:CAMSAP2:CAPRIN2:CBFA2T2:CDH1:CDK16:CDK5:CDKL3:CEP290:CFLAR:CIB1:CLMN:CNP:COBL:CPNE1:CRABP2:CREB1:CREB3L2:CRK:CRKL:CRTC1:CTNNB1:CTTN:CUL7:CYFIP1:DAG1:DBN1:DBNL:DCDC2:DGUOK:DICER1:DIP2A…
GO:0032870	cellular response to hormone stimulus	180	292	2.6863e-06	0.000670082	ACSL1:ACVR1:ADIPOR1:ADIPOR2:ADRA2A:AHCYL1:AKAP8:AKT2:APPL2:APRT:AR:ARID5A:ATP1A1:ATP2B1:ATP5F1A:BAIAP2L1:BBS2:BCAR1:BCAR3:BCAS3:BRD8:BRIP1:C2CD5:CCND3:CDK4:CFLAR:CLOCK:CNOT1:CNOT9:CRK:CRY1:CSF1:CSK:CTSH:CTSL:CYFIP1:DENND4C:EEF2K:EIF4EBP2:EP300:EPRS1:ERRFI1:ESR1:ESR2:FBP1:FBXO32:FKBP4:FOXA1:FOXO1:FOXO3:FOXP1:GAB1:GAS2L1:GATA6:GCLC:GNAI2:GNB1:GRB2:GSK3B:HDAC5:HNRNPU:HSF1:INPP5K:IRS1:JAK1:KANK2:KDM1…
GO:0044089	positive regulation of cellular component biogenesis	166	267	3.14887e-06	0.000744128	ABCA3:ABI2:ACTR2:ACTR3:ADNP:AGRN:AJUBA:AKAP9:AKIRIN1:AMBRA1:ARAP1:ARF6:ARHGAP35:ARMCX5-GPRASP2:ARPC2:ATF7IP:ATG2A:ATM:ATP7A:AUTS2:BAIAP2L1:BAX:BCAS3:BRK1:CAND1:CCP110:CD47:CDC34:CDC42EP1:CDC42EP2:CDC42EP3:CDC42EP4:CDK5RAP2:CDKN1B:CDT1:CENPJ:CEP120:CKAP5:CLASP2:CLDN1:CLIP1:CLSTN1:CLSTN2:CNOT1:CNOT6:CNOT6L:COBL:CTTN:CYFIP1:DAG1:DEF8:DHX33:DNM2:DYNC1H1:EEF2K:EIF4G1:EPB41L5:EPS8:EPS8L2:ERCC1:ESR1:EVL…
GO:0016311	dephosphorylation	132	206	3.43238e-06	0.000770568	AMBRA1:ANKLE2:ARPP19:BOD1:BTRC:CALM1:CALM3:CAMTA1:CDC14A:CDC25B:CDKN3:CTDNEP1:DUSP1:DUSP12:DUSP16:DUSP3:DUSP4:EPHX2:FAM220A:FBP1:FBXW11:FIG4:FKBP1A:FRA10AC1:GNAI2:GSK3B:HDHD2:HTT:IKBKB:IMPA2:INPP5B:INPP5E:INPP5F:INPP5K:LPIN1:LRRC46:MASTL:MGAT5:MTMR12:MTMR2:MTMR3:MTMR4:MTMR6:MTOR:NCEH1:NCK1:NPNT:NT5C:OCRL:PDP1:PGP:PLPP1:PLPP2:PLPP5:PLPP6:PLPPR2:PPIA:PPM1A:PPM1B:PPM1D:PPM1G:PPM1H:PPM1J:PPP1CA:PPP1C…
GO:0071417	cellular response to organonitrogen compound	178	290	4.49035e-06	0.00096008	ACTB:ACTR2:ADIPOR1:AHCYL1:AHR:AKAP9:AKT2:ANO1:APP:APPL2:APRT:ARHGEF2:ARRB2:ATF4:ATP2B1:ATP7A:BAIAP2L1:BCAR1:BCAR3:BLM:BRIP1:C2CD5:CACNA2D1:CACNB1:CAPN2:CCND3:CDH1:CDK4:CDK5:CEBPB:CFLAR:COL4A6:CPEB4:CRK:CSK:CTNNB1:CYFIP1:DENND4C:DNM2:DTNBP1:EEF2K:EGFR:EIF4EBP2:EPRS1:ERRFI1:EZH2:EZR:FBP1:FDX1:FOXO1:FOXO3:GAB1:GCLC:GNAI2:GNAI3:GNAS:GNB1:GNB5:GOLPH3:GRB2:GSK3B:HDAC2:HDAC5:HNRNPAB:HNRNPD:HSF1:HSPA5:IG…
GO:0070848	response to growth factor	186	305	4.96426e-06	0.00101316	ACAP2:ACVR1:ACVR1B:ADAM17:AKT1S1:APAF1:APP:APPL2:ARF6:ARID4B:ARNT:ARRB2:ATP7A:BAMBI:BCAR1:BMPR1A:BMPR2:C20orf27:CBL:CD63:CDC34:CEP57:CFLAR:CHST11:CIB1:CLDN1:CREB1:CRK:CRKL:CSNK1D:CTNNB1:CYFIP1:DLX3:DNM2:DUSP3:EEF2K:EGFR:EHD4:ELK1:EMD:ENG:EP300:EPB41L5:EPN2:ERBB2:ERN1:ERRFI1:FAM83G:FERMT1:FERMT2:FEZ1:FGFR1:FGFR4:FIBP:FKBP1A:FKBP8:FLT4:FOXO3:FUT8:FZD4:GAB1:GALNT3:GAS6:GATA3:GATA6:GCLC:GFRA1:GLG1:GP…
GO:0031175	neuron projection development	246	417	5.92253e-06	0.00115618	ABI2:ABITRAM:ACAP3:ACTB:ACTR2:ADNP:AFG3L2:ALCAM:ALKBH1:ANK3:APBB1:APLP2:APP:AREG:ARF6:ARHGAP35:ARHGAP4:ARHGAP44:ARMCX5-GPRASP2:ARTN:ATP7A:ATXN10:AUTS2:B3GNT2:BLOC1S2:BMPR2:BTBD3:CAMK1:CAMK2G:CAMSAP2:CAPRIN2:CBFA2T2:CDH1:CDK16:CDK5:CDKL3:CFLAR:CIB1:CLMN:CNP:COBL:CPNE1:CRABP2:CREB1:CREB3L2:CRK:CRKL:CRTC1:CTNNB1:CTTN:CUL7:CYFIP1:DAG1:DBN1:DBNL:DCDC2:DGUOK:DICER1:DIP2A:DIP2B:DNM2:DOCK7:DTNBP1:DVL2:DV…
GO:0051056	regulation of small GTPase mediated signal transduction	100	151	6.52951e-06	0.00122156	AKAP13:ARAP1:ARF6:ARFGAP1:ARFGEF1:ARFGEF2:ARFGEF3:ARHGAP10:ARHGAP12:ARHGAP17:ARHGAP29:ARHGAP35:ARHGAP4:ARHGAP44:ARHGAP5:ARHGEF11:ARHGEF12:ARHGEF17:ARHGEF2:ARHGEF28:ARRB1:AUTS2:CBL:CD2AP:CDC42SE1:CGNL1:CRK:CSF1:CYTH1:CYTH2:CYTH3:DENND1A:DENND3:DENND4A:DENND4C:DNM2:ECT2:EPS8:EPS8L2:F2RL1:FAM13B:FBP1:FBXO8:FGD4:FOXM1:GBF1:GIT2:GMIP:GNA13:IQSEC1:ITGA3:ITGAV:ITGB1:KANK2:KIF14:KRAS:LPAR1:LRRC59:LZTR1:M…
GO:0007169	transmembrane receptor protein tyrosine kinase signaling pathway	165	268	7.75649e-06	0.00139079	ADAM17:ADIPOR1:ADRA2A:AHI1:AKT1S1:AKT2:AR:AREG:ARHGEF28:ARNT:BAIAP2L1:BCAR1:BCAR3:C2CD5:CAMLG:CBL:CBLB:CCND3:CD63:CDK4:CEP57:CHMP6:CNOT9:COL4A6:CRK:CRKL:CSF1:CSRNP1:CTNNB1:CUL5:CYFIP1:DUSP3:EFEMP1:EFNA3:EFNB1:EGFR:EIF4EBP2:EPN2:ERBB2:ERRFI1:FAM83B:FGFR1:FGFR4:FIBP:FLT4:FOXO1:FZD4:GAB1:GALNT3:GATA3:GFRA1:GNAI2:GPC1:GRB2:GSK3B:HGS:HHEX:HIF1A:HIP1:HIP1R:IFT20:IGFBP4:IGFBP5:INPP5K:IRS1:JAK1:LEPROTL1:…
GO:0071363	cellular response to growth factor stimulus	178	292	8.20686e-06	0.00139079	ACAP2:ACVR1:ACVR1B:ADAM17:AKT1S1:APAF1:APP:APPL2:ARF6:ARID4B:ARNT:ARRB2:ATP7A:BAMBI:BCAR1:BMPR1A:BMPR2:C20orf27:CBL:CD63:CEP57:CFLAR:CHST11:CIB1:CLDN1:CREB1:CRK:CRKL:CSNK1D:CTNNB1:CYFIP1:DLX3:DNM2:DUSP3:EEF2K:EGFR:EHD4:EMD:ENG:EP300:EPB41L5:EPN2:ERBB2:ERN1:ERRFI1:FAM83G:FERMT1:FERMT2:FEZ1:FGFR1:FGFR4:FIBP:FKBP1A:FKBP8:FLT4:FOXO3:FUT8:FZD4:GAB1:GALNT3:GAS6:GATA3:GATA6:GCLC:GFRA1:GLG1:GPC1:GRB2:GRE…
GO:0048646	anatomical structure formation involved in morphogenesis	267	458	8.57355e-06	0.00139079	ABCA2:ACTL6A:ACTN1:ACVR1:ADA:ADAM15:ADAM17:ADAMTS15:ADGRG6:ADIPOR2:AGGF1:AGO1:AGO2:AGTPBP1:AHDC1:AHI1:AKAP13:AMOTL2:APAF1:AR:ARHGAP35:ATM:ATP7A:ATP8B1:B4GALT1:BCAS3:BCL10:BMPR1A:BMPR2:BTG1:C12orf43:C1GALT1:CALD1:CAMK1:CAPN2:CCNG1:CD81:CDC73:CDK5:CEP290:CFL2:CFLAR:CIB1:CLASP2:CNOT1:COBL:COL12A1:CSRP1:CTNNB1:CTR9:CTSH:DAG1:DDAH1:DICER1:DOCK5:DUSP1:DUSP4:DVL2:DVL3:E2F2:E2F7:E2F8:EFNA3:EGFL7:EGLN1:EL…
GO:0010717	regulation of epithelial to mesenchymal transition	33	40	8.67307e-06	0.00139079	ACVR1:ADIPOR1:BAMBI:CLASP2:CTNNB1:DAG1:EMP2:ENG:EZH2:FERMT2:FOXA1:GATA3:HDAC2:HPN:IL17RD:MAD2L2:MCRIP1:MTOR:OLFM1:POFUT2:PPP2CA:PTEN:PTK2:SDCBP:SMAD2:SPRED2:SPRY1:TCF7L2:TGFB3:TGFBR1:TIAM1:TRIM62:WWTR1
GO:0022603	regulation of anatomical structure morphogenesis	231	391	9.91571e-06	0.00153378	ABI2:ACTN4:ACTR2:ADA:ADNP:AGGF1:AGO1:AGO2:AHI1:ALDOA:ANKRD6:AP1AR:AR:ARAP1:ARHGAP35:ARHGAP4:ARHGAP44:ARMCX5-GPRASP2:ARPC2:ARPIN:BAMBI:BMPR1A:BMPR2:BRWD1:BTG1:C1QBP:CAPRIN2:CAPZB:CDC42EP1:CDC42EP2:CDC42EP3:CDC42EP4:CDC42SE1:CDH1:CDK5:CDKL3:CFDP1:CIB1:CLASP2:CORO1C:CRABP2:CRK:CRKL:CSF1:CST3:CTNNB1:CTSH:CUL7:CYFIP1:DAG1:DAPK3:DBN1:DBNL:DDAH1:DDHD1:DDHD2:DIP2B:DNM2:DOCK5:DTNBP1:DVL2:DVL3:E2F2:EEF2K:E…
GO:0016055	Wnt signaling pathway	137	218	1.02479e-05	0.00153378	AMER1:AMOTL2:ANKRD6:APP:ATP6AP2:ATP6V0C:BAMBI:BCL7B:BTRC:C12orf43:CAPRIN2:CCNY:CD24:CDC73:CPE:CSNK1A1:CSNK1D:CSNK1G3:CSNK2A1:CTDNEP1:CTNNB1:CTNNBIP1:CTR9:CYLD:DAPK3:DCDC2:DLX3:DVL2:DVL3:EGFR:EMD:FBXW11:FERMT1:FERMT2:FOXO1:FOXO3:FRMD8:FZD3:FZD4:FZD5:GATA3:GID8:GRK6:GSK3B:HHEX:HMGXB4:IFT20:IGFBP4:INVS:ITGA3:JADE1:JRK:JUP:KLF4:KLHL12:KPNA1:LATS1:LATS2:LDB1:LMBR1L:LRP5:LRP6:LRRFIP2:LYPD6:LZTS2:MAD2L2…
GO:0045597	positive regulation of cell differentiation	203	340	1.3552e-05	0.00196162	ACTB:ACTL6A:ACTR2:ACVR1:ACVR1B:ADA:ADNP:AHI1:AKIRIN1:AMBRA1:AP3D1:AR:ARHGEF2:ARID2:ARMCX5-GPRASP2:ARNT:ARPC2:ARRB2:BAMBI:BMPR1A:BMPR2:BTG1:C1QBP:CAMK1:CAPRIN2:CBFB:CD24:CD46:CDKL3:CDS1:CEBPB:CEBPD:CIB1:CPNE1:CRABP2:CREB1:CRK:CRKL:CSF1:CSNK1D:CTNNB1:CTNNBIP1:CUL7:CYFIP1:DAG1:DBN1:DBNL:DICER1:DNM2:DOCK5:ECT2:EEF2K:EIF4G1:EMP2:ENG:EZH2:FAIM:FERMT2:FEZ1:FGFR1:FOXA1:FOXO3:FZD3:GAS6:GATA2:GATA3:GATA6:G…
GO:0043408	regulation of MAPK cascade	159	259	1.42582e-05	0.00196162	ADRA2A:AJUBA:AKAP13:ANKRD6:APIP:APP:AR:ARRB1:ARRB2:ASH1L:ATP6AP2:AVPI1:BCAR3:C3orf33:CD24:CD81:CFLAR:CIB1:CRK:CRKL:CSK:CTNNB1:CYLD:DAG1:DHX33:DUSP1:DUSP16:DUSP3:DUSP4:DVL2:DVL3:EGFR:EIF2AK2:ERBB2:ERN1:ERRFI1:EZH2:EZR:F2RL1:FAM83D:FERMT2:FGFR1:FGFR4:FLT4:FOXM1:FOXO1:FZD4:FZD5:GADD45A:GAS6:GNAI2:GRB2:HDAC3:HIPK3:HYAL2:IGFBP4:INAVA:INPP5K:ITCH:ITGB1BP1:JUN:LAMTOR1:LEMD2:LPAR1:LTBR:MADD:MAP2K1:MAP2K3…
GO:0198738	cell-cell signaling by wnt	137	219	1.44173e-05	0.00196162	AMER1:AMOTL2:ANKRD6:APP:ATP6AP2:ATP6V0C:BAMBI:BCL7B:BTRC:C12orf43:CAPRIN2:CCNY:CD24:CDC73:CPE:CSNK1A1:CSNK1D:CSNK1G3:CSNK2A1:CTDNEP1:CTNNB1:CTNNBIP1:CTR9:CYLD:DAPK3:DCDC2:DLX3:DVL2:DVL3:EGFR:EMD:FBXW11:FERMT1:FERMT2:FOXO1:FOXO3:FRMD8:FZD3:FZD4:FZD5:GATA3:GID8:GRK6:GSK3B:HHEX:HMGXB4:IFT20:IGFBP4:INVS:ITGA3:JADE1:JRK:JUP:KLF4:KLHL12:KPNA1:LATS1:LATS2:LDB1:LMBR1L:LRP5:LRP6:LRRFIP2:LYPD6:LZTS2:MAD2L2…
GO:0071375	cellular response to peptide hormone stimulus	100	153	1.5332e-05	0.0020017	ADIPOR1:AHCYL1:AKT2:APPL2:APRT:ATP2B1:BAIAP2L1:BCAR1:BCAR3:BRIP1:C2CD5:CCND3:CDK4:CFLAR:CRK:CSK:CYFIP1:DENND4C:EEF2K:EIF4EBP2:EPRS1:ERRFI1:FBP1:FOXO1:GAB1:GCLC:GNAI2:GRB2:GSK3B:HDAC5:HSF1:INPP5K:IRS1:JAK1:LEPROTL1:LPIN1:LPIN3:MAX:MEN1:MYO5A:NCK1:NCL:NCOA2:NCOA5:NDEL1:NFE2L2:OSBPL8:PARP1:PCK2:PDK2:PDK4:PHIP:PIK3C2A:PIK3R2:PNPLA3:PRKCD:PRKCI:PRKCZ:PTK2:PTPN1:PTPN11:PTPRA:PXN:RAB10:RAB15:RAB31:RANGA…
GO:0032868	response to insulin	96	146	1.56034e-05	0.0020017	ADIPOR1:AKT2:APPL2:APRT:ATP2B1:BAIAP2L1:BCAR1:BCAR3:C2CD5:CCND3:CDK4:CFLAR:CRY1:CYFIP1:DENND4C:EEF2K:EIF4EBP2:EIF6:EPRS1:ERRFI1:FBP1:FOXO1:GAB1:GCLC:GNAI2:GRB2:GSK3B:HADH:HDAC5:INPP5K:IRS1:KBTBD2:KHK:LPIN1:LPIN3:MAPK14:MAX:MTOR:MYO5A:NCK1:NCL:NCOA2:NCOA5:NDEL1:OSBPL8:PARP1:PCK2:PDK2:PDK4:PHIP:PIK3C2A:PIK3R2:PNPLA3:PRKCD:PRKCI:PRKCZ:PTPN1:PTPN11:PTPRA:RAB10:RAB15:RAB31:RB1:RBM4:SCAP:SELENOS:SESN2:…
GO:0040007	growth	252	433	1.82468e-05	0.00227578	ACVR1B:ADAM10:ADAM15:ADAM17:ADIPOR1:ADNP:AFG3L2:AGRN:AKAP13:AKIRIN1:ALCAM:ALKBH1:APP:AR:AREG:ARHGAP4:ARHGEF11:ARID2:ARIH2:ATAD3A:ATM:ATRX:AUTS2:BBS2:BCAR1:BMPR1A:BMPR2:BRAT1:BRCA2:BTG1:CAPRIN2:CCDC85B:CD81:CDC73:CDH1:CDK1:CDK11A:CDK11B:CDK4:CDK5:CDKL3:CDKN1B:CDKN2A:CDKN2AIP:CDKN2C:CFLAR:CHD7:CHST11:CIB1:CISH:CLSTN1:COBL:CPNE1:CPQ:CRABP2:CREB1:CRKL:CRLF3:CSF1:CSNK2A1:CTNNB1:CTR9:CTTN:CXADR:CXCL16:…
GO:0060070	canonical Wnt signaling pathway	91	138	2.17892e-05	0.00264415	AMER1:ANKRD6:ATP6AP2:BAMBI:BTRC:CAPRIN2:CCNY:CSNK1A1:CSNK1D:CSNK1G3:CTDNEP1:CTNNB1:CTNNBIP1:CYLD:DAPK3:DVL2:DVL3:EGFR:EMD:FERMT1:FOXO1:FOXO3:FRMD8:FZD3:FZD4:FZD5:GATA3:GID8:GSK3B:HHEX:IFT20:IGFBP4:INVS:JADE1:JRK:JUP:KLF4:KPNA1:LATS1:LATS2:LMBR1L:LRP5:LRP6:LYPD6:LZTS2:MAD2L2:MAPK14:MCC:NPHP4:OTULIN:PPM1A:PPM1B:PPP1CA:PSEN1:PTEN:PTK7:PTPRU:PYGO2:RAB5A:RARG:RNF146:RPS12:RYK:SCYL2:SDC1:SIAH1:SIAH2:SL…
GO:0010817	regulation of hormone levels	109	170	2.31231e-05	0.00272292	AACS:ADAM10:ADRA2A:ALDH9A1:ANO1:ARNT:ATP1A1:ATP6AP2:BACE2:C2CD2L:CAMK2G:CCDC186:CDK16:CHD7:CHST10:CLOCK:CPE:CPQ:CPT1A:CRABP2:CREB1:CRY1:CTSL:CYB5R4:DGAT2:DHCR7:DHRS13:DHRS3:DHRS7:DISP1:ECE1:ESR1:FDX1:FOXA1:FOXO1:FZD4:GATA3:GLUD1:GLUL:H6PD:HADH:HIF1A:HMGN3:HPN:HSD17B4:ICA1:IRS1:LRP5:LRRC8A:LTBP4:MED1:MYRIP:NKX3-1:NR3C1:OSBP:PAPSS2:PARK7:PCK2:PCLO:PCSK7:PDE8B:PFKL:PICK1:PIM3:PLEKHA1:PNPLA2:PNPLA4:P…
GO:0032990	cell part morphogenesis	170	281	2.42175e-05	0.00272292	ABI2:ABITRAM:ACTB:ACTR2:ADNP:AFG3L2:ALCAM:ANK3:ANO1:APBB1:APLP2:APP:ARHGAP35:ARHGAP4:ARHGAP44:ARMCX5-GPRASP2:ARPIN:ARTN:ATP7A:AUTS2:B3GNT2:BAX:BMPR2:BTBD3:CAPRIN2:CDH1:CDK5:CDKL3:CERT1:CNP:COBL:CORO1C:CPNE1:CRABP2:CREB1:CTNNB1:CTTN:CUL7:CYFIP1:DAG1:DBN1:DBNL:DCDC2:DICER1:DIP2A:DIP2B:DNM2:DOCK7:DTNBP1:DVL2:DVL3:ECE1:EEF2K:EFNA3:EFNB1:EIF2AK4:ENAH:ERBB2:FBXO45:FEZ1:FEZ2:FZD3:FZD4:GATA3:GDI1:GOLGA4:…
GO:0007409	axonogenesis	105	163	2.42576e-05	0.00272292	ACTB:ADNP:AFG3L2:ALCAM:ANK3:APBB1:APLP2:APP:ARHGAP35:ARHGAP4:ARTN:AUTS2:B3GNT2:BMPR2:CDH1:CDK5:CDKL3:CNP:COBL:CRABP2:CREB1:CTTN:CYFIP1:DAG1:DBN1:DBNL:DIP2B:DNM2:DOCK7:ECE1:EFNA3:EFNB1:ENAH:ERBB2:FBXO45:FEZ1:FEZ2:FZD3:GATA3:GDI1:GOLGA4:GSK3B:ITGB1:KIF5B:LAMA3:LAMA5:LLGL1:LMTK2:MAP1S:MAP2K1:NDEL1:NEO1:NIN:NOTCH2:NUMB:OLFM1:PAFAH1B1:PAK2:PALLD:PARD6B:PICALM:PLXNB2:PLXNB3:PLXND1:PPP3CB:PSEN1:PTEN:PTK…
GO:0032869	cellular response to insulin stimulus	81	121	2.6835e-05	0.00293876	ADIPOR1:AKT2:APPL2:APRT:ATP2B1:BAIAP2L1:BCAR1:BCAR3:C2CD5:CCND3:CDK4:CFLAR:CYFIP1:DENND4C:EEF2K:EIF4EBP2:EPRS1:ERRFI1:FBP1:FOXO1:GAB1:GCLC:GNAI2:GRB2:GSK3B:HDAC5:INPP5K:IRS1:LPIN1:LPIN3:MYO5A:NCK1:NCL:NCOA2:NCOA5:NDEL1:OSBPL8:PARP1:PCK2:PDK2:PDK4:PHIP:PIK3C2A:PIK3R2:PNPLA3:PRKCD:PRKCI:PRKCZ:PTPN1:PTPN11:PTPRA:RAB10:RAB15:RAB31:RB1:RBM4:SELENOS:SHC1:SLC25A33:SLC27A4:SLC29A2:SLC2A8:SLC39A14:SNX5:SR…
GO:0072359	circulatory system development	264	458	3.04453e-05	0.00325475	ACVR1:ADAM10:ADAM15:ADAP2:ADGRG6:ADIPOR2:AGGF1:AGO1:AGO2:AHI1:AHR:AKAP13:AMOTL2:ANKRD17:ANP32B:AP1B1:AP2B1:ARID2:ARL13B:ARRB2:ASXL1:ATG5:ATM:ATP7A:B4GALT1:B9D1:BAX:BCAS3:BCOR:BMPR1A:BMPR2:BORCS8:BTG1:C1GALT1:CACYBP:CALD1:CDK1:CDKN1B:CERT1:CFLAR:CHD7:CIB1:CPE:CREB1:CRKL:CTNNB1:CTSH:CUL7:CXADR:DAG1:DCTN5:DDAH1:DHRS3:DIPK2A:DLX3:DNAAF1:DSG2:DVL2:E2F2:E2F7:E2F8:ECE1:EFNA3:EGFL7:EGFR:EGLN1:ELK3:EMP2:E…
GO:0007265	Ras protein signal transduction	123	196	3.16249e-05	0.00330223	ABI2:ADRA2A:AKAP13:ARF6:ARFGAP1:ARFGEF1:ARFGEF2:ARFGEF3:ARHGAP17:ARHGAP29:ARHGAP35:ARHGAP4:ARHGAP44:ARHGAP5:ARHGEF11:ARHGEF12:ARHGEF2:ARHGEF28:ARRB1:AUTS2:BRAP:BRK1:CBL:CDC42EP1:CDC42EP2:CDC42EP3:CDC42EP4:CDC42SE1:CDKN2A:CRK:CRKL:CSF1:CTNNAL1:CYFIP1:CYTH1:CYTH2:CYTH3:DBNL:DENND1A:DENND3:DENND4A:DENND4C:DHCR24:DNM2:EPS8:EPS8L2:F2RL1:FARP2:FBP1:FBXO8:FOXM1:G3BP2:GBF1:GDI1:GIT2:GNA13:GNB1:GPSM2:GRB2…
GO:0035295	tube development	259	449	3.37627e-05	0.00344533	ABCA3:ACVR1:ADA:ADAM15:ADIPOR2:AGGF1:AGO1:AGO2:AHI1:AIMP2:AMBRA1:AMOTL2:APAF1:AR:AREG:ARHGAP35:ARID2:ARL13B:ASXL1:ATP6AP2:ATP7A:ATRX:ATXN1L:B4GALT1:BAX:BCAS3:BCL10:BMPR1A:BMPR2:BRIP1:BTG1:BTRC:C1GALT1:CALD1:CBFA2T2:CD24:CEP290:CHD7:CIB1:COBL:CREB1:CRKL:CSF1:CTNNB1:CTNNBIP1:CTSH:CUL7:DAG1:DDAH1:DNAAF1:DVL2:DVL3:E2F2:E2F7:E2F8:ECE1:EFNA3:EGFL7:EGFR:EGLN1:EIF4G1:ELK1:ELK3:EMP2:ENG:EP300:EPAS1:EPB41L…
GO:0001952	regulation of cell-matrix adhesion	44	59	3.67341e-05	0.00366524	ADAM15:BCAS3:CDK6:CDKN2A:CIB1:CLASP2:CORO1C:CSF1:DAG1:DAPK3:DUSP3:EMP2:EPB41L5:FERMT1:FERMT2:FUT1:GSK3B:ITGB1BP1:JUP:LDB1:LIMCH1:LIMS1:NF1:NF2:PEAK1:PIK3CB:POLDIP2:PRKCZ:PTEN:PTK2:PTPRA:RAC1:RASA1:RCC2:RHOA:ROCK1:S100A10:SKAP1:SRC:TLN1:TSC1:VCL:VEGFA:WDPCP
GO:1901653	cellular response to peptide	116	184	3.92872e-05	0.00383478	ADIPOR1:AHCYL1:AKT2:ANO1:APP:APPL2:APRT:ARHGEF2:ATP2B1:BAIAP2L1:BCAR1:BCAR3:BRIP1:C2CD5:CACNA2D1:CACNB1:CCND3:CDK4:CDK5:CFLAR:CRK:CSK:CYFIP1:DENND4C:EEF2K:EIF4EBP2:EPRS1:ERRFI1:FBP1:FOXO1:FOXO3:GAB1:GCLC:GNAI2:GRB2:GSK3B:HDAC5:HSF1:INPP5K:IRS1:JAK1:KLF11:KLF3:LEPROTL1:LGMN:LPIN1:LPIN3:MAX:MDM2:MEN1:MYO5A:NCK1:NCL:NCOA2:NCOA5:NDEL1:NFE2L2:NOD1:OSBPL8:PARP1:PCK2:PDK2:PDK4:PHIP:PIK3C2A:PIK3R2:PNPLA3…
GO:0001837	epithelial to mesenchymal transition	50	69	4.06154e-05	0.00388007	ACVR1:ADAM15:ADIPOR1:BAMBI:CLASP2:CTNNB1:CUL7:DAG1:EMP2:ENG:EPB41L5:EZH2:FAM83D:FERMT2:FGFR1:FOXA1:GATA3:GSK3B:HDAC2:HEY2:HIF1A:HNRNPAB:HPN:IL17RD:KLHL12:LRP6:MAD2L2:MCRIP1:MTOR:OLFM1:PDCD4:POFUT2:PPP2CA:PPP3R1:PTEN:PTK2:ROCK1:RTN4:SDCBP:SMAD2:SOX9:SPRED2:SPRY1:TASOR:TCF7L2:TGFB3:TGFBR1:TIAM1:TRIM62:WWTR1
GO:0009725	response to hormone	233	401	4.37906e-05	0.00409624	ABCA2:ABCA3:ACSL1:ACVR1:ADIPOR1:ADIPOR2:ADRA2A:AHCYL1:AKAP8:AKT2:APPL2:APRT:AR:AREG:ARID5A:ARPC1B:ASH2L:ATP1A1:ATP2B1:ATP5F1A:BAIAP2L1:BBS2:BCAR1:BCAR3:BCAS3:BRD8:BRIP1:C2CD5:CALM3:CCND3:CD24:CDK4:CDKN1B:CFLAR:CLDN1:CLOCK:CNOT1:CNOT9:CREB1:CRK:CRLS1:CRY1:CSF1:CSK:CTSH:CTSL:CYC1:CYFIP1:DAG1:DENND4C:DHCR24:EEF2K:EIF2B1:EIF4EBP2:EIF6:ENG:EP300:EPRS1:ERRFI1:ESR1:ESR2:FBP1:FBXO32:FKBP4:FOXA1:FOXO1:FOX…
GO:0016049	cell growth	148	243	4.99849e-05	0.00458025	ACVR1B:ADAM10:ADAM15:ADAM17:ADIPOR1:ADNP:AKAP13:ALCAM:APP:ARHGAP4:ARHGEF11:ARIH2:ATAD3A:AUTS2:BCAR1:BMPR2:BRAT1:BTG1:CAPRIN2:CCDC85B:CDC73:CDH1:CDK11A:CDK11B:CDK5:CDKL3:CDKN1B:CDKN2A:CDKN2AIP:CDKN2C:CIB1:CISH:CLSTN1:COBL:CPNE1:CRABP2:CRKL:CRLF3:CSNK2A1:CTNNB1:CTTN:CXCL16:CYFIP1:DBN1:DBNL:DCBLD2:DCUN1D3:DCUN1D5:DIP2B:DNM2:EGFR:EI24:EIF2AK4:EIF4G1:EPB41L5:ERBB2:ESR2:EXOSC4:EXTL3:FBP1:FOXP1:GDI1:GOL…
GO:0006897	endocytosis	175	293	5.1487e-05	0.00461754	AAK1:ABCA2:ACTB:AHI1:ANKRD13A:ANKRD13D:AP1G1:AP2A2:AP2B1:AP2M1:AP2S1:AP3D1:AP4E1:APP:APPL2:ARF6:ARFGAP1:ARHGAP12:ARRB1:ARRB2:ATP6V1H:ATP9A:ATXN2:BICD1:BTBD9:CALM3:CANX:CBL:CD151:CD2AP:CD63:CD81:CDK5:CLCN5:CLINT1:CLTA:CLTB:CLTCL1:CSNK1G3:CTSL:CTTN:CXCL16:CYTH2:DBNL:DENND1A:DENND1B:DNAJC13:DNM2:DTNBP1:EEA1:EEF2K:EHD4:EPN1:EPN2:EZR:F2RL1:FCHO2:FCHSD2:FNBP1:GAPVD1:GATA2:GPR107:GRB2:GSN:GULP1:HEATR5A:…
GO:0006898	receptor-mediated endocytosis	83	126	5.24487e-05	0.00461754	AAK1:ABCA2:AHI1:ANKRD13A:ANKRD13D:AP1G1:AP2A2:AP2B1:AP2M1:AP2S1:AP4E1:ARF6:ARRB1:ARRB2:ATXN2:BICD1:CANX:CBL:CD2AP:CD63:CD81:CLTA:CLTB:CLTCL1:CTSL:CTTN:CXCL16:DBNL:DNAJC13:DNM2:DTNBP1:EZR:FCHO2:FCHSD2:GPR107:GRB2:HGS:HIP1:HIP1R:HNRNPK:INPP5F:ITGAV:ITGB1:ITSN2:LDLRAD3:LDLRAP1:LMBR1L:LRP6:MICALL1:MTMR2:NUMB:PDLIM7:PI4KB:PICALM:PICK1:PIK3CB:PIKFYVE:PIP5K1C:PLA2R1:PLCG2:PPP3R1:RAB31:RAB5A:RABGEF1:RAC1…
GO:0009887	animal organ morphogenesis	215	368	5.40726e-05	0.00466896	ABI2:ACVR1:ADAM15:ADGRG6:AGRN:AGTPBP1:AHDC1:AHI1:ANKRD6:AR:AREG:ARID2:ARL13B:ASH1L:ASXL1:ATF4:ATG9A:BAX:BBS2:BCAR3:BCOR:BMPR1A:BMPR2:BTRC:CEBPB:CEP290:CERT1:CFLAR:CHD7:CHST11:CPE:CRKL:CSF1:CSRNP1:CTNNB1:CTNNBIP1:CTSH:DAG1:DGCR2:DHRS3:DLX3:DNAAF1:DVL2:DVL3:E2F4:EFEMP1:EGFR:EGLN1:EMP2:ENG:EP300:ERRFI1:ESR1:EVL:FANCD2:FBXW11:FEM1B:FGFR1:FKBP1A:FOXA1:FOXO3:FZD3:FZD5:GAA:GAMT:GATA2:GATA3:GATA6:GLG1:GM…
GO:0048589	developmental growth	172	288	5.99512e-05	0.00507888	ADAM15:ADNP:AFG3L2:AGRN:AKAP13:AKIRIN1:ALCAM:ALKBH1:APP:AR:AREG:ARHGAP4:ARID2:ARIH2:ATM:ATRX:AUTS2:BBS2:BMPR1A:BMPR2:BRCA2:CD81:CDH1:CDK1:CDK4:CDK5:CDKL3:CDKN1B:CFLAR:CHD7:CHST11:COBL:CPNE1:CPQ:CRABP2:CREB1:CSF1:CTNNB1:CTR9:CTTN:CXADR:CYFIP1:DAG1:DBN1:DBNL:DIP2B:DIPK2A:DNM2:EIF2AK4:EP300:EPB41L5:ERCC1:ERCC6:ESR1:ETNK2:EZH2:EZR:FKBP8:FOXO3:FOXP1:GAMT:GATA3:GATA6:GDI1:GINS1:GNAS:GOLGA4:GPAT4:GRHL2:…
GO:0031346	positive regulation of cell projection organization	109	173	6.90847e-05	0.00567082	ABI2:ACTR2:ACTR3:ADNP:AGRN:AKIRIN1:ARAP1:ARHGAP35:ARMCX5-GPRASP2:ARPC2:ATP7A:AUTS2:BCAS3:BMPR2:BRK1:CAMK1:CAPRIN2:CBFA2T2:CCP110:CDC42EP1:CDC42EP2:CDC42EP3:CDC42EP4:CDKL3:CENPJ:CEP120:CFLAR:COBL:CORO1C:CRABP2:CREB3L2:CRTC1:CUL7:CYFIP1:DBN1:DBNL:DEF8:DNM2:DVL2:DVL3:EEF2K:ENC1:EP300:EPS8:EPS8L2:EZH2:F2RL1:FEZ1:FIG4:FZD4:GDI1:GOLGA4:GSK3B:HSPA5:HTT:IFT20:ITGA3:ITGA6:KAT2A:KDM1A:KIDINS220:MAP2K1:MIEN…
GO:0043434	response to peptide hormone	125	202	6.94643e-05	0.00567082	ADIPOR1:AHCYL1:AKT2:APPL2:APRT:AREG:ATP2B1:BAIAP2L1:BCAR1:BCAR3:BRIP1:C2CD5:CCND3:CDK4:CDKN1B:CFLAR:CREB1:CRK:CRY1:CSK:CYC1:CYFIP1:DAG1:DENND4C:EEF2K:EIF2B1:EIF4EBP2:EIF6:EPRS1:ERRFI1:FBP1:FOXO1:GAB1:GCLC:GNAI1:GNAI2:GRB2:GSK3B:HADH:HDAC5:HSF1:IGFBP5:INPP5K:IRS1:JAK1:KBTBD2:KHK:LEPROTL1:LPIN1:LPIN3:LRP6:MAPK14:MAX:MEN1:MTOR:MYO5A:NCK1:NCL:NCOA2:NCOA5:NDEL1:NFE2L2:OSBPL8:PARP1:PCK2:PDK2:PDK4:PHIP:…
GO:1901652	response to peptide	145	239	7.78668e-05	0.00612443	ADIPOR1:AHCYL1:AKT2:ANO1:APP:APPL2:APRT:AREG:ARHGEF2:ATP2B1:BAIAP2L1:BCAR1:BCAR3:BRIP1:C2CD5:CACNA2D1:CACNB1:CCND3:CDK4:CDK5:CDKN1B:CFLAR:CREB1:CRK:CRY1:CSK:CYC1:CYFIP1:DAG1:DENND4C:EEF2K:EIF2B1:EIF4EBP2:EIF6:EPRS1:ERRFI1:FBP1:FOXO1:FOXO3:GAB1:GCLC:GNAI1:GNAI2:GRB2:GSK3B:HADH:HDAC5:HSF1:IGFBP5:INAVA:INPP5K:IRS1:JAK1:KAT7:KBTBD2:KHK:KLF11:KLF3:LEPROTL1:LGMN:LPIN1:LPIN3:LRP6:MAPK14:MAX:MDM2:MEN1:MT…
GO:0048667	cell morphogenesis involved in neuron differentiation	139	228	7.85971e-05	0.00612443	ABI2:ABITRAM:ACTB:ACTR2:ADNP:AFG3L2:ALCAM:ANK3:APBB1:APLP2:APP:ARHGAP35:ARHGAP4:ARHGAP44:ARMCX5-GPRASP2:ARTN:AUTS2:B3GNT2:BMPR2:BTBD3:CAPRIN2:CDH1:CDK5:CDKL3:CNP:COBL:CRABP2:CREB1:CTTN:CUL7:CYFIP1:DAG1:DBN1:DBNL:DCDC2:DIP2A:DIP2B:DNM2:DOCK7:DTNBP1:ECE1:EEF2K:EFNA3:EFNB1:ENAH:ERBB2:FBXO45:FEZ1:FEZ2:FZD3:GATA3:GDI1:GOLGA4:GSK3B:HPRT1:ITGB1:KIDINS220:KIF5B:LAMA3:LAMA5:LLGL1:LMTK2:MAP1S:MAP2K1:MEF2A:…
GO:0072659	protein localization to plasma membrane	111	177	7.9113e-05	0.00612443	ACSL3:ACTB:AFDN:AKT2:ANK3:AP2M1:AR:ARF6:ARFRP1:ARHGAP44:ARHGEF16:ASB3:ATP1B3:BBS2:C2CD5:CACNB3:CD81:CDH1:CDK5:CIB1:CLASP2:CNST:CSK:DENND4C:EFR3A:EGFR:EHD4:EMP2:EXOC5:EZR:FCHO2:FLOT2:FRMD8:GAS6:GGA2:GOLGA4:GOLGA7:GOLPH3:GOPC:GORASP2:HECTD1:IFT20:IKBKB:INPP5K:ITGA3:ITGB1:ITGB1BP1:JUP:KIF5B:KRT18:LAMA5:LDLRAP1:LRP6:LYPLA1:MYO5A:NHLRC1:NUMB:OPTN:PACS2:PACSIN1:PICALM:PIK3R2:PKP3:PPFIA1:PPIL2:PPP2R5A:P…
GO:0035239	tube morphogenesis	205	351	8.25823e-05	0.00617443	ACVR1:ADAM15:ADIPOR2:AGGF1:AGO1:AGO2:AHI1:AMOTL2:APAF1:AR:AREG:ARHGAP35:ARID2:ARL13B:B4GALT1:BAX:BCAS3:BCL10:BMPR1A:BMPR2:BTG1:BTRC:C1GALT1:CALD1:CEP290:CHD7:CIB1:COBL:CSF1:CTNNB1:CTNNBIP1:CTSH:CUL7:DAG1:DDAH1:DNAAF1:DVL2:DVL3:E2F2:E2F7:E2F8:EFNA3:EGFL7:EGFR:EGLN1:ELK3:EMP2:ENG:EPAS1:EPB41L5:EPN1:EPN2:ERAP1:ERBB2:ESR1:FLT4:FOXA1:FOXJ2:FOXP1:FUT1:FZD3:FZD4:FZD5:GAB1:GADD45A:GATA2:GATA3:GATA6:GLMN:…
GO:0030111	regulation of Wnt signaling pathway	97	152	8.40791e-05	0.00617443	AMER1:ANKRD6:APP:ATP6AP2:ATP6V0C:BAMBI:BTRC:C12orf43:CAPRIN2:CCNY:CDC73:CSNK1A1:CSNK1D:CSNK1G3:CSNK2A1:CTDNEP1:CTNNB1:CTNNBIP1:CYLD:DAPK3:DCDC2:EGFR:EMD:FERMT1:FOXO1:FOXO3:FRMD8:FZD4:GID8:GSK3B:HHEX:HMGXB4:IFT20:IGFBP4:INVS:ITGA3:JADE1:JRK:JUP:KPNA1:LATS1:LATS2:LMBR1L:LYPD6:LZTS2:MAD2L2:MAPK14:MCC:NFATC1:NPHP4:OTULIN:PPM1A:PPM1B:PPP1CA:PPP2CA:PSEN1:PTK7:PTPRU:RACK1:RNF146:RNF213:RPS12:SCYL2:SENP2…
GO:1905114	cell surface receptor signaling pathway involved in cell-cell signaling	147	243	8.52248e-05	0.00617443	AMER1:AMOTL2:ANKRD6:APP:ARRB2:ATP6AP2:ATP6V0C:BAMBI:BCL7B:BTRC:C12orf43:CAPRIN2:CCNY:CD24:CDC73:CDK5:CHRNA5:CPE:CSNK1A1:CSNK1D:CSNK1G3:CSNK2A1:CTDNEP1:CTNNB1:CTNNBIP1:CTR9:CYLD:DAPK3:DCDC2:DLX3:DVL2:DVL3:EGFR:EMD:FBXW11:FERMT1:FERMT2:FOXO1:FOXO3:FRMD8:FZD3:FZD4:FZD5:GATA3:GID8:GRK6:GSK3B:HHEX:HMGXB4:IFT20:IGFBP4:INVS:ITGA3:JADE1:JRK:JUP:KLF4:KLHL12:KPNA1:LATS1:LATS2:LDB1:LMBR1L:LRP5:LRP6:LRRFIP2:…
GO:0022604	regulation of cell morphogenesis	102	161	8.52594e-05	0.00617443	ACTN4:ACTR2:ALDOA:AP1AR:ARAP1:ARHGAP35:ARMCX5-GPRASP2:ARPC2:ARPIN:BAMBI:BRWD1:C1QBP:CAPRIN2:CAPZB:CDC42EP1:CDC42EP2:CDC42EP3:CDC42EP4:CDC42SE1:CDKL3:CFDP1:CIB1:CORO1C:CRK:CRKL:CUL7:CYFIP1:DAG1:DAPK3:DBN1:DBNL:DNM2:DOCK5:DVL2:DVL3:EEF2K:EPS8:EZR:FBLIM1:FERMT2:FGD4:FGD6:FZD4:GNA13:HPN:ITGB1BP1:ITSN2:LARP4:LIMS1:LPAR1:MELTF:MOV10:MUL1:MYH9:MYL12B:MYO10:MYO9A:P4HB:PAFAH1B1:PALM2AKAP2:PARP6:PARVA:PARV…
GO:0071900	regulation of protein serine/threonine kinase activity	118	190	8.79702e-05	0.00623626	ACSL1:ACTB:ADAM17:ADRA2A:AJUBA:AKAP13:BLM:BMPR1A:BMPR2:CALM1:CALM3:CAMK1:CCND3:CCNF:CCNG1:CCNI:CCNJ:CCNJL:CCNT2:CCNY:CD24:CDC37:CDK12:CDK5RAP2:CDKN1B:CDKN2A:CDKN2C:CDKN3:CIB1:CKS1B:CNPPD1:CSK:DBF4:DBF4B:DIPK2A:DTNBP1:DUSP1:DUSP16:DVL2:DVL3:EGFR:ERBB2:ERN1:EZH2:FBXO7:FERMT2:FGFR1:FZD4:FZD5:GADD45A:HGS:HHEX:HIPK3:HTT:HYAL2:INPP5K:IPO7:LATS1:LATS2:LRP5:LRP6:MACROH2A1:MAP2K1:MAP2K5:MAP2K7:MAP3K12:MAP…
GO:0090630	activation of GTPase activity	42	57	8.8891e-05	0.00623626	AKT2:ARHGAP29:ARHGEF16:BCAS3:CORO1C:CRK:CRKL:DOCK7:ECT2:EVI5:GMIP:NDEL1:RABGAP1:RALGAPA1:RALGAPB:RANGAP1:RAP1GAP:RCC2:RHOG:SIPA1L1:SIPA1L3:SLC27A4:SYDE1:TBC1D1:TBC1D10A:TBC1D12:TBC1D13:TBC1D14:TBC1D16:TBC1D17:TBC1D22A:TBC1D22B:TBC1D25:TBC1D30:TBC1D4:TBC1D7:TBC1D8:TBC1D9:TBC1D9B:TIAM1:TSC1:USP6NL
GO:0043547	positive regulation of GTPase activity	81	124	9.96459e-05	0.00688323	ADAP2:AFDN:AGRN:AKT2:ARAP1:ARAP2:ARHGAP29:ARHGAP35:ARHGEF16:BCAR3:BCAS3:CORO1C:CRK:CRKL:DENND1B:DOCK7:DVL2:DVL3:ECT2:ERBB2:EVI5:EZH2:F2RL1:FERMT2:GMIP:GNB5:GSK3B:IQSEC1:ITGA6:ITGB1:LIMS1:MYO9A:NDEL1:NF1:PICALM:RABGAP1:RACK1:RALBP1:RALGAPA1:RALGAPB:RALGPS1:RALGPS2:RANGAP1:RAP1A:RAP1GAP:RAP1GDS1:RASA1:RCC2:RGP1:RGS10:RHOG:RIC1:S100A10:SIPA1L1:SIPA1L3:SLC27A4:SMCR8:SNX13:SNX18:SNX9:SYDE1:TBC1D1:TBC1…
GO:0032940	secretion by cell	198	339	0.000108474	0.00737953	AACS:ADRA2A:ANO1:AP1B1:AP1G1:AP1M2:APBB1:ARF6:ARFGAP3:ARFGEF1:ARFGEF2:ARHGAP17:ARHGAP44:ARL8B:ATP2A2:ATP9A:C2CD2L:CADPS2:CALM3:CAMK2G:CANX:CBL:CCDC186:CD2AP:CDK16:CDK5:CHD7:CHRNA5:CKLF:CLASP2:CLOCK:CPE:CPT1A:CREB1:CRY1:CYB5R4:DNAJC1:DNAJC5:DTNBP1:ENG:EXOC1:EXOC2:EXOC3:EXOC5:EXOC6:EXOC8:EZR:F2RL1:FBXL20:FOXO1:FRMD4A:FZD4:GATA2:GATA3:GLUD1:GLUL:GNAI2:GNPTAB:GOLPH3:GSK3B:HADH:HGS:HIF1A:HMGN3:ICA1:IE…
GO:0007186	G protein-coupled receptor signaling pathway	106	169	0.000112696	0.00755234	ABHD6:ADA:ADGRG6:ADGRL2:ADRA2A:AGRN:AHCYL1:AKAP13:ANO1:APLP2:AREG:ARHGEF11:ARHGEF12:ARRB1:ARRB2:BCAR1:BCAR3:BICD1:CALM1:CALM3:CISH:CPE:CRCP:CRKL:CRTC3:CRY1:DAGLA:DAGLB:DGKE:DGKZ:DNM2:ECE1:ESR1:EZR:F2RL1:FZD3:FZD4:FZD5:GIT2:GNA13:GNAI1:GNAI2:GNAI3:GNAS:GNB1:GNB2:GNB5:GNG10:GNG12:GPR146:GPR157:GPR160:GPR63:GPRC5C:GPSM2:GRK6:HOMER1:HOMER2:HOMER3:INPP5K:LMBRD2:LPAR1:MET:MGLL:MGRN1:NLN:NMT2:NPW:OPN3:P…
GO:0071559	response to transforming growth factor beta	79	121	0.000124086	0.00819331	ACVR1:ADAM17:APAF1:APPL2:ARID4B:ARRB2:BAMBI:BMPR1A:C20orf27:CFLAR:CHST11:CLDN1:CRK:CRKL:DNM2:ENG:EP300:EPB41L5:FERMT1:FERMT2:FKBP1A:FUT8:GLG1:HDAC2:HSPA5:HYAL2:IL17RD:ING2:ITGA3:JUN:LATS1:LATS2:LIMS1:LTBP4:MAP3K7:MEN1:MTMR4:NFATC1:NPNT:NR3C1:PAK2:PARP1:PDCD5:PDGFA:PPM1A:PTK2:PXN:RBBP4:RBBP7:RNF111:ROCK1:SAP130:SDCBP:SIN3A:SKIL:SLC2A10:SMAD1:SMAD2:SMURF2:SOX9:SPRED2:SPRY1:SRC:STAT3:STRAP:STUB1:SUD…
GO:0046903	secretion	222	385	0.000126574	0.00823651	AACS:ACSL3:ADA:ADRA2A:ANO1:AP1B1:AP1G1:AP1M2:APBB1:APRT:ARF6:ARFGAP3:ARFGEF1:ARFGEF2:ARHGAP17:ARHGAP44:ARL8B:ATG5:ATP2A2:ATP7A:ATP9A:C2CD2L:CADPS2:CALM3:CAMK2G:CANX:CBL:CCDC186:CD2AP:CDK16:CDK5:CHD7:CHRNA5:CKLF:CLASP2:CLOCK:CPE:CPT1A:CREB1:CRY1:CYB5R4:DNAJC1:DNAJC5:DTNBP1:ENG:EXOC1:EXOC2:EXOC3:EXOC5:EXOC6:EXOC8:EZR:F2RL1:FBXL20:FOXO1:FRMD4A:FZD4:GATA2:GATA3:GLUD1:GLUL:GNAI2:GNPTAB:GOLPH3:GPAT4:GS…
GO:0030155	regulation of cell adhesion	184	314	0.000147713	0.00947475	ACTB:ACTL6A:ACTN4:ADA:ADAM10:ADAM15:ADAM22:AFDN:AMBRA1:ANK3:AP1AR:AP3D1:ARID2:ARPC2:ATM:BCAS3:BCL10:C1QBP:CBFB:CBLB:CD24:CD276:CD46:CD47:CD55:CD81:CDH1:CDK6:CDKN2A:CEBPB:CIB1:CLASP2:CORO1C:CRK:CRKL:CSF1:CSK:CYTH1:CYTH3:DAG1:DAPK3:DENND6A:DHPS:DNM2:DOCK5:DUSP1:DUSP3:EFNB1:EMP2:EPB41L5:ERBB2:FAF1:FERMT1:FERMT2:FLOT2:FOXA1:FOXO3:FUT1:FXYD5:FZD4:GATA3:GLMN:GSK3B:HSPD1:HSPH1:IL27RA:IL4R:IL6ST:IRF1:ITC…
GO:0030073	insulin secretion	54	78	0.000152817	0.0096357	AACS:ADRA2A:ANO1:C2CD2L:CAMK2G:CCDC186:CDK16:CLOCK:CPT1A:CYB5R4:FOXO1:GLUD1:GLUL:HADH:HIF1A:HMGN3:ICA1:IRS1:LRP5:LRRC8A:MYRIP:OSBP:PARK7:PCK2:PCLO:PFKL:PICK1:PIM3:PPARD:PPP3CA:PPP3CB:PSMD9:PTPN11:RAB11FIP5:RAF1:RBM4:RBP4:REST:SELENOT:SERP1:SIDT2:SIRT6:SLC25A22:SLC8B1:SLC9B2:SMAD2:SNX19:SOX4:SREBF1:STX4:TCF7L2:TCIRG1:TRPM2:TRPM4
GO:0051241	negative regulation of multicellular organismal process	224	390	0.000163719	0.0096357	ABHD6:ADA:ADAM17:ADIPOR1:ADRA2A:AGO1:AKAP8:APPL2:ARHGAP4:ARID4B:ARRB1:ARRB2:ATF4:ATG5:ATP1A1:ATP2A2:ATP2B1:BBS2:BCOR:BMPR1A:BMPR2:BRCA2:C1QBP:CACTIN:CBFB:CD24:CD2AP:CDH1:CDK5:CDK6:CDKL3:CDKN1B:CORO1C:CPTP:CRY1:CSK:CST3:CTNNB1:CUEDC2:CUL4A:CXADR:CYLD:DICER1:DIP2B:DNAJA4:DNAJB11:DOCK5:DOCK7:E2F2:EFEMP1:EFNA3:EGFR:EPN1:EPN2:ERBB2:ERRFI1:EVL:EZH2:EZR:F2RL1:FBXO7:FERMT1:FIG4:FOXA1:FOXJ2:FOXO1:FOXP1:GA…
GO:0032715	negative regulation of interleukin-6 production	12	12	0.000165335	0.0096357	ARRB1:ARRB2:CSK:GAS6:IL27RA:NLRX1:RABGEF1:SELENOS:SIRPA:SOCS5:TNFAIP3:ZC3H12A
GO:0030036	actin cytoskeleton organization	225	392	0.000167233	0.0096357	ABI2:ABITRAM:ACTB:ACTN1:ACTN4:ACTR2:ACTR3:ADRA2A:AIF1L:AKAP13:ALDOA:AMOTL2:AP1AR:ARAP1:ARF6:ARFGEF1:ARFGEF3:ARFIP2:ARHGAP12:ARHGAP17:ARHGAP35:ARHGAP44:ARHGEF11:ARHGEF17:ARHGEF2:ARPC1B:ARPC2:ARPC3:ARPC5L:ARPIN:ARRB1:AUTS2:BAIAP2L1:BCAR1:BCAS3:BRK1:CALD1:CAPZB:CD2AP:CD47:CDC42BPA:CDC42BPB:CDC42BPG:CDC42EP1:CDC42EP2:CDC42EP3:CDC42EP4:CDK5:CFL2:CFLAR:CGNL1:CIT:CLASP2:CNN2:CNN3:COBL:CORO1C:COTL1:CRK:C…
GO:0002250	adaptive immune response	87	136	0.000169662	0.0096357	ADA:ADAM17:AHR:AKIRIN2:ALCAM:ARID5A:ATAD5:BCL10:C1QBP:CD46:CD55:CD81:CSK:CTSH:CTSL:DBNL:DCLRE1C:DENND1B:EIF2AK4:EMP2:ENTPD7:ERAP1:ERCC1:FZD5:GATA3:HPRT1:HSPD1:IL27RA:IL4R:IL6ST:IRF1:IRF7:JUNB:KMT5B:KMT5C:LAT2:LIG4:MAD2L2:MAP3K7:MARCHF8:MCOLN1:MCOLN2:MLH1:MSH6:MTOR:NBN:NDFIP1:NFKB2:NSD2:OTUD7B:PAG1:PAXIP1:PIK3CD:PPP3CB:PRKCD:PRKCZ:PRR7:PVR:RAB27A:RAG1:RAP1GAP:RC3H1:RC3H2:RELB:RIF1:RIPK2:RNF168:SER…
GO:0050804	modulation of chemical synaptic transmission	87	136	0.000169662	0.0096357	ABHD6:ADNP:ADRA2A:AKAP7:AKAP9:APP:ARRB2:ATF4:ATP2A2:BTBD9:CALM3:CDH1:CDK5:CHRNA5:CLSTN1:CLSTN2:CRTC1:CYFIP1:DBN1:DGKE:DGKZ:DLGAP4:DTNBP1:EGLN1:EIF2AK4:EIF4EBP2:ERC1:FBXL20:GLUL:GNAI2:GRIK4:GSK3B:HOMER1:HOMER3:ITGB1:KAT2A:KIF5B:KRAS:LGMN:MAPK1:MECP2:MPP2:MTMR2:NCDN:NF1:PAIP2:PFN2:PICK1:PPFIA3:PPP3CA:PPP3CB:PPP3R1:PRKCZ:PRNP:PRRT2:PSEN1:PTEN:PTPRA:PXK:RAB26:RAB3A:RAB5A:RAP1A:RARA:RNF167:SHANK2:SIPA…
GO:0099177	regulation of trans-synaptic signaling	87	136	0.000169662	0.0096357	ABHD6:ADNP:ADRA2A:AKAP7:AKAP9:APP:ARRB2:ATF4:ATP2A2:BTBD9:CALM3:CDH1:CDK5:CHRNA5:CLSTN1:CLSTN2:CRTC1:CYFIP1:DBN1:DGKE:DGKZ:DLGAP4:DTNBP1:EGLN1:EIF2AK4:EIF4EBP2:ERC1:FBXL20:GLUL:GNAI2:GRIK4:GSK3B:HOMER1:HOMER3:ITGB1:KAT2A:KIF5B:KRAS:LGMN:MAPK1:MECP2:MPP2:MTMR2:NCDN:NF1:PAIP2:PFN2:PICK1:PPFIA3:PPP3CA:PPP3CB:PPP3R1:PRKCZ:PRNP:PRRT2:PSEN1:PTEN:PTPRA:PXK:RAB26:RAB3A:RAB5A:RAP1A:RARA:RNF167:SHANK2:SIPA…
GO:0045859	regulation of protein kinase activity	189	324	0.000170126	0.0096357	ACSL1:ACTB:ADAM17:ADAR:ADNP:ADRA2A:AJUBA:AKAP13:AKT1S1:APP:AREG:BLM:BMPR1A:BMPR2:CALM1:CALM3:CAMK1:CAMK2N1:CAMKK2:CBL:CBLB:CCND3:CCNF:CCNG1:CCNI:CCNJ:CCNJL:CCNT2:CCNY:CD24:CDC25B:CDC37:CDK12:CDK5:CDK5RAP2:CDKN1B:CDKN2A:CDKN2C:CDKN3:CEP85:CHMP6:CIB1:CKS1B:CNPPD1:COPS8:CORO1C:CSF1:CSK:DAG1:DBF4:DBF4B:DBNDD1:DIPK2A:DTNBP1:DUSP1:DUSP16:DUSP3:DVL2:DVL3:ECT2:EGFR:EMP2:ERBB2:ERCC6:ERN1:ERRFI1:EZH2:FBXO7…
GO:0140352	export from cell	207	358	0.000171522	0.0096357	AACS:ABCA3:ABCC5:ADRA2A:ANO1:AP1B1:AP1G1:AP1M2:APBB1:ARF6:ARFGAP3:ARFGEF1:ARFGEF2:ARHGAP17:ARHGAP44:ARL8B:ATP1A1:ATP1B3:ATP2A2:ATP2B1:ATP9A:C2CD2L:CADPS2:CALM1:CALM3:CAMK2G:CANX:CBL:CCDC186:CD2AP:CDK16:CDK5:CHD7:CHRNA5:CKLF:CLASP2:CLOCK:CPE:CPT1A:CREB1:CRY1:CYB5R4:DNAJC1:DNAJC5:DTNBP1:ENG:EXOC1:EXOC2:EXOC3:EXOC5:EXOC6:EXOC8:EZR:F2RL1:FBXL20:FOXO1:FRMD4A:FZD4:GATA2:GATA3:GLUD1:GLUL:GNAI2:GNPTAB:GO…
GO:0120034	positive regulation of plasma membrane bounded cell projection assembly	45	63	0.000171952	0.0096357	ABI2:ACTR2:ACTR3:AGRN:AKIRIN1:ARAP1:ARHGAP35:ARPC2:ATP7A:AUTS2:BCAS3:BRK1:CCP110:CDC42EP1:CDC42EP2:CDC42EP3:CDC42EP4:CENPJ:CEP120:COBL:CYFIP1:DEF8:DNM2:EPS8:EPS8L2:F2RL1:GSK3B:HTT:IFT20:MIEN1:MNS1:MTOR:NDEL1:PFN1:PLCE1:PLEK2:PLEKHM1:RAC1:RALA:SEPTIN9:TGFB3:TGFBR1:WASF2:WASL:WRAP73
GO:0007507	heart development	151	253	0.000173829	0.0096357	ACVR1:ADAM15:ADAP2:ADGRG6:AHI1:AKAP13:AP1B1:AP2B1:ARID2:ARL13B:ARRB2:ASXL1:ATG5:ATM:BCOR:BMPR1A:BMPR2:BORCS8:CACYBP:CDK1:CDKN1B:CERT1:CHD7:CPE:CREB1:CRKL:CTNNB1:CXADR:DCTN5:DHRS3:DIPK2A:DNAAF1:DSG2:DVL2:ECE1:EGFR:EGLN1:EMP2:ENG:EP300:ERBB2:FKBP1A:FOXP1:GAA:GALNT11:GATA3:GATA6:GREB1L:GRHL2:HECTD1:HEY2:HIF1A:HNRNPU:HSPB11:IFT20:IFT52:IFT57:IRX3:ITGA3:ITGB1:JUN:KAT2A:KDM6A:LEMD2:LMO4:MAP2K1:MAP2K3:M…
GO:0030029	actin filament-based process	241	423	0.000187065	0.0101646	ABI2:ABITRAM:ABRACL:ACAP2:ACTB:ACTN1:ACTN4:ACTR2:ACTR3:ADRA2A:AIF1L:AKAP13:AKAP9:ALDOA:AMOTL2:AP1AR:ARAP1:ARF6:ARFGEF1:ARFGEF3:ARFIP2:ARHGAP12:ARHGAP17:ARHGAP35:ARHGAP44:ARHGEF11:ARHGEF17:ARHGEF2:ARPC1B:ARPC2:ARPC3:ARPC5L:ARPIN:ARRB1:ATP1A1:ATP2A2:AUTS2:BAIAP2L1:BCAR1:BCAS3:BRK1:CACNA2D1:CALD1:CAPZB:CD2AP:CD47:CDC42BPA:CDC42BPB:CDC42BPG:CDC42EP1:CDC42EP2:CDC42EP3:CDC42EP4:CDK5:CFL2:CFLAR:CGNL1:CI…
GO:0010563	negative regulation of phosphorus metabolic process	133	220	0.000190163	0.0101646	ABCA2:ADAR:AJUBA:AKT1S1:ANKLE2:ARPP19:ARRB2:BAX:BOD1:CACTIN:CALM1:CALM3:CAMK2N1:CBL:CBLB:CDK5RAP2:CDKN1B:CDKN2A:CDKN2C:CEP85:CHMP6:CIB1:CORO1C:CRKL:CSK:DBNDD1:DMD:DNAJC10:DTNBP1:DUSP1:DUSP16:DUSP3:EIF4G1:ENG:ERRFI1:FBP1:FBXO7:FKBP1A:FKBP8:GADD45A:GNAI2:GSK3B:HHEX:HIPK3:HNRNPU:HYAL2:IKBKB:IMPACT:INPP5F:INPP5K:IPO7:ITGB1BP1:JUN:LATS1:LATS2:LPCAT1:LPIN1:LRP5:LRP6:MACROH2A1:MASTL:MEN1:MGAT5:MICAL1:ML…
GO:0045936	negative regulation of phosphate metabolic process	133	220	0.000190163	0.0101646	ABCA2:ADAR:AJUBA:AKT1S1:ANKLE2:ARPP19:ARRB2:BAX:BOD1:CACTIN:CALM1:CALM3:CAMK2N1:CBL:CBLB:CDK5RAP2:CDKN1B:CDKN2A:CDKN2C:CEP85:CHMP6:CIB1:CORO1C:CRKL:CSK:DBNDD1:DMD:DNAJC10:DTNBP1:DUSP1:DUSP16:DUSP3:EIF4G1:ENG:ERRFI1:FBP1:FBXO7:FKBP1A:FKBP8:GADD45A:GNAI2:GSK3B:HHEX:HIPK3:HNRNPU:HYAL2:IKBKB:IMPACT:INPP5F:INPP5K:IPO7:ITGB1BP1:JUN:LATS1:LATS2:LPCAT1:LPIN1:LRP5:LRP6:MACROH2A1:MASTL:MEN1:MGAT5:MICAL1:ML…
GO:0042327	positive regulation of phosphorylation	203	351	0.00019421	0.0102588	ACSL1:ACVR1:ADAM17:ADNP:ADRA2A:AJUBA:AKAP13:AKAP9:AKT2:AKTIP:AMBRA1:APP:AR:ARAF:AREG:ARHGEF2:ARL2BP:ARNT:ARRB1:ARRB2:AURKB:BCAR3:BCL10:BIRC5:BMPR1A:BMPR2:BRAT1:CALM1:CALM3:CAMK1:CAMKK2:CAPRIN2:CCND3:CCNT2:CCNY:CD24:CD81:CDC25B:CDK5:CDKN1B:CIB1:CKS1B:CNOT9:COPS8:CRKL:CSF1:CSK:CSNK1D:DAG1:DBF4:DBF4B:DGKZ:DIPK2A:DOCK7:DTNBP1:DUSP12:DVL2:DVL3:ECT2:EGFR:EHD4:EIF2AK4:EIF4G1:EMP2:ENG:ERBB2:ERCC6:ERN1:EZ…
GO:0061564	axon development	116	189	0.000203519	0.0105517	ACTB:ADNP:AFG3L2:ALCAM:ANK3:APBB1:APLP2:APP:ARHGAP35:ARHGAP4:ARTN:AUTS2:B3GNT2:BMPR2:CAMSAP2:CDH1:CDK5:CDKL3:CNP:COBL:CRABP2:CREB1:CTTN:CYFIP1:DAG1:DBN1:DBNL:DIP2B:DNM2:DOCK7:ECE1:EFNA3:EFNB1:ENAH:ERBB2:FBXO45:FEZ1:FEZ2:FZD3:GATA3:GDI1:GOLGA4:GSK3B:INPP5F:ITGB1:JUN:KIF5B:KLF4:LAMA3:LAMA5:LLGL1:LMTK2:LRIG2:MAP1S:MAP2K1:MAPK8IP3:MTR:NCAM2:NDEL1:NEO1:NIN:NOTCH2:NUMB:OLFM1:PAFAH1B1:PAK2:PALLD:PARD6B:…
GO:0051893	regulation of focal adhesion assembly	27	34	0.000206804	0.0105517	BCAS3:CLASP2:CORO1C:DAPK3:DUSP3:EPB41L5:FERMT2:ITGB1BP1:LDB1:LIMCH1:LIMS1:PEAK1:POLDIP2:PTEN:PTK2:PTPRA:RAC1:RCC2:RHOA:ROCK1:S100A10:SRC:TLN1:TSC1:VCL:VEGFA:WDPCP
GO:0090109	regulation of cell-substrate junction assembly	27	34	0.000206804	0.0105517	BCAS3:CLASP2:CORO1C:DAPK3:DUSP3:EPB41L5:FERMT2:ITGB1BP1:LDB1:LIMCH1:LIMS1:PEAK1:POLDIP2:PTEN:PTK2:PTPRA:RAC1:RCC2:RHOA:ROCK1:S100A10:SRC:TLN1:TSC1:VCL:VEGFA:WDPCP
GO:0043549	regulation of kinase activity	217	378	0.000214796	0.0107514	ACSL1:ACTB:ADAM17:ADAR:ADNP:ADRA2A:AJUBA:AKAP13:AKT1S1:AMBRA1:APP:AREG:BCL10:BLM:BMPR1A:BMPR2:CALM1:CALM3:CAMK1:CAMK2N1:CAMKK2:CBL:CBLB:CCND3:CCNF:CCNG1:CCNI:CCNJ:CCNJL:CCNT2:CCNY:CD24:CD81:CDC25B:CDC37:CDK12:CDK5:CDK5RAP2:CDKN1B:CDKN2A:CDKN2C:CDKN3:CEP85:CHMP6:CIB1:CISH:CKS1B:CNPPD1:COPS8:CORO1C:CSF1:CSK:DAG1:DBF4:DBF4B:DBNDD1:DGKZ:DIPK2A:DTNBP1:DUSP1:DUSP12:DUSP16:DUSP3:DVL2:DVL3:ECT2:EGFR:EMP2…
GO:0048729	tissue morphogenesis	157	265	0.000215507	0.0107514	ACTB:ACVR1:ADAM17:AHDC1:AHI1:AJUBA:ANKRD6:APAF1:AR:AREG:ARHGAP12:ARHGAP35:ARL13B:ARTN:ASTN2:ATP7A:BCL10:BMPR1A:BMPR2:BTRC:CD151:CEP290:CHD7:CLASP2:COBL:CSF1:CTNNB1:CTNNBIP1:CTSH:DAG1:DLX3:DNAAF1:DVL2:DVL3:EGFR:EGLN1:ENG:EPB41L5:ESR1:EXOC5:FEM1B:FERMT1:FERMT2:FKBP1A:FOXA1:FOXP1:FZD3:FZD5:GATA3:GLMN:GNA13:GRB2:GREB1L:GRHL2:GRSF1:HECTD1:HEY2:HIF1A:HS3ST3B1:IFT20:IFT52:IFT57:IGFBP5:INTU:IRX3:ITGA3:IT…
GO:0097435	supramolecular fiber organization	228	399	0.000218583	0.010785	ABI2:ABITRAM:ACTN1:ACTR2:ACTR3:AIF1L:AKAP13:AKAP9:ALDOA:AP1AR:APP:ARAP1:ARF6:ARFGEF1:ARFIP2:ARHGAP12:ARHGAP17:ARHGAP35:ARHGEF2:ARPC1B:ARPC2:ARPC3:ARPC5L:ARPIN:ARRB1:ATP7A:B4GALT7:BAIAP2L1:BAX:BCAR1:BRK1:CALD1:CAMSAP2:CAPZB:CCDC57:CD2AP:CD47:CDC42EP1:CDC42EP2:CDC42EP3:CDC42EP4:CDK5RAP2:CDKN1B:CENPJ:CEP120:CEP126:CFL2:CFLAR:CGNL1:CIB1:CIT:CKAP2:CKAP5:CLASP2:CLIP1:COBL:COL12A1:CORO1C:COTL1:CSNK1D:CS…
GO:0071560	cellular response to transforming growth factor beta stimulus	77	119	0.000231778	0.0113118	ACVR1:ADAM17:APAF1:APPL2:ARID4B:ARRB2:BAMBI:BMPR1A:C20orf27:CFLAR:CHST11:CLDN1:CRK:CRKL:DNM2:ENG:EP300:EPB41L5:FERMT1:FERMT2:FKBP1A:FUT8:GLG1:HDAC2:HSPA5:HYAL2:IL17RD:ING2:ITGA3:JUN:LATS1:LATS2:LIMS1:LTBP4:MAP3K7:MEN1:MTMR4:NFATC1:NPNT:NR3C1:PAK2:PARP1:PDCD5:PDGFA:PPM1A:PTK2:PXN:RBBP4:RBBP7:RNF111:SAP130:SDCBP:SIN3A:SKIL:SLC2A10:SMAD1:SMAD2:SMURF2:SOX9:SPRED2:SPRY1:SRC:STAT3:STRAP:STUB1:SUDS3:TET…
GO:0046578	regulation of Ras protein signal transduction	69	105	0.000245089	0.0118328	AKAP13:ARF6:ARFGAP1:ARFGEF1:ARFGEF2:ARFGEF3:ARHGAP17:ARHGAP35:ARHGAP44:ARHGEF2:ARHGEF28:ARRB1:AUTS2:CBL:CDC42SE1:CRK:CSF1:CYTH1:CYTH2:CYTH3:DENND1A:DENND3:DENND4A:DENND4C:DNM2:EPS8:EPS8L2:F2RL1:FBP1:FBXO8:FOXM1:GBF1:GIT2:IQSEC1:ITGA3:ITGB1:KANK2:KIF14:KRAS:LPAR1:LRRC59:LZTR1:MADD:MAPKAP1:MCF2L:MET:MFN2:MYO9B:NF1:NOTCH2:NUP62:PIK3CB:PLCE1:PPP2CB:RABGEF1:RAC1:RAF1:RALBP1:RALGPS1:RALGPS2:RASA1:RASA3…
GO:0010586	miRNA metabolic process	38	52	0.000256694	0.0122612	AGO2:BMPR1A:DICER1:DIS3L2:DROSHA:FOXO3:GATA2:GATA3:GATA6:HIF1A:JUN:KHSRP:KLF4:MRTFA:MRTFB:MYB:MYC:NFATC3:NR3C1:PDGFB:PPARD:RARA:RC3H1:RC3H2:RELA:REST:SMAD1:SMARCA4:SND1:SOX9:SREBF1:SREBF2:STAT3:TUT4:TUT7:XPO5:YY1:ZC3H12A
GO:0033500	carbohydrate homeostasis	70	107	0.000271103	0.0126797	ADIPOR1:ADIPOR2:ADRA2A:ANO1:APPL2:ASPSCR1:BACE2:C2CD2L:CCDC186:CDK16:CRTC2:CRY1:CYB5R4:DHPS:ERN1:FGFR4:FOXA1:FOXO1:FOXO3:GAS6:GCLC:HIF1A:HK2:HMGN3:IGFBP5:INPP5K:IRS1:LRP5:LRRC8A:MEN1:MLXIPL:NCOA5:OSBP:PARK7:PCK2:PDK2:PDK3:PDK4:PIK3R2:PIM3:PPARD:PPP3CA:PPP3CB:PRKAA2:PTPN11:PYGL:RAB11FIP5:RACK1:RAF1:RBM4:RBP4:RMI1:SELENOT:SESN2:SIDT2:SIN3A:SIRT6:SLC39A14:SLC8B1:SLC9B2:SMARCA4:SOX4:STAT3:STX4:TCF7L2…
GO:0042593	glucose homeostasis	70	107	0.000271103	0.0126797	ADIPOR1:ADIPOR2:ADRA2A:ANO1:APPL2:ASPSCR1:BACE2:C2CD2L:CCDC186:CDK16:CRTC2:CRY1:CYB5R4:DHPS:ERN1:FGFR4:FOXA1:FOXO1:FOXO3:GAS6:GCLC:HIF1A:HK2:HMGN3:IGFBP5:INPP5K:IRS1:LRP5:LRRC8A:MEN1:MLXIPL:NCOA5:OSBP:PARK7:PCK2:PDK2:PDK3:PDK4:PIK3R2:PIM3:PPARD:PPP3CA:PPP3CB:PRKAA2:PTPN11:PYGL:RAB11FIP5:RACK1:RAF1:RBM4:RBP4:RMI1:SELENOT:SESN2:SIDT2:SIN3A:SIRT6:SLC39A14:SLC8B1:SLC9B2:SMARCA4:SOX4:STAT3:STX4:TCF7L2…
GO:0040008	regulation of growth	165	281	0.000278608	0.0128964	ACVR1B:ADAM10:ADAM15:ADAM17:ADIPOR1:ADNP:AFG3L2:AGRN:APP:AR:ARHGAP4:ARHGEF11:ATAD3A:BBS2:BCAR1:BMPR1A:BMPR2:BRAT1:BTG1:CAPRIN2:CCDC85B:CDC73:CDH1:CDK1:CDK11A:CDK11B:CDK4:CDK5:CDKL3:CDKN1B:CDKN2A:CDKN2AIP:CDKN2C:CHD7:CIB1:CISH:CLSTN1:CRABP2:CREB1:CRKL:CRLF3:CSF1:CSNK2A1:CTTN:CXADR:CXCL16:CYFIP1:DBN1:DBNL:DCBLD2:DCUN1D3:DCUN1D5:DIP2B:DNM2:EGFR:EI24:EIF4G1:ERBB2:ESR2:EXOSC4:EXTL3:EZR:FBP1:FOXP1:GAMT…
GO:0000209	protein polyubiquitination	111	181	0.000289512	0.0132644	AKTIP:AMBRA1:ANAPC1:ANAPC11:ANAPC4:ANAPC5:ANAPC7:ANKIB1:ARIH1:ARIH2:BIRC2:BLMH:BTRC:CBFB:CBL:CDC16:CDC34:CHFR:CTNNB1:DDA1:DTL:FBXW11:FZR1:HECTD1:HUWE1:IRF2BP1:ITCH:LNPEP:MARCHF5:MARCHF7:MARCHF8:MDM2:MGRN1:MKRN1:MKRN2:MKRN3:MUL1:NHLRC1:PELI1:PELI3:PLAA:PPIA:PPIL2:PRPF19:RBCK1:RC3H1:RC3H2:RNF111:RNF115:RNF126:RNF135:RNF14:RNF146:RNF167:RNF168:RNF185:RNF213:RNF216:RNF26:RNF34:RNF4:RNF40:RUSC1:SKP2:S…
GO:0034097	response to cytokine	223	391	0.000297605	0.0134975	ACSL1:ACTN4:ACTR2:ACTR3:ADAM10:ADAM17:ADAR:ADIPOR1:ADIPOR2:AGPAT2:APP:APPL2:ARHGEF2:AZI2:B3GNT2:BBS2:BIRC2:CACTIN:CACYBP:CAPN2:CBL:CD24:CD47:CDC34:CDC37:CDC42EP2:CDC42EP4:CDK4:CDK9:CEBPB:CIB1:CLDN1:CNOT7:CNOT9:COMMD7:CPNE1:CREB1:CRKL:CSF1:CTR9:CXCL16:CYLD:DAPK3:DUSP1:EIF2AK2:EIF5A:EPRS1:EPS8:ETV3:F2RL1:FASN:FOXO3:FOXP1:FZD4:GAS6:GATA3:GCLC:GREM2:GSK3B:GSN:HDGF:HIF1A:HK2:HNRNPU:HSPA5:HYAL2:IFNAR2:…
GO:1902905	positive regulation of supramolecular fiber organization	63	95	0.000308184	0.0138374	ABI2:AKAP9:APP:ARF6:ARPC2:BAIAP2L1:BRK1:CD47:CDC42EP1:CDC42EP2:CDC42EP3:CDC42EP4:CDK5RAP2:CDKN1B:CFL2:CKAP5:CLIP1:CTTN:CYFIP1:DSTN:EVL:F2RL1:FCHSD2:FERMT2:GRB2:GSN:ITGB1BP1:LIMCH1:LPAR1:MECP2:MET:MTOR:MTSS1:NCK1:NF2:PDE4DIP:PFN1:PFN2:PSEN1:PSRC1:PXN:RAC1:RB1:RHOA:RHOC:RICTOR:RPS3:S100A10:SLAIN2:SNX9:SORBS3:SPAST:SWAP70:TGFB3:TGFBR1:TOGARAM1:TPM1:TSC1:WASF1:WASF2:WASHC2C:WASL:WDR1
GO:0022407	regulation of cell-cell adhesion	107	174	0.000318964	0.0141013	ACTB:ACTL6A:ADA:AFDN:AMBRA1:ANK3:AP3D1:ARID2:BCL10:CBFB:CBLB:CD24:CD276:CD46:CD47:CD55:CD81:CDH1:CEBPB:CSK:DENND6A:DHPS:DUSP3:EFNB1:EPB41L5:ERBB2:FLOT2:FOXA1:FOXO3:FXYD5:GATA3:GLMN:HSPD1:HSPH1:IL27RA:IL4R:IL6ST:IRF1:ITCH:JAK1:KLF4:KLHL25:MAD1L1:MAD2L2:MAGI1:MAP2K5:MAPK14:MARCHF7:METTL3:MYB:MYO10:NCK1:NDFIP1:NF2:NFAT5:PAG1:PAWR:PBRM1:PELI1:PIEZO1:PODXL:PPP3CA:PRKAR1A:PRKCD:PRKCZ:PRNP:PTEN:PTK2:PTP…
GO:0048259	regulation of receptor-mediated endocytosis	39	54	0.000320342	0.0141013	AAK1:ABCA2:AHI1:ANKRD13A:ANKRD13D:AP2M1:ARF6:ARRB1:ARRB2:ATXN2:BICD1:CBL:CD2AP:CD63:DNM2:DTNBP1:HIP1:HIP1R:HNRNPK:ITGAV:LDLRAP1:MTMR2:NUMB:PICALM:PICK1:PIK3CB:PLCG2:PPP3R1:RABGEF1:RAC1:SCYL2:SDCBP:SMAP1:SYK:UBQLN2:UNC119:VEGFA:WASL:WDR54
GO:0001934	positive regulation of protein phosphorylation	179	308	0.000326237	0.0142214	ACSL1:ACVR1:ADAM17:ADNP:ADRA2A:AJUBA:AKAP13:AKAP9:AKT2:AKTIP:APP:ARAF:AREG:ARHGEF2:ARL2BP:ARRB1:ARRB2:AURKB:BCAR3:BIRC5:BMPR1A:BMPR2:BRAT1:CALM1:CALM3:CAMK1:CAMKK2:CAPRIN2:CCND3:CCNT2:CCNY:CD24:CD81:CDC25B:CDK5:CDKN1B:CIB1:CKS1B:CNOT9:COPS8:CRKL:CSF1:CSK:CSNK1D:DAG1:DBF4:DBF4B:DIPK2A:DOCK7:DTNBP1:DVL2:DVL3:ECT2:EGFR:EHD4:EIF2AK4:EIF4G1:EMP2:ENG:ERBB2:ERCC6:ERN1:EZH2:FBH1:FERMT2:FGFR1:FLT4:FZD4:FZ…
GO:0010562	positive regulation of phosphorus metabolic process	219	384	0.000337323	0.0144246	ACSL1:ACSL3:ACVR1:ADAM17:ADNP:ADRA2A:AJUBA:AKAP13:AKAP9:AKT2:AKTIP:AMBRA1:ANKLE2:APP:AR:ARAF:AREG:ARHGEF2:ARL2BP:ARNT:ARRB1:ARRB2:AURKB:BCAR3:BCL10:BIRC5:BMPR1A:BMPR2:BRAT1:CALM1:CALM3:CAMK1:CAMKK2:CAMTA1:CAPN2:CAPRIN2:CCND3:CCNT2:CCNY:CD24:CD81:CDC25B:CDK5:CDKN1B:CIB1:CKS1B:CNOT9:COPS8:CRKL:CSF1:CSK:CSNK1D:DAG1:DBF4:DBF4B:DGKZ:DIPK2A:DOCK7:DTNBP1:DUSP12:DVL2:DVL3:ECT2:EGFR:EHD4:EIF2AK4:EIF4G1:EM…
GO:0045937	positive regulation of phosphate metabolic process	219	384	0.000337323	0.0144246	ACSL1:ACSL3:ACVR1:ADAM17:ADNP:ADRA2A:AJUBA:AKAP13:AKAP9:AKT2:AKTIP:AMBRA1:ANKLE2:APP:AR:ARAF:AREG:ARHGEF2:ARL2BP:ARNT:ARRB1:ARRB2:AURKB:BCAR3:BCL10:BIRC5:BMPR1A:BMPR2:BRAT1:CALM1:CALM3:CAMK1:CAMKK2:CAMTA1:CAPN2:CAPRIN2:CCND3:CCNT2:CCNY:CD24:CD81:CDC25B:CDK5:CDKN1B:CIB1:CKS1B:CNOT9:COPS8:CRKL:CSF1:CSK:CSNK1D:DAG1:DBF4:DBF4B:DGKZ:DIPK2A:DOCK7:DTNBP1:DUSP12:DVL2:DVL3:ECT2:EGFR:EHD4:EIF2AK4:EIF4G1:EM…
GO:1902893	regulation of miRNA transcription	26	33	0.000343335	0.0145432	BMPR1A:FOXO3:GATA2:GATA3:GATA6:HIF1A:JUN:KLF4:MRTFA:MRTFB:MYB:MYC:NFATC3:NR3C1:PDGFB:PPARD:RARA:RELA:REST:SMAD1:SMARCA4:SOX9:SREBF1:SREBF2:STAT3:YY1
GO:0051093	negative regulation of developmental process	212	371	0.000360756	0.0150356	ACTB:ACTL6A:ACTN4:ADIPOR1:AGO1:AKIRIN1:ANKRD17:ANP32B:AP1AR:APP:APPL2:AREG:ARF6:ARHGAP4:ARID4B:ARPIN:ASXL1:BAMBI:BBS2:BCL7A:BCL7B:BCL7C:BCOR:BMPR1A:BMPR2:BRD9:CBFB:CCDC85B:CDC73:CDH1:CDK12:CDK5:CDK5RAP2:CDK6:CDKL3:CDKN1B:CFLAR:CIB1:CORO1C:CST3:CTNNB1:CTR9:CUL4A:CXADR:DDX6:DICER1:DIP2B:DNAJB11:DTNBP1:E2F2:EFEMP1:EFNA3:EGFR:EIF2AK4:EIF4ENIF1:EPN1:EPN2:ERBB2:EZH2:FBXO7:FERMT1:FERMT2:FOXA1:FOXJ2:FOXO…
GO:0071345	cellular response to cytokine stimulus	202	352	0.000361658	0.0150356	ACSL1:ACTN4:ACTR2:ACTR3:ADAM17:ADAR:ADIPOR1:ADIPOR2:AGPAT2:APPL2:ARHGEF2:AZI2:B3GNT2:BBS2:BIRC2:CACTIN:CACYBP:CAPN2:CBL:CD24:CD47:CDC34:CDC37:CDC42EP2:CDC42EP4:CDK4:CDK9:CEBPB:CIB1:CLDN1:CNOT7:CNOT9:COMMD7:CPNE1:CREB1:CRKL:CSF1:CTR9:CYLD:DAPK3:DUSP1:EIF5A:EPRS1:EPS8:ETV3:F2RL1:FASN:FOXO3:FOXP1:FZD4:GAS6:GATA3:GREM2:GSK3B:GSN:HDGF:HIF1A:HK2:HNRNPU:HSPA5:HYAL2:IFNAR2:IFNGR2:IKBKB:IL11RA:IL17RD:IL20…
GO:0051495	positive regulation of cytoskeleton organization	69	106	0.000372243	0.0153337	ABI2:AKAP9:ARF6:ARPC2:BAIAP2L1:BCAS3:BRK1:CD47:CDC42EP1:CDC42EP2:CDC42EP3:CDC42EP4:CDK5:CDK5RAP2:CDKN1B:CENPJ:CEP120:CFL2:CKAP5:CLIP1:CTTN:CYFIP1:DSTN:DYNC1H1:EVL:F2RL1:FCHSD2:FERMT2:GPSM2:GRB2:GSN:ITGB1BP1:KATNBL1:LIMCH1:LPAR1:MECP2:MET:MTOR:MTSS1:NCK1:NF2:NUP62:PDE4DIP:PFDN2:PFN1:PFN2:PSRC1:PXN:RAC1:RHOA:RHOC:RICTOR:RPS3:S100A10:SLAIN2:SNX9:SORBS3:SPAST:SWAP70:TGFB3:TGFBR1:TOGARAM1:TPM1:TSC1:WA…
GO:0001558	regulation of cell growth	123	204	0.000380868	0.0155463	ACVR1B:ADAM10:ADAM15:ADAM17:ADIPOR1:ADNP:ARHGAP4:ARHGEF11:ATAD3A:BCAR1:BMPR2:BRAT1:BTG1:CAPRIN2:CCDC85B:CDC73:CDH1:CDK11A:CDK11B:CDK5:CDKL3:CDKN1B:CDKN2A:CDKN2AIP:CDKN2C:CIB1:CISH:CLSTN1:CRABP2:CRKL:CRLF3:CSNK2A1:CTTN:CXCL16:CYFIP1:DBN1:DBNL:DCBLD2:DCUN1D3:DCUN1D5:DIP2B:DNM2:EGFR:EI24:EIF4G1:ERBB2:ESR2:EXOSC4:EXTL3:FBP1:FOXP1:GDI1:GOLGA4:GSK3B:H3-3A:H3-3B:HDGFL2:HPN:HYAL2:IGFBP4:IGFBP5:ING5:INO80…
GO:0002764	immune response-regulating signaling pathway	105	171	0.000390885	0.0158115	ADA:ANKRD17:APPL2:ARRB2:BAX:BCAR1:BCL10:BIRC2:C1QBP:CACNB3:CACTIN:CBLB:CD24:CD276:CD47:CD81:CRKL:CSK:CTSH:CYLD:DENND1B:DGKZ:DUSP3:EIF2B1:ELF1:EP300:EPG5:ESR1:EZR:F2RL1:FOXP1:GATA3:HSPD1:IKBKB:INAVA:IRF1:IRF7:ITCH:LAT2:MAP2K4:MAP2K7:MAP3K7:MAPK1:MAPK8:MAPKAPK3:NFATC2:NFKBIA:NINJ1:NLRX1:NOD1:NPLOC4:OAS3:OTUD4:OTULIN:PAK2:PAWR:PELI1:PIK3CD:PLCG1:PLCG2:PLEKHA1:PRKCD:PRKCH:PRNP:PSEN1:PTK2:PTPRS:PUM2:R…
GO:1901888	regulation of cell junction assembly	50	73	0.000399518	0.0158999	ADNP:AGRN:APP:ARF6:ARMCX5-GPRASP2:BCAS3:CLASP2:CLDN1:CLSTN1:CLSTN2:CORO1C:DAPK3:DUSP3:EEF2K:EIF4G1:EPB41L5:FERMT2:FZD5:IKBKB:IRX3:ITGB1BP1:LDB1:LIMCH1:LIMS1:LRRN1:NPHP4:PDLIM5:PEAK1:POLDIP2:PRKCH:PTEN:PTK2:PTPRA:RAC1:RAP1A:RCC2:RHOA:ROCK1:S100A10:SETD5:SLITRK4:SRC:STAU2:TJP1:TLN1:TPBG:TSC1:VCL:VEGFA:WDPCP
GO:0002009	morphogenesis of an epithelium	138	232	0.000400153	0.0158999	ACTB:ACVR1:ADAM17:AHI1:AJUBA:ANKRD6:APAF1:AR:AREG:ARHGAP12:ARHGAP35:ARL13B:ASTN2:ATP7A:BCL10:BTRC:CD151:CEP290:CLASP2:COBL:CSF1:CTNNB1:CTNNBIP1:CTSH:DAG1:DLX3:DNAAF1:DVL2:DVL3:EGFR:ENG:EPB41L5:ESR1:EXOC5:FEM1B:FERMT1:FERMT2:FOXA1:FOXP1:FZD3:FZD5:GATA3:GLMN:GNA13:GRB2:GREB1L:GRHL2:GRSF1:HECTD1:HIF1A:HS3ST3B1:IFT20:IFT52:IFT57:IGFBP5:INTU:IRX3:ITGB1:JHY:KAT2A:KLF4:KRAS:LAMA3:LAMA5:LMO4:LRP5:MED1:ME…
GO:0051336	regulation of hydrolase activity	253	450	0.000404243	0.0159215	ABCA2:ABHD5:ADAP2:AFDN:AGRN:AJUBA:AKIRIN2:AKT2:ANP32B:APAF1:APLP2:APP:ARAP1:ARAP2:ARFGEF1:ARHGAP12:ARHGAP29:ARHGAP35:ARHGAP44:ARHGEF16:ARRB2:ASPH:ATP2A3:BAX:BBC3:BCAR3:BCAS3:BCL10:BCL2L12:BCL2L13:BEX3:BICD1:BIRC2:BIRC5:BOD1:BOK:CAAP1:CALM1:CALM3:CASP8AP2:CBLB:CCPG1:CFLAR:CORO1C:CRK:CRKL:CSNK2A1:CST3:CSTB:CTSD:CTSH:DAP:DELE1:DENND1B:DHCR24:DNAJB6:DOCK7:DVL2:DVL3:ECT2:EFNA3:EGFR:EGLN1:EIF2S1:ERBB2:…
GO:0050687	negative regulation of defense response to virus	16	18	0.00041176	0.0160766	ATG5:C1QBP:ILRUN:ITCH:MUL1:NLRX1:NPLOC4:PCBP2:PPM1B:RIOK3:RNF26:SEC14L1:TARBP2:TKFC:TSPAN6:UFD1
GO:0010718	positive regulation of epithelial to mesenchymal transition	18	21	0.00045017	0.0174247	ACVR1:BAMBI:CTNNB1:EMP2:ENG:EZH2:FERMT2:HDAC2:MTOR:OLFM1:PTK2:SDCBP:SMAD2:TCF7L2:TGFB3:TGFBR1:TIAM1:WWTR1
GO:0001944	vasculature development	166	285	0.000459316	0.0175577	ACVR1:ADAM10:ADAM15:ADIPOR2:AGGF1:AGO1:AGO2:AHR:AMOTL2:ANKRD17:ANP32B:AP2B1:ARID2:ATP7A:B4GALT1:B9D1:BAX:BCAS3:BMPR1A:BMPR2:BTG1:C1GALT1:CALD1:CFLAR:CHD7:CIB1:CRKL:CTNNB1:CTSH:CUL7:DAG1:DCTN5:DDAH1:DLX3:E2F2:E2F7:E2F8:EFNA3:EGFL7:EGLN1:ELK3:EMP2:ENG:EPAS1:EPN1:EPN2:ERAP1:ERBB2:ERRFI1:FLT4:FOXJ2:FOXO1:FUT1:FZD4:FZD5:GAB1:GADD45A:GATA2:GATA6:GLMN:GLUL:GNA13:GTF2I:HDAC5:HECTD1:HEY2:HGS:HHEX:HIF1A:HI…
GO:0060828	regulation of canonical Wnt signaling pathway	76	119	0.000461429	0.0175577	AMER1:ANKRD6:ATP6AP2:BAMBI:BTRC:CAPRIN2:CCNY:CSNK1A1:CSNK1D:CSNK1G3:CTDNEP1:CTNNB1:CTNNBIP1:CYLD:DAPK3:EGFR:EMD:FERMT1:FOXO1:FOXO3:FRMD8:FZD4:GID8:GSK3B:HHEX:IFT20:IGFBP4:INVS:JADE1:JRK:JUP:KPNA1:LATS1:LATS2:LMBR1L:LYPD6:LZTS2:MAD2L2:MAPK14:MCC:NPHP4:OTULIN:PPM1A:PPM1B:PPP1CA:PSEN1:PTK7:PTPRU:RNF146:RPS12:SCYL2:SIAH2:SLC9A3R1:SMURF2:SOX4:SOX9:SRC:STK3:TBL1X:TCF7L2:TLE1:TLE3:TLE5:TNKS2:TPBG:TRPM4:…
GO:0051640	organelle localization	221	390	0.000518584	0.019421	ACTN4:ACTR10:ACTR2:ACTR3:AGTPBP1:AHCYL1:AKAP9:AP1AR:AP1M2:AP3D1:ARCN1:ARFGAP3:ARL8B:ARMC1:ARMCX3:ATM:ATP2A2:ATP9A:AURKB:BBS2:BICD1:BIRC5:BLOC1S2:BOD1:BORCS5:BORCS8:BRAT1:C17orf75:CALM1:CBL:CCDC186:CDCA5:CDK5:CDK5RAP2:CDT1:CENPC:CEP120:CEP290:CEP83:CHAMP1:CHMP1A:CHMP1B:CHMP2B:CHMP4B:CHMP4C:CHMP6:CLASP2:CLMN:CLUH:CSNK1D:CTNNB1:DCTN2:DEF8:DNM2:DOCK7:DTNBP1:DYNC1H1:EIF6:EML3:EML4:EXOC1:EXOC2:EXOC3:EX…
GO:0009306	protein secretion	99	161	0.000527697	0.019421	AACS:ADRA2A:ANO1:AP1B1:AP1G1:AP1M2:APBB1:ARF6:ARFGAP3:C2CD2L:CAMK2G:CANX:CCDC186:CD2AP:CDK16:CLOCK:CPT1A:CYB5R4:DNAJC1:EXOC1:EZR:F2RL1:FOXO1:FRMD4A:GLUD1:GLUL:GNPTAB:GOLPH3:HADH:HIF1A:HMGN3:ICA1:IER3IP1:IRS1:LLGL1:LLGL2:LRP5:LRRC8A:MYO18A:MYRIP:NECAB3:OSBP:PAFAH1B1:PAM:PARD6A:PARK7:PCK2:PCLO:PDIA4:PFKL:PICK1:PIM3:PORCN:PPARD:PPIA:PPID:PPP3CA:PPP3CB:PREB:PSMD9:PTPN11:RAB10:RAB11FIP1:RAB11FIP5:RAB1…
GO:0035592	establishment of protein localization to extracellular region	99	161	0.000527697	0.019421	AACS:ADRA2A:ANO1:AP1B1:AP1G1:AP1M2:APBB1:ARF6:ARFGAP3:C2CD2L:CAMK2G:CANX:CCDC186:CD2AP:CDK16:CLOCK:CPT1A:CYB5R4:DNAJC1:EXOC1:EZR:F2RL1:FOXO1:FRMD4A:GLUD1:GLUL:GNPTAB:GOLPH3:HADH:HIF1A:HMGN3:ICA1:IER3IP1:IRS1:LLGL1:LLGL2:LRP5:LRRC8A:MYO18A:MYRIP:NECAB3:OSBP:PAFAH1B1:PAM:PARD6A:PARK7:PCK2:PCLO:PDIA4:PFKL:PICK1:PIM3:PORCN:PPARD:PPIA:PPID:PPP3CA:PPP3CB:PREB:PSMD9:PTPN11:RAB10:RAB11FIP1:RAB11FIP5:RAB1…
GO:0071692	protein localization to extracellular region	99	161	0.000527697	0.019421	AACS:ADRA2A:ANO1:AP1B1:AP1G1:AP1M2:APBB1:ARF6:ARFGAP3:C2CD2L:CAMK2G:CANX:CCDC186:CD2AP:CDK16:CLOCK:CPT1A:CYB5R4:DNAJC1:EXOC1:EZR:F2RL1:FOXO1:FRMD4A:GLUD1:GLUL:GNPTAB:GOLPH3:HADH:HIF1A:HMGN3:ICA1:IER3IP1:IRS1:LLGL1:LLGL2:LRP5:LRRC8A:MYO18A:MYRIP:NECAB3:OSBP:PAFAH1B1:PAM:PARD6A:PARK7:PCK2:PCLO:PDIA4:PFKL:PICK1:PIM3:PORCN:PPARD:PPIA:PPID:PPP3CA:PPP3CB:PREB:PSMD9:PTPN11:RAB10:RAB11FIP1:RAB11FIP5:RAB1…
GO:2000628	regulation of miRNA metabolic process	30	40	0.000553303	0.0201978	BMPR1A:DROSHA:FOXO3:GATA2:GATA3:GATA6:HIF1A:JUN:KLF4:MRTFA:MRTFB:MYB:MYC:NFATC3:NR3C1:PDGFB:PPARD:RARA:RC3H1:RC3H2:RELA:REST:SMAD1:SMARCA4:SOX9:SREBF1:SREBF2:STAT3:YY1:ZC3H12A
GO:0001818	negative regulation of cytokine production	65	100	0.000578297	0.02094	AKAP8:APPL2:ARRB1:ARRB2:ATG5:ATP2B1:C1QBP:CACTIN:CD24:CD2AP:CPTP:CSK:CUEDC2:CYLD:DICER1:ERRFI1:EZH2:EZR:F2RL1:GAS6:GATA3:GATA6:HOMER2:HOMER3:IL27RA:ILRUN:ITCH:KLF4:LAPTM4B:MAP2K5:MAPKBP1:MUL1:NDFIP1:NDRG2:NLRX1:NPLOC4:OAS3:OTUD7B:PDCD4:PPM1B:PRNP:PTPRS:RABGEF1:RAC1:RARA:REL:RELB:RNF216:RPS6KA4:RPS6KA5:SELENOS:SERPINB1:SIRPA:SLC2A10:SOCS5:TGFB3:TIA1:TNFAIP3:TNFRSF21:TSKU:TUSC2:TWSG1:UFD1:YY1:ZC3H1…
GO:0035195	miRNA-mediated gene silencing	33	45	0.000588206	0.0211284	AGO1:AGO2:AGO3:AJUBA:CNOT1:CNOT6:CNOT7:CNOT8:DDX6:EGFR:EIF4E2:EIF4ENIF1:EIF4G1:EIF6:ELAVL1:ESR1:MAP2K1:MOV10:NCBP1:NCBP2:NCOR1:PPP3CA:PUM2:RAN:RBM4:RIPK1:STAT3:TIAL1:TNRC6A:TNRC6B:XPO5:ZC3H10:ZC3H12A
GO:0030072	peptide hormone secretion	57	86	0.00060057	0.0214013	AACS:ADRA2A:ANO1:C2CD2L:CAMK2G:CCDC186:CDK16:CHD7:CLOCK:CPE:CPT1A:CYB5R4:FOXO1:GLUD1:GLUL:HADH:HIF1A:HMGN3:ICA1:IRS1:LRP5:LRRC8A:MYRIP:OSBP:PARK7:PCK2:PCLO:PFKL:PICK1:PIM3:PPARD:PPP3CA:PPP3CB:PSMD9:PTPN11:RAB11FIP5:RAB1A:RAF1:RBM4:RBP4:REST:SELENOT:SERP1:SIDT2:SIRT6:SLC25A22:SLC8B1:SLC9B2:SMAD2:SNX19:SOX4:SREBF1:STX4:TCF7L2:TCIRG1:TRPM2:TRPM4
GO:0048638	regulation of developmental growth	80	127	0.000621106	0.0219588	ADNP:AFG3L2:AGRN:APP:AR:ARHGAP4:BBS2:BMPR1A:BMPR2:CDH1:CDK1:CDK4:CDK5:CDKL3:CDKN1B:CHD7:CRABP2:CREB1:CSF1:CTTN:CXADR:CYFIP1:DBN1:DBNL:DIP2B:DNM2:EZR:FOXP1:GAMT:GATA6:GDI1:GOLGA4:GPAT4:GSK3B:HEY2:ITSN2:LATS1:LATS2:LGMN:MAPK14:MKKS:MUL1:NDEL1:NIPBL:OLFM1:PAFAH1B1:PEX5:PLAA:PPARD:PTEN:PTPRS:RAI1:RBP4:RTN4:RYK:SAV1:SEMA3F:SEMA4F:SEMA6A:SERP1:SGPL1:SIN3A:SLC23A2:SPAG9:SPART:STAT3:STC2:STK3:SYT17:TGFBR…
GO:0031331	positive regulation of cellular catabolic process	161	277	0.000635758	0.0223012	ABCA2:ABHD5:ADRA2A:AGO2:AGTPBP1:AKT2:AMBRA1:ANKIB1:APP:ARIH1:ARIH2:ARNT:ATG101:ATG13:ATG2A:ATM:BAG3:BAX:CAMKK2:CCNY:CDK16:CELF1:CHFR:CNOT1:CNOT10:CNOT6:CNOT6L:CNOT7:CNOT8:CNOT9:COP1:CPT1A:CSDE1:CSNK1A1:CSNK1D:DAGLB:DCP2:DDA1:DIS3:DIS3L2:EIF4ENIF1:FBXO7:FOXO1:FOXO3:FZR1:GCLC:GNAI3:GRSF1:GSK3B:HECTD1:HERPUD1:HIF1A:HNRNPD:HNRNPU:HSF1:HTT:IRS1:ITCH:KEAP1:KHSRP:LSM1:MAGEF1:MAP3K7:MDM2:METTL16:METTL3:M…
GO:0048286	lung alveolus development	21	26	0.000722991	0.0251646	ADA:ASXL1:ATP7A:ATXN1L:BMPR2:CREB1:ERRFI1:FLT4:FOXA1:GATA6:IGFBP5:MAN1A2:MAN2A1:NKIRAS1:NKIRAS2:PDGFA:PHF14:PTGES3:RC3H2:TGFB3:TMEM38B
GO:0042692	muscle cell differentiation	94	153	0.000751997	0.02584	ACTN1:ACTN4:ACVR1:ADAMTS15:AFG3L2:AKAP13:AKIRIN2:ANKRD17:ARRB2:ASF1A:ATG5:ATP2A2:BMPR1A:BMPR2:CAMK1:CAPN2:CD81:CDK1:CDK9:CFL2:CFLAR:CSRP1:CTNNB1:CXADR:DMD:DOCK5:ENG:EZH2:FLII:FOXP1:GATA6:GLMN:H3-3A:H3-3B:HDAC5:HDGFL2:HEY2:HNRNPU:HOMER1:IFT20:IGFBP5:IL4R:IRX3:ITGB1:KAT2A:KDM1A:KRAS:MAP2K4:MAPK14:MDM2:MECP2:MEF2A:MRTFA:MRTFB:MTOR:MYEF2:MYH9:MYORG:NEBL:NFATC1:NFATC2:NFATC3:NINJ1:NLN:NPNT:PDCD4:PDGFB…
GO:0018209	peptidyl-serine modification	100	164	0.000753907	0.02584	AKAP9:AKT2:APP:ARAF:ARRB2:ATM:BAX:BCAR3:CAMK1:CAPRIN2:CDK1:CDK5:CNOT9:CSNK1A1:CSNK1D:CSNK1G3:CSNK2A1:DMD:DOCK7:DYRK1A:EGFR:EIF4G1:ERN1:GADD45A:GALNT3:GAS6:GSK3B:HIPK3:HPF1:IKBKB:INPP5F:INPP5K:LATS1:LATS2:LMTK2:MAD2L2:MAP3K12:MAP3K20:MAPK1:MAPK13:MAPK14:MAPK8:MAPKAP1:MAPKAPK3:MAPKAPK5:MARK3:MAST1:MAST2:MAST4:MASTL:MLXIPL:MORC3:MTOR:NCK1:NEK6:NEK7:NSD1:NTMT1:PAK2:PARK7:PDGFB:PDK3:PFN2:PIKFYVE:PKN2:…
GO:0061614	miRNA transcription	26	34	0.000787062	0.026772	BMPR1A:FOXO3:GATA2:GATA3:GATA6:HIF1A:JUN:KLF4:MRTFA:MRTFB:MYB:MYC:NFATC3:NR3C1:PDGFB:PPARD:RARA:RELA:REST:SMAD1:SMARCA4:SOX9:SREBF1:SREBF2:STAT3:YY1
GO:0046777	protein autophosphorylation	74	117	0.000826459	0.0277306	AAK1:ACVR1B:ATG101:ATG13:ATM:AURKB:CALM1:CALM3:CAMKK2:CDK12:CDK5:CSK:DAPK2:DAPK3:DYRK1A:EEF2K:EGFR:EIF2AK1:EIF2AK2:EIF2AK4:EIF2S1:ENG:ERBB2:ERN1:ERRFI1:FGFR1:FGFR4:FLT4:GSK3B:HTATIP2:IMPACT:JUN:LMTK2:MAP3K12:MAP3K21:MAPKAPK3:MAPKAPK5:MARK3:MOB1B:MTOR:NBN:NEK2:NEK6:OXSR1:PAK2:PDGFA:PDGFB:PEAK1:PIKFYVE:PIM2:PIM3:PPP2R5B:PTK2:RAP2B:RB1CC1:RIOK2:RIPK1:SMG1:SRC:STK10:STK17B:STK25:STK26:SYK:TAOK1:TAOK3…
GO:0018212	peptidyl-tyrosine modification	90	146	0.000827595	0.0277306	ABI2:ACVR1:ADAM17:ADNP:ADRA2A:APP:AREG:ARHGEF2:ARL2BP:ARRB2:BAZ1B:CAMKK2:CBL:CBLB:CD24:CD81:CHMP6:CNOT7:CSK:DVL2:DYRK1A:EFEMP1:EGFR:EHD4:EIF2AK2:ERBB2:ERCC6:ERRFI1:FGFR1:FGFR4:FLT4:GAS6:GFRA1:HDAC2:HIPK3:HSF1:HYAL2:IL6ST:INPP5F:JAK1:MAP2K1:MAP2K3:MAP2K4:MAP2K5:MAP2K7:MET:MTOR:NCL:NEK1:NF2:OSBP:PAK2:PARP14:PARP9:PDGFA:PDGFB:PEAK1:PLCG2:PPP2CA:PPP2R5B:PRKCD:PRKCZ:PRNP:PSEN1:PTK2:PTPN1:PTPN11:PTPN4:…
GO:0018105	peptidyl-serine phosphorylation	96	157	0.000834524	0.0277557	AKAP9:AKT2:APP:ARAF:ARRB2:ATM:BAX:BCAR3:CAMK1:CAPRIN2:CDK1:CDK5:CNOT9:CSNK1A1:CSNK1D:CSNK1G3:CSNK2A1:DMD:DOCK7:DYRK1A:EGFR:EIF4G1:ERN1:GADD45A:GAS6:GSK3B:HIPK3:IKBKB:INPP5F:INPP5K:LATS1:LATS2:LMTK2:MAD2L2:MAP3K12:MAP3K20:MAPK1:MAPK13:MAPK14:MAPK8:MAPKAP1:MAPKAPK3:MAPKAPK5:MARK3:MAST1:MAST2:MAST4:MASTL:MLXIPL:MORC3:MTOR:NCK1:NEK6:NEK7:NSD1:PAK2:PARK7:PDGFB:PDK3:PFN2:PIKFYVE:PKN2:PKN3:PRKCD:PRKCH:P…
GO:1990778	protein localization to cell periphery	123	207	0.00085619	0.0282669	ABCA2:ACSL3:ACTB:ADAM10:AFDN:AKT2:ANK3:AP2M1:AR:ARF6:ARFRP1:ARHGAP44:ARHGEF16:ARL13B:ASB3:ATP1B3:BBS2:C2CD5:CACNB3:CD81:CDH1:CDK5:CIB1:CLASP2:CLSTN1:CNST:CSK:DAG1:DENND4C:EFR3A:EGFR:EHD4:EMP2:EPB41L2:EXOC5:EZR:FCHO2:FLOT2:FRMD8:GAS6:GGA2:GNAI1:GOLGA4:GOLGA7:GOLPH3:GOPC:GORASP2:GPSM2:HECTD1:IFT20:IKBKB:INPP5K:ITGA3:ITGB1:ITGB1BP1:JUP:KIF5B:KRT18:LAMA5:LDLRAP1:LRP6:LYPLA1:MYO5A:NHLRC1:NUMB:OPTN:PAC…
GO:0150116	regulation of cell-substrate junction organization	29	39	0.000869812	0.028507	ARF6:BCAS3:CLASP2:CORO1C:DAPK3:DUSP3:EPB41L5:FERMT2:IQSEC1:ITGB1BP1:LDB1:LIMCH1:LIMS1:PEAK1:POLDIP2:PTEN:PTK2:PTPRA:RAC1:RCC2:RHOA:ROCK1:S100A10:SRC:TLN1:TSC1:VCL:VEGFA:WDPCP
GO:0038061	NIK/NF-kappaB signaling	45	66	0.00089754	0.0291767	ACTN4:ADIPOR1:AGO3:APP:BIRC2:C20orf27:COPS8:CPNE1:CYLD:DICER1:EGFR:EIF2AK2:EP300:LIMS1:LITAF:MAP3K7:MKRN2:NFAT5:NFKB2:NFKBIA:NOD1:PDCD4:PPM1A:PPM1B:PPP4C:PRDX1:RBCK1:RC3H1:RC3H2:REL:RELA:RELB:RHOA:RPS3:RTKN2:SPHK1:TNFRSF10B:TRADD:TRAF4:TRAF6:TRIM44:TSPAN6:UACA:ZC3H12A:ZFP91
GO:1901222	regulation of NIK/NF-kappaB signaling	35	49	0.000903244	0.0291767	ACTN4:ADIPOR1:AGO3:APP:BIRC2:C20orf27:CPNE1:CYLD:EGFR:EIF2AK2:EP300:LIMS1:LITAF:MKRN2:NFAT5:NFKBIA:NOD1:PDCD4:PPM1A:PPM1B:PRDX1:RBCK1:RC3H1:RC3H2:RELA:RHOA:RPS3:RTKN2:SPHK1:TRADD:TRAF6:TRIM44:TSPAN6:UACA:ZC3H12A
GO:0050776	regulation of immune response	187	328	0.000917291	0.0293875	ADA:ADAR:AHR:AKIRIN2:ANKRD17:AP1G1:APPL2:ARID5A:ARRB2:ATAD5:ATG5:BAX:BCAR1:BCL10:BIRC2:C1QBP:CACNB3:CACTIN:CBLB:CD24:CD276:CD46:CD47:CD55:CD59:CD81:CDC37:CNOT7:CRK:CRKL:CSK:CTSH:CYLD:DENND1B:DGKZ:DUSP3:EIF2AK4:EIF2B1:ELF1:ENTPD7:EP300:EPG5:ERAP1:ESR1:EZR:F2RL1:FKBP1A:FOXP1:FZD5:GATA2:GATA3:GATA6:HSPD1:IKBKB:IL27RA:IL4R:IL6ST:INAVA:IRF1:IRF7:ITCH:JUNB:KARS1:KMT5B:KMT5C:LAMP1:LAT2:LYAR:MAD2L2:MAP2K…
GO:0002790	peptide secretion	57	87	0.000926367	0.0293875	AACS:ADRA2A:ANO1:C2CD2L:CAMK2G:CCDC186:CDK16:CHD7:CLOCK:CPE:CPT1A:CYB5R4:FOXO1:GLUD1:GLUL:HADH:HIF1A:HMGN3:ICA1:IRS1:LRP5:LRRC8A:MYRIP:OSBP:PARK7:PCK2:PCLO:PFKL:PICK1:PIM3:PPARD:PPP3CA:PPP3CB:PSMD9:PTPN11:RAB11FIP5:RAB1A:RAF1:RBM4:RBP4:REST:SELENOT:SERP1:SIDT2:SIRT6:SLC25A22:SLC8B1:SLC9B2:SMAD2:SNX19:SOX4:SREBF1:STX4:TCF7L2:TCIRG1:TRPM2:TRPM4
GO:0007015	actin filament organization	141	241	0.000929405	0.0293875	ABI2:ABITRAM:ACTN1:ACTR2:ACTR3:AIF1L:ALDOA:AP1AR:ARAP1:ARF6:ARFGEF1:ARFIP2:ARHGAP12:ARHGAP17:ARHGAP35:ARHGEF2:ARPC1B:ARPC2:ARPC3:ARPC5L:ARPIN:ARRB1:BAIAP2L1:BCAR1:BRK1:CALD1:CAPZB:CD2AP:CD47:CDC42EP1:CDC42EP2:CDC42EP3:CDC42EP4:CFL2:CGNL1:CIT:CLASP2:COBL:CORO1C:COTL1:CTTN:CYFIP1:DBN1:DBNL:DIAPH2:DSTN:ELMO3:EMP2:ENAH:EPS8:ESPN:EVL:EZR:F2RL1:FCHSD2:FERMT2:FHDC1:FLII:GAS2L1:GAS2L3:GBA2:GMFB:GRB2:GSN:…
GO:0046649	lymphocyte activation	178	311	0.000941626	0.0295657	ACTB:ACTL6A:ADA:ADAM17:AHR:AKIRIN2:AMBRA1:AP1G1:AP3D1:ARID2:ATAD5:ATG5:ATM:ATP7A:AZI2:BAX:BCL10:CBFB:CBLB:CCND3:CD151:CD24:CD276:CD46:CD47:CD55:CD81:CDK6:CEBPB:CEBPG:CHD7:CMTM7:CSK:CTNNB1:CTSL:CXADR:DCLRE1C:DHPS:DNAJB9:DROSHA:DUSP3:EFNB1:EIF2AK4:ELF4:EMP2:ENTPD7:EP300:ERBB2:ERCC1:EZH2:F2RL1:FANCD2:FBXO7:FKBP1A:FLOT2:FOXO3:FOXP1:FZD5:GAS6:GATA3:GLMN:GSN:HDAC5:HECTD1:HHEX:HPRT1:HSPD1:HSPH1:IL27RA:I…
GO:0051047	positive regulation of secretion	76	121	0.000950487	0.0296367	AACS:ACSL3:ANO1:AP1G1:APBB1:ARF6:ATG5:C2CD2L:CADPS2:CD2AP:CDK5:CLASP2:CREB1:DTNBP1:EXOC1:EZR:F2RL1:FRMD4A:GATA2:GLUD1:GLUL:GNAI2:GOLPH3:HGS:HIF1A:IER3IP1:IL4R:LAMP1:LRRC8A:MYO18A:MYRIP:NKX3-1:OSBP:P2RX4:P2RY2:PARD6A:PCK2:PDCD6IP:PLA2R1:PPARD:PPIA:PPID:PPP3CA:PPP3CB:PSMD9:PTPN11:RAB15:RAB27A:RAB3A:RAB3D:RAB5A:RAB7A:RAB9A:RBP4:S100A10:SCAMP5:SDC1:SDCBP:SEC24A:SELENOT:SERP1:SIRT6:SNF8:SOX4:STAM:STX4…
GO:0007160	cell-matrix adhesion	62	96	0.000983925	0.0302591	ACTN1:ADAM15:AJUBA:BCAM:BCAS3:CD63:CDK5:CDK6:CDKN2A:CIB1:CLASP2:CORO1C:CSF1:CTNNB1:CTTN:DAG1:DAPK3:DUSP3:EMP2:EPB41L5:FERMT1:FERMT2:FUT1:GSK3B:ITGA3:ITGA6:ITGAV:ITGB1:ITGB1BP1:JUP:LDB1:LIMCH1:LIMS1:NF1:NF2:NPNT:PEAK1:PIK3CB:POLDIP2:PPFIA1:PRKCZ:PTEN:PTK2:PTPRA:PXN:RAC1:RASA1:RCC2:RHOA:ROCK1:S100A10:SKAP1:SRC:TESK2:TIAM1:TLN1:TRPM7:TSC1:VCL:VEGFA:WDPCP:ZYX
GO:0048762	mesenchymal cell differentiation	62	96	0.000983925	0.0302591	ACVR1:ADAM15:ADIPOR1:AMER1:BAMBI:BMPR1A:CLASP2:CORO1C:CTNNB1:CUL7:DAG1:EFNB1:EMP2:ENG:EPB41L5:EZH2:FAM83D:FERMT2:FGFR1:FOXA1:GATA3:GSK3B:HDAC2:HEY2:HIF1A:HNRNPAB:HPN:IL17RD:KLHL12:LAMA5:LRP6:MAD2L2:MAPK1:MCRIP1:MTOR:OLFM1:PDCD4:PHACTR4:POFUT2:PPP2CA:PPP3R1:PTEN:PTK2:RADIL:ROCK1:RTN4:SDCBP:SEMA3F:SEMA4F:SEMA6A:SMAD2:SOX9:SPRED2:SPRY1:STAT1:TASOR:TCF7L2:TGFB3:TGFBR1:TIAM1:TRIM62:WWTR1
GO:0042326	negative regulation of phosphorylation	113	189	0.00100094	0.0304604	ADAR:AJUBA:AKT1S1:ANKLE2:ARRB2:BAX:CACTIN:CALM1:CALM3:CAMK2N1:CBL:CBLB:CDK5RAP2:CDKN1B:CDKN2A:CDKN2C:CEP85:CHMP6:CIB1:CORO1C:CRKL:CSK:DBNDD1:DMD:DNAJC10:DTNBP1:DUSP1:DUSP16:DUSP3:EIF4G1:ENG:ERRFI1:FBP1:FBXO7:FKBP8:GADD45A:HHEX:HIPK3:HNRNPU:HYAL2:IMPACT:INPP5F:INPP5K:IPO7:ITGB1BP1:JUN:LATS1:LATS2:LRP5:LRP6:MACROH2A1:MEN1:MICAL1:MLXIPL:NCK1:NCOR1:NF1:NF2:NR2F2:NUP62:PAK2:PARD6A:PARK7:PARP14:PDCD4:P…
GO:0009914	hormone transport	67	105	0.00101503	0.0304604	AACS:ADRA2A:ANO1:C2CD2L:CAMK2G:CCDC186:CDK16:CHD7:CLOCK:CPE:CPT1A:CREB1:CRY1:CYB5R4:FOXO1:FZD4:GATA3:GLUD1:GLUL:HADH:HIF1A:HMGN3:ICA1:IRS1:LRP5:LRRC8A:LTBP4:MYRIP:NKX3-1:OSBP:PARK7:PCK2:PCLO:PFKL:PICK1:PIM3:PPARD:PPP3CA:PPP3CB:PSMD9:PTPN11:RAB11FIP1:RAB11FIP5:RAB1A:RAF1:RBM4:RBP4:REST:SELENOT:SERP1:SIDT2:SIRT6:SLC25A22:SLC7A5:SLC8B1:SLC9B2:SLCO4A1:SMAD2:SNX19:SOX4:SREBF1:STX4:TCF7L2:TCIRG1:TMF1:T…
GO:0001816	cytokine production	162	281	0.0010156	0.0304604	ADAM17:ADRA2A:AGPAT2:AKAP8:AKIRIN2:APP:APPL2:ARFGEF2:ARHGEF2:ARID5A:ARNT:ARRB1:ARRB2:ATF4:ATG5:ATP2B1:ATP6AP2:BCL10:BMPR1A:C1QBP:CACTIN:CAPN2:CD24:CD276:CD2AP:CD46:CD47:CD55:CD81:CEBPB:CEBPG:CPTP:CSK:CUEDC2:CYLD:DENND1B:DHX33:DICER1:EIF2AK2:ELF1:ERRFI1:EZH2:EZR:F2RL1:FERMT1:FLT4:FOXP1:FRMD8:FZD5:GAS6:GATA3:GATA6:GLMN:HDAC2:HIF1A:HOMER2:HOMER3:HSPD1:HYAL2:IL27RA:IL4R:IL6ST:ILRUN:INAVA:IRF1:IRF7:IT…
GO:0032101	regulation of response to external stimulus	204	361	0.00101761	0.0304604	ABHD12:ADA:ADAM10:ADAM17:ADAR:AKIRIN1:AKIRIN2:ANKRD17:AP1G1:APP:APPL2:ARRB2:ARTN:ASH1L:ATG5:ATM:BAX:BBS2:BIRC2:BMPR2:BRD4:C1QBP:CACTIN:CAMK2N1:CCDC92:CD47:CD55:CD81:CDC37:CDK19:CEBPB:CELF1:CLASP2:CLOCK:CNOT7:CRK:CSF1:CYLD:DAGLA:DAGLB:DAPK2:DNASE1:DROSHA:DUSP1:DUSP3:EIF2AK4:ENPP4:EP300:ERAP1:ESR1:F2RL1:FANCD2:FEM1A:FGFR1:FOXP1:GAS6:GATA3:GATA6:GPX4:HYAL2:IKBKB:IL6ST:ILRUN:INPP5F:IRF1:IRF7:ITCH:KAN…
GO:0001764	neuron migration	46	68	0.0010269	0.0305351	ACAP3:ALKBH1:ARHGEF2:ASTN2:AUTS2:BAX:CDK5:CEP85L:CRK:CRKL:CTNNB1:DCDC2:ELP3:FBXO45:FGFR1:FZD3:GAS6:GATA2:GATA3:ITGA3:KIAA0319L:LRIG2:NAV1:NDE1:NDEL1:NEO1:NIPBL:NR2F2:PAFAH1B1:PCM1:PEX5:PLAA:PLXNB2:POMGNT2:PSEN1:RAC1:RHOA:SEMA6A:SH3RF1:SRGAP2C:STAT3:TOP2B:TUBB2B:TYRO3:USP9X:VEGFA
GO:0031347	regulation of defense response	145	249	0.00103915	0.0306961	ABHD12:ADA:ADAR:AKIRIN2:AP1G1:APP:APPL2:ARRB2:ASH1L:ATG5:ATM:BIRC2:BRD4:C1QBP:CACTIN:CAMK2N1:CCDC92:CD47:CD81:CDC37:CDK19:CEBPB:CELF1:CLOCK:CNOT7:CRK:CYLD:DAGLA:DAGLB:DNASE1:DROSHA:EIF2AK4:EP300:ERAP1:ESR1:F2RL1:FANCD2:FEM1A:FOXP1:GATA3:GATA6:GPX4:HYAL2:IKBKB:IL6ST:ILRUN:IRF1:IRF7:ITCH:KARS1:KLF4:LAMP1:LYAR:MAP3K7:MAPK13:MAPK14:MAPKBP1:MATR3:MAVS:MED1:METTL3:MGLL:MKRN2:MUL1:MVK:NDFIP1:NFE2L2:NFKB…
GO:0001570	vasculogenesis	22	28	0.0010738	0.0315121	AGGF1:CTNNB1:CUL7:EGFL7:EMP2:ENG:FZD4:GLMN:HEY2:HIF1AN:ITGAV:JUNB:MYO1E:PAXIP1:RAP1A:RASA1:SETD2:SGPL1:TIPARP:VEGFA:WARS2:YAP1
GO:0048167	regulation of synaptic plasticity	43	63	0.00112285	0.0327377	ABHD6:APP:ATF4:CDK5:CRTC1:DBN1:EIF2AK4:EIF4EBP2:ERC1:GSK3B:KAT2A:KRAS:LGMN:MAPK1:MECP2:MPP2:NCDN:NF1:PAIP2:PICK1:PPFIA3:PPP3CB:PRKCZ:PRNP:PRRT2:PSEN1:PTEN:RAB3A:RAB5A:RARA:SHANK2:SIPA1L1:SLC1A1:SLC38A1:STAU1:STAU2:STX3:STX4:STXBP1:SYAP1:VAMP2:YWHAG:YWHAH
GO:0045596	negative regulation of cell differentiation	158	274	0.00114996	0.0333118	ACTB:ACTL6A:ACTN4:ADIPOR1:AKIRIN1:ANKRD17:ANP32B:AP1AR:APP:APPL2:AREG:ARHGAP4:ASXL1:BAMBI:BCL7A:BCL7B:BCL7C:BMPR1A:BMPR2:BRD9:CBFB:CCDC85B:CDC73:CDH1:CDK12:CDK5:CDK5RAP2:CDK6:CDKL3:CIB1:CORO1C:CTNNB1:CTR9:CUL4A:DDX6:DICER1:DIP2B:DNAJB11:EFEMP1:EGFR:EIF2AK4:EIF4ENIF1:ERBB2:EZH2:FBXO7:FERMT2:FOXA1:FOXJ2:FOXO1:FOXO3:FOXP1:GATA2:GATA3:GDI1:GPR137B:GRHL2:GSK3B:HDAC5:HEY2:HNRNPU:HOOK3:HPN:IGFBP5:IL17RD…
GO:0060284	regulation of cell development	125	212	0.00118145	0.0340046	ACTN4:ACTR2:ADNP:AP1AR:APPL2:ARHGAP4:ARMCX5-GPRASP2:ARPC2:BHLHE40:BMPR1A:BMPR2:C1QBP:CAPRIN2:CDH1:CDK5:CDKL3:CHD7:CIB1:CLOCK:CORO1C:CRABP2:CRK:CRKL:CTNNB1:CUL7:CYFIP1:DAG1:DBN1:DBNL:DICER1:DIP2B:DNAJB11:DNM2:DOCK5:DOCK7:EEF2K:EZH2:FAIM:FERMT2:FZD3:GDI1:GOLGA4:GSK3B:HDAC2:HEY2:HIF1A:HLTF:HOOK3:IKBKB:IL6ST:ITGB1:ITGB1BP1:KDM1A:KIF14:KRAS:LIG4:LIMS1:MAN2A1:MAP2K1:MECP2:MELTF:MTOR:NAP1L1:NDEL1:NF1:NF…
GO:0008284	positive regulation of cell population proliferation	215	383	0.00120284	0.0343996	ACER3:ACTB:ACTL6A:ADA:ADAM10:ADAM17:ADRA2A:AGGF1:AKIRIN2:AKT2:AR:AREG:ARNT:ASH2L:ATAD5:ATP7A:ATXN1L:B4GALT1:BAMBI:BCL7A:BCL7B:BCL7C:BIRC5:BMPR1A:BMPR2:BRD9:BRK1:CAPNS1:CCDC117:CCPG1:CD24:CD276:CD46:CD47:CD55:CD81:CDC25B:CDCA7L:CDK1:CDK4:CDK6:CDKN1B:CFLAR:CHTOP:CIAO1:CIB1:CLDN1:CNOT6:CNOT6L:CNOT7:CNOT8:COPS9:CRKL:CSF1:CSNK2A1:CTNNB1:CTSH:CUL4A:DBF4B:DHPS:DNAJA2:E2F3:EFNB1:EGFL7:EGFR:EMP2:ERBB2:ERN…
GO:0072583	clathrin-dependent endocytosis	25	33	0.00126149	0.0358487	AAK1:AP2A2:AP2B1:AP2M1:AP2S1:CANX:CLTA:CLTB:DNM2:FCHO2:FCHSD2:GPR107:HIP1:HIP1R:INPP5F:ITSN2:PICALM:PIK3CB:PIP5K1C:SCYL2:SLC9B2:SMAP1:UBQLN2:UNC119:WASL
GO:0008360	regulation of cell shape	52	79	0.00130704	0.0369094	ALDOA:ARAP1:ARHGAP35:BAMBI:BRWD1:CDC42EP1:CDC42EP2:CDC42EP3:CDC42EP4:CDC42SE1:CFDP1:CRK:CYFIP1:DAG1:DAPK3:EPS8:EZR:FBLIM1:FERMT2:FGD4:FGD6:GNA13:HPN:LPAR1:MYH9:MYL12B:MYO10:PALM2AKAP2:PARVA:PARVB:PHIP:PLXNB2:PLXNB3:PLXND1:PRPF40A:PTK2:RAC1:RAC3:RASA1:RDX:RHOA:RHOBTB1:RHOBTB3:RHOC:RHOG:RND3:SLC9A3R1:SYNE3:TPM1:VEGFA:WDPCP:WDR1
GO:0015833	peptide transport	61	95	0.00133575	0.0374844	AACS:ABCC5:ADRA2A:ANO1:C2CD2L:CAMK2G:CCDC186:CDK16:CHD7:CLOCK:CPE:CPT1A:CYB5R4:DISP1:FOXO1:GLUD1:GLUL:HADH:HIF1A:HMGN3:ICA1:IRS1:LRP5:LRRC8A:MYRIP:OSBP:PARK7:PCK2:PCLO:PFKL:PICK1:PIM3:PPARD:PPP3CA:PPP3CB:PSMD9:PTPN11:RAB11FIP5:RAB1A:RAF1:RBM4:RBP4:REST:SELENOT:SERP1:SIDT2:SIRT6:SLC25A22:SLC25A39:SLC8B1:SLC9A3R1:SLC9B2:SMAD2:SNX19:SOX4:SREBF1:STX4:TCF7L2:TCIRG1:TRPM2:TRPM4
GO:0070555	response to interleukin-1	34	48	0.00135465	0.0376055	APP:CACTIN:CD47:CEBPB:GCLC:HIF1A:HYAL2:IKBKB:MAP2K7:MAP3K7:MAPK13:MTHFR:NKX3-1:OTUD4:PRKCI:RC3H1:RELA:RIPK2:RPS6KA4:RPS6KA5:SIRPA:SMPD1:SOX9:SRC:TAF9:TLE5:TNIP2:TOLLIP:TRAF6:USP10:VRK2:YTHDC2:YY1:ZC3H12A
GO:0046634	regulation of alpha-beta T cell activation	28	38	0.00135681	0.0376055	ADA:AP3D1:CBFB:CBLB:CD55:CD81:GATA3:HSPH1:IL4R:IRF1:ITCH:JUNB:KLHL25:MYB:NDFIP1:PRKCZ:RARA:RC3H1:RC3H2:RHOA:RIPK2:SH3RF1:SOCS5:SYK:TWSG1:TYK2:ZBTB7B:ZC3H12A
GO:0018108	peptidyl-tyrosine phosphorylation	88	144	0.00138357	0.0381119	ABI2:ACVR1:ADAM17:ADNP:ADRA2A:APP:AREG:ARHGEF2:ARL2BP:ARRB2:BAZ1B:CAMKK2:CBL:CBLB:CD24:CD81:CHMP6:CNOT7:CSK:DVL2:DYRK1A:EFEMP1:EGFR:EHD4:EIF2AK2:ERBB2:ERCC6:ERRFI1:FGFR1:FGFR4:FLT4:GAS6:GFRA1:HDAC2:HIPK3:HSF1:HYAL2:IL6ST:INPP5F:JAK1:MAP2K1:MAP2K3:MAP2K4:MAP2K5:MAP2K7:MET:MTOR:NCL:NEK1:NF2:OSBP:PAK2:PARP14:PARP9:PDGFA:PDGFB:PEAK1:PLCG2:PPP2CA:PPP2R5B:PRKCD:PRKCZ:PRNP:PSEN1:PTK2:PTPN1:PTPN11:PTPN4:…
GO:1902532	negative regulation of intracellular signal transduction	167	292	0.00139752	0.0382613	ADIPOR1:AJUBA:AKT1S1:ARHGAP12:ARHGAP35:ARHGAP44:ARHGEF2:ARMC10:ARRB2:ASH1L:ATAD5:ATM:BMT2:C1QBP:C3orf33:CACTIN:CARD19:CD2AP:CDC34:CDT1:CGNL1:CIB1:CIT:CPNE1:CSK:CYLD:DAG1:DUSP1:DUSP16:DUSP3:DUSP4:DYRK1A:ERRFI1:ESR1:EZR:F2RL1:FBP1:FOXM1:FOXO1:GRINA:GSK3B:HDAC3:HERPUD1:HIF1A:HIPK3:HOMER2:HOMER3:HYAL2:HYOU1:ING2:INPP5E:INPP5K:ITCH:ITGA3:ITGB1:ITGB1BP1:IVNS1ABP:KDM1A:LEMD2:LITAF:LPAR1:LZTR1:MAP2K3:MAP…
GO:0019221	cytokine-mediated signaling pathway	108	181	0.00141186	0.0384197	ACSL1:ACTN4:ADAM17:ADAR:ADIPOR1:ADIPOR2:AGPAT2:APPL2:AZI2:BBS2:BIRC2:CACTIN:CBL:CD24:CDC37:CIB1:CNOT7:CNOT9:COMMD7:CPNE1:CSF1:CTR9:CYLD:EIF5A:F2RL1:FOXO3:FZD4:GAS6:GREM2:HIF1A:IFNAR2:IFNGR2:IKBKB:IL11RA:IL17RD:IL20RA:IL27RA:IL4R:IL6ST:IRF1:IRF7:JAK1:KRT18:LIMS1:MAP3K7:MAVS:MED1:METTL3:MKKS:MUL1:NFKBIA:NKIRAS1:NKIRAS2:OAS3:OSMR:OTUD4:OTULIN:OXSR1:P4HB:PADI2:PAFAH1B1:PARP14:PARP9:PDGFB:PELI3:PPP2CB…
GO:0001817	regulation of cytokine production	158	275	0.00142513	0.0385472	ADAM17:ADRA2A:AGPAT2:AKAP8:AKIRIN2:APP:APPL2:ARFGEF2:ARHGEF2:ARID5A:ARNT:ARRB1:ARRB2:ATF4:ATG5:ATP2B1:ATP6AP2:BCL10:BMPR1A:C1QBP:CACTIN:CAPN2:CD24:CD276:CD2AP:CD46:CD47:CD55:CD81:CEBPB:CEBPG:CPTP:CSK:CUEDC2:CYLD:DENND1B:DHX33:DICER1:EIF2AK2:ELF1:ERRFI1:EZH2:EZR:F2RL1:FERMT1:FLT4:FOXP1:FRMD8:FZD5:GAS6:GATA3:GATA6:GLMN:HDAC2:HIF1A:HOMER2:HOMER3:HSPD1:HYAL2:IL27RA:IL4R:IL6ST:ILRUN:INAVA:IRF1:IRF7:IT…
GO:0043491	protein kinase B signaling	53	81	0.00144675	0.0387873	ARRB2:C1QBP:CIB1:CPNE1:DAG1:EGFR:ENG:FERMT2:FGFR1:GAS6:GATA3:HIP1:HYAL2:IGFBP5:INPP5F:INPP5K:ITGB1:ITGB1BP1:LEMD2:MET:MKRN2:MTDH:MTOR:MUL1:MYORG:NKX3-1:OSBPL8:P2RX4:PARK7:PDGFA:PHLDA3:PIK3C2B:PIK3CB:PIK3CD:PLEKHA1:PPP2CA:PTEN:PTK2:RACK1:RICTOR:RPS6KB2:RTN4:SESN2:SLC9A3R1:SOX9:SRC:STK3:TCF7L2:TGFBR1:THEM4:TPBG:TSC2:TYRO3
GO:0006644	phospholipid metabolic process	132	226	0.00145961	0.0387873	ABCA2:ABCA3:ABHD12:ABHD3:ABHD5:ABHD6:ACSL3:AGPAT2:AGPAT3:AJUBA:ATM:CAPN2:CDIPT:CDS1:CDS2:CISH:CRLS1:DGKE:DGKZ:DNAJC19:DPM3:EFR3A:ETNK2:FAR1:FDFT1:FIG4:GATA6:GDE1:GDPD1:GGPS1:GNPAT:GPAA1:GPAT4:GPCPD1:GPX4:HMGCS1:IDI1:IMPA2:INPP4A:INPP5B:INPP5E:INPP5F:INPP5K:IPMK:ISYNA1:LCLAT1:LPCAT1:LPCAT4:LPGAT1:LPIN1:MBOAT1:MBOAT2:MBOAT7:MECP2:MTMR12:MTMR2:MTMR3:MTMR4:MTMR6:MVK:OCRL:ORMDL1:OSBP:OSBPL5:OSBPL8:PAF…
GO:0051896	regulation of protein kinase B signaling	45	67	0.00145992	0.0387873	ARRB2:C1QBP:CIB1:CPNE1:DAG1:EGFR:ENG:FERMT2:FGFR1:GAS6:GATA3:HIP1:HYAL2:IGFBP5:INPP5F:INPP5K:ITGB1:ITGB1BP1:LEMD2:MET:MTDH:MTOR:MUL1:MYORG:OSBPL8:P2RX4:PARK7:PDGFA:PHLDA3:PIK3CB:PIK3CD:PLEKHA1:PPP2CA:PTEN:PTK2:RACK1:RICTOR:RTN4:SLC9A3R1:SRC:STK3:TCF7L2:TGFBR1:TPBG:TSC2
GO:0023061	signal release	96	159	0.00150234	0.0396794	AACS:ADRA2A:ANO1:ATP2A2:C2CD2L:CADPS2:CALM3:CAMK2G:CCDC186:CDK16:CDK5:CHD7:CHRNA5:CLOCK:CPE:CPT1A:CREB1:CRY1:CYB5R4:DNAJC5:DTNBP1:F2RL1:FBXL20:FOXO1:FZD4:GATA3:GLUD1:GLUL:GSK3B:HADH:HIF1A:HMGN3:ICA1:IRS1:LRP5:LRRC8A:LTBP4:MYRIP:NAPA:NAPB:NF1:NKX3-1:OSBP:P2RX4:PARK7:PCK2:PCLO:PFKL:PFN2:PICK1:PIM3:PIP5K1C:PORCN:PPARD:PPFIA3:PPP3CA:PPP3CB:PRRT2:PSEN1:PSMD9:PTPN11:RAB11FIP1:RAB11FIP5:RAB1A:RAB3A:RAB5…
GO:0043410	positive regulation of MAPK cascade	103	172	0.00152275	0.0399111	ADRA2A:AJUBA:AKAP13:ANKRD6:APP:AR:ARRB1:ARRB2:AVPI1:BCAR3:CD24:CD81:CFLAR:CIB1:CRK:CRKL:CSK:CTNNB1:DHX33:DVL2:DVL3:EGFR:EIF2AK2:ERBB2:ERN1:EZH2:F2RL1:FERMT2:FGFR1:FGFR4:FLT4:FZD4:FZD5:GADD45A:GAS6:GNAI2:IGFBP4:INAVA:JUN:LAMTOR1:LPAR1:LTBR:MADD:MAP2K1:MAP2K3:MAP2K4:MAP2K5:MAP2K7:MAP3K12:MAP3K4:MAP3K7:MAPK8IP3:MAPKBP1:MBIP:NOD1:NOTCH2:NPNT:PDE8A:PDGFA:PDGFB:PLCE1:PLCG2:PPIA:PRKCZ:PRXL2C:PSEN1:PTEN:…
GO:0030323	respiratory tube development	58	90	0.00152889	0.0399111	ABCA3:ADA:AIMP2:ASXL1:ATP7A:ATXN1L:BMPR1A:BMPR2:CREB1:CTNNB1:CTSH:DAG1:DNAAF1:EIF4G1:ELK1:EP300:EPAS1:ERRFI1:FLT4:FOXA1:GATA6:GRHL2:HSPB11:IGFBP5:ITGA3:KRAS:LAMA5:MAN1A2:MAN2A1:MAP2K1:MAPK1:NKIRAS1:NKIRAS2:PDGFA:PHF14:PLOD3:PPP1CA:PPP3R1:PTGES3:PTK7:RAB3A:RBP4:RC3H2:SAV1:SIM2:SMAD2:SOX9:SPRY1:SREBF1:SRSF6:TGFB3:THRA:TMEM38B:TRAF4:TULP3:VEGFA:YAP1:YWHAZ
GO:0001568	blood vessel development	153	266	0.00157898	0.0409806	ACVR1:ADAM15:ADIPOR2:AGGF1:AGO1:AGO2:AHR:AMOTL2:ANKRD17:AP2B1:ARID2:ATP7A:B4GALT1:BAX:BCAS3:BMPR1A:BMPR2:BTG1:C1GALT1:CALD1:CFLAR:CHD7:CIB1:CRKL:CTNNB1:CTSH:CUL7:DAG1:DCTN5:DDAH1:DLX3:E2F2:E2F7:E2F8:EFNA3:EGFL7:EGLN1:ELK3:EMP2:ENG:EPAS1:EPN1:EPN2:ERAP1:ERBB2:FLT4:FOXJ2:FOXO1:FUT1:FZD4:FZD5:GAB1:GADD45A:GATA2:GATA6:GLMN:GLUL:GNA13:GTF2I:HDAC5:HECTD1:HEY2:HGS:HHEX:HIF1A:HIF1AN:HK2:HTATIP2:ITGAV:ITG…
GO:0043254	regulation of protein-containing complex assembly	144	249	0.00159145	0.0410668	ABCA3:ABITRAM:AJUBA:AKAP9:AMBRA1:ANKRA2:ARF6:ARFGEF1:ARPC1B:ARPC2:ARPC3:ARPC5L:ATF7IP:ATM:BAIAP2L1:BAX:BIRC2:BRK1:CAMSAP2:CAND1:CAPZB:CDC42EP1:CDC42EP2:CDC42EP3:CDC42EP4:CDK5RAP2:CDKN1B:CDT1:CKAP5:CLIP1:COTL1:CPTP:CTNNBIP1:CTTN:CYFIP1:DBN1:DBNL:DHX33:DNAJC15:DYRK1A:EIF2AK2:EIF4G1:EML2:EP300:EPS8:ESR1:EVL:FAF1:FARP2:FBLIM1:FCHSD2:FERMT1:FERMT2:FKBP4:FLII:GBA2:GRB2:GSK3B:GSN:H3-3A:H3-3B:HCFC1:HIP1R…
GO:0035194	post-transcriptional gene silencing by RNA	35	50	0.00161566	0.0414532	ADAR:AGO1:AGO2:AGO3:AJUBA:CELF1:CNOT1:CNOT6:CNOT7:CNOT8:DDX6:EGFR:EIF4E2:EIF4ENIF1:EIF4G1:EIF6:ELAVL1:ESR1:MAP2K1:MOV10:NCBP1:NCBP2:NCOR1:PPP3CA:PUM2:RAN:RBM4:RIPK1:STAT3:TIAL1:TNRC6A:TNRC6B:XPO5:ZC3H10:ZC3H12A
GO:0043405	regulation of MAP kinase activity	50	76	0.00163537	0.0417205	ADRA2A:AJUBA:AKAP13:CD24:CDK12:CSK:DTNBP1:DUSP1:DUSP16:DVL2:DVL3:EGFR:ERBB2:ERN1:EZH2:FGFR1:FZD4:FZD5:HGS:HIPK3:HYAL2:INPP5K:MAP2K5:MAP2K7:MAP3K12:MAP3K4:MAP3K7:NF1:NUP62:PDCD4:PDGFA:PDGFB:PIK3CB:PRKCD:PSEN1:PTPN1:ROBO1:RPS3:SMPD1:SPRY1:SRC:STK38:SYK:TAOK3:TPD52L1:TRAF6:TRIB1:TRIB3:TSG101:VEGFA
GO:0051338	regulation of transferase activity	259	470	0.00169029	0.0428781	ACSL1:ACTB:ADAM17:ADAR:ADNP:ADRA2A:AJUBA:AKAP13:AKT1S1:AMBRA1:APP:AREG:ARRDC4:AURKB:BAG2:BCL10:BLM:BMPR1A:BMPR2:BTRC:BUB3:CALM1:CALM3:CAMK1:CAMK2N1:CAMKK2:CBL:CBLB:CCND3:CCNF:CCNG1:CCNI:CCNJ:CCNJL:CCNT2:CCNY:CD24:CD81:CDC25B:CDC37:CDK12:CDK5:CDK5RAP2:CDKN1B:CDKN2A:CDKN2C:CDKN3:CEP85:CHMP6:CIB1:CISH:CKS1B:CNPPD1:COPS8:CORO1C:CSF1:CSK:CTNNB1:DAG1:DBF4:DBF4B:DBNDD1:DCUN1D3:DCUN1D4:DCUN1D5:DGKZ:DIPK2…
GO:0001775	cell activation	230	414	0.00173421	0.0437449	ACTB:ACTL6A:ADA:ADAM10:ADAM17:ADRA2A:AHR:AKIRIN2:AMBRA1:AP1G1:AP3D1:APP:ARID2:ATAD5:ATG5:ATM:ATP7A:AZI2:BAX:BCL10:CBFB:CBL:CBLB:CCND3:CD151:CD24:CD276:CD46:CD47:CD55:CD81:CDK6:CEBPB:CEBPG:CHD7:CMTM7:CRTC3:CSF1:CSK:CSRP1:CTNNB1:CTSL:CXADR:DCLRE1C:DGKE:DGKZ:DHPS:DNAJB9:DNASE1:DROSHA:DUSP3:EFNB1:EIF2AK4:ELF4:EMP2:ENTPD7:EP300:ERBB2:ERCC1:EZH2:F2RL1:FANCD2:FBXO7:FIBP:FKBP1A:FLOT2:FOXO3:FOXP1:FUNDC2:F…
GO:2000514	regulation of CD4-positive, alpha-beta T cell activation	21	27	0.00176762	0.0443387	CBFB:CBLB:CD55:CD81:GATA3:IL4R:ITCH:JUNB:KLHL25:MYB:NDFIP1:PRKCZ:RARA:RC3H1:RC3H2:RIPK2:SH3RF1:SOCS5:TWSG1:ZBTB7B:ZC3H12A
GO:0042886	amide transport	70	112	0.00179693	0.0448234	AACS:ABCA2:ABCC5:ADRA2A:ANO1:C2CD2L:CAMK2G:CCDC186:CDK16:CERT1:CHD7:CLOCK:CPE:CPT1A:CPTP:CYB5R4:DISP1:FOXO1:GLTP:GLUD1:GLUL:HADH:HIF1A:HMGN3:ICA1:IRS1:LRP5:LRRC8A:MYRIP:OSBP:PARK7:PCK2:PCLO:PFKL:PICK1:PIM3:PLEKHA8:PPARD:PPP3CA:PPP3CB:PSMD9:PTPN11:RAB11FIP5:RAB1A:RAF1:RBM4:RBP4:REST:SELENOT:SERP1:SIDT2:SIRT6:SLC19A2:SLC25A22:SLC25A32:SLC25A39:SLC46A1:SLC8B1:SLC9A3R1:SLC9B2:SMAD2:SNX19:SOX4:SREBF1:…
GO:0046879	hormone secretion	65	103	0.00181726	0.0448323	AACS:ADRA2A:ANO1:C2CD2L:CAMK2G:CCDC186:CDK16:CHD7:CLOCK:CPE:CPT1A:CREB1:CRY1:CYB5R4:FOXO1:FZD4:GATA3:GLUD1:GLUL:HADH:HIF1A:HMGN3:ICA1:IRS1:LRP5:LRRC8A:LTBP4:MYRIP:NKX3-1:OSBP:PARK7:PCK2:PCLO:PFKL:PICK1:PIM3:PPARD:PPP3CA:PPP3CB:PSMD9:PTPN11:RAB11FIP1:RAB11FIP5:RAB1A:RAF1:RBM4:RBP4:REST:SELENOT:SERP1:SIDT2:SIRT6:SLC25A22:SLC8B1:SLC9B2:SMAD2:SNX19:SOX4:SREBF1:STX4:TCF7L2:TCIRG1:TMF1:TRPM2:TRPM4
GO:0060560	developmental growth involved in morphogenesis	65	103	0.00181726	0.0448323	ADNP:ALCAM:APP:AREG:ARHGAP4:AUTS2:BMPR2:CDH1:CDK5:CDKL3:COBL:CPNE1:CRABP2:CSF1:CTNNB1:CTTN:CYFIP1:DBN1:DBNL:DIP2B:DNM2:EIF2AK4:EPB41L5:ESR1:GDI1:GOLGA4:GSK3B:IMPACT:ITGB1:ITSN2:MED1:MED12:MUL1:NDEL1:NIN:OLFM1:PAFAH1B1:PLAA:PPP3CB:PRKCZ:PTK7:PTPRS:RAPH1:RARG:RTN4:RYK:SEMA3F:SEMA4F:SEMA6A:SIN3A:SLC23A2:SLC9A6:SOX9:SPAG9:SPART:SPRY1:SSNA1:SYT17:ULK2:USP9X:VCL:VEGFA:WASF1:YAP1:ZFYVE27
GO:0050796	regulation of insulin secretion	43	64	0.00182979	0.0448949	AACS:ADRA2A:ANO1:C2CD2L:CDK16:CLOCK:CPT1A:FOXO1:GLUD1:GLUL:HADH:HIF1A:HMGN3:ICA1:IRS1:LRP5:LRRC8A:MYRIP:OSBP:PCK2:PFKL:PICK1:PIM3:PPARD:PPP3CA:PPP3CB:PSMD9:PTPN11:RBP4:REST:SERP1:SIDT2:SIRT6:SLC25A22:SLC8B1:SLC9B2:SOX4:SREBF1:STX4:TCF7L2:TCIRG1:TRPM2:TRPM4
GO:0051960	regulation of nervous system development	109	184	0.00190104	0.0462053	ACTR2:ADNP:AGRN:APPL2:ARHGAP4:ARMCX5-GPRASP2:BHLHE40:BMPR1A:BMPR2:CAPRIN2:CDH1:CDK5:CDKL3:CHD7:CLSTN1:CLSTN2:CRABP2:CTNNB1:CUL7:CYFIP1:DAG1:DBN1:DBNL:DICER1:DIP2B:DNAJB11:DOCK7:EEF2K:EZH2:FAIM:FIG4:FZD3:GDI1:GOLGA4:HDAC2:HEY2:HIF1A:HLTF:HOOK3:IL6ST:ITGB1:KDM1A:KIF14:KRAS:LIG4:LPIN1:LRRN1:MAN2A1:MAP2K1:MECP2:MTMR2:MTOR:NAP1L1:NDEL1:NF1:NF2:NIN:NKX2-2:NUMB:PAFAH1B1:PARP6:PCM1:PLXNB2:PLXNB3:PLXND1:P…
GO:0031345	negative regulation of cell projection organization	56	87	0.0019065	0.0462053	ARF6:ARHGAP4:ARHGAP44:ARPIN:CAPZB:CBFA2T2:CCP110:CDH1:CDK5:CDKL3:CIB1:DGUOK:DIP2B:DNM2:DTNBP1:EVL:FKBP4:GDI1:HDAC2:INPP5F:ITGA3:KIF24:LIMK2:LPAR1:LRIG2:MAP4:MPHOSPH9:ODF2L:PAFAH1B1:PFN2:PLXNB3:PPP3CA:PRKCD:PRNP:PSEN1:PTEN:PTPRS:RAB29:RAB3IP:RAP1GAP:RHOA:RTN4:RYK:SEMA3F:SEMA4F:SEMA6A:SPART:SRGAP2C:TBC1D30:TBC1D7:TSC1:TSKU:UBE3A:ULK2:YAP1:YWHAH
GO:0030100	regulation of endocytosis	71	114	0.00191407	0.0462053	AAK1:ABCA2:AHI1:ANKRD13A:ANKRD13D:AP2M1:AP2S1:APPL2:ARF6:ARFGAP1:ARRB1:ARRB2:ATXN2:BICD1:BTBD9:CALM3:CBL:CD151:CD2AP:CD63:DNM2:DTNBP1:EEF2K:EHD4:F2RL1:GATA2:HIP1:HIP1R:HNRNPK:ITGAV:LDLRAP1:MTMR2:NUMB:PACSIN1:PACSIN3:PICALM:PICK1:PIK3CB:PLCG2:PPP3CA:PPP3CB:PPP3CC:PPP3R1:PROM2:PTPN1:RAB31:RAB4A:RAB5A:RAB5C:RABGEF1:RAC1:ROCK1:RUBCN:RUFY2:SCAMP5:SCYL2:SDCBP:SMAP1:SMPD1:SNX33:SPHK1:SRC:STON2:SYK:TSC2:…
GO:0007179	transforming growth factor beta receptor signaling pathway	61	96	0.00194893	0.0467951	ACVR1:ADAM17:APPL2:ARID4B:ARRB2:BAMBI:BMPR1A:C20orf27:CHST11:DNM2:ENG:EP300:FERMT1:FERMT2:FKBP1A:FUT8:GLG1:HDAC2:HSPA5:IL17RD:ING2:ITGA3:JUN:LATS1:LATS2:LTBP4:MAP3K7:MEN1:MTMR4:NPNT:PARP1:PPM1A:PTK2:PXN:RBBP4:RBBP7:RNF111:SAP130:SDCBP:SIN3A:SKIL:SLC2A10:SMAD1:SMAD2:SMURF2:SPRED2:SPRY1:SRC:STAT3:STRAP:STUB1:SUDS3:TET1:TGFB3:TGFBR1:TWSG1:USP9X:ZBTB7A:ZFYVE9:ZNF451:ZYX
GO:1902903	regulation of supramolecular fiber organization	126	216	0.00197209	0.0470995	ABI2:ABITRAM:AKAP13:AKAP9:AP1AR:APP:ARAP1:ARF6:ARFGEF1:ARFIP2:ARHGAP35:ARHGEF2:ARPC1B:ARPC2:ARPC3:ARPC5L:ARPIN:BAIAP2L1:BRK1:CAMSAP2:CAPZB:CD47:CDC42EP1:CDC42EP2:CDC42EP3:CDC42EP4:CDK5RAP2:CDKN1B:CFL2:CGNL1:CIB1:CIT:CKAP2:CKAP5:CLASP2:CLIP1:COTL1:CTTN:CYFIP1:DAPK3:DBN1:DBNL:DSTN:DYRK1A:EML2:EPS8:EVL:F2RL1:FCHSD2:FERMT2:FKBP4:FLII:GBA2:GMFB:GRB2:GSN:HDGFL3:HIP1R:INPP5K:ITGB1BP1:LATS1:LIMCH1:LPAR1:…
GO:0050767	regulation of neurogenesis	96	160	0.0019879	0.0472257	ACTR2:ADNP:APPL2:ARHGAP4:ARMCX5-GPRASP2:BHLHE40:BMPR1A:BMPR2:CAPRIN2:CDH1:CDK5:CDKL3:CHD7:CRABP2:CTNNB1:CUL7:CYFIP1:DAG1:DBN1:DBNL:DICER1:DIP2B:DNAJB11:DOCK7:EEF2K:EZH2:FAIM:FZD3:GDI1:GOLGA4:HDAC2:HEY2:HIF1A:HLTF:HOOK3:IL6ST:ITGB1:KDM1A:KRAS:LIG4:MAN2A1:MAP2K1:MECP2:MTOR:NAP1L1:NDEL1:NF1:NF2:NIN:NKX2-2:NUMB:PAFAH1B1:PARP6:PCM1:PLXNB2:PLXNB3:PLXND1:PPP1CC:PPP3CA:PRKCH:PRKCI:PRMT5:PRPF19:PRTG:PSEN1…
GO:0008285	negative regulation of cell population proliferation	176	311	0.00201322	0.0475755	AGTPBP1:AIMP2:AKIRIN1:AMBRA1:APP:APPL2:AR:ARID2:ASPH:ATG101:ATG13:ATM:ATP5F1A:B4GALT1:B4GALT7:BAX:BMPR2:BRCA2:BRIP1:BTG1:C18orf54:CBLB:CDC73:CDK6:CDKN1B:CDKN2A:CDKN2C:CDKN3:CEBPB:CELF1:CGREF1:CHD5:CHERP:CIB1:CLMN:CNOT7:COPS8:CSK:CTBP1:CTCF:CTNNB1:CTNNBIP1:CXADR:DDAH1:DHCR24:DICER1:DIS3L2:DUSP1:E2F3:E2F7:EIF2AK1:EIF2AK2:EMD:ERBB2:ETV3:FERMT1:FTH1:FZD5:GATA2:GATA3:GATA6:GLMN:GNA13:HGS:HMGA1:HPN:IFT…
GO:0051046	regulation of secretion	136	235	0.0020395	0.0476118	AACS:ACSL3:ADA:ADRA2A:ANO1:AP1G1:APBB1:ARF6:ATG5:ATP2A2:ATP9A:C2CD2L:CADPS2:CALM3:CD2AP:CDK16:CDK5:CHD7:CHRNA5:CLASP2:CLOCK:CPT1A:CREB1:CRY1:DNAJC1:DTNBP1:EXOC1:EZR:F2RL1:FBXL20:FOXO1:FRMD4A:GATA2:GLUD1:GLUL:GNAI2:GOLPH3:GSK3B:HADH:HGS:HIF1A:HIP1R:HMGN3:ICA1:IER3IP1:IL4R:IRS1:LAMP1:LLGL1:LLGL2:LRP5:LRRC8A:MICAL1:MYO18A:MYO6:MYRIP:NF1:NKX3-1:OSBP:P2RX4:P2RY2:PAM:PARD6A:PCK2:PCLO:PDCD6IP:PFKL:PFN2:…
GO:0120033	negative regulation of plasma membrane bounded cell projection assembly	19	24	0.00204656	0.0476118	ARHGAP44:CAPZB:CCP110:DNM2:EVL:KIF24:LIMK2:MAP4:MPHOSPH9:ODF2L:PFN2:PLXNB3:PRKCD:RAB3IP:RAP1GAP:SRGAP2C:TBC1D30:TBC1D7:YAP1
GO:1902895	positive regulation of miRNA transcription	19	24	0.00204656	0.0476118	BMPR1A:FOXO3:GATA2:GATA3:HIF1A:JUN:KLF4:MRTFA:MRTFB:MYB:MYC:NR3C1:PDGFB:RELA:SMAD1:SMARCA4:SREBF1:SREBF2:STAT3
GO:0022409	positive regulation of cell-cell adhesion	67	107	0.00208264	0.0478396	ACTB:ACTL6A:ADA:AFDN:AMBRA1:ANK3:AP3D1:ARID2:BCL10:CBFB:CD24:CD276:CD46:CD47:CD55:CD81:CSK:DENND6A:DHPS:EFNB1:FLOT2:FOXA1:FOXO3:GATA3:HSPD1:HSPH1:IL27RA:IL4R:IL6ST:JAK1:KLHL25:MAGI1:MYB:MYO10:NCK1:NFAT5:PBRM1:PIEZO1:PODXL:PPP3CA:PRKCZ:PTPN11:PTPRU:RAG1:RARA:RELA:RHOA:RIPK2:RPS3:SIRPA:SKAP1:SLC7A1:SMARCA4:SMARCD3:SOCS5:SOX12:SOX4:SRC:ST3GAL4:SYK:TJP1:TRAF6:TYK2:YES1:ZBTB1:ZBTB7B:ZP3
GO:0045927	positive regulation of growth	67	107	0.00208264	0.0478396	ADAM10:ADAM17:ADNP:AGRN:BBS2:BMPR1A:BMPR2:BRAT1:CDK1:CDKN2AIP:CHD7:CIB1:CRABP2:CREB1:CSF1:CSNK2A1:CXCL16:CYFIP1:DBN1:DBNL:EGFR:EIF4G1:ERBB2:EXOSC4:EXTL3:EZR:GATA6:GDI1:GOLGA4:H3-3A:H3-3B:HDGFL2:HEY2:HPN:INO80:ITSN2:MAP2K5:MAPK14:MAPKAP1:MKKS:MTOR:MUL1:NCBP1:NDEL1:NIPBL:PAFAH1B1:PEX5:PLAA:PPARD:RHOA:RICTOR:RPTOR:SDCBP:SERP1:SFN:SLC23A2:SLC25A33:SPHK1:SYT17:TGFBR1:USP47:VEGFA:WFS1:YAP1:YBX3:ZFYVE27…
GO:0051897	positive regulation of protein kinase B signaling	30	42	0.00209155	0.0478396	ARRB2:C1QBP:CPNE1:EGFR:ENG:FERMT2:FGFR1:GAS6:GATA3:HIP1:IGFBP5:ITGB1:ITGB1BP1:MET:MTDH:MYORG:OSBPL8:P2RX4:PARK7:PDGFA:PIK3CB:PIK3CD:PTK2:RICTOR:RTN4:SRC:STK3:TCF7L2:TGFBR1:TPBG
GO:0048588	developmental cell growth	62	98	0.00209897	0.0478396	ADNP:AKAP13:ALCAM:APP:ARHGAP4:ARIH2:AUTS2:BMPR2:CDH1:CDK5:CDKL3:COBL:CPNE1:CRABP2:CTNNB1:CTTN:CYFIP1:DBN1:DBNL:DIP2B:DNM2:EIF2AK4:FOXP1:GDI1:GOLGA4:GSK3B:IMPACT:ITGB1:ITSN2:MAP2K4:MUL1:NDEL1:NIN:OLFM1:PAFAH1B1:PDLIM5:PLAA:PPP3CB:PRKCZ:PTPRS:RAPH1:RARG:RTN4:RYK:SEMA3F:SEMA4F:SEMA6A:SIN3A:SLC23A2:SLC9A6:SOX9:SPAG9:SPART:SSNA1:SYT17:ULK2:USP9X:VCL:VEGFA:WASF1:YY1:ZFYVE27
GO:0040012	regulation of locomotion	238	431	0.00222535	0.0504638	ABHD6:ACTN4:ACVR1:ACVR1B:ADA:ADAM10:ADAM15:ADAM17:ADIPOR1:ADRA2A:AFDN:AGO2:AJUBA:AKIRIN1:AKT2:AMOTL2:AP1AR:APP:APPL2:ARF6:ARHGAP4:ARHGEF2:ARID2:ARID4B:ARPIN:ARTN:ATM:ATP5F1A:ATP7A:ATP8A1:BBS2:BCAR1:BCAS3:BEX4:BMPR1A:BMPR2:C1QBP:CAPN7:CCDC25:CD151:CD47:CD81:CDH1:CDK5:CDK6:CFAP20:CFAP45:CIB1:CLASP2:CLDN1:CNN2:CORO1C:CRK:CRKL:CSF1:CTSH:CXCL16:DAG1:DAPK2:DAPK3:DNAJA4:DOCK5:DOCK7:DUSP1:DUSP3:EGFR:ELP3…
GO:0051656	establishment of organelle localization	171	302	0.00224265	0.0506004	ACTN4:ACTR10:AGTPBP1:AP1AR:AP1M2:AP3D1:ARFGAP3:ARMCX3:ATM:ATP9A:AURKB:BBS2:BICD1:BIRC5:BLOC1S2:BOD1:BORCS5:BORCS8:C17orf75:CBL:CCDC186:CDCA5:CDK5:CDK5RAP2:CDT1:CENPC:CEP120:CEP83:CHAMP1:CHMP1A:CHMP1B:CHMP2B:CHMP4B:CHMP4C:CHMP6:CLASP2:CLMN:CSNK1D:CTNNB1:DCTN2:DNM2:DOCK7:DTNBP1:DYNC1H1:EIF6:EML3:EML4:EXOC1:EXOC2:EXOC3:EXOC5:EXOC6:EXOC8:EZR:FAM83D:FAM91A1:FBXW11:FEZ1:GATA2:GBF1:GPSM2:HGS:HIF1A:HNRNP…
GO:0035264	multicellular organism growth	49	75	0.00226338	0.0507509	AFG3L2:APP:AR:ATM:ATRX:BBS2:CDK4:CHD7:CREB1:CSF1:EP300:ERCC1:ERCC6:ETNK2:EZR:FKBP8:GAMT:GPAT4:GRHL2:H3-3A:H3-3B:KAT2A:LGMN:MKKS:MTOR:NIPBL:NOTCH2:PEX5:PLEKHA1:PTPN11:RAI1:RARA:RARG:RBBP6:RC3H2:RMI1:SCNN1B:SGPL1:SLC25A25:SP2:STAT3:STC2:TARBP2:TMED2:TNKS2:WDR11:WDR48:WDTC1:WWTR1
GO:0035278	miRNA-mediated gene silencing by inhibition of translation	11	12	0.00228322	0.0507509	AGO1:AGO2:AGO3:DDX6:EIF4E2:EIF4ENIF1:EIF4G1:EIF6:RBM4:TNRC6A:TNRC6B
GO:0071542	dopaminergic neuron differentiation	11	12	0.00228322	0.0507509	CSNK1D:CTNNB1:FOXA1:GSK3B:HIF1A:HPRT1:LRP6:MANF:RYK:TIAM1:VEGFA
GO:0015749	monosaccharide transmembrane transport	34	49	0.00237783	0.0525489	AKT2:APPL2:ARPP19:ASPSCR1:C2CD5:CLTCL1:HK2:INPP5K:IRS1:MAPK14:MEF2A:MFSD4B:NFE2L2:OPN3:OSBPL8:PEA15:PPARD:PRKAG2:PRKCI:PTPN11:SELENOS:SESN2:SIRT6:SLC23A2:SLC27A4:SLC2A10:SLC2A8:SLC50A1:SLC5A3:SORT1:TRIB3:TSC1:YES1:ZDHHC7
GO:0001933	negative regulation of protein phosphorylation	101	170	0.0024064	0.0525489	ADAR:AKT1S1:ARRB2:BAX:CACTIN:CALM1:CALM3:CAMK2N1:CBL:CBLB:CDK5RAP2:CDKN1B:CDKN2A:CDKN2C:CEP85:CHMP6:CIB1:CORO1C:CRKL:DBNDD1:DMD:DNAJC10:DTNBP1:DUSP1:DUSP16:DUSP3:EIF4G1:ENG:ERRFI1:FBXO7:FKBP8:GADD45A:HHEX:HIPK3:HYAL2:IMPACT:INPP5F:INPP5K:IPO7:ITGB1BP1:JUN:LATS1:LATS2:LRP5:LRP6:MACROH2A1:MEN1:MICAL1:MLXIPL:NCK1:NF1:NF2:NR2F2:NUP62:PAK2:PARD6A:PARK7:PARP14:PDCD4:PIK3CB:PKIG:PPIA:PPP1R15B:PPP2CA:PRK…
GO:0010256	endomembrane system organization	215	387	0.00241794	0.0525489	A4GALT:AHNAK:AKAP9:AKT2:AKTIP:ANK3:ANKLE2:AP1B1:AP1G1:AP1M1:AP1S2:AP3D1:AR:ARFGEF1:ARFGEF2:ARL8B:ATG9A:ATL2:ATP2A2:ATP6AP2:ATP6V0B:ATP6V0C:ATP6V1H:ATP8B1:ATP8B2:BAIAP2L1:BCAS3:BLOC1S2:CAMLG:CAMSAP2:CCDC47:CDK1:CERT1:CHMP1A:CHMP1B:CHMP2B:CHMP4B:CHMP4C:CHMP6:CIT:CLASP2:COG2:COG3:COG7:CORO1C:CREB1:CSNK1A1:CSNK1D:CTDNEP1:CUL7:DEGS1:DNAJC13:DNM2:DOP1B:DTNBP1:DYM:EEA1:EMC6:EMC8:EMD:EMP2:EXOC8:FHDC1:GBF…
GO:0031348	negative regulation of defense response	59	93	0.00242263	0.0525489	ADA:ADAR:ARRB2:ASH1L:ATG5:C1QBP:CACTIN:CNOT7:CRK:CYLD:FEM1A:GATA3:ILRUN:ITCH:KLF4:LYAR:MAPK14:MAPKBP1:METTL3:MKRN2:MUL1:MVK:NDFIP1:NLRX1:NPLOC4:NR1D2:OAS3:OTULIN:PARP1:PARP14:PCBP2:PLCG1:PPARD:PPM1B:PRKCD:PSMA1:RABGEF1:RB1:RHBDF2:RIOK3:RNF26:SEC14L1:SELENOS:SERPING1:SIRPA:SOCS5:SRC:SYK:TARBP2:TKFC:TNFAIP3:TRAFD1:TSPAN6:TTLL12:TYRO3:UFD1:YES1:YTHDF2:YTHDF3
GO:0050769	positive regulation of neurogenesis	59	93	0.00242263	0.0525489	ACTR2:ADNP:ARMCX5-GPRASP2:BMPR2:CAPRIN2:CDKL3:CRABP2:CTNNB1:CUL7:CYFIP1:DAG1:DBN1:DBNL:DICER1:EEF2K:FAIM:FZD3:GDI1:GOLGA4:HDAC2:HIF1A:IL6ST:ITGB1:KDM1A:KRAS:LIG4:MAN2A1:MAP2K1:MECP2:MTOR:NAP1L1:NDEL1:NIN:NKX2-2:NUMB:PAFAH1B1:PARP6:PLXNB2:PLXNB3:PLXND1:PPP1CC:PRKCH:PRKCI:PRMT5:PRPF19:RHEB:ROBO1:SKIL:SLC7A5:SMARCD3:SPEN:SPINT1:SRRT:SS18L1:STAU2:STK25:TIAM1:VEGFA:ZFYVE27
GO:1903532	positive regulation of secretion by cell	70	113	0.00250846	0.0540037	AACS:ANO1:AP1G1:APBB1:ARF6:C2CD2L:CADPS2:CD2AP:CDK5:CLASP2:CREB1:DTNBP1:EXOC1:EZR:F2RL1:FRMD4A:GATA2:GLUD1:GLUL:GOLPH3:HGS:HIF1A:IER3IP1:IL4R:LAMP1:LRRC8A:MYO18A:MYRIP:NKX3-1:OSBP:P2RX4:PARD6A:PCK2:PDCD6IP:PPARD:PPIA:PPID:PPP3CB:PSMD9:PTPN11:RAB15:RAB27A:RAB3A:RAB3D:RAB5A:RAB7A:RAB9A:RBP4:S100A10:SCAMP5:SDC1:SDCBP:SEC24A:SELENOT:SERP1:SIRT6:SNF8:SOX4:STAM:STX4:STXBP1:SYK:TCF7L2:TGFB3:TMF1:TRPM2:T…
GO:0003179	heart valve morphogenesis	15	18	0.00251376	0.0540037	ACVR1:BMPR1A:BMPR2:GATA3:HEY2:MDM2:MTOR:NFATC1:NOTCH2:OLFM1:RB1:ROBO1:ROCK1:SOX4:SOX9
GO:0050863	regulation of T cell activation	82	135	0.00253338	0.0541662	ACTB:ACTL6A:ADA:AMBRA1:AP3D1:ARID2:BCL10:CBFB:CBLB:CD24:CD276:CD46:CD47:CD55:CD81:CEBPB:CSK:CTNNB1:DHPS:DROSHA:DUSP3:EFNB1:ERBB2:FANCD2:FLOT2:FOXO3:GATA3:GLMN:HSPD1:HSPH1:IL27RA:IL4R:IL6ST:IRF1:ITCH:JUNB:KAT2A:KLHL25:MAD1L1:MARCHF7:METTL3:MYB:NCK1:NDFIP1:PAG1:PAWR:PBRM1:PELI1:PPP3CA:PRELID1:PRKAR1A:PRKCZ:PRNP:PTEN:PTPN11:RAG1:RARA:RC3H1:RC3H2:RHOA:RIPK2:RPS3:SH3RF1:SIRPA:SLC7A1:SMARCA4:SMARCD3:SO…
GO:0046633	alpha-beta T cell proliferation	13	15	0.00255725	0.0541834	CBLB:CD55:CD81:ELF4:IRF1:ITCH:NDFIP1:RIPK2:SH3RF1:SYK:TWSG1:TYK2:ZBTB7B
GO:0031032	actomyosin structure organization	65	104	0.00257674	0.0541834	AKAP13:ARAP1:ARRB1:CD47:CDC42BPA:CDC42BPB:CDC42BPG:CFL2:CFLAR:CGNL1:CIT:CLASP2:CNN2:CNN3:CSRP1:ECT2:EPB41L1:EPB41L2:EPB41L5:EVL:FERMT2:FHDC1:FLII:INPP5K:ITGB1:ITGB1BP1:LIMCH1:LPAR1:MEF2A:MET:MKKS:MTOR:MYH9:MYO18A:NEBL:NF2:PAK2:PDCD6IP:PFN1:PFN2:PIK3R2:PPFIA1:PRKAR1A:PXN:RAC1:RHOA:RHOC:RHPN1:ROCK1:RTKN:S100A10:SORBS3:SRC:TGFB3:TGFBR1:TJP1:TMOD2:TMOD3:TPM1:TRPM7:TSC1:VPS4A:WASF2:WDR1:ZYX
GO:0051962	positive regulation of nervous system development	65	104	0.00257674	0.0541834	ACTR2:ADNP:AGRN:ARMCX5-GPRASP2:BMPR2:CAPRIN2:CDKL3:CLSTN1:CLSTN2:CRABP2:CTNNB1:CUL7:CYFIP1:DAG1:DBN1:DBNL:DICER1:EEF2K:FAIM:FZD3:GDI1:GOLGA4:HDAC2:HIF1A:IL6ST:ITGB1:KDM1A:KRAS:LIG4:LRRN1:MAN2A1:MAP2K1:MECP2:MTOR:NAP1L1:NDEL1:NIN:NKX2-2:NUMB:PAFAH1B1:PARP6:PLXNB2:PLXNB3:PLXND1:PPP1CC:PRKCH:PRKCI:PRMT5:PRPF19:RHEB:ROBO1:SKIL:SLC7A5:SLITRK4:SMARCD3:SPEN:SPINT1:SRRT:SS18L1:STAU2:STK25:TIAM1:TPBG:VEGF…
GO:0031047	gene silencing by RNA	55	86	0.00258246	0.0541834	ADAR:AGO1:AGO2:AGO3:AJUBA:CELF1:CNOT1:CNOT10:CNOT6:CNOT6L:CNOT7:CNOT8:CNOT9:DDX6:DICER1:DROSHA:EGFR:EIF4E2:EIF4ENIF1:EIF4G1:EIF6:ELAVL1:ERI1:ESR1:MAP2K1:METTL3:MOV10:NCBP1:NCBP2:NCOR1:NUP155:PABPC1:PPP3CA:PUM2:RAN:RBM4:RIPK1:SMAD1:SMAD2:SND1:SRRT:STAT3:TARBP2:TDRKH:TIAL1:TNRC6A:TNRC6B:TSN:TUT4:TUT7:XPO5:ZC3H10:ZC3H12A:ZC3H7A:ZC3H7B
GO:0051129	negative regulation of cellular component organization	224	405	0.00266738	0.0557049	ABCA2:ACAA2:ANAPC15:ANKRD13A:ANKRD13D:AR:ARAP1:ARF6:ARFGEF1:ARHGAP4:ARHGAP44:ARHGEF2:ARPIN:ARRB2:ATM:ATRX:ATXN2:AURKAIP1:AURKB:BAZ1B:BCAS3:BIRC2:BIRC5:BOK:BUB3:CAMSAP2:CAPZB:CBFA2T2:CCNF:CCP110:CDH1:CDK5:CDK5RAP2:CDKL3:CDT1:CFLAR:CGNL1:CHMP4B:CIB1:CKAP2:CLASP2:CLEC16A:CORO1C:CPTP:CST3:CTNNBIP1:DCP2:DGUOK:DIP2B:DNAJA4:DNAJB6:DNAJC15:DNM2:DTNBP1:DUSP1:DYRK1A:EML2:EP300:EPS8:ERCC1:EVL:FEZ1:FEZ2:FKBP…
GO:0032635	interleukin-6 production	35	51	0.0027665	0.0572424	AKIRIN2:APP:ARHGEF2:ARID5A:ARRB1:ARRB2:BCL10:CAPN2:CD47:CEBPB:CSK:F2RL1:GAS6:HSPD1:HYAL2:IL27RA:INAVA:MAPK13:MAVS:NLRX1:NOD1:PLCG2:PTPN11:RABGEF1:RIPK2:SELENOS:SETD4:SIRPA:SOCS5:STAT3:SYK:TICAM1:TNFAIP3:TRAF6:ZC3H12A
GO:0032675	regulation of interleukin-6 production	35	51	0.0027665	0.0572424	AKIRIN2:APP:ARHGEF2:ARID5A:ARRB1:ARRB2:BCL10:CAPN2:CD47:CEBPB:CSK:F2RL1:GAS6:HSPD1:HYAL2:IL27RA:INAVA:MAPK13:MAVS:NLRX1:NOD1:PLCG2:PTPN11:RABGEF1:RIPK2:SELENOS:SETD4:SIRPA:SOCS5:STAT3:SYK:TICAM1:TNFAIP3:TRAF6:ZC3H12A
GO:0030324	lung development	56	88	0.0027938	0.0574571	ABCA3:ADA:AIMP2:ASXL1:ATP7A:ATXN1L:BMPR1A:BMPR2:CREB1:CTNNB1:CTSH:DAG1:DNAAF1:EIF4G1:ELK1:EP300:EPAS1:ERRFI1:FLT4:FOXA1:GATA6:GRHL2:HSPB11:IGFBP5:ITGA3:KRAS:LAMA5:MAN1A2:MAN2A1:MAP2K1:MAPK1:NKIRAS1:NKIRAS2:PDGFA:PHF14:PLOD3:PPP1CA:PPP3R1:PTGES3:PTK7:RAB3A:RBP4:RC3H2:SAV1:SIM2:SMAD2:SOX9:SPRY1:SREBF1:SRSF6:TGFB3:THRA:TMEM38B:VEGFA:YAP1:YWHAZ
GO:0030522	intracellular receptor signaling pathway	91	152	0.00281457	0.0574571	ACTN4:AHR:ANKRD17:AR:ARNT:ASXL1:BIRC2:C1QBP:CLOCK:CNOT1:CNOT9:CRKL:CRY1:CYLD:DCBLD2:DHRS3:EP300:ESR1:ESR2:EZH2:FKBP4:FOXA1:FOXP1:INAVA:IRF7:ITCH:KANK2:KDM1A:KDM4C:LATS1:MAP3K7:MED1:NCOA2:NCOR1:NFKBIA:NKX3-1:NLRX1:NPLOC4:NR1D2:NR2C1:NR2C2:NR2F2:NR3C1:NR6A1:OAS3:OTULIN:PADI2:PAGR1:PARK7:PARP1:PDK3:PIAS2:PLPP1:PPARD:PTGES3:PUM2:RARA:RARG:RELA:RHOA:RIOK3:RIPK2:RNF135:RNF14:RNF34:RORB:RWDD1:SAFB:SEC14…
GO:0016573	histone acetylation	78	128	0.00281527	0.0574571	ACTB:ACTL6A:APBB1:ARID5A:ARRB1:ATG5:AUTS2:BAZ1B:BRCA2:BRD8:BRPF1:CHD5:CLOCK:CRTC2:CTBP1:CTCF:DEK:DR1:EP300:EP400:ERCC6:GATA2:GATA3:HCFC1:ING3:ING5:IWS1:JADE1:JADE3:KANSL3:KAT14:KAT2A:KAT6A:KAT6B:KAT7:KMT2E:LDB1:MAP3K7:MBIP:MBTD1:MCRS1:MEAF6:MECP2:MED24:MORF4L1:MRGBP:MSL1:MSL2:NAA40:NAA50:NAA60:NCOA3:NFYA:NFYC:PARK7:PAXIP1:PHF20L1:PWWP2A:PWWP2B:PYGO2:SET:SETD5:SF3B3:SIN3A:SMARCA5:SUPT20H:TAF12:TAF…
GO:0046486	glycerolipid metabolic process	123	212	0.0028852	0.0586179	ABCA3:ABHD12:ABHD3:ABHD5:ABHD6:ACSL1:ACSL3:AGPAT2:AGPAT3:AJUBA:ATM:CAPN2:CDIPT:CDS1:CDS2:CISH:CPT1A:CRLS1:CTDNEP1:DAGLA:DAGLB:DDHD2:DGAT2:DGKE:DGKZ:DNAJC19:DPM3:EFR3A:ETNK2:FAR1:FIG4:GDE1:GDPD1:GK:GK5:GNPAT:GPAA1:GPAT4:GPCPD1:IMPA2:INPP4A:INPP5B:INPP5E:INPP5F:INPP5K:IPMK:LCLAT1:LMF1:LPCAT1:LPCAT4:LPGAT1:LPIN1:LPIN3:MBOAT1:MBOAT2:MBOAT7:MECP2:MGLL:MTMR12:MTMR2:MTMR3:MTMR4:MTMR6:OCRL:OSBPL5:OSBPL8:…
GO:0051090	regulation of DNA-binding transcription factor activity	124	214	0.00295963	0.0598592	ANKRD42:APP:AR:ARHGEF2:ARRB1:ARRB2:BCL10:BHLHE40:BTRC:C3orf33:CACTIN:CDKN2A:CEBPG:CFLAR:CIB1:CLOCK:COMMD6:COMMD7:CREBZF:CRTC1:CRTC2:CRTC3:CTNNB1:CTNNBIP1:CYLD:DAP:DHX33:DVL2:EGLN1:EIF2AK2:EIF2AK4:EP300:ERC1:ESR1:ESR2:EZH2:FAF1:FANCD2:FLOT2:FOXA1:FZD4:G3BP2:GAS6:HDAC2:HDAC5:HSF1:IKBKB:ITCH:JUP:KDM1A:KEAP1:KLF4:LRP5:LRP6:MAD2L2:MAP2K5:MAP3K7:MAPK8:MAVS:MEN1:MTDH:NFKBIA:NFKBIB:NFKBIE:NKX3-1:NOD1:OTU…
GO:0003007	heart morphogenesis	62	99	0.0029888	0.0601782	ACVR1:ADAM15:ADGRG6:AHI1:ARID2:ARL13B:ASXL1:BMPR1A:BMPR2:CERT1:CHD7:CPE:CRKL:CTNNB1:DHRS3:DNAAF1:DVL2:EGLN1:EMP2:ENG:FKBP1A:GAA:GATA3:GATA6:GRHL2:HEY2:HIF1A:IFT52:IFT57:JUN:LEMD2:MDM2:MED1:MICAL2:MKKS:MTOR:NIPBL:NOTCH2:NSD2:OLFM1:PARVA:PDCD4:PLXND1:PSEN1:PTK2:RBM20:RBP4:RNF207:ROBO1:RTN4:SAV1:SETDB2:SMARCD3:SOX4:SOX9:SPRY1:SUFU:TGFBR1:TMED2:TPM1:VEGFA:YAP1
GO:1903037	regulation of leukocyte cell-cell adhesion	80	132	0.00309561	0.0620505	ACTB:ACTL6A:ADA:AMBRA1:AP3D1:ARID2:BCL10:CBFB:CBLB:CD24:CD276:CD46:CD47:CD55:CD81:CEBPB:CSK:DHPS:DUSP3:EFNB1:ERBB2:FLOT2:FOXO3:GATA3:GLMN:HSPD1:HSPH1:IL27RA:IL4R:IL6ST:IRF1:ITCH:KLF4:KLHL25:MAD1L1:MARCHF7:MYB:NCK1:NDFIP1:NFAT5:PAG1:PAWR:PBRM1:PELI1:PPP3CA:PRKAR1A:PRKCZ:PRNP:PTEN:PTPN11:RAG1:RARA:RC3H1:RC3H2:RELA:RHOA:RIPK2:RPS3:SIRPA:SKAP1:SLC7A1:SMARCA4:SMARCD3:SOCS5:SOCS6:SOX12:SOX4:SRC:ST3GAL4…
GO:0046847	filopodium assembly	23	31	0.00315842	0.0627716	ABITRAM:AGRN:ARAP1:ARF6:ARHGAP44:BCAS3:CAPZB:EZR:FGD4:FGD6:MIEN1:MYO10:PRKCD:RAB3IP:RAB5A:RALA:SPATA13:SRGAP2C:STAU2:TGFB3:TGFBR1:TRPM2:WASL
GO:0002832	negative regulation of response to biotic stimulus	36	53	0.0031808	0.0627716	ADAR:AHR:ARRB2:ATG5:C1QBP:CACTIN:CNOT7:CRK:ILRUN:ITCH:LYAR:MAPKBP1:METTL3:MUL1:NLRX1:NPLOC4:OAS3:PARP1:PARP14:PCBP2:PPM1B:RIOK3:RNF26:SEC14L1:SERPING1:TARBP2:TKFC:TNFAIP3:TRAFD1:TRIB1:TSPAN6:TTLL12:TYRO3:UFD1:YTHDF2:YTHDF3
GO:0060541	respiratory system development	63	101	0.00318751	0.0627716	ABCA3:ADA:AIMP2:ASXL1:ATP7A:ATXN1L:BMPR1A:BMPR2:CHD7:CREB1:CTNNB1:CTSH:DAG1:DISP1:DNAAF1:EIF4G1:ELK1:EP300:EPAS1:ERRFI1:FLT4:FOXA1:GATA6:GRHL2:HSPB11:IGFBP5:ITGA3:KRAS:LAMA5:MAN1A2:MAN2A1:MAP2K1:MAPK1:NKIRAS1:NKIRAS2:PDGFA:PHF14:PLOD3:PPP1CA:PPP3R1:PTGES3:PTK7:RAB3A:RARA:RARG:RBP4:RC3H2:SAV1:SIM2:SMAD2:SMCHD1:SOX9:SPRY1:SREBF1:SRSF6:TGFB3:THRA:TMEM38B:TULP3:VEGFA:WDPCP:YAP1:YWHAZ
GO:0070371	ERK1 and ERK2 cascade	63	101	0.00318751	0.0627716	APIP:APP:ARRB1:ARRB2:C3orf33:CDK1:CFLAR:CIB1:CRKL:CSK:CTSH:DUSP3:DUSP4:EGFR:ERBB2:ERRFI1:EZR:F2RL1:FAM83D:FERMT2:FGFR4:FLT4:GAS6:GNAI2:ITGAV:ITGB1BP1:JUN:KARS1:MAP2K1:MAP2K7:MAP3K12:MAPK1:MYC:NDRG2:NOD1:NOTCH2:NPNT:PDE8A:PDGFA:PDGFB:PRKCZ:PRMT5:PRXL2C:PTEN:PTPN1:PTPN11:RANBP9:RAP1A:RIPK2:SEMA6A:SHC1:SIRPA:SLC9A3R1:SOX9:SPRED2:SPRY1:SRC:STYX:SYK:TPBG:TRAF7:YWHAZ:ZFP36L2
GO:0000045	autophagosome assembly	53	83	0.00321849	0.0628645	AMBRA1:ARFIP2:ATG101:ATG13:ATG2A:ATG2B:ATG4B:ATG4D:ATG5:ATG9A:ATP2A2:BAG3:CHMP4B:CTSD:EMC6:FEZ1:FEZ2:GABARAPL2:IFT20:LRBA:MAP1LC3B:MFN2:MOAP1:MTMR3:PACS2:PIKFYVE:PSEN1:RAB1A:RAB1B:RAB23:RAB3GAP2:RAB5A:RAB7A:RALB:RB1CC1:SCFD1:SEC22B:SH3GLB1:SMCR8:SNX18:TBC1D12:TBC1D14:TCIRG1:TP53INP1:TRAPPC8:UBQLN1:UBQLN2:UBXN2A:ULK2:WDR45:WDR45B:WIPI1:WIPI2
GO:0010975	regulation of neuron projection development	110	188	0.00322023	0.0628645	ABI2:ACAP3:ACTR2:ADNP:ARF6:ARHGAP35:ARHGAP4:ARHGAP44:ARMCX5-GPRASP2:BMPR2:CAMK1:CAMK2G:CAMSAP2:CAPRIN2:CBFA2T2:CDH1:CDK5:CDKL3:CFLAR:CIB1:COBL:CRABP2:CREB3L2:CRK:CRKL:CRTC1:CUL7:CYFIP1:DBN1:DBNL:DGUOK:DIP2B:DTNBP1:EEF2K:ENC1:EP300:EZH2:FBXO7:FEZ1:FIG4:FKBP4:GATA3:GDI1:GOLGA4:GSK3B:HDAC2:HSPA5:INPP5F:ITGA3:ITGA6:KDM1A:KIDINS220:KLF4:LPAR1:LRIG2:MAP2K1:MBOAT1:NCK1:NDEL1:NFE2L2:NIN:PACSIN1:PAFAH1B1:…
GO:0046474	glycerophospholipid biosynthetic process	81	134	0.00323906	0.0629584	ABHD3:ABHD5:ACSL3:AGPAT2:AGPAT3:AJUBA:ATM:CAPN2:CDIPT:CDS1:CDS2:CISH:CRLS1:DGKE:DGKZ:DPM3:EFR3A:ETNK2:FAR1:FIG4:GNPAT:GPAA1:GPAT4:IMPA2:INPP4A:INPP5E:INPP5F:INPP5K:IPMK:LCLAT1:LPCAT1:LPCAT4:LPIN1:MBOAT7:MTMR2:MTMR3:MTMR4:MTMR6:OCRL:PCYT1A:PCYT2:PDGFA:PDGFB:PEMT:PGAP3:PI4KA:PI4KB:PIGA:PIGB:PIGF:PIGH:PIGM:PIGV:PIGX:PIGZ:PIK3C2A:PIK3C2B:PIK3CB:PIK3CD:PIK3R2:PIKFYVE:PIP5K1C:PISD:PLCG2:PLD1:PNPLA3:PTD…
GO:0042110	T cell activation	119	205	0.00326615	0.0632113	ACTB:ACTL6A:ADA:ADAM17:AMBRA1:AP3D1:ARID2:ATG5:ATP7A:AZI2:BAX:BCL10:CBFB:CBLB:CCND3:CD151:CD24:CD276:CD46:CD47:CD55:CD81:CDK6:CEBPB:CHD7:CSK:CTNNB1:CTSL:CXADR:DHPS:DROSHA:DUSP3:EFNB1:EIF2AK4:ELF4:ENTPD7:ERBB2:F2RL1:FANCD2:FKBP1A:FLOT2:FOXO3:FOXP1:FZD5:GATA3:GLMN:GSN:HSPD1:HSPH1:IL27RA:IL4R:IL6ST:IRF1:ITCH:JUNB:KAT2A:KDELR1:KLHL25:LIG4:LMBR1L:MAD1L1:MARCHF7:METTL3:MTOR:MYB:MYH9:NCK1:NDFIP1:NHEJ1:P…
GO:0061061	muscle structure development	150	264	0.00338709	0.0652705	ACTB:ACTL6A:ACTN1:ACTN4:ACVR1:ADAMTS15:AFG3L2:AKAP13:AKIRIN1:AKIRIN2:ANKRD17:ARID2:ARRB2:ASF1A:ATG5:ATP2A2:BMPR1A:BMPR2:BTBD1:BTG1:CAMK1:CAPN2:CCNT2:CD81:CDK1:CDK5:CDK9:CFL2:CFLAR:CHD7:CREB1:CSRP1:CTNNB1:CXADR:DAG1:DISP1:DMD:DOCK5:EGLN1:EMD:ENG:EP300:EPAS1:EZH2:FHL3:FKBP1A:FLII:FLOT2:FOXN2:FOXP1:GATA6:GLMN:GPC1:GPCPD1:GTF3C5:H3-3A:H3-3B:HDAC5:HDGFL2:HEY2:HIF1AN:HNRNPU:HOMER1:IFT20:IGFBP5:IGSF8:IL…
GO:0002768	immune response-regulating cell surface receptor signaling pathway	59	94	0.00346584	0.066341	ADA:APPL2:BAX:BCAR1:BCL10:CACNB3:CBLB:CD24:CD276:CD47:CD81:CRKL:CSK:DENND1B:DGKZ:DUSP3:EIF2B1:ELF1:EP300:EZR:FOXP1:GATA3:IKBKB:LAT2:MAP2K4:MAP2K7:MAP3K7:MAPK1:MAPK8:NFATC2:PAK2:PAWR:PIK3CD:PLCG1:PLCG2:PLEKHA1:PRKCD:PRKCH:PRNP:PSEN1:PTK2:RAB29:RABGEF1:RBCK1:RC3H1:RC3H2:RELA:RIPK2:RPS3:SKAP1:SPG21:SRC:SYK:TNFRSF21:TRAF6:VAV2:WNK1:YES1:ZC3H12A
GO:0008645	hexose transmembrane transport	33	48	0.00347219	0.066341	AKT2:APPL2:ARPP19:ASPSCR1:C2CD5:CLTCL1:HK2:INPP5K:IRS1:MAPK14:MEF2A:MFSD4B:NFE2L2:OPN3:OSBPL8:PEA15:PPARD:PRKAG2:PRKCI:PTPN11:SELENOS:SESN2:SIRT6:SLC27A4:SLC2A10:SLC2A8:SLC50A1:SLC5A3:SORT1:TRIB3:TSC1:YES1:ZDHHC7
GO:0045321	leukocyte activation	203	366	0.00348732	0.0663478	ACTB:ACTL6A:ADA:ADAM10:ADAM17:AHR:AKIRIN2:AMBRA1:AP1G1:AP3D1:APP:ARID2:ATAD5:ATG5:ATM:ATP7A:AZI2:BAX:BCL10:CBFB:CBL:CBLB:CCND3:CD151:CD24:CD276:CD46:CD47:CD55:CD81:CDK6:CEBPB:CEBPG:CHD7:CMTM7:CRTC3:CSF1:CSK:CTNNB1:CTSL:CXADR:DCLRE1C:DHPS:DNAJB9:DNASE1:DROSHA:DUSP3:EFNB1:EIF2AK4:ELF4:EMP2:ENTPD7:EP300:ERBB2:ERCC1:EZH2:F2RL1:FANCD2:FBXO7:FKBP1A:FLOT2:FOXO3:FOXP1:FZD5:GAS6:GATA2:GATA3:GLMN:GPR137B:G…
GO:0009896	positive regulation of catabolic process	189	339	0.00350286	0.0663622	ABCA2:ABHD5:ADRA2A:AGO2:AGTPBP1:AKT2:AMBRA1:AMER1:ANKIB1:APP:ARIH1:ARIH2:ARNT:ATG101:ATG13:ATG2A:ATM:BAG2:BAG3:BAX:CAMKK2:CBLB:CCNY:CD81:CDK16:CDKN1B:CELF1:CHFR:CNOT1:CNOT10:CNOT6:CNOT6L:CNOT7:CNOT8:CNOT9:COP1:CPT1A:CSDE1:CSNK1A1:CSNK1D:CSNK2A1:DAGLB:DCP2:DDA1:DIS3:DIS3L2:DTL:EIF4ENIF1:EZR:FAF1:FBXL5:FBXO11:FBXO7:FOXO1:FOXO3:FZR1:GCLC:GNAI3:GRSF1:GSK3B:HECTD1:HERPUD1:HIF1A:HNRNPD:HNRNPU:HSF1:HTT:…
GO:0060562	epithelial tube morphogenesis	90	151	0.00354702	0.066662	ACVR1:AHI1:APAF1:AR:AREG:ARHGAP35:ARL13B:BCL10:BTRC:CEP290:COBL:CSF1:CTNNB1:CTNNBIP1:CTSH:DAG1:DNAAF1:DVL2:DVL3:ENG:ESR1:FOXA1:FOXP1:FZD3:GATA3:GLMN:GNA13:GREB1L:GRHL2:HECTD1:HIF1A:HS3ST3B1:IFT52:IFT57:IRX3:KAT2A:KRAS:LAMA5:LMO4:LRP5:MED1:MED12:MET:MICAL2:MKKS:MTHFR:MTSS1:MYC:NKX3-1:NOTCH2:NPNT:NR3C1:OPA1:PBX1:PFN1:PHACTR4:PIK3CD:PLXNB2:PLXND1:PODXL:PPP1CA:PPP3R1:PRKACB:PSEN1:PTK7:RALA:RARA:RARG:…
GO:0015748	organophosphate ester transport	45	69	0.00354838	0.066662	ABCA3:ABCC5:ATG9A:ATP11C:ATP8A1:ATP8B1:ATP8B2:ATP9A:C2CD2L:CD47:CERT1:CPTP:EPG5:G6PC3:GLTP:LRRC8A:OSBP:OSBPL5:OSBPL8:PCTP:PITPNA:PITPNB:PITPNC1:PLEKHA8:PRELID1:PRELID2:PRKCD:SCARB2:SCP2:SLC25A24:SLC25A25:SLC25A32:SLC25A33:SLC25A36:SLC25A4:SLC25A53:SLC35B1:SLC35B2:SLC35B3:SLC37A1:TMEM30A:TMEM30B:TRIAP1:VAPA:XKR9
GO:0016441	post-transcriptional gene silencing	37	55	0.00361902	0.0677059	ADAR:AGO1:AGO2:AGO3:AJUBA:CELF1:CNOT1:CNOT6:CNOT7:CNOT8:DDX6:DICER1:EGFR:EIF4E2:EIF4ENIF1:EIF4G1:EIF6:ELAVL1:ESR1:MAP2K1:MOV10:NCBP1:NCBP2:NCOR1:PPP3CA:PUM2:RAN:RBM4:RIPK1:STAT3:TARBP2:TIAL1:TNRC6A:TNRC6B:XPO5:ZC3H10:ZC3H12A
GO:0045017	glycerolipid biosynthetic process	91	153	0.00368077	0.0685753	ABHD3:ABHD5:ACSL1:ACSL3:AGPAT2:AGPAT3:AJUBA:ATM:CAPN2:CDIPT:CDS1:CDS2:CISH:CRLS1:CTDNEP1:DGAT2:DGKE:DGKZ:DPM3:EFR3A:ETNK2:FAR1:FIG4:GK:GNPAT:GPAA1:GPAT4:IMPA2:INPP4A:INPP5E:INPP5F:INPP5K:IPMK:LCLAT1:LPCAT1:LPCAT4:LPGAT1:LPIN1:LPIN3:MBOAT7:MTMR2:MTMR3:MTMR4:MTMR6:OCRL:PCK2:PCYT1A:PCYT2:PDGFA:PDGFB:PEMT:PGAP3:PI4KA:PI4KB:PIGA:PIGB:PIGF:PIGH:PIGM:PIGV:PIGX:PIGZ:PIK3C2A:PIK3C2B:PIK3CB:PIK3CD:PIK3R2:P…
GO:0006511	ubiquitin-dependent protein catabolic process	263	483	0.00370547	0.0687503	AGTPBP1:AKIRIN2:ANAPC1:ANAPC11:ANAPC15:ANAPC16:ANAPC4:ANAPC5:ANAPC7:ANKIB1:APPBP2:ARAF:ARIH1:ARIH2:ARRB1:ARRB2:ARRDC1:ASCC2:ASCC3:ATE1:AUP1:BIRC2:BTRC:C18orf25:CAMLG:CANX:CBL:CCDC47:CCNF:CD2AP:CDC16:CDC34:CHFR:CHMP1A:CHMP1B:CHMP2B:CHMP4B:CHMP4C:CHMP6:CLOCK:COP1:COPS3:CSNK1A1:CSNK1D:CSNK2A1:CTNNB1:CUL2:CUL4A:CUL5:CUL7:CYLD:DCAF12:DDA1:DERL1:DESI1:DNAJB9:DNAJC10:DTL:ECPAS:EDEM1:EDEM3:ELOC:ERLEC1:ER…
GO:0060759	regulation of response to cytokine stimulus	55	87	0.00374428	0.0691844	ADAM17:ADAR:AGPAT2:CACTIN:CD24:CDC37:CNOT7:CPNE1:CSF1:CYLD:F2RL1:GAS6:HIF1A:IKBKB:IRF7:KLF4:MAP2K5:MAVS:MED1:METTL3:MUL1:NKIRAS1:NKIRAS2:OAS3:OTUD4:OTULIN:PADI2:PAFAH1B1:PARP14:PARP9:PELI3:PPP2CB:PTPN1:PTPN11:RABGEF1:RIPK1:RIPK2:RNF185:ROBO1:SPHK1:SPPL2A:SYK:TAF9:TBK1:TLE5:TNFAIP3:TRIM41:TRIM44:TRIM56:TTLL12:UBE2K:VRK2:XIAP:YTHDF2:YTHDF3
GO:0001954	positive regulation of cell-matrix adhesion	21	28	0.00384911	0.0705088	CDK6:CIB1:CSF1:DAG1:EMP2:EPB41L5:FERMT1:FERMT2:FUT1:GSK3B:ITGB1BP1:JUP:LIMS1:POLDIP2:PRKCZ:RAC1:ROCK1:S100A10:SKAP1:TSC1:VEGFA
GO:0035329	hippo signaling	21	28	0.00384911	0.0705088	AJUBA:AMOTL2:CIT:LATS1:LATS2:MAP2K3:MAPK14:MARK3:MOB1A:MOB1B:NF2:SAV1:SHANK2:SRC:STK3:TEAD4:TIAL1:VGLL4:WWC2:WWTR1:YAP1
GO:0098609	cell-cell adhesion	183	328	0.00386306	0.0705088	ACTB:ACTL6A:ACVR1:ADA:AFDN:AJUBA:ALCAM:AMBRA1:ANK3:AP3D1:ARID2:ASTN2:BAIAP2L1:BCL10:CBFB:CBLB:CD24:CD276:CD2AP:CD46:CD47:CD55:CD81:CDC42EP1:CDH1:CDH10:CEBPB:CLDN1:CLSTN1:CLSTN2:CNN3:CSK:CSRP1:CTNNB1:CXADR:DENND6A:DHPS:DNAJB6:DSC2:DSG2:DUSP3:EFNB1:EGFR:EPB41L5:ERBB2:EZR:FBLIM1:FIBP:FLOT2:FNDC3A:FOXA1:FOXO3:FXYD5:GATA3:GLMN:GNAS:GOLPH3:HSPD1:HSPH1:ICAM5:IL27RA:IL4R:IL6ST:IRF1:ITCH:ITGA3:ITGA6:ITGAV…
GO:0009100	glycoprotein metabolic process	117	202	0.00389235	0.0707557	ABCA2:AGO2:ALG12:ALG6:ARFGEF1:ATP7A:B3GALNT1:B3GALNT2:B3GAT3:B3GLCT:B3GNT2:B3GNT4:B4GALT1:B4GALT4:B4GALT7:BACE2:BMPR2:C1GALT1:CHPF2:CHST10:CHST11:CHST12:COG3:COG7:CSGALNACT2:CST3:CTNNB1:CTSL:DPAGT1:DPM3:DPY19L3:DPY19L4:EDEM1:EDEM3:ENTPD5:EXTL3:FAM20B:FBXO2:FBXO27:FBXO44:FUT1:FUT8:GALNT11:GALNT18:GALNT3:GALNT7:GANAB:GANC:GMPPB:GNPTAB:GNPTG:GOLPH3:GPC1:GUSB:GXYLT1:HGSNAT:HIF1A:HS3ST3B1:IDS:ITM2B:LA…
GO:0030334	regulation of cell migration	218	396	0.00406257	0.0735521	ABHD6:ACTN4:ACVR1:ACVR1B:ADA:ADAM10:ADAM15:ADAM17:ADIPOR1:ADRA2A:AFDN:AGO2:AJUBA:AKIRIN1:AKT2:AMOTL2:APP:APPL2:ARF6:ARHGAP4:ARHGEF2:ARID2:ARID4B:ARPIN:ATM:ATP5F1A:ATP7A:ATP8A1:BCAR1:BCAS3:BEX4:BMPR1A:BMPR2:C1QBP:CAPN7:CD151:CD47:CD81:CDH1:CDK5:CIB1:CLASP2:CLDN1:CNN2:CORO1C:CRK:CRKL:CSF1:CTSH:CXCL16:DAG1:DAPK2:DAPK3:DNAJA4:DOCK5:DOCK7:DUSP1:DUSP3:EGFR:ELP3:EMP2:ENG:EPB41L5:EVL:F2RL1:FERMT1:FERMT2:…
GO:0048598	embryonic morphogenesis	139	244	0.00411566	0.0742142	ACVR1:AHDC1:AHI1:APAF1:AR:ARFRP1:ARHGAP35:ARL13B:B9D1:BAX:BCL10:BMPR1A:BMPR2:CDC73:CEP290:CHD7:CHST11:CLASP2:COBL:COL12A1:CRABP2:CTNNB1:CTR9:DAG1:DNAAF1:DNAJB6:DUSP1:DUSP4:DVL2:DVL3:ECE1:EFEMP1:ENG:EPB41L5:FZD3:FZD5:GATA2:GATA3:GATA6:GLMN:GRB2:GREM2:GRHL2:GRSF1:HDAC2:HECTD1:HIF1A:HPN:IFT52:IFT57:INTU:IRX3:ITGA3:ITGAV:ITGB1:KAT2A:KLF4:LAMA3:LAMA5:LATS1:LATS2:LDB1:LMBR1:LMO4:LNPK:LRIG1:LRIG3:LRP5:M…
GO:0043543	protein acylation	111	191	0.00418643	0.0751882	ACTB:ACTL6A:APBB1:ARID5A:ARRB1:ATG5:AUTS2:BAZ1B:BRCA2:BRD8:BRPF1:CAMK1:CHD5:CLOCK:CRTC2:CTBP1:CTCF:DEK:DIP2A:DIP2B:DR1:DSCC1:EP300:EP400:ERCC6:FOXO1:GATA2:GATA3:GLUL:GOLGA7:GSK3B:HCFC1:HDAC2:HHAT:ING3:ING5:IWS1:JADE1:JADE3:KANSL3:KAT14:KAT2A:KAT6A:KAT6B:KAT7:KMT2E:LDB1:MAP3K7:MAP6D1:MBIP:MBTD1:MCRS1:MEAF6:MECP2:MED24:MORF4L1:MRGBP:MSL1:MSL2:NAA10:NAA15:NAA16:NAA20:NAA30:NAA35:NAA40:NAA50:NAA60:NC…
GO:0048514	blood vessel morphogenesis	131	229	0.00431041	0.0771065	ACVR1:ADAM15:ADIPOR2:AGGF1:AGO1:AGO2:AMOTL2:ARID2:B4GALT1:BAX:BCAS3:BMPR1A:BMPR2:BTG1:C1GALT1:CALD1:CHD7:CIB1:CTNNB1:CTSH:CUL7:DAG1:DDAH1:E2F2:E2F7:E2F8:EFNA3:EGFL7:EGLN1:ELK3:EMP2:ENG:EPAS1:EPN1:EPN2:ERAP1:ERBB2:FLT4:FOXJ2:FUT1:FZD4:FZD5:GAB1:GADD45A:GATA2:GATA6:GLMN:GLUL:GNA13:GTF2I:HDAC5:HEY2:HGS:HHEX:HIF1A:HIF1AN:HK2:HTATIP2:ITGAV:ITGB1:ITGB1BP1:JAK1:JUN:JUNB:JUP:KLF4:LRP5:MAP2K5:MAPK14:MECP2…
GO:0048261	negative regulation of receptor-mediated endocytosis	14	17	0.00438369	0.077996	ABCA2:ANKRD13A:ANKRD13D:ARF6:ATXN2:ITGAV:MTMR2:PICALM:RABGEF1:RAC1:SDCBP:UBQLN2:UNC119:WDR54
GO:0010720	positive regulation of cell development	75	124	0.00441314	0.077996	ACTR2:ADNP:ARMCX5-GPRASP2:ARPC2:BMPR2:C1QBP:CAPRIN2:CDKL3:CIB1:CRABP2:CRK:CRKL:CTNNB1:CUL7:CYFIP1:DAG1:DBN1:DBNL:DICER1:DNM2:DOCK5:EEF2K:FAIM:FERMT2:FZD3:GDI1:GOLGA4:HDAC2:HIF1A:IL6ST:ITGB1:KDM1A:KRAS:LIG4:LIMS1:MAN2A1:MAP2K1:MECP2:MTOR:NAP1L1:NDEL1:NIN:NKX2-2:NUMB:P4HB:PAFAH1B1:PARP6:PLXNB2:PLXNB3:PLXND1:PPP1CC:PRKCH:PRKCI:PRMT5:PRPF19:RAC1:RAC3:RHEB:ROBO1:RREB1:S100A10:SKIL:SLC7A5:SLC9B2:SMARCD…
GO:0033673	negative regulation of kinase activity	75	124	0.00441314	0.077996	ADAR:AJUBA:AKT1S1:CAMK2N1:CBL:CBLB:CDK5RAP2:CDKN1B:CDKN2A:CDKN2C:CEP85:CHMP6:CORO1C:CSK:DBNDD1:DTNBP1:DUSP1:DUSP16:DUSP3:ERRFI1:FBXO7:GADD45A:HHEX:HIPK3:HNRNPU:HYAL2:INPP5K:IPO7:ITGB1BP1:LATS1:LATS2:LRP5:LRP6:MACROH2A1:MEN1:NF1:NF2:NR2F2:NUP62:PAK2:PARK7:PDCD4:PIK3CB:PIK3IP1:PKIG:PPIA:PPP2R5A:PRKAG2:PRKAR1A:PRKAR2A:PRKCD:PSEN1:PTEN:PTPN1:RACK1:RB1:RTRAF:RUBCN:SFN:SMCR8:SMPD1:SOCS4:SOCS5:SPRY1:STK…
GO:0010810	regulation of cell-substrate adhesion	63	102	0.00443854	0.077996	ACTN4:ADAM15:AP1AR:ARPC2:BCAS3:C1QBP:CDK6:CDKN2A:CIB1:CLASP2:CORO1C:CRK:CRKL:CSF1:DAG1:DAPK3:DNM2:DOCK5:DUSP3:EMP2:EPB41L5:FERMT1:FERMT2:FUT1:FZD4:GSK3B:ITGA3:ITGB1BP1:JUP:LDB1:LIMCH1:LIMS1:MELTF:MEN1:NF1:NF2:NPNT:P4HB:PDGFB:PEAK1:PIK3CB:POLDIP2:PRKCZ:PTEN:PTK2:PTPRA:RAC1:RAC3:RASA1:RCC2:RHOA:ROCK1:RREB1:S100A10:SKAP1:SRC:ST6GAL1:TLN1:TSC1:VCL:VEGFA:WASHC2C:WDPCP
GO:0008286	insulin receptor signaling pathway	43	66	0.00444699	0.077996	ADIPOR1:AKT2:BAIAP2L1:BCAR1:BCAR3:C2CD5:CCND3:CDK4:EIF4EBP2:FOXO1:GAB1:GNAI2:GRB2:GSK3B:INPP5K:IRS1:NCK1:NCL:NCOA5:NDEL1:OSBPL8:PDK2:PDK4:PHIP:PIK3C2A:PIK3R2:PRKCD:PRKCZ:PTPN1:PTPN11:PTPRA:RBM4:SHC1:SLC27A4:SLC2A8:SLC39A14:SNX5:SRC:SREBF1:TSC2:ZBTB7B:ZNF106:ZNF592
GO:0070661	leukocyte proliferation	69	113	0.00446774	0.0780551	ADA:AHR:ATAD5:ATM:AZI2:BAX:CBLB:CCND3:CD151:CD24:CD276:CD46:CD55:CD81:CEBPB:CNN2:CSF1:CTNNB1:DHPS:EFNB1:ELF4:EMP2:ERBB2:F2RL1:GLMN:HHEX:HPRT1:HSPD1:IL27RA:IL6ST:IMPDH2:IRF1:ITCH:JUNB:LMBR1L:MAD1L1:MAPK1:MARCHF7:NCK1:NDFIP1:NF1:NFATC2:PAWR:PELI1:PPP3CA:PPP3CB:PRKAR1A:PRKCD:PRNP:PTEN:PTK2:RC3H1:RC3H2:RIPK2:RPS3:SH3RF1:SLC7A1:ST6GAL1:SYK:TBK1:TCIRG1:TICAM1:TNFAIP3:TNFRSF21:TRAF6:TWSG1:TYK2:ZBTB7B:ZP3
GO:2000145	regulation of cell motility	230	420	0.00450828	0.0784581	ABHD6:ACTN4:ACVR1:ACVR1B:ADA:ADAM10:ADAM15:ADAM17:ADIPOR1:ADRA2A:AFDN:AGO2:AJUBA:AKIRIN1:AKT2:AMOTL2:AP1AR:APP:APPL2:ARF6:ARHGAP4:ARHGEF2:ARID2:ARID4B:ARPIN:ATM:ATP5F1A:ATP7A:ATP8A1:BBS2:BCAR1:BCAS3:BEX4:BMPR1A:BMPR2:C1QBP:CAPN7:CCDC25:CD151:CD47:CD81:CDH1:CDK5:CDK6:CFAP20:CFAP45:CIB1:CLASP2:CLDN1:CNN2:CORO1C:CRK:CRKL:CSF1:CTSH:CXCL16:DAG1:DAPK2:DAPK3:DNAJA4:DOCK5:DOCK7:DUSP1:DUSP3:EGFR:ELP3:EMP2…
GO:0045055	regulated exocytosis	58	93	0.00458338	0.079017	ADRA2A:AP1G1:ARHGAP17:ARL8B:ATP2A2:CADPS2:CALM3:CBL:CDK5:CHRNA5:DNAJC5:DTNBP1:F2RL1:FBXL20:GATA2:GNAI2:GSK3B:IL4R:LAMP1:LAT2:MICAL1:MYH9:NAPA:NAPB:PCLO:PFN2:PIK3CD:PIP5K1C:PPFIA3:PPP3CB:PRRT2:PSEN1:RAB10:RAB11FIP1:RAB11FIP5:RAB15:RAB26:RAB27A:RAB31:RAB3A:RAB3D:RAB5A:RABGEF1:RAP1A:REST:SCAMP5:SDF4:SNAP29:STEAP2:STX3:STX4:STXBP1:SYK:SYNGR2:SYT17:VAMP2:VAMP3:ZP3
GO:0046640	regulation of alpha-beta T cell proliferation	12	14	0.00462818	0.079017	CBLB:CD55:CD81:IRF1:ITCH:NDFIP1:RIPK2:SH3RF1:SYK:TWSG1:TYK2:ZBTB7B
GO:0031365	N-terminal protein amino acid modification	19	25	0.00465892	0.079017	EP300:HHAT:MAP6D1:METAP1D:NAA10:NAA15:NAA16:NAA20:NAA30:NAA35:NAA40:NAA50:NAA60:NMT2:NTMT1:PDF:PPM1A:PPM1B:SOX4
GO:0051489	regulation of filopodium assembly	19	25	0.00465892	0.079017	ABITRAM:AGRN:ARAP1:ARF6:ARHGAP44:BCAS3:CAPZB:MIEN1:MYO10:PRKCD:RAB3IP:RAB5A:RALA:SRGAP2C:STAU2:TGFB3:TGFBR1:TRPM2:WASL
GO:0060324	face development	19	25	0.00465892	0.079017	ASPH:CHD7:CRISPLD1:CSRNP1:EP300:GRHL2:MAP2K1:MAPK1:MKKS:NIPBL:PLEKHA1:PTPN11:RAF1:RARA:RARG:SGPL1:TGFB3:TIPARP:ZFAND5
GO:0006914	autophagy	216	393	0.00466358	0.079017	ACBD5:AMBRA1:ARFIP2:ARL8B:ATG10:ATG101:ATG13:ATG2A:ATG2B:ATG4B:ATG4D:ATG5:ATG9A:ATM:ATP2A2:ATP6V0A2:ATP6V0B:ATP6V0C:ATP6V0E1:ATP6V0E2:ATP6V1E2:ATP6V1H:AUP1:BAG3:BCAS3:BOK:CALM1:CAMKK2:CAPNS1:CCNY:CDC37:CDK16:CDK5:CHMP1A:CHMP1B:CHMP2B:CHMP4B:CHMP4C:CHMP6:CISD1:CISD2:CLEC16A:CPTP:CTSD:CTTN:DAP:DAPK2:DAPK3:DCAF12:DRAM1:EI24:EIF4G1:EMC6:EP300:EPG5:ERN1:EXOC1:EXOC8:FBXL4:FBXO7:FEZ1:FEZ2:FOXO1:FOXO3:FU…
GO:0061919	process utilizing autophagic mechanism	216	393	0.00466358	0.079017	ACBD5:AMBRA1:ARFIP2:ARL8B:ATG10:ATG101:ATG13:ATG2A:ATG2B:ATG4B:ATG4D:ATG5:ATG9A:ATM:ATP2A2:ATP6V0A2:ATP6V0B:ATP6V0C:ATP6V0E1:ATP6V0E2:ATP6V1E2:ATP6V1H:AUP1:BAG3:BCAS3:BOK:CALM1:CAMKK2:CAPNS1:CCNY:CDC37:CDK16:CDK5:CHMP1A:CHMP1B:CHMP2B:CHMP4B:CHMP4C:CHMP6:CISD1:CISD2:CLEC16A:CPTP:CTSD:CTTN:DAP:DAPK2:DAPK3:DCAF12:DRAM1:EI24:EIF4G1:EMC6:EP300:EPG5:ERN1:EXOC1:EXOC8:FBXL4:FBXO7:FEZ1:FEZ2:FOXO1:FOXO3:FU…
GO:1903530	regulation of secretion by cell	125	218	0.00468648	0.0791065	AACS:ADRA2A:ANO1:AP1G1:APBB1:ARF6:ATP2A2:ATP9A:C2CD2L:CADPS2:CALM3:CD2AP:CDK16:CDK5:CHD7:CHRNA5:CLASP2:CLOCK:CPT1A:CREB1:CRY1:DNAJC1:DTNBP1:EXOC1:EZR:F2RL1:FBXL20:FOXO1:FRMD4A:GATA2:GLUD1:GLUL:GNAI2:GOLPH3:GSK3B:HADH:HGS:HIF1A:HMGN3:ICA1:IER3IP1:IL4R:IRS1:LAMP1:LLGL1:LLGL2:LRP5:LRRC8A:MICAL1:MYO18A:MYRIP:NF1:NKX3-1:OSBP:P2RX4:PAM:PARD6A:PCK2:PCLO:PDCD6IP:PFKL:PFN2:PICK1:PIM3:PPARD:PPIA:PPID:PPP3C…
GO:0045785	positive regulation of cell adhesion	108	186	0.0048673	0.0815879	ACTB:ACTL6A:ADA:AFDN:AMBRA1:ANK3:AP3D1:ARID2:ARPC2:ATM:BCL10:C1QBP:CBFB:CD24:CD276:CD46:CD47:CD55:CD81:CDK6:CIB1:CRK:CRKL:CSF1:CSK:CYTH3:DAG1:DENND6A:DHPS:DNM2:DOCK5:EFNB1:EMP2:EPB41L5:ERBB2:FERMT1:FERMT2:FLOT2:FOXA1:FOXO3:FUT1:GATA3:GSK3B:HSPD1:HSPH1:IL27RA:IL4R:IL6ST:ITGA3:ITGAV:ITGB1BP1:JAK1:JUP:KLHL25:LDB1:LIMS1:MAGI1:MYB:MYO10:NCK1:NFAT5:NPNT:P4HB:PBRM1:PDGFB:PIEZO1:PIK3R2:PODXL:POLDIP2:PPP3…
GO:0035019	somatic stem cell population maintenance	25	35	0.00489435	0.0815879	BMPR1A:CUL4A:GATA2:KLF10:KLF4:LDB1:LIG4:LRP5:MED12:MED15:MED30:MED6:MYC:NIPBL:RAF1:REST:RIF1:SMC1A:SOX4:SOX9:STAT3:TAF6L:VPS72:YAP1:ZFP36L2
GO:0014855	striated muscle cell proliferation	22	30	0.00492826	0.0815879	AKIRIN1:ARID2:BMPR1A:CDK1:CFLAR:CXADR:DIPK2A:GATA6:HEY2:KPNA1:MAPK14:PPARD:PRKAR1A:PTEN:RBP4:SAV1:SIX5:SMAD1:SRC:TGFBR1:VGLL4:YAP1
GO:0008654	phospholipid biosynthetic process	100	171	0.00493484	0.0815879	ABCA2:ABHD3:ABHD5:ACSL3:AGPAT2:AGPAT3:AJUBA:ATM:CAPN2:CDIPT:CDS1:CDS2:CISH:CRLS1:DGKE:DGKZ:DPM3:EFR3A:ETNK2:FAR1:FIG4:GGPS1:GNPAT:GPAA1:GPAT4:HMGCS1:IDI1:IMPA2:INPP4A:INPP5E:INPP5F:INPP5K:IPMK:ISYNA1:LCLAT1:LPCAT1:LPCAT4:LPGAT1:LPIN1:MBOAT1:MBOAT2:MBOAT7:MTMR2:MTMR3:MTMR4:MTMR6:MVK:OCRL:ORMDL1:OSBP:PCYT1A:PCYT2:PDGFA:PDGFB:PEMT:PGAP3:PI4KA:PI4KB:PIGA:PIGB:PIGF:PIGH:PIGM:PIGV:PIGX:PIGZ:PIK3C2A:PIK…
GO:0016236	macroautophagy	138	243	0.00493487	0.0815879	AMBRA1:ARFIP2:ARL8B:ATG10:ATG101:ATG13:ATG2A:ATG2B:ATG4B:ATG4D:ATG5:ATG9A:ATP2A2:ATP6V0A2:ATP6V0B:ATP6V0C:ATP6V0E1:ATP6V0E2:ATP6V1E2:ATP6V1H:AUP1:BAG3:CALM1:CAPNS1:CDC37:CDK5:CHMP1A:CHMP1B:CHMP2B:CHMP4B:CHMP4C:CHMP6:CLEC16A:CTSD:EI24:EMC6:EPG5:ERN1:EXOC1:EXOC8:FEZ1:FEZ2:GAA:GABARAPL2:GNAI3:HDAC10:HGS:HIF1A:HTT:HUWE1:IFT20:ILRUN:LAMP2:LIX1L:LRBA:MAP1LC3B:MAP3K7:MAPK8:MCOLN1:MFN2:MOAP1:MTMR3:MTOR:N…
[truncated: 711 more rows]

## Sheet: Supplementary Table 2
Provided are the results of analyses to identify changes in H3K4me3 distributions around TSSs. Full details are provided in the Methods.
[truncated: 11,646 more rows]

[truncated: 1 more sheets: Supplementary Table 3]
