# Supplementary material for: Epigenetic alterations facilitate transcriptional and translational programs in hypoxia
Source: Nat Cell Biol. 2025 Oct 16;27(11):1965–81. doi: 10.1038/s41556-025-01786-8 (PMC12611764; doi:10.1038/s41556-025-01786-8)
Supplement: Supplementary file 6 — Statistical source data. [file 41556_2025_1786_MOESM6_ESM.xlsx]

## Sheet: Fig. 1b-c, e-l
Fig. 1b
T47D				H9
TSS clusters/transcript	Number of TSS clusters	Treatment		TSS clusters/transcript	Number of TSS clusters	Treatment
1	2536	Hypoxia		1	3654	Hypoxia
2	3785	Hypoxia		2	4174	Hypoxia
3	3764	Hypoxia		3	3756	Hypoxia
4	3085	Hypoxia		4	2878	Hypoxia
5	2092	Hypoxia		5	2001	Hypoxia
6	1292	Hypoxia		6	1172	Hypoxia
7	641	Hypoxia		7	633	Hypoxia
8	309	Hypoxia		8	314	Hypoxia
9	127	Hypoxia		9	147	Hypoxia
10	48	Hypoxia		10	65	Hypoxia
11	30	Hypoxia		11	29	Hypoxia
12	11	Hypoxia		12	8	Hypoxia
13	2	Hypoxia		13	2	Hypoxia
1	3274	Normoxia		14	0	Hypoxia
2	3910	Normoxia		1	3010	Normoxia
3	3461	Normoxia		2	3879	Normoxia
4	2783	Normoxia		3	3598	Normoxia
5	1925	Normoxia		4	3074	Normoxia
6	1179	Normoxia		5	2196	Normoxia
7	625	Normoxia		6	1439	Normoxia
8	297	Normoxia		7	824	Normoxia
9	143	Normoxia		8	423	Normoxia
10	80	Normoxia		9	236	Normoxia
11	28	Normoxia		10	89	Normoxia
12	12	Normoxia		11	37	Normoxia
13	5	Normoxia		12	20	Normoxia
				13	7	Normoxia
				14	1	Normoxia
Fig. 1c
	T47D	H9
TSS switching (FDR < 0.15)	2552	3423
No TSS switching (FDR >= 0.15)	9357	8582
Note: Full TSS switching results can be found in Supplementary Data 1.
Fig. 1e, f, g, and j
The position and log2 TPM of TSS cluster counts (presented in Fig.1 e, f, and j have been summarized in the file "T47D_hypoxia_TSScluster_counts.txt" and deposited on the NCBI GEO database, with accession GSE243418 along with all unprocessed fastq and processed bam files.
Fig. 1h
Data presented below for h and i are also available for all other transcripts with significant TSS switching in Supplementary Data 3.
TransID	Peak_ID	Peak_position	CumPerc_expression.H	CumPerc_expression.N	diffPerc.HminusN		TransID	Changepoint1	Changepoint2	TSS_switchScore
NM_000387	NM_000387_35	35	2.43308	2.21004	-0.223038		NM_000387	58	91	50.4218
NM_000387	NM_000387_40	40	2.43308	3.13884	0.705766
NM_000387	NM_000387_51	51	3.6799	5.92525	2.24536
NM_000387	NM_000387_58	58	5.57955	5.92525	0.345707
NM_000387	NM_000387_59	59	66.9052	38.6781	-28.2271
NM_000387	NM_000387_77	77	72.2489	43.9732	-28.2758
NM_000387	NM_000387_80	80	74.7123	47.4106	-27.3017
NM_000387	NM_000387_84	84	74.7123	49.1936	-25.5187
NM_000387	NM_000387_90	90	74.7123	50.6241	-24.0882
NM_000387	NM_000387_91	91	74.7123	58.6309	-16.0814
NM_000387	NM_000387_92	92	89.6404	86.4204	-3.22004
NM_000387	NM_000387_94	94	89.6404	91.4168	1.77641
NM_000387	NM_000387_113	113	89.6404	92.3456	2.70521
NM_000387	NM_000387_118	118	89.6404	94.705	5.06455
NM_000387	NM_000387_119	119	97.3281	98.1424	0.814269
NM_000387	NM_000387_124	124	100	99.0712	-0.928804
NM_000387	NM_000387_129	129	100	100	0
Fig. 1i
TransID	Window	Difference	Enrichment
NM_000387	window 1	-2.24536	Normoxia
NM_000387	window 2	26.3336	Hypoxia
NM_000387	window 3	-24.0882	Normoxia
Fig. 1k
	T47D	H9
Longest	790	2255
Other	905	781
Shorter	846	336
Fig. 1l
TSS switching sequence segment enrichment z-scores. Changepoints and enrichments can be found in Supplementary Data 3.
TransID	T47D short	T47D middle	T47D long	H9 short	H9 middle	H9 long
NM_000057	-0.201824	-1.3007	1.50252	-0.565599	-0.232003	0.797602
NM_000291	0.10849	0.563505	-0.671994	1.19111	0.426946	-1.61805
NM_000321	-0.8954	1.72466	-0.829257	-0.32193	-0.275323	0.597253
NM_000366	-0.505254	-1.11372	1.61897	-0.188054	-0.550266	0.73832
NM_000935	-0.726279	-0.886902	1.61318	-0.527614	-0.313256	0.84087
NM_001001664	-0.184504	-0.762069	0.946573	-0.358671	-1.10446	1.46313
NM_001002019	-0.1278	-1.23754	1.36534	-0.181414	-0.786408	0.967822
NM_001002020	-0.1278	-1.23754	1.36534	-0.181414	-0.786408	0.967822
NM_001002027	-0.036278	-1.18169	1.21797	-0.0578126	-0.999161	1.05697
NM_001007239	-0.408554	-0.716746	1.1253	-0.831442	-0.5883	1.41974
NM_001008530	-0.193649	-1.43313	1.62678	-0.0935432	-0.306157	0.399701
NM_001012750	0.701203	0.640436	-1.34164	-0.192238	1.15506	-0.962825
NM_001018050	-0.730508	-0.811868	1.54238	0.164275	-0.915153	0.750877
NM_001020819	-0.946054	-0.111857	1.05791	-0.720367	-0.687409	1.40778
NM_001024916	-2.69533e-16	0.400717	-0.400717	0.212494	1.41216	-1.62465
NM_001042492	-0.0913715	-1.28991	1.38128	-0.552703	-0.417062	0.969764
NM_001047160	-8.23101e-17	-1.23531	1.23531	-0.295812	-0.805189	1.101
NM_001078166	-0.625973	-1.13701	1.76298	-0.277951	-0.0747642	0.352715
NM_001078173	-0.892645	1.74196	-0.849311	-0.14936	-0.380281	0.529641
NM_001080493	-0.340686	-1.08777	1.42846	0.0578879	-0.938658	0.88077
NM_001098206	0.378008	1.23878	-1.61679	0.231544	0.444625	-0.676168
NM_001098502	-0.72914	-0.701872	1.43101	-0.0580653	-0.951497	1.00956
NM_001101	0.0120143	0.990549	-1.00256	0.0064133	1.22429	-1.2307
NM_001101800	-0.748069	-0.977575	1.72564	-0.12976	-0.425854	0.555613
NM_001101801	-0.748069	-0.977575	1.72564	-0.12976	-0.425854	0.555613
NM_001128213	-1.65159	0.911494	0.740092	-0.510382	-0.246293	0.756675
NM_001128302	1.30963	0.134013	-1.44365	0.107192	0.709799	-0.816991
NM_001128847	-0.0474963	-1.4652	1.5127	-0.46971	-0.105527	0.575237
NM_001129898	0.00403741	-1.45024	1.4462	0.10982	-0.682282	0.572461
NM_001136472	-0.0198558	-1.12766	1.14751	-0.423972	-0.822806	1.24678
NM_001136473	-0.0198558	-1.12766	1.14751	-0.423972	-0.822806	1.24678
NM_001142463	-0.911795	-0.413519	1.32531	-0.820937	-0.373836	1.19477
NM_001142603	-0.84885	-0.600995	1.44985	-0.547468	-0.552893	1.10036
NM_001142674	-1.20473	0.0535002	1.15123	-0.586912	1.21642	-0.62951
NM_001143688	-1.06214	1.58514	-0.523	-0.433414	0.85069	-0.417277
NM_001144824	-1.04338	-0.674166	1.71754	-0.464949	0.534677	-0.0697283
NM_001144924	-0.0831439	-0.808393	0.891537	-0.282134	-1.16762	1.44976
NM_001162861	-1.04294e-16	1.43888	-1.43888	0.00870446	0.651065	-0.659769
NM_001164741	0.44322	-1.28697	0.843748	-0.0921847	-1.0545	1.14669
NM_001165417	-0.630027	-1.03107	1.66109	-0.292183	-0.425167	0.71735
NM_001166050	-0.281115	-1.13034	1.41146	-0.378718	-0.657975	1.03669
NM_001166261	0.291342	0.950675	-1.24202	0.671368	0.611055	-1.28242
NM_001171991	-0.312809	-0.579607	0.892416	-0.889043	-0.692185	1.58123
NM_001172638	-0.302806	-1.34369	1.64649	-0.116392	0.489213	-0.372821
NM_001184801	-0.00045408	-0.835353	0.835807	-0.572273	-0.961334	1.53361
NM_001190818	-0.569401	-1.08504	1.65444	-0.336802	-0.375275	0.712077
NM_001190819	-0.569401	-1.08504	1.65444	-0.336802	-0.375275	0.712077
NM_001193286	0.268134	-1.16182	0.893681	-7.2839e-16	-1.1789	1.1789
NM_001193375	-0.190935	-1.04418	1.23512	-0.243382	-0.941053	1.18444
NM_001193557	-0.255447	-0.620061	0.875508	-0.572193	-0.996996	1.56919
NM_001195251	-0.149376	-1.3946	1.54397	-0.565339	-0.00845812	0.573798
NM_001195478	-0.00808378	-1.17383	1.18192	-0.0937881	-1.00476	1.09854
NM_001201362	-0.134374	-1.42775	1.56213	-0.408127	-0.151862	0.559989
NM_001204089	-0.904715	-0.351246	1.25596	-0.773922	-0.502491	1.27641
NM_001204171	-0.927124	-0.527867	1.45499	-0.352312	-0.706627	1.05894
NM_001204827	-0.387797	-0.787909	1.17571	-0.129411	-1.12302	1.25244
NM_001218	-0.00595589	-0.319207	0.325163	-1.08619	-0.686263	1.77245
NM_001243776	-0.593563	-1.09301	1.68658	-0.456588	-0.156259	0.612848
NM_001243777	-0.593563	-1.09301	1.68658	-0.456588	-0.156259	0.612848
NM_001251977	-0.143668	-0.518967	0.662635	-0.65651	-1.01793	1.67444
NM_001256279	-0.474885	-0.61769	1.09258	-0.476741	-0.9571	1.43384
NM_001256486	1.0176	0.694028	-1.71163	0.3756	0.225431	-0.601031
NM_001256487	1.01996	0.695636	-1.7156	0.348744	0.244002	-0.592745
NM_001256550	-0.295338	0.960561	-0.665223	-0.887124	1.53147	-0.644348
NM_001256721	-0.700835	-0.990124	1.69096	-0.589965	0.023824	0.566141
NM_001256965	-0.779672	-0.552857	1.33253	-0.791876	-0.431777	1.22365
NM_001256966	-0.779672	-0.552857	1.33253	-0.791876	-0.431777	1.22365
NM_001256967	-0.749484	-0.618631	1.36812	-0.683755	-0.519095	1.20285
NM_001257971	-0.0762115	-0.8724	0.948611	-0.867523	-0.616084	1.48361
NM_001267571	1.00758	0.320692	-1.32827	0.113313	0.967642	-1.08096
NM_001271593	1.31547	-0.837071	-0.478397	0.856328	0.359251	-1.21558
NM_001272069	-0.136357	-0.694259	0.830616	-0.783213	-0.810341	1.59355
NM_001278346	-0.627568	-1.05019	1.67776	-0.237464	-0.430718	0.668183
NM_001278357	-0.60406	-0.955099	1.55916	-0.242151	-0.654799	0.896949
NM_001278505	-0.429534	-1.27624	1.70578	-0.330523	-0.072614	0.403137
NM_001278549	0.743346	0.649802	-1.39315	0.964621	0.104457	-1.06908
NM_001282621	-0.443928	-1.2261	1.67003	-0.318024	-0.264602	0.582627
NM_001282795	-0.19396	-0.176729	0.370688	-0.261943	-1.4005	1.66244
NM_001283018	6.06009e-17	-1.27343	1.27343	-0.407408	-0.664571	1.07198
NM_001283026	6.06009e-17	-1.27343	1.27343	-0.407408	-0.664571	1.07198
NM_001284379	1.66081	-0.519735	-1.14107	0.12506	0.505838	-0.630898
NM_001286272	-0.466784	-0.689555	1.15634	-0.237569	-1.08223	1.31979
NM_001288580	-0.276062	-1.18951	1.46557	-0.0917784	-0.775184	0.866962
NM_001289745	0.516931	-1.43924	0.922311	0.0178505	-0.9603	0.942449
NM_001289905	-1.74083e-16	-0.859718	0.859718	-1.74083e-16	-1.32698	1.32698
NM_001290192	-0.423921	-1.16884	1.59276	-0.200966	-0.553975	0.754941
NM_001290321	0.377002	0.358109	-0.735111	0.0897542	1.40031	-1.49007
NM_001291333	-0.402694	-1.3117	1.7144	0.0450319	-0.31839	0.273358
NM_001292006	-0.123274	-1.29159	1.41487	-0.635656	-0.277427	0.913083
NM_001297699	-0.916261	-0.422527	1.33879	-0.512443	-0.691324	1.20377
NM_001300791	-0.36325	-1.11675	1.48	-0.852334	0.0133699	0.838964
NM_001303105	-0.398757	-0.879587	1.27834	-0.0599562	-1.07178	1.13174
NM_001303433	-1.04625	1.04788	-0.00162554	-0.718008	1.36747	-0.649458
NM_001304334	-0.478159	-0.91425	1.39241	-0.261787	-0.842222	1.10401
NM_001304462	-0.124038	-0.704167	0.828205	0.217778	-1.47485	1.25707
NM_001304562	-0.382839	-1.23122	1.61406	-0.258067	-0.433308	0.691375
NM_001304811	-0.836564	0.162213	0.674351	-0.106251	-1.32567	1.43192
NM_001308164	-1.06252	-0.494995	1.55751	-0.441361	-0.453115	0.894475
NM_001308295	-0.246961	-0.817939	1.0649	0.186466	-1.33497	1.1485
NM_001316311	-0.529781	-0.795419	1.3252	-0.309812	-0.890682	1.20049
NM_001317199	-0.422433	-0.383793	0.806226	-0.661486	-0.96693	1.62842
NM_001317739	-0.178494	-1.31318	1.49167	-0.365476	-0.456894	0.82237
NM_001318707	-0.464082	0.546945	-0.0828631	-0.0537486	1.52258	-1.46883
NM_001318758	-0.448615	-0.367171	0.815786	-0.426119	-1.15187	1.57799
NM_001318797	-0.325662	-0.724676	1.05034	-0.523525	-0.932905	1.45643
NM_001318802	-0.325662	-0.724676	1.05034	-0.523525	-0.932905	1.45643
NM_001319109	1.80809	-0.966579	-0.841514	0.16697	0.0690992	-0.236069
NM_001319119	-0.488482	-0.939818	1.4283	-0.255618	-0.804949	1.06057
NM_001320247	-0.334505	-1.22562	1.56012	-0.24315	-0.535428	0.778577
NM_001321264	-0.482746	-1.14101	1.62376	-0.189218	-0.527792	0.71701
NM_001321484	-0.173249	-1.25358	1.42683	-0.708144	0.906551	-0.198407
NM_001321844	1.66081	-0.519735	-1.14107	0.12506	0.505838	-0.630898
NM_001322249	-0.429534	-1.27624	1.70578	-0.330523	-0.072614	0.403137
NM_001322977	-0.300428	-1.06158	1.362	-0.778004	-0.325073	1.10308
NM_001329139	-0.216047	-0.305915	0.521962	-0.625943	-1.10117	1.72711
NM_001330278	-0.496587	-1.16077	1.65736	-0.310234	-0.352238	0.662473
NM_001330425	-0.0341176	-1.02691	1.06103	-0.915257	-0.4261	1.34136
NM_001330514	-0.474885	-0.61769	1.09258	-0.476741	-0.9571	1.43384
NM_001330658	-0.280318	-1.12714	1.40746	-0.306665	-0.721021	1.02769
NM_001346153	7.9493e-18	-0.663165	0.663165	-0.319658	-1.24857	1.56822
NM_001346156	-0.836564	0.162213	0.674351	-0.106251	-1.32567	1.43192
NM_001349	0.943774	0.691073	-1.63485	0.0509894	0.66555	-0.716539
NM_001349448	-0.180643	-1.26204	1.44268	-0.473487	-0.454993	0.92848
NM_001351680	-4.00209e-16	-1.42093	1.42093	-0.364205	-0.435537	0.799742
NM_001352275	-0.823117	-0.957125	1.78024	-0.195012	-0.202564	0.397576
NM_001352600	-0.727312	-0.541113	1.26843	-0.931055	-0.331033	1.26209
NM_001352962	-0.836564	0.162213	0.674351	-0.106251	-1.32567	1.43192
NM_001354517	-0.328938	1.46823	-1.13929	-0.441449	0.977621	-0.536173
NM_001355007	0.0226226	1.55302	-1.57565	0.1172	0.146763	-0.263963
NM_001355404	-0.0886791	-1.07644	1.16512	-0.54086	-0.738803	1.27966
NM_001358	-0.409066	-1.21558	1.62464	-0.19043	-0.479757	0.670188
NM_001363678	-0.644373	-0.81484	1.45921	-0.627926	-0.460659	1.08859
NM_001365125	-0.519684	-1.06083	1.58051	-0.205214	-0.619671	0.824886
NM_001367906	-0.194771	-0.90953	1.1043	-0.853114	-0.528334	1.38145
NM_001369624	-0.527119	-0.890441	1.41756	-0.306691	-0.789707	1.0964
NM_001369625	-0.527119	-0.890441	1.41756	-0.306691	-0.789707	1.0964
NM_001369626	-0.527119	-0.890441	1.41756	-0.306691	-0.789707	1.0964
NM_001369629	-0.527119	-0.890441	1.41756	-0.306691	-0.789707	1.0964
NM_001369636	0.374104	1.00976	-1.38386	0.330794	0.773008	-1.1038
NM_001370151	0.356885	-1.36967	1.01279	0.159157	-1.06266	0.903502
NM_001371858	-0.691293	-1.07149	1.76278	3.08714e-16	-0.365127	0.365127
NM_001371859	-0.785284	-0.973982	1.75927	0.172382	-0.470312	0.29793
NM_001377945	-3.37545e-16	-1.49531	1.49531	0.092265	-0.553747	0.461481
NM_001382542	-0.627598	-0.948087	1.57569	-0.25111	-0.626071	0.877181
NM_001382757	-0.0762115	-0.8724	0.948611	-0.867523	-0.616084	1.48361
NM_001382767	-0.0762115	-0.8724	0.948611	-0.867523	-0.616084	1.48361
NM_001385921	-0.748069	-0.977575	1.72564	-0.12976	-0.425854	0.555613
NM_001385996	-0.748069	-0.977575	1.72564	-0.12976	-0.425854	0.555613
NM_001769	0.197837	1.39159	-1.58943	0.0862288	0.450291	-0.53652
NM_001997	0.653705	0.951602	-1.60531	0.143098	0.656255	-0.799353
NM_002276	0.611989	-1.52719	0.915197	0.568829	-0.980919	0.41209
NM_002486	-0.233435	-1.06565	1.29909	-0.205282	-0.912016	1.1173
NM_002629	-0.821356	-0.782751	1.60411	-0.378294	-0.490876	0.869169
NM_002719	-1.09188	-0.34714	1.43902	-0.613237	1.03203	-0.418789
NM_002740	-1.00009	-0.541995	1.54208	-0.748067	-0.120261	0.868328
NM_002773	0.240797	1.26155	-1.50234	0.466579	0.385961	-0.85254
NM_002915	-1.03258	-0.621666	1.65424	-0.362311	-0.372875	0.735185
NM_003213	-0.61512	-1.09378	1.7089	-0.20375	-0.368595	0.572345
NM_003234	0.253043	-1.34696	1.09392	0.463524	-1.12695	0.663425
NM_003348	-0.213471	-0.889885	1.10336	-0.824083	-0.569404	1.39349
NM_003488	-0.282864	-0.322116	0.60498	-0.88752	-0.834655	1.72218
NM_003675	-0.64349	-0.433226	1.07672	-0.554628	-0.901138	1.45577
NM_003801	-0.67485	-0.125355	0.800205	-1.01943	-0.569565	1.58899
NM_004124	-0.313965	-1.10212	1.41609	-0.583506	-0.473343	1.05685
NM_004134	-0.203846	-1.00643	1.21028	-0.552045	-0.729867	1.28191
NM_004375	-2.11197e-16	1.45621	-1.45621	-0.0517393	0.640223	-0.588484
NM_004728	-0.752546	-1.00829	1.76083	-0.316695	-0.129791	0.446486
NM_004808	-0.298455	-0.79334	1.09179	0.147067	-1.30987	1.16281
NM_005034	-0.623739	-0.914151	1.53789	-0.658569	-0.286994	0.945563
NM_005313	-0.498823	-0.533428	1.03225	-0.183645	-1.20249	1.38614
NM_005415	-0.128201	-0.151153	0.279354	-0.060148	-1.53154	1.59168
NM_005815	-0.261842	-1.33988	1.60173	-0.278751	-0.337103	0.615854
NM_006265	-0.913018	-0.523355	1.43637	-0.851346	-0.183485	1.03483
NM_006349	-1.68135e-16	-1.22403	1.22403	-0.168068	-0.9062	1.07427
NM_006430	-0.700835	-0.990124	1.69096	-0.589965	0.023824	0.566141
NM_006461	-0.0441993	1.56241	-1.51821	-0.200813	0.409833	-0.209021
NM_007213	1.84911e-16	0.825163	-0.825163	0.113883	1.28819	-1.40207
NM_007368	0.250083	-1.64136	1.39128	-0.22976	-0.22317	0.452929
NM_012341	-0.0246379	-1.38926	1.4139	-0.344761	-0.495434	0.840194
NM_012346	0.029691	-0.524118	0.494427	0.010484	-1.50187	1.49139
NM_013242	-0.791455	-0.534172	1.32563	-0.438136	-0.791632	1.22977
NM_013265	-0.573396	-1.16064	1.73403	-0.445442	0.123639	0.321803
NM_013441	-0.0989817	-0.537066	0.636048	-0.784609	-0.9065	1.69111
NM_014003	0.0708489	1.33128	-1.40213	0.0839806	0.747357	-0.831338
NM_014241	-0.98351	-0.472031	1.45554	2.62702e-17	-0.919591	0.919591
NM_014426	0.607436	0.8277	-1.43514	0.296511	0.788345	-1.08486
NM_014502	-0.429249	-0.897209	1.32646	-0.545064	-0.677634	1.2227
NM_014521	-0.488067	-1.09939	1.58746	-0.310844	-0.510971	0.821815
NM_014714	-0.168089	-1.44781	1.6159	-0.349349	-0.0270661	0.376415
NM_014805	-0.350975	-1.27474	1.62572	-0.263356	-0.370739	0.634095
NM_014955	-0.537029	-0.599672	1.1367	-0.88834	-0.524382	1.41272
NM_015627	0.394341	-1.27422	0.879874	0.210635	-1.19622	0.985586
NM_015986	0.421137	-1.54088	1.11975	0.157986	-0.839602	0.681616
NM_016053	-0.230268	1.01108	-0.780816	-1.01475	1.44824	-0.433486
NM_016463	-0.154227	-0.78706	0.941287	-0.707778	-0.812153	1.51993
NM_017507	-0.340686	-1.08777	1.42846	0.0578879	-0.938658	0.88077
NM_017567	-0.118081	-0.935813	1.05389	-0.388176	-0.983536	1.37171
NM_017840	-0.5336	-0.997473	1.53107	-0.342271	-0.603594	0.945865
NM_017924	-0.538196	-0.950518	1.48871	-0.13064	-0.819268	0.949908
NM_018704	0.366991	-1.62542	1.25843	-0.00379379	-0.563631	0.567425
NM_019852	-0.60323	-0.870985	1.47421	-0.499087	-0.566104	1.06519
NM_020190	-1.06263	-0.677278	1.73991	-0.218066	-0.28687	0.504935
NM_020340	0.294603	0.798545	-1.09315	-0.732699	1.43295	-0.700255
NM_021942	-0.050371	-0.745433	0.795804	-0.73129	-0.860387	1.59168
NM_022474	-2.45662e-16	0.777831	-0.777831	-1.009	1.56818	-0.559179
NM_024041	-0.723247	-0.57801	1.30126	-1.26913	0.505144	0.763989
NM_032859	-1.11454	0.698716	0.415821	-0.909453	-0.508611	1.41806
NM_033083	-0.717136	-0.798999	1.51613	-0.416374	-0.594497	1.01087
NM_130802	-0.52069	-1.01393	1.53462	-0.460108	-0.486967	0.947075
NM_152416	-3.24361e-17	1.41819	-1.41819	-3.24361e-17	0.699091	-0.699091
NM_152528	-1.65159	0.911494	0.740092	-0.510382	-0.246293	0.756675
NM_152617	-0.272984	-1.27189	1.54488	-0.537904	-0.224565	0.762469
NM_153373	-1.29101	-0.363688	1.6547	0.0766588	-0.514856	0.438197
NM_174889	0.783027	0.583781	-1.36681	-0.223614	1.13721	-0.913596
NM_181468	-0.688802	-0.50408	1.19288	-0.531725	-0.835135	1.36686
NM_181787	-1.02658	-0.180703	1.20728	-0.236874	-0.970551	1.20743
NM_198459	-2.56534e-17	-1.43601	1.43601	-0.192477	-0.544148	0.736626
NM_198597	-0.661773	0.632119	0.0296546	-0.825506	-0.840126	1.66563
NM_203344	2.18936e-16	-1.14865	1.14865	-0.506185	-0.741106	1.24729

## Sheet: Fig. 1d
T47D - changes in total mRNA expression for genes undergoing TSS switching in hypoxia											H9 - changes in total mRNA expression for genes undergoing TSS switching in hypoxia									Note: Full results including for genes that do not undergo TSS switching can be found in Supplementary Data 2
Upregulated											Upregulated
geneID	apvEff	apvRvmMSerror	apvRvmF	residRvmDf	apvRvmP	apvRvmPAdj	transID				geneID	apvEff	apvRvmMSerror	apvRvmF	residRvmDf	apvRvmP	apvRvmPAdj	transID
AAMDC	0.230215	0.00929584	5.70137	5.50503	0.0579344	0.0942038	NM_001316957				ABCB6	1.21401	0.0375026	39.299	6.22384	0.000663988	0.0076277	NM_001349828
ABCB7	0.616618	0.0119099	31.9245	5.50503	0.00176021	0.00648817	NM_001271696				ABHD18	0.545034	0.053105	5.59387	6.22384	0.0543886	0.117078	NM_001319305
ABI1	0.52354	0.0190465	14.3908	5.50503	0.0106186	0.0243662	NM_001012750				ABI1	0.776845	0.038786	15.5594	6.22384	0.00704864	0.0293901	NM_001012750
ABI2	0.494703	0.0126221	19.3892	5.50503	0.00558465	0.0147951	NM_001282932				ABI2	0.8468	0.0375295	19.1068	6.22384	0.00432255	0.0217622	NM_001282925
ABLIM1	0.598424	0.0241176	14.8485	5.50503	0.00994477	0.0230996	NM_001322888				ACADVL	0.789735	0.0612426	10.1838	6.22384	0.0178857	0.05419	NM_001270448
ACBD3	0.731863	0.0105667	50.6899	5.50503	0.000563759	0.00314067	NM_022735				ACAT2	3.11433	0.137503	70.5372	6.22384	0.000127636	0.00348491	NM_005891
ACBD5	0.322319	0.0251546	4.13003	5.50503	0.0926351	0.139091	NM_001271512				ACBD5	1.40697	0.0476307	41.5605	6.22384	0.000569429	0.00706472	NM_001352568
ACTG1	1.38049	0.0167111	114.041	5.50503	6.91717589011986e-05	0.00107224	NM_001614				ACOT13	0.821309	0.0631246	10.686	6.22384	0.0161828	0.0505796	NM_018473
ACTR3B	0.404453	0.025692	6.36705	5.50503	0.0485974	0.0817357	NM_001040135				ACSL4	1.16415	0.0385091	35.1927	6.22384	0.000896296	0.00900439	NM_001318509
ACTR6	0.340131	0.0114094	10.1398	5.50503	0.0213615	0.0422458	NM_022496				ACSS3	0.467216	0.0375232	5.81748	6.22384	0.0509652	0.111882	NM_001330242
ADHFE1	1.189	0.0181774	77.7735	5.50503	0.000188549	0.00173556	NM_144650				ACTB	1.03828	0.0728998	14.7878	6.22384	0.00792739	0.0316971	NM_001101
ADPRM	2.0341	0.0373566	110.759	5.50503	7.47168210661897e-05	0.00111235	NM_020233				ACY1	1.6747	0.201203	13.9393	6.22384	0.00906954	0.0345905	NM_000666
AFF4	0.751067	0.0313171	18.0126	5.50503	0.00656959	0.0167376	NM_014423				ADA2	0.788404	0.0436775	14.2311	6.22384	0.00865347	0.0335563	NM_177405
AGPAT2	0.959152	0.0127259	72.2917	5.50503	0.000227828	0.00188268	NM_001012727				ADAM10	0.577289	0.0407124	8.18578	6.22384	0.0276163	0.0731428	NM_001110
AHNAK	1.68516	0.0141466	200.737	5.50503	1.53050668326715e-05	0.00063256	NM_001346445				ADAM15	0.551079	0.0440082	6.90071	6.22384	0.0379064	0.0913603	NM_001261464
AK4	1.39027	0.0141576	136.524	5.50503	4.29260581916724e-05	0.000901136	NM_203464				ADAR	0.476427	0.040014	5.67259	6.22384	0.0531492	0.115267	NM_001111
AKAP13	0.624491	0.0131258	29.7117	5.50503	0.00208976	0.0072824	NM_006738				ADK	0.75321	0.0610615	9.29106	6.22384	0.0215511	0.0614654	NM_001123
ALDH1A3	0.560601	0.0299163	10.5051	5.50503	0.0199636	0.0400406	NM_000693				AGPAT4	0.702549	0.0447779	11.0227	6.22384	0.01516	0.048503	NM_020133
ALDOA	1.16752	0.122505	11.127	5.50503	0.0178583	0.0366076	NM_184041				AHNAK	1.27639	0.0567985	28.6835	6.22384	0.00154479	0.0121127	NM_001346446
ALKBH5	0.534367	0.0126768	22.5252	5.50503	0.00398476	0.0115677	NM_017758				AJUBA	1.15917	0.0539101	24.9243	6.22384	0.00222362	0.0149086	NM_001289097
ALPK1	0.773374	0.0248136	24.1041	5.50503	0.00341126	0.0103678	NM_001253884				AK4	1.42196	0.0583283	34.6653	6.22384	0.000933547	0.00915006	NM_001005353
AMZ2	0.758743	0.0128197	44.9069	5.50503	0.000763606	0.00377991	NM_001346478				AKAP12	0.495282	0.0425942	5.75911	6.22384	0.0518303	0.113281	NM_005100
ANKRD46	0.549689	0.0210753	14.3371	5.50503	0.0107018	0.024514	NM_001270377				AKR1B1	0.73226	0.100294	5.34632	6.22384	0.0585488	0.123426	NM_001628
ANKZF1	1.0298	0.0243083	43.6268	5.50503	0.000820569	0.00395383	NM_018089				ALDOA	3.63263	0.147138	89.6842	6.22384	6.34123054117364e-05	0.00251185	NM_184043
ANO1	0.502353	0.0222413	11.3464	5.50503	0.017188	0.0355029	NM_001378094				ALKBH7	0.884142	0.0403017	19.3964	6.22384	0.00416682	0.0213557	NM_032306
ANXA3	1.53642	0.0197646	119.435	5.50503	6.12130182142678e-05	0.00103539	NM_005139				ANKZF1	2.29088	0.0446401	117.565	6.22384	2.8494793360978e-05	0.00199216	NM_018089
AP2B1	0.893867	0.0201919	39.5703	5.50503	0.00104448	0.00459152	NM_001030006				AP2S1	0.774746	0.0548281	10.9475	6.22384	0.0153809	0.0489365	NM_001301081
AP3M2	0.332376	0.0132343	8.34753	5.50503	0.0305942	0.0564042	NM_001134296				APBA2	1.12264	0.0531711	23.703	6.22384	0.00252775	0.0160771	NM_001353788
APLP2	0.573966	0.00919587	35.8244	5.50503	0.00133225	0.00537571	NM_001382542				APBB2	1.14022	0.0382053	34.0293	6.22384	0.000981246	0.009436	NM_001166050
ARFGEF2	0.397073	0.0099384	15.8644	5.50503	0.00864469	0.0206938	NM_006420				APLP2	0.442226	0.0430844	4.53909	6.22384	0.0755054	0.148486	NM_001382542
ARFGEF3	1.40194	0.0123895	158.637	5.50503	2.87663551330475e-05	0.000793502	NM_020340				APOBEC3C	0.895086	0.064376	12.4453	6.22384	0.0116733	0.040918	NM_014508
ARHGAP29	0.666727	0.0423121	10.5058	5.50503	0.019961	0.0400406	NM_001328667				APP	1.16793	0.0400737	34.0386	6.22384	0.000980525	0.00943501	NM_000484
ARHGAP33	1.33806	0.016927	105.772	5.50503	8.43682574004356e-05	0.00117295	NM_001172630				ARF5	0.715126	0.0587449	8.70552	6.22384	0.0245142	0.0673183	NM_001662
ARMC10	0.481711	0.0100011	23.202	5.50503	0.00372392	0.0110334	NM_001161009				ARFGEF3	1.46868	0.048623	44.3622	6.22384	0.000475453	0.00653748	NM_020340
ARPP19	0.228426	0.0126519	4.12414	5.50503	0.0928146	0.139328	NM_001306196				ARHGEF7	0.700049	0.0527645	9.28784	6.22384	0.021566	0.0614838	NM_001354051
ARRDC4	2.32956	0.0631272	85.9667	5.50503	0.000145296	0.00151237	NM_183376				ARL5B	1.43526	0.0407342	50.5707	6.22384	0.000329767	0.00550807	NM_178815
ARTN	0.789419	0.0328034	18.9975	5.50503	0.0058431	0.015295	NM_001136215				ARL6	2.07672	0.0385684	111.821	6.22384	3.30672541343224e-05	0.00208065	NM_001278293
ATF4	1.11193	0.00966449	127.932	5.50503	5.10183046362744e-05	0.000954679	NM_001675				ARPC1A	0.575964	0.0580392	5.7157	6.22384	0.0524865	0.114335	NM_006409
ATF6	0.575084	0.00983871	33.6143	5.50503	0.00155465	0.00596975	NM_007348				ARPC1B	0.712098	0.0620914	8.16672	6.22384	0.0277398	0.073419	NM_005720
ATG4C	0.33084	0.0260177	4.20694	5.50503	0.090339	0.136191	NM_032852				ARSG	0.962896	0.0774324	11.9739	6.22384	0.0126981	0.0431838	NM_001352900
ATP2C1	0.457149	0.0127246	16.4238	5.50503	0.00802667	0.0195431	NM_001001485				ARTN	0.958777	0.0665353	13.816	6.22384	0.00925332	0.0350553	NM_001136215
ATP2C2	0.767578	0.0612176	9.6243	5.50503	0.0235727	0.0458104	NM_001286527				ASAH1	0.615771	0.063673	5.95502	6.22384	0.0490022	0.108933	NM_177924
ATP8B1	0.638288	0.0131554	30.9692	5.50503	0.00189309	0.00684329	NM_001374385				ASH1L	0.970046	0.0534548	17.6035	6.22384	0.00526819	0.0244835	NM_001366177
AUH	1.24511	0.0227082	68.271	5.50503	0.000264055	0.00202375	NM_001306190				ATP6AP1	1.26926	0.0425603	37.8524	6.22384	0.000735591	0.00794293	NM_001183
B3GALNT1	0.269264	0.0169352	4.28122	5.50503	0.088196	0.133499	NM_001349145				ATP6V0A1	0.799259	0.0686771	9.30173	6.22384	0.0215016	0.061393	NM_001130020
BCL10	1.16832	0.0229375	59.5085	5.50503	0.000375451	0.00244717	NM_001320715				ATP6V1D	1.05029	0.0600787	18.3609	6.22384	0.00476085	0.0230396	NM_015994
BHLHE40	2.31878	0.0176528	304.584	5.50503	4.96468304045372e-06	0.000475087	NM_003670				ATP7A	1.31887	0.101535	17.1312	6.22384	0.00562129	0.025403	NM_000052
BIRC2	0.552775	0.0152967	19.9755	5.50503	0.0052261	0.0140599	NM_001256166				AUH	0.620754	0.037516	10.2712	6.22384	0.0175726	0.0536301	NM_001351431
BLNK	0.67877	0.0318785	14.4526	5.50503	0.010524	0.0241745	NM_001114094				AURKA	0.492347	0.0497069	4.87671	6.22384	0.0676989	0.13716	NM_198435
BMP4	0.819045	0.0142328	47.1329	5.50503	0.000676724	0.00350978	NM_130850				AVPI1	0.630319	0.0559085	7.10628	6.22384	0.0359505	0.0881026	NM_021732
BTBD10	0.384809	0.0155686	9.5113	5.50503	0.0240989	0.046646	NM_001297741				B3GNT2	0.788922	0.0457895	13.5926	6.22384	0.0095991	0.0359731	NM_006577
BTN2A1	0.737186	0.0256258	21.2069	5.50503	0.00456921	0.012812	NM_001197233				BAD	0.84068	0.0538424	13.1261	6.22384	0.0103782	0.0378627	NM_004322
C14orf132	0.957663	0.0220793	41.5375	5.50503	0.000926695	0.00425291	NM_001282463				BAG3	0.818382	0.0411871	16.2611	6.22384	0.00635826	0.0274239	NM_004281
C14orf28	0.865857	0.0175139	42.8065	5.50503	0.000860153	0.00406157	NM_001017923				BBS7	0.638619	0.0611395	6.67056	6.22384	0.0402689	0.0951934	NM_018190
C1D	0.232536	0.0136712	3.95525	5.50503	0.0981662	0.146006	NM_001190263				BCL10	1.03702	0.0429479	25.04	6.22384	0.00219739	0.0148025	NM_001320715
CAPN2	0.206277	0.00894559	4.75654	5.50503	0.0760281	0.118088	NM_001748				BEND5	3.2581	0.0506202	209.703	6.22384	5.00269094316774e-06	0.00101988	NM_001349793
CARS1	0.799123	0.0108831	58.6781	5.50503	0.000389141	0.00250791	NM_001378137				BET1	1.13959	0.0578922	22.4323	6.22384	0.00290548	0.0173467	NM_001317739
CBLB	1.62096	0.0202338	129.858	5.50503	4.90341096632818e-05	0.000933218	NM_001321806				BEX4	1.13578	0.0566861	22.7566	6.22384	0.00280233	0.0170165	NM_001127688
CCDC121	0.400477	0.0233815	6.85937	5.50503	0.0429815	0.0741695	NM_024584				BLOC1S6	0.806441	0.0424958	15.3038	6.22384	0.0073248	0.0300258	NM_012388
CCDC191	0.391852	0.0138216	11.1093	5.50503	0.0179139	0.0366912	NM_001353766				BSCL2	0.933426	0.111406	7.8208	6.22384	0.0301142	0.0777807	NM_001130702
CCDC6	0.693569	0.00980908	49.0401	5.50503	0.000612673	0.00331706	NM_005436				BUD31	1.03271	0.107261	9.94288	6.22384	0.0187875	0.0561206	NM_003910
CCDC90B	1.0843	0.00904345	130.006	5.50503	4.88859094329719e-05	0.000933218	NM_001286117				C12orf57	0.527351	0.0424025	6.55855	6.22384	0.0414901	0.0970303	NM_001301838
CCDC93	0.390518	0.0138899	10.9795	5.50503	0.0183288	0.037381	NM_019044				C4orf3	2.27186	0.0626779	82.3468	6.22384	8.14092527212651e-05	0.00283399	NM_001001701
CCSER2	0.559523	0.0114738	27.2854	5.50503	0.00255596	0.00842006	NM_001284240				CACNB3	0.623154	0.0538682	7.20872	6.22384	0.035026	0.0864762	NM_000725
CDADC1	0.45819	0.00918902	22.8466	5.50503	0.0038579	0.0113251	NM_001193478				CALCOCO1	1.6476	0.0516932	52.5133	6.22384	0.00029655	0.00519983	NM_001143682
CDC42EP3	1.96958	0.0359552	107.891	5.50503	8.00708117674187e-05	0.00114921	NM_001371570				CANX	0.464277	0.0381773	5.64611	6.22384	0.0535618	0.115905	NM_001024649
CDCA7L	0.554678	0.0241989	12.7141	5.50503	0.0136977	0.0297505	NM_001127370				CBWD5	1.61372	0.0446297	58.3487	6.22384	0.000219974	0.00449052	NM_001024916
CDH1	0.600047	0.00936177	38.4603	5.50503	0.0011201	0.0048191	NM_001317186				CCDC107	2.56607	0.0705189	93.3753	6.22384	5.63273870416436e-05	0.00246158	NM_001195200
CDK17	0.629696	0.012418	31.9308	5.50503	0.00175938	0.00648817	NM_001170464				CCDC167	0.83266	0.0477158	14.5302	6.22384	0.00825288	0.0324721	NM_138493
CDKN1B	1.06628	0.0228692	49.7152	5.50503	0.000591984	0.00325126	NM_004064				CCDC171	0.911385	0.0876162	9.48024	6.22384	0.0206962	0.0595829	NM_173550
CDKN2A	0.258464	0.0116521	5.73318	5.50503	0.0574342	0.0936	NM_001363763				CCNB1IP1	0.816364	0.0431964	15.4283	6.22384	0.0071885	0.0296899	NM_182849
CDV3	0.535631	0.0105142	27.2868	5.50503	0.00255565	0.00842006	NM_001282763				CCNB2	1.16324	0.0977964	13.8363	6.22384	0.00922281	0.0349897	NM_004701
CEBPG	0.985559	0.0248504	39.0869	5.50503	0.00107653	0.00469376	NM_001806				CCND2	1.4214	0.03964	50.968	6.22384	0.000322587	0.00547431	NM_001759
CEP126	1.64793	0.0223463	121.527	5.50503	5.846178855895e-05	0.00100901	NM_001363543				CCNI	0.543177	0.0396683	7.4377	6.22384	0.0330714	0.0829496	NM_001348138
CEP57	1.05103	0.0149658	73.8119	5.50503	0.000215895	0.00183338	NM_001243776				CCPG1	0.526688	0.045443	6.10435	6.22384	0.0469838	0.105654	NM_004748
CEP63	0.474385	0.0102159	22.0286	5.50503	0.00419225	0.0120311	NM_001353111				CCT4	0.570731	0.062218	5.23537	6.22384	0.0605527	0.126155	NM_001256721
CEP83	0.489358	0.0162204	14.7636	5.50503	0.0100653	0.0233222	NM_001042399				CD164	0.81221	0.045133	14.6165	6.22384	0.00814199	0.0322265	NM_001142401
CERS5	0.681534	0.0124535	37.298	5.50503	0.0012075	0.00508308	NM_001281731				CD59	0.592023	0.0484112	7.23988	6.22384	0.034751	0.0860057	NM_203331
CIART	2.11547	0.0125898	355.463	5.50503	3.26489023416698e-06	0.000456311	NM_001300839				CD9	1.78812	0.0750638	42.5952	6.22384	0.000532081	0.00681938	NM_001769
CIC	0.612027	0.0182816	20.4893	5.50503	0.00493729	0.0135109	NM_001304815				CDC25B	1.06861	0.0381442	29.9372	6.22384	0.00138036	0.0113046	NM_001287519
CLK1	0.94833	0.0397787	22.6083	5.50503	0.00395141	0.0115092	NM_004071				CDK5	0.673803	0.056607	8.02039	6.22384	0.0287126	0.0751867	NM_001164410
CNNM2	0.831981	0.0160875	43.0266	5.50503	0.000849281	0.00403063	NM_017649				CDK7	0.927349	0.0404585	21.2557	6.22384	0.00332471	0.0189118	NM_001324070
CNOT8	1.06755	0.00981416	116.123	5.50503	6.59402407723331e-05	0.00105406	NM_001301082				CELF2	0.74874	0.0427288	13.1202	6.22384	0.0103886	0.0378898	NM_001326340
COG6	0.850878	0.0123882	58.4422	5.50503	0.000393155	0.0025248	NM_001145079				CENPI	1.29692	0.0531713	31.6337	6.22384	0.00119276	0.0104164	NM_001318521
COX19	0.355652	0.0119974	10.543	5.50503	0.0198258	0.0398436	NM_001031617				CETN2	1.15174	0.0451431	29.3846	6.22384	0.00144983	0.0116002	NM_004344
COX7A2L	0.514575	0.0100656	26.3063	5.50503	0.00278453	0.00895985	NM_001319036				CHP1	0.836046	0.0615227	11.3612	6.22384	0.0142167	0.0464146	NM_007236
CPE	0.58871	0.020429	16.9651	5.50503	0.00748466	0.0185231	NM_001873				CHPF	0.696991	0.054633	8.89201	6.22384	0.0235146	0.0652757	NM_024536
CREBZF	0.667551	0.0227048	19.6269	5.50503	0.00543539	0.0144947	NM_001039618				CKS1B	1.17451	0.0838777	16.4463	6.22384	0.00619111	0.0269538	NM_001826
CRTAP	0.491272	0.0137588	17.5413	5.50503	0.00696124	0.0175028	NM_006371				CLDN6	0.467146	0.0445984	4.89312	6.22384	0.0673476	0.136734	NM_021195
CRTC2	0.558476	0.0156103	19.9802	5.50503	0.00522339	0.0140584	NM_181715				CLK1	0.841809	0.0744226	9.52188	6.22384	0.0205141	0.0591702	NM_001162407
CRTC3	1.19416	0.0120155	118.682	5.50503	6.22456082668421e-05	0.00103821	NM_001042574				CLK3	2.24626	0.0384058	131.378	6.22384	2.0461467886479e-05	0.00176412	NM_001130028
CSGALNACT2	0.37778	0.0228074	6.25752	5.50503	0.0499833	0.0836682	NM_018590				CLPB	0.502854	0.0402423	6.28348	6.22384	0.0447072	0.102026	NM_001258392
CSNK1G3	0.864954	0.0202078	37.0226	5.50503	0.00122956	0.00512481	NM_001270573				CMTR2	0.601001	0.0561474	6.4331	6.22384	0.0429175	0.099245	NM_001324374
CSTB	0.644721	0.012857	32.3299	5.50503	0.00170767	0.006341	NM_000100				CNOT7	0.931614	0.0509633	17.03	6.22384	0.00570096	0.0256225	NM_001322089
CTBP2	0.794463	0.0174369	36.1975	5.50503	0.00129906	0.00529958	NM_001290214				CNPPD1	0.755744	0.0407407	14.0191	6.22384	0.0089532	0.0342922	NM_015680
CTSL	0.726807	0.047406	11.1431	5.50503	0.0178078	0.0365407	NM_001257971				CNPY3	0.972751	0.0503423	18.7962	6.22384	0.00449826	0.0222728	NM_001318842
CTTNBP2NL	0.551263	0.0118655	25.6114	5.50503	0.00296396	0.00936306	NM_018704				COG7	0.676947	0.0505771	9.06057	6.22384	0.0226573	0.0636703	NM_153603
CUL7	0.858608	0.0170426	43.2568	5.50503	0.000838109	0.00400083	NM_001168370				COL13A1	2.78941	0.0940899	82.6953	6.22384	8.04115772210512e-05	0.00281349	NM_001368886
CWF19L2	0.516262	0.0140087	19.0258	5.50503	0.0058239	0.015257	NM_152434				COX4I1	0.478271	0.0463794	4.93199	6.22384	0.0665258	0.135497	NM_001318797
CXXC5	0.258826	0.00935349	7.16212	5.50503	0.0399646	0.069914	NM_016463				CRB3	1.80596	0.0789303	41.3212	6.22384	0.000578556	0.00708076	NM_139161
CYFIP2	1.49608	0.0105	213.166	5.50503	1.30207194293241e-05	0.000611116	NM_001037333				CRLF3	0.59839	0.0389483	9.19348	6.22384	0.0220104	0.0624494	NM_015986
CYP1B1	1.81486	0.0150158	219.35	5.50503	1.20556214278089e-05	0.00059482	NM_000104				CRTC2	0.944195	0.0523359	17.0343	6.22384	0.00569754	0.0256146	NM_181715
CYP20A1	0.493917	0.0395992	6.16058	5.50503	0.0512558	0.085372	NM_001371706				CRYM	1.21071	0.0439323	33.3653	6.22384	0.00103454	0.00970433	NM_001376256
CYTH3	1.99318	0.0204608	194.166	5.50503	1.67374005930476e-05	0.000639477	NM_004227				CSTB	1.30739	0.0505828	33.7914	6.22384	0.000999908	0.00953154	NM_000100
DARS1	1.23441	0.0135175	112.725	5.50503	7.13245878450897e-05	0.00108381	NM_001349				CSTF1	0.532638	0.0395318	7.17657	6.22384	0.0353127	0.0869173	NM_001324
DCAF4	0.667069	0.0239897	18.5488	5.50503	0.00615968	0.0159355	NM_001352447				CTSC	0.794537	0.0441337	14.304	6.22384	0.00855354	0.0332698	NM_001114173
DCAKD	0.619945	0.0159592	24.0821	5.50503	0.00341844	0.01038	NM_001128631				CTSD	0.736873	0.0418948	12.9606	6.22384	0.0106748	0.038604	NM_001909
DCP1A	0.658981	0.0185439	23.4177	5.50503	0.00364573	0.0108583	NM_001290204				CTTNBP2NL	0.535958	0.0477825	6.01164	6.22384	0.0482235	0.107611	NM_018704
DDHD1	0.897956	0.0239037	33.7322	5.50503	0.00154156	0.00594521	NM_001160147				CUL4B	0.78166	0.0409179	14.9321	6.22384	0.00775241	0.0313003	NM_001330624
DDX19B	0.390485	0.0267259	5.70528	5.50503	0.0578726	0.0941267	NM_007242				CXXC5	0.499719	0.0380654	6.56026	6.22384	0.0414711	0.0970303	NM_001317199
DDX21	0.3995	0.0141966	11.2421	5.50503	0.0175022	0.0360494	NM_004728				CYFIP1	0.873714	0.0395551	19.2991	6.22384	0.00421831	0.0215078	NM_001324124
DELE1	0.269577	0.0131421	5.52968	5.50503	0.0607413	0.0978914	NM_001142603				CYFIP2	0.569083	0.0385897	8.39226	6.22384	0.0263246	0.0707819	NM_001037333
DENND4C	0.712214	0.0146027	34.7366	5.50503	0.00143587	0.00565823	NM_001330640				CYP26A1	1.7528	0.0525432	58.472	6.22384	0.000218655	0.00448696	NM_057157
DIP2B	1.07569	0.0116876	99.0025	5.50503	0.000100401	0.00127451	NM_173602				DARS1	1.26806	0.0478968	33.5716	6.22384	0.00101758	0.00961605	NM_001293312
DMTF1	0.763028	0.0243219	23.9378	5.50503	0.00346614	0.0104737	NM_021145				DAZAP2	0.571847	0.0577764	5.65991	6.22384	0.0533463	0.115568	NM_001136264
DNAJB9	1.3513	0.016872	108.227	5.50503	7.94163238866386e-05	0.00114358	NM_012328				DDX41	3.43817	0.0519302	227.633	6.22384	3.89965143177129e-06	0.00101362	NM_001321732
DNAL4	0.579809	0.0113414	29.6418	5.50503	0.00210149	0.00730966	NM_005740				DDX49	0.582989	0.041253	8.23882	6.22384	0.0272765	0.0724941	NM_019070
DSC2	0.604254	0.0360539	10.1271	5.50503	0.0214125	0.0423232	NM_004949				DENND2C	0.717231	0.0414341	12.4154	6.22384	0.011735	0.041017	NM_198459
DSP	2.60772	0.0187848	362.008	5.50503	3.10703006700663e-06	0.000456311	NM_001008844				DGKK	0.563587	0.0396516	8.01054	6.22384	0.0287797	0.0753368	NM_001013742
DTWD2	0.360594	0.0319458	4.07027	5.50503	0.094476	0.141368	NM_173666				DHX15	0.745855	0.0393252	14.1462	6.22384	0.00877197	0.033861	NM_001358
DUSP3	0.361676	0.00986655	13.2578	5.50503	0.0125788	0.0278477	NM_004090				DHX40	0.849642	0.0453011	15.9354	6.22384	0.00666704	0.0282801	NM_001166301
DYNC2H1	0.673874	0.0110602	41.0577	5.50503	0.00095368	0.004325	NM_001080463				DMAC2	0.73661	0.045283	11.9823	6.22384	0.0126788	0.0431278	NM_001167869
DYRK1B	1.12401	0.0218175	57.9076	5.50503	0.00040246	0.00256441	NM_004714				DNALI1	0.96942	0.0379395	24.7704	6.22384	0.0022592	0.0149853	NM_003462
EAF1	0.406191	0.0202474	8.14875	5.50503	0.0319376	0.0584503	NM_033083				DNMBP	0.860937	0.0381839	19.4117	6.22384	0.00415879	0.021326	NM_015221
EBAG9	0.619521	0.00959798	39.9882	5.50503	0.00101782	0.00451132	NM_198120				DNPEP	0.959497	0.0484689	18.9943	6.22384	0.00438511	0.0219543	NM_001319122
EEF1AKMT3	1.16	0.0411885	32.6691	5.50503	0.00166533	0.00625554	NM_015433				DRAM2	0.605041	0.046492	7.87392	6.22384	0.0297325	0.0770264	NM_001349884
EFHC1	0.562189	0.0317311	9.96045	5.50503	0.0220973	0.0434338	NM_018100				DRG1	0.710407	0.0563093	8.9626	6.22384	0.0231504	0.064652	NM_004147
EGLN1	2.07662	0.0142451	302.726	5.50503	5.04768161890823e-06	0.000475087	NM_001377260				EBP	1.85504	0.0650545	52.8965	6.22384	0.000290526	0.0051295	NM_006579
EIF1B	0.661515	0.0295968	14.7854	5.50503	0.0100341	0.0232659	NM_005875				EDEM2	0.879674	0.048508	15.9526	6.22384	0.0066503	0.0282668	NM_001145025
EIF2AK1	0.380112	0.0103956	13.8987	5.50503	0.0114146	0.0257944	NM_001134335				EEF1G	1.04	0.048349	22.3708	6.22384	0.0029256	0.017426	NM_001404
EIF3A	0.49277	0.0272702	8.90431	5.50503	0.0272209	0.0512474	NM_003750				EEF2	1.03585	0.045871	23.3914	6.22384	0.00261406	0.0163472	NM_001961
EIF3D	0.321453	0.0262171	3.9414	5.50503	0.0986241	0.146519	NM_003753				EEPD1	0.64851	0.0707946	5.94064	6.22384	0.0492026	0.109204	NM_030636
EIF3E	1.49237	0.0106719	208.694	5.50503	1.37854530090076e-05	0.000619691	NM_001568				EFHC1	0.721803	0.0540636	9.63678	6.22384	0.0200226	0.058258	NM_018100
EIF4H	0.48497	0.0106687	22.0455	5.50503	0.00418494	0.012018	NM_022170				EGLN3	1.65381	0.0550035	49.7257	6.22384	0.000345752	0.00563597	NM_001308103
ELF1	0.362703	0.0103275	12.7382	5.50503	0.0136453	0.0296662	NM_001370330				EHD2	0.955429	0.0400824	22.7742	6.22384	0.00279689	0.0169902	NM_014601
ENC1	1.46671	0.0481182	44.7074	5.50503	0.000772119	0.00380575	NM_003633				EIF2A	0.572555	0.0374934	8.74338	6.22384	0.0243067	0.0669037	NM_001319043
EPAS1	0.388247	0.0247907	6.08036	5.50503	0.0523429	0.0868177	NM_001430				EIF2D	0.606299	0.059031	6.22721	6.22384	0.0454061	0.103218	NM_001201478
EPRS1	0.624091	0.0131119	29.7051	5.50503	0.00209085	0.00728243	NM_004446				EIF3D	1.22204	0.0454086	32.8879	6.22384	0.00107524	0.00986821	NM_003753
EPS8L1	0.433179	0.0106415	17.6332	5.50503	0.00688242	0.0173487	NM_133180				EIF5A2	0.59626	0.0668228	5.32042	6.22384	0.0590084	0.123993	NM_020390
EXOC4	0.705087	0.0127147	39.1001	5.50503	0.00107563	0.00469266	NM_001037126				ELK1	0.742893	0.0433598	12.7281	6.22384	0.0111106	0.0396271	NM_005229
FAM117B	0.843273	0.0322704	22.0359	5.50503	0.00418906	0.0120246	NM_173511				ELOF1	0.662546	0.0917367	4.78507	6.22384	0.0697056	0.140144	NM_032377
FAM162A	0.690226	0.0324038	14.7023	5.50503	0.0101535	0.0234926	NM_014367				EMC9	0.68052	0.0398869	11.6105	6.22384	0.0135712	0.0450899	NM_001346876
FAM169A	0.740599	0.0161382	33.9868	5.50503	0.00151378	0.00587147	NM_001376050				EMD	1.17081	0.0385921	35.5203	6.22384	0.000874145	0.00885996	NM_000117
FAM210A	1.17812	0.0174046	79.7471	5.50503	0.000176672	0.00167318	NM_001098801				EMP3	2.16561	0.0390768	120.017	6.22384	2.67974544957417e-05	0.00196045	NM_001425
FAM216A	1.60616	0.0109718	235.125	5.50503	9.9970292577467e-06	0.000565849	NM_013300				ENO2	2.02883	0.0436391	94.3227	6.22384	5.4679280223402e-05	0.00243745	NM_001975
FAM227B	1.03395	0.0420382	25.4305	5.50503	0.00301325	0.00947986	NM_001330293				ENPP5	0.850685	0.0388609	18.6219	6.22384	0.00460103	0.0225458	NM_001290072
FBXO42	0.457625	0.00922263	22.7073	5.50503	0.0039122	0.0114408	NM_018994				EPC1	0.731472	0.0561647	9.52646	6.22384	0.0204942	0.0591702	NM_001272004
FBXO8	1.02335	0.0177259	59.0802	5.50503	0.000382428	0.00247782	NM_012180				EPCAM	0.871359	0.0434459	17.4762	6.22384	0.00536042	0.0247036	NM_002354
FCHSD2	1.06385	0.0481257	23.5173	5.50503	0.00361038	0.0107948	NM_014824				EPHB1	0.748493	0.0565115	9.91376	6.22384	0.0189005	0.0562774	NM_004441
FEM1C	1.00871	0.0259778	39.1681	5.50503	0.00107105	0.00467737	NM_020177				ERCC5	0.586068	0.0404705	8.48706	6.22384	0.0257585	0.0697302	NM_000123
FIG4	0.562249	0.0357822	8.83465	5.50503	0.0276141	0.0518383	NM_014845				ETV5	0.689745	0.0394331	12.0647	6.22384	0.0124917	0.0427099	NM_004454
FLNA	1.02183	0.113135	9.22917	5.50503	0.0254853	0.0488307	NM_001110556				FAM104A	0.600276	0.051784	6.95835	6.22384	0.037344	0.090509	NM_001098832
FLVCR2	0.675989	0.0279257	16.3634	5.50503	0.00809039	0.0196607	NM_017791				FAM118A	1.37902	0.0389481	48.8264	6.22384	0.00036391	0.0057422	NM_001349916
FNIP1	1.34246	0.0142169	126.764	5.50503	5.22745524444979e-05	0.000962662	NM_001008738				FAM13B	0.766394	0.0512703	11.4561	6.22384	0.0139661	0.0458665	NM_001101800
FRMD6	1.22098	0.0203966	73.0905	5.50503	0.000221448	0.00186082	NM_001267046				FAM162A	2.98261	0.0588483	151.168	6.22384	1.34389256050138e-05	0.00150806	NM_014367
GABPA	0.384605	0.0160898	9.19348	5.50503	0.0256684	0.0491095	NM_001197297				FAM168A	0.428178	0.0386711	4.74093	6.22384	0.070701	0.141569	NM_001286050
GALNT2	1.3632	0.0108677	170.994	5.50503	2.3536073743724e-05	0.000725367	NM_004481				FAM172A	0.695003	0.0540858	8.93079	6.22384	0.0233136	0.0649181	NM_001163417
GAPDH	1.36138	0.0513471	36.0946	5.50503	0.0013081	0.00531988	NM_001289745				FAM219A	2.58096	0.0430659	154.678	6.22384	1.25430375104152e-05	0.00147833	NM_001184940
GARS1	0.56032	0.013797	22.7556	5.50503	0.00389325	0.0114001	NM_001316772				FAM53C	0.69618	0.0423089	11.4554	6.22384	0.013968	0.0458665	NM_001350194
GCFC2	0.56805	0.0480058	6.72171	5.50503	0.0444575	0.0761738	NM_001201335				FAM83G	1.21075	0.0403019	36.3734	6.22384	0.000819747	0.00857901	NM_001039999
GDE1	0.272707	0.0093081	7.98975	5.50503	0.0330713	0.0600399	NM_001324067				FBL	0.865124	0.0381636	19.6113	6.22384	0.00405598	0.0210244	NM_001436
GLRB	0.553577	0.0166242	18.4338	5.50503	0.00624461	0.0160915	NM_000824				FBXL12	0.731657	0.050488	10.6029	6.22384	0.0164491	0.051171	NM_001316938
GM2A	0.49219	0.0116992	20.7067	5.50503	0.00482162	0.0133038	NM_000405				FBXO44	1.01565	0.0414334	24.8965	6.22384	0.00222999	0.0149104	NM_001330355
GNG12	0.697049	0.0148213	32.7824	5.50503	0.0016515	0.00622648	NM_018841				FDPS	2.48415	0.0761132	81.0768	6.22384	8.51867310733834e-05	0.00288189	NM_001242825
GOLGA5	0.549259	0.0127116	23.7331	5.50503	0.00353535	0.0106215	NM_005113				FGFR4	0.763943	0.0378255	15.429	6.22384	0.0071878	0.0296899	NM_001291980
GOLGB1	0.213631	0.0116971	3.90168	5.50503	0.0999539	0.148248	NM_001256487				FHL3	0.889641	0.0480819	16.4607	6.22384	0.00617842	0.0269216	NM_001243878
GPCPD1	1.49074	0.0197029	112.79	5.50503	7.12164435839879e-05	0.00108381	NM_019593				FIBP	0.582688	0.0504261	6.73313	6.22384	0.0396075	0.0941089	NM_004214
GPD1L	1.08905	0.0109526	108.286	5.50503	7.93025339885789e-05	0.00114358	NM_015141				FMC1	0.584658	0.0389132	8.7843	6.22384	0.0240852	0.0664493	NM_197964
GRAMD1A	0.582831	0.0175402	19.3665	5.50503	0.00559922	0.0148228	NM_001320035				FMC1-LUC7L2	0.926087	0.0463898	18.4876	6.22384	0.00468236	0.0228368	NM_001244584
GSE1	0.392142	0.0089445	17.1922	5.50503	0.00727217	0.0180962	NM_001278184				FN3K	1.58761	0.089761	28.0803	6.22384	0.00163319	0.0124608	NM_022158
GULP1	0.942879	0.0228861	38.8454	5.50503	0.00109304	0.00473227	NM_001252668				FNDC3B	0.476815	0.0407656	5.57707	6.22384	0.0546581	0.117459	NM_001135095
GZF1	0.894883	0.0365645	21.9014	5.50503	0.00424772	0.012137	NM_022482				FNIP1	0.760007	0.0447121	12.9184	6.22384	0.0107521	0.038737	NM_001008738
H1-0	1.2485	0.00941783	165.511	5.50503	2.56817519205255e-05	0.000751206	NM_005318				FUZ	0.596027	0.0650114	5.46439	6.22384	0.0565131	0.120329	NM_001171937
H1-2	1.0443	0.0153984	70.823	5.50503	0.000240226	0.00192401	NM_005319				G6PD	0.847676	0.0723292	9.9345	6.22384	0.0188199	0.0561475	NM_000402
HACD1	0.567114	0.0411622	7.81345	5.50503	0.034394	0.0619082	NM_014241				GABPB1	0.645572	0.0394584	10.5621	6.22384	0.0165822	0.0514387	NM_001320910
HBP1	0.554981	0.0153814	20.0244	5.50503	0.00519767	0.0140169	NM_012257				GALNT11	0.700055	0.0420751	11.6477	6.22384	0.0134783	0.0448886	NM_001304514
HCFC1R1	1.00669	0.0124217	81.5844	5.50503	0.000166513	0.0016175	NM_001308070				GAPDH	2.51602	0.0513314	123.323	6.22384	2.47136652247182e-05	0.00188208	NM_001289745
HEBP1	0.824441	0.0819987	8.28919	5.50503	0.0309803	0.0569794	NM_015987				GBE1	4.16904	0.0571468	304.146	6.22384	1.61206192017538e-06	0.000898412	NM_000158
HERC1	0.744896	0.00958951	57.8622	5.50503	0.000403264	0.00256453	NM_003922				GCA	0.549473	0.0629122	4.79908	6.22384	0.0693938	0.13972	NM_012198
HERPUD2	0.379566	0.0360767	3.99344	5.50503	0.0969189	0.144544	NM_022373				GCAT	1.34811	0.059043	30.7809	6.22384	0.00128253	0.0108522	NM_001171690
HILPDA	2.51107	0.0123391	511.017	5.50503	1.21558063326255e-06	0.000456311	NM_001098786				GCNT2	1.22372	0.0418758	35.76	6.22384	0.000858387	0.00877322	NM_001491
HINT3	0.903905	0.0370059	22.0787	5.50503	0.00417061	0.0119927	NM_138571				GEMIN7	0.702578	0.0643273	7.67351	6.22384	0.0312077	0.0795674	NM_001007269
HK1	0.733651	0.0267831	20.0964	5.50503	0.00515613	0.0139252	NM_000188				GLA	0.701522	0.0479785	10.2574	6.22384	0.0176217	0.0537153	NM_000169
HMGB2	0.228538	0.00897415	5.82	5.50503	0.0560989	0.0918359	NM_001130689				GLB1	0.803162	0.0575904	11.201	6.22384	0.0146532	0.0473874	NM_001079811
HMGN4	0.458331	0.0136854	15.3497	5.50503	0.0092723	0.0218797	NM_006353				GLMP	0.567301	0.0418559	7.68902	6.22384	0.0310901	0.0793072	NM_001256609
HPS1	0.537766	0.0111968	25.8282	5.50503	0.00290631	0.00922557	NM_000195				GLTP	1.29286	0.0590451	28.3085	6.22384	0.00159898	0.0123373	NM_016433
HSBP1L1	0.619241	0.0120123	31.9223	5.50503	0.0017605	0.00648817	NM_001136180				GMPR2	0.836563	0.0430364	16.2615	6.22384	0.00635791	0.0274239	NM_001002000
HSD17B12	0.341654	0.0158387	7.36977	5.50503	0.0380617	0.0672509	NM_016142				GNA13	0.829467	0.0409853	16.7869	6.22384	0.00589863	0.0262792	NM_006572
IFNGR2	1.28356	0.0125064	131.735	5.50503	4.7200482764298e-05	0.000933218	NM_005534				GNB5	0.617637	0.0458513	8.31983	6.22384	0.0267683	0.0716164	NM_006578
IFT140	0.303671	0.0170011	5.42414	5.50503	0.062561	0.100219	NM_014714				GPC6	1.14214	0.0377823	34.5266	6.22384	0.000943686	0.00919556	NM_005708
IGFBP5	1.01633	0.0185176	55.7813	5.50503	0.000442599	0.00269892	NM_000599				GPR160	1.14266	0.0537372	24.2974	6.22384	0.00237329	0.0154877	NM_014373
IGSF8	0.874226	0.0171569	44.546	5.50503	0.000779105	0.00382659	NM_001320247				GPX1	0.572237	0.0491441	6.66316	6.22384	0.0403481	0.0952595	NM_000581
IL17RA	0.634527	0.0246237	16.3511	5.50503	0.00810349	0.0196793	NM_001289905				GRAMD1A	0.891354	0.0411619	19.3021	6.22384	0.00421669	0.0215078	NM_001136199
ILVBL	1.0382	0.0103348	104.294	5.50503	8.75540761146043e-05	0.00119106	NM_006844				GRIA3	1.75078	0.0386201	79.3687	6.22384	9.06412965600012e-05	0.00294247	NM_000828
IMMP2L	0.351316	0.0181654	6.79438	5.50503	0.0436697	0.0750896	NM_001244606				GRID2	1.24028	0.0375536	40.9627	6.22384	0.000592592	0.00715698	NM_001510
ING4	1.33054	0.0253059	69.9577	5.50503	0.000247965	0.00195663	NM_001127582				GSN	1.408	0.0437791	45.2831	6.22384	0.00044908	0.00636642	NM_001353060
INTS10	0.48067	0.0409692	5.63944	5.50503	0.0589258	0.0955543	NM_001353505				GSTA4	0.428649	0.0385779	4.76283	6.22384	0.0702047	0.140785	NM_001512
INTU	0.333529	0.0123129	9.03454	5.50503	0.0265062	0.0502857	NM_015693				GSTM2	0.587259	0.0396159	8.70544	6.22384	0.0245146	0.0673183	NM_000848
ITM2C	1.09718	0.0126668	95.0368	5.50503	0.000111771	0.00133218	NM_001012514				GSTZ1	0.64912	0.0505816	8.33022	6.22384	0.0267041	0.0715195	NM_001312660
JADE1	0.538194	0.0202341	14.3151	5.50503	0.0107361	0.0245782	NM_001287437				GTF2E2	1.16017	0.0389823	34.5284	6.22384	0.00094355	0.00919556	NM_002095
KCTD3	0.277894	0.0123973	6.2292	5.50503	0.0503505	0.0841536	NM_001319294				GYS1	1.25898	0.0415416	38.1552	6.22384	0.000719789	0.00789496	NM_001161587
KDM3A	3.43922	0.0179662	658.36	5.50503	6.08700276627516e-07	0.000429477	NM_018433				H1-0	1.1371	0.0535233	24.1578	6.22384	0.00240844	0.0156303	NM_005318
KDM5B	1.10027	0.0101171	119.657	5.50503	6.09118168981571e-05	0.00103427	NM_006618				H2BC21	1.43368	0.0513824	40.0028	6.22384	0.000632471	0.00746179	NM_003528
KLF8	0.398223	0.0124534	12.734	5.50503	0.0136545	0.0296812	NM_001159296				HARS2	0.542651	0.0402283	7.31997	6.22384	0.0340576	0.0848417	NM_001278731
KLHL12	0.999979	0.00970803	103.003	5.50503	9.04705166107078e-05	0.00120985	NM_001303109				HCFC1R1	1.92361	0.0426513	86.7562	6.22384	6.98927956064299e-05	0.00260649	NM_001288665
KLHL28	1.88583	0.0255937	138.954	5.50503	4.09575028554876e-05	0.000881478	NM_017658				HDAC11	0.625899	0.0438958	8.92454	6.22384	0.0233459	0.0649842	NM_001330636
KLHL7	0.272994	0.0153152	4.86614	5.50503	0.0735573	0.114796	NM_001031710				HDAC8	0.564214	0.0405486	7.85076	6.22384	0.0298981	0.0773192	NM_001166418
KLHL8	0.35471	0.0224562	5.60287	5.50503	0.0595222	0.0963781	NM_001292006				HESX1	0.884378	0.114228	6.84703	6.22384	0.0384405	0.0921536	NM_001376059
KMT2E	0.34887	0.0281979	4.31628	5.50503	0.0872091	0.13225	NM_018682				HIGD2A	0.623521	0.05286	7.35487	6.22384	0.0337612	0.0843339	NM_138820
KRBOX4	0.395607	0.0144752	10.812	5.50503	0.0188845	0.038335	NM_001129898				HINFP	0.434259	0.0387093	4.87172	6.22384	0.0678061	0.137282	NM_001351961
KRT19	0.423008	0.0406826	4.39835	5.50503	0.0849587	0.129408	NM_002276				HINT3	0.915905	0.0507255	16.5377	6.22384	0.0061108	0.0268027	NM_138571
LARP1B	0.598443	0.0104699	34.2062	5.50503	0.0014904	0.00581905	NM_001278604				HMGB2	0.789302	0.0540878	11.5183	6.22384	0.0138054	0.045561	NM_001130689
LEPR	0.848586	0.0194216	37.0771	5.50503	0.00122515	0.0051191	NM_001003679				HMGCS1	2.97378	0.0459128	192.612	6.22384	6.47239705187097e-06	0.00115073	NM_001098272
LETMD1	1.74067	0.0142218	213.048	5.50503	1.30402595434065e-05	0.000611116	NM_001351323				HNRNPA1L2	0.770257	0.0701656	8.45565	6.22384	0.0259442	0.0701232	NM_001011724
LIMCH1	3.28687	0.00938596	1151.03	5.50503	1.3190571257482e-07	0.000289656	NM_001112717				HNRNPH3	0.544288	0.0529976	5.58986	6.22384	0.0544527	0.117166	NM_001322436
LITAF	0.389573	0.0124981	12.1432	5.50503	0.0150244	0.0319576	NM_001136472				HPN	0.76678	0.0625935	9.39317	6.22384	0.0210839	0.0604488	NM_002151
LMCD1	0.900984	0.0131813	61.5853	5.50503	0.000343966	0.00234116	NM_001278235				HSD17B14	1.57601	0.0399372	62.1926	6.22384	0.00018334	0.00409236	NM_016246
LPCAT1	1.19854	0.016281	88.2313	5.50503	0.000135761	0.00145977	NM_024830				HSPA5	0.773851	0.0460262	13.011	6.22384	0.0105833	0.0383811	NM_005347
LRATD2	0.358507	0.0203927	6.30262	5.50503	0.0494061	0.0828611	NM_174911				HUS1	1.44706	0.0399597	52.4027	6.22384	0.00029832	0.00521889	NM_001363683
LRIG2	0.841287	0.0156687	45.1707	5.50503	0.000752542	0.00375553	NM_014813				IARS2	0.820595	0.0391528	17.1987	6.22384	0.00556895	0.0252668	NM_018060
LRPPRC	0.606286	0.0159538	23.0404	5.50503	0.00378406	0.0111559	NM_133259				IER2	0.588274	0.0429266	8.06182	6.22384	0.0284326	0.074637	NM_004907
LTN1	0.471243	0.0101747	21.8258	5.50503	0.00428119	0.012206	NM_001320766				IFT52	0.692591	0.0574977	8.34263	6.22384	0.0266276	0.0713993	NM_001303458
LYRM1	0.824046	0.0100865	67.3231	5.50503	0.000273727	0.00206484	NM_001128301				IFT80	0.58882	0.0608885	5.69417	6.22384	0.052816	0.114857	NM_020800
LYRM9	0.695398	0.0189379	25.535	5.50503	0.00298463	0.00941017	NM_001076680				IGBP1	0.663486	0.0381167	11.5491	6.22384	0.0137265	0.0454281	NM_001370194
MAL2	0.750179	0.00901047	62.4571	5.50503	0.00033182	0.00228663	NM_052886				ILVBL	0.983144	0.0395137	24.4617	6.22384	0.00233281	0.0153348	NM_006844
MAP2K7	0.999236	0.0224434	44.4885	5.50503	0.000781611	0.00383617	NM_001297555				INO80C	0.596131	0.056701	6.26747	6.22384	0.0449046	0.102354	NM_001098817
MAP4	0.753656	0.0159981	35.5041	5.50503	0.00136167	0.00545746	NM_001384848				IQGAP1	0.538233	0.0373398	7.75833	6.22384	0.0305717	0.0785087	NM_003870
MAP9	0.607041	0.0242281	15.2095	5.50503	0.00945396	0.0221948	NM_001039580				ITPR1	0.485455	0.0411099	5.73261	6.22384	0.0522296	0.113922	NM_001099952
MAPK7	0.463511	0.0456604	4.70522	5.50503	0.0772248	0.119507	NM_139034				JAG1	2.17298	0.0377144	125.2	6.22384	2.36253788110652e-05	0.00188208	NM_000214
MAPK8	0.843136	0.0197307	36.029	5.50503	0.0013139	0.00533022	NM_001278547				JAK1	0.997184	0.0376527	26.4091	6.22384	0.00191576	0.0135297	NM_001321855
MAPK8IP3	1.57569	0.0849811	29.2159	5.50503	0.00217496	0.00750333	NM_001040439				JMJD6	2.50191	0.0466737	134.113	6.22384	1.92393175713068e-05	0.00173357	NM_001081461
MBD6	0.45797	0.0153868	13.6309	5.50503	0.0118824	0.0266368	NM_052897				KATNA1	1.46024	0.0548075	38.9053	6.22384	0.000682526	0.00767905	NM_001204076
MED20	0.471399	0.0107319	20.7061	5.50503	0.00482193	0.0133038	NM_001305455				KDM1B	0.472673	0.0466405	4.79026	6.22384	0.0695898	0.140041	NM_001364614
METTL5	0.392155	0.0181335	8.48073	5.50503	0.029737	0.0551037	NM_001293186				KDM4C	1.14458	0.0440097	29.7675	6.22384	0.00140122	0.0113961	NM_001146695
MIER1	0.383297	0.0107353	13.6853	5.50503	0.0117853	0.0264536	NM_001077700				KDM5B	1.10996	0.0373639	32.973	6.22384	0.00106783	0.00984154	NM_001314042
MKRN1	1.19973	0.0112785	127.619	5.50503	5.13513494497797e-05	0.000955077	NM_001291663				KIF18A	0.479113	0.0395481	5.80431	6.22384	0.0511587	0.112258	NM_031217
MND1	0.544858	0.0327539	9.06367	5.50503	0.0263499	0.050035	NM_032117				KIF2C	0.655011	0.0493888	8.68698	6.22384	0.0246167	0.0675258	NM_001297655
MOSPD2	0.356876	0.015551	8.18986	5.50503	0.0316532	0.0579969	NM_001330241				KLHDC3	0.73236	0.0826743	6.48752	6.22384	0.0422904	0.0981712	NM_057161
MPI	0.727735	0.0141159	37.5178	5.50503	0.00119028	0.00503652	NM_001289155				KLHL3	1.05319	0.0419454	26.4441	6.22384	0.0019092	0.0135022	NM_017415
MR1	0.497775	0.0266544	9.29604	5.50503	0.025147	0.048317	NM_001310213				KRT18	2.17378	0.0473307	99.8362	6.22384	4.62505839992078e-05	0.00229456	NM_199187
MTMR11	0.656894	0.0744559	5.7955	5.50503	0.0564712	0.092376	NM_001145862				KRT19	2.39371	0.0441642	129.74	6.22384	2.12429862165298e-05	0.0017933	NM_002276
MVP	0.69883	0.0203228	24.0302	5.50503	0.00343548	0.0104075	NM_017458				KXD1	1.55948	0.0405892	59.9172	6.22384	0.000203951	0.00432513	NM_024069
MYADM	1.11834	0.0188132	66.4786	5.50503	0.000282755	0.00209953	NM_138373				KYAT3	0.55345	0.0519357	5.89782	6.22384	0.049806	0.110051	NM_001349448
MYO1B	1.76404	0.0247293	125.836	5.50503	5.33043803705446e-05	0.000968357	NM_001130158				LASP1	0.950054	0.0645326	13.9868	6.22384	0.00900008	0.0344194	NM_001271608
MYO1E	0.722392	0.022643	23.0469	5.50503	0.00378161	0.0111512	NM_004998				LDHA	2.38696	0.0691671	82.3744	6.22384	8.13297057291607e-05	0.00283399	NM_001135239
MYZAP	0.945508	0.0348193	25.675	5.50503	0.00294689	0.00932268	NM_001018100				LDLR	1.84543	0.0416399	81.7868	6.22384	8.30471463914018e-05	0.00286573	NM_000527
N4BP3	2.6196	0.0307205	223.379	5.50503	1.14785111930971e-05	0.000591269	NM_015111				LEPR	1.02169	0.0532364	19.6078	6.22384	0.00405775	0.0210244	NM_001003679
NACA	0.939264	0.0206987	42.6219	5.50503	0.000869416	0.00409104	NM_001113202				LGALS8	0.711328	0.0423868	11.9374	6.22384	0.0127824	0.0433741	NM_006499
NBEAL1	1.54523	0.010724	222.653	5.50503	1.15796818186409e-05	0.000591269	NM_001114132				LGALSL	0.777165	0.0483266	12.498	6.22384	0.0115656	0.0406899	NM_014181
NCBP2	0.333419	0.00949348	11.7099	5.50503	0.0161513	0.0337939	NM_001308036				LGMN	0.75932	0.0394975	14.5976	6.22384	0.00816613	0.0322323	NM_001008530
NCOA4	0.484966	0.0145934	16.1163	5.50503	0.00835863	0.0201609	NM_001145263				LIPA	1.19576	0.0432342	33.0719	6.22384	0.00105931	0.00982026	NM_000235
NEDD9	0.760634	0.0725475	7.97498	5.50503	0.0331794	0.0602027	NM_001271033				LPIN2	0.869471	0.0501027	15.0886	6.22384	0.00756848	0.0307793	NM_001375808
NEK6	0.91643	0.0219279	38.3003	5.50503	0.0011316	0.00484151	NM_001166168				LPP	0.869076	0.039112	19.311	6.22384	0.00421195	0.0214955	NM_001167671
NEPRO	0.607624	0.00998726	36.9678	5.50503	0.00123402	0.00513915	NM_001319111				LRRC42	0.817361	0.0465176	14.3618	6.22384	0.00847531	0.0330412	NM_001256409
NET1	0.622246	0.0103488	37.4141	5.50503	0.00119836	0.00505763	NM_001047160				LRRC58	0.976289	0.0396719	24.0255	6.22384	0.00244234	0.0157767	NM_001099678
NFE2L2	0.638062	0.0143439	28.383	5.50503	0.00232913	0.00788132	NM_001313902				LSM4	0.909972	0.0886969	9.3357	6.22384	0.0213452	0.0610375	NM_001252129
NFX1	0.744037	0.0121358	45.6162	5.50503	0.000734346	0.00369718	NM_001318758				LY6E	0.565684	0.0595865	5.37031	6.22384	0.0581272	0.12276	NM_002346
NIPAL3	0.23653	0.0124088	4.50861	5.50503	0.0820604	0.125814	NM_001322865				LYPLAL1	0.726427	0.0545378	9.6758	6.22384	0.0198593	0.0579862	NM_001300769
NKRF	0.291387	0.0116723	7.2742	5.50503	0.0389217	0.0683914	NM_017544				LZTFL1	0.914999	0.0833161	10.0488	6.22384	0.0183839	0.055247	NM_001386451
NMT2	1.23516	0.0105701	144.334	5.50503	3.70165129670585e-05	0.000859651	NM_001308295				MAD2L2	0.494968	0.049086	4.9911	6.22384	0.0653016	0.133466	NM_006341
NNT	0.552108	0.0101324	30.084	5.50503	0.00202873	0.00714013	NM_012343				MADD	0.425929	0.0373819	4.85304	6.22384	0.0682097	0.137862	NM_001376626
NOA1	0.725458	0.0264761	19.8779	5.50503	0.00528358	0.0141907	NM_032313				MAGED2	0.433668	0.0410168	4.58514	6.22384	0.0743713	0.14686	NM_177433
NOL3	0.95653	0.0169807	53.8819	5.50503	0.000483216	0.00285239	NM_001185057				MANBA	1.07682	0.0424511	27.3148	6.22384	0.00175525	0.0129152	NM_005908
NOL4L	1.68828	0.0147239	193.582	5.50503	1.68733870110627e-05	0.000639477	NM_001351680				MAP1LC3A	1.71232	0.0869588	33.7174	6.22384	0.00100581	0.00956573	NM_032514
NONO	0.49783	0.0140998	17.5772	5.50503	0.00693025	0.0174424	NM_001145409				MAP2K1	1.05026	0.042857	25.7379	6.22384	0.00204745	0.0141292	NM_002755
NPC1	0.832891	0.0150784	46.0068	5.50503	0.000718888	0.00364349	NM_000271				MDH1	0.6639	0.0977145	4.51073	6.22384	0.0762158	0.149383	NM_001316374
NPC2	0.613517	0.0178575	21.0781	5.50503	0.00463245	0.0129532	NM_001363688				MDK	0.818915	0.0458246	14.6346	6.22384	0.00811896	0.0321604	NM_001012333
NPM1	1.38073	0.0173845	109.662	5.50503	7.67055361667879e-05	0.00112683	NM_001355007				MDP1	1.15526	0.120155	11.1075	6.22384	0.0149161	0.0479434	NM_001199821
NR2C1	0.358949	0.0223351	5.76872	5.50503	0.0568823	0.0928393	NM_001032287				ME1	1.71755	0.0644441	45.7757	6.22384	0.000435764	0.00627977	NM_002395
NUDCD2	0.217493	0.0101985	4.63826	5.50503	0.0788261	0.121596	NM_145266				MED10	0.686743	0.0391013	12.0614	6.22384	0.0124992	0.0427189	NM_032286
NUDT7	0.435956	0.039173	4.85175	5.50503	0.0738754	0.115237	NM_001105663				MED30	0.910329	0.0801521	10.3391	6.22384	0.0173347	0.0530625	NM_001282986
NUP58	0.484332	0.0116964	20.0555	5.50503	0.00517964	0.013981	NM_001008564				MEF2D	1.04242	0.0417653	26.0177	6.22384	0.00199114	0.0138636	NM_005920
OARD1	0.392177	0.0151439	10.1561	5.50503	0.0212964	0.0421535	NM_001329685				METTL26	0.464665	0.0447813	4.82152	6.22384	0.068898	0.138904	NM_001040160
OGFR	0.890599	0.0291271	27.2312	5.50503	0.00256792	0.00844457	NM_007346				METTL3	1.10077	0.0743443	16.2983	6.22384	0.0063242	0.0273387	NM_019852
OLA1	0.738408	0.019685	27.6985	5.50503	0.00246719	0.00820827	NM_001328688				MFGE8	0.615122	0.041495	9.11856	6.22384	0.022372	0.0630772	NM_001310321
OSBPL9	0.397128	0.00915949	17.2183	5.50503	0.00724823	0.018055	NM_148907				MIIP	0.835621	0.0393222	17.7575	6.22384	0.00515945	0.0241638	NM_021933
OSER1	1.16998	0.0232428	58.8932	5.50503	0.00038553	0.00249158	NM_016470				MINDY2	1.23617	0.0550871	27.7399	6.22384	0.00168603	0.012693	NM_001040450
P4HB	0.334922	0.01822	6.15657	5.50503	0.0513093	0.0854133	NM_000918				MLF1	1.60255	0.0445418	57.6575	6.22384	0.000227563	0.00459029	NM_001130157
PABPC4	1.25889	0.0106512	148.79	5.50503	3.41345680592298e-05	0.000842093	NM_001135653				MMP24OS	1.10085	0.0517662	23.4105	6.22384	0.00260868	0.0163229	NM_001355004
PAIP1	0.421263	0.0112814	15.7306	5.50503	0.00880214	0.021	NM_006451				MORC3	0.906425	0.0449134	18.2932	6.22384	0.00480351	0.0231325	NM_001320445
PAK1	0.692597	0.0109583	43.774	5.50503	0.000813727	0.00393618	NM_001376269				MOSPD2	0.948226	0.0403848	22.2641	6.22384	0.00296095	0.017534	NM_001330241
PANK3	0.628999	0.0142394	27.7848	5.50503	0.00244918	0.00817269	NM_024594				MRPL44	0.946294	0.0606597	14.7622	6.22384	0.00795893	0.0317496	NM_022915
PAPSS1	0.623186	0.014655	26.5003	5.50503	0.00273707	0.00885602	NM_005443				MTF2	0.788921	0.0399021	15.5981	6.22384	0.00700812	0.0292665	NM_001164391
PARP3	1.83538	0.0346066	97.3405	5.50503	0.000104965	0.00129351	NM_001370239				MTMR8	0.470054	0.0415935	5.31215	6.22384	0.0591564	0.124211	NM_017677
PATL1	0.530357	0.0136352	20.6289	5.50503	0.00486257	0.0133866	NM_152716				MYADM	1.57312	0.0498977	49.5954	6.22384	0.000348307	0.00563597	NM_001020818
PCBP2	0.647785	0.0119144	35.2198	5.50503	0.00138853	0.00551488	NM_001098620				NACA	0.897282	0.0472937	17.0237	6.22384	0.00570595	0.0256298	NM_001113201
PCNP	0.981322	0.00938271	102.635	5.50503	9.13274425193844e-05	0.00121352	NM_001320399				NAPB	0.601086	0.0787301	4.58916	6.22384	0.0742736	0.146724	NM_001283026
PDK1	2.87959	0.0621714	133.374	5.50503	4.56745541819181e-05	0.000923021	NM_001278549				NARS2	0.532127	0.0463521	6.10888	6.22384	0.0469245	0.105571	NM_024678
PDLIM1	1.13418	0.0343136	37.4881	5.50503	0.00119258	0.00504323	NM_020992				NAT9	0.72234	0.0455277	11.4606	6.22384	0.0139545	0.0458665	NM_001305077
PECR	0.320725	0.0108551	9.47615	5.50503	0.0242659	0.0469137	NM_018441				NDEL1	0.789059	0.0406103	15.3314	6.22384	0.00729424	0.0299461	NM_001025579
PER3	1.25451	0.0137475	114.48	5.50503	6.8472692197119e-05	0.00106838	NM_001289861				NDUFC1	0.573588	0.0426014	7.72282	6.22384	0.0308359	0.0788956	NM_001184987
PET117	0.203938	0.0093883	4.43007	5.50503	0.0841105	0.1284	NM_001164811				NEIL2	1.37296	0.101869	18.5042	6.22384	0.00467223	0.0227946	NM_001135746
PFN2	0.787677	0.0142277	43.6075	5.50503	0.000821469	0.00395383	NM_002628				NFKBIZ	0.852625	0.0522492	13.9135	6.22384	0.00910763	0.0347011	NM_031419
PGAM1	0.334298	0.0113433	9.85207	5.50503	0.0225588	0.0441683	NM_002629				NFYC	0.682255	0.0602242	7.72898	6.22384	0.0307898	0.078817	NM_001308115
PGK1	1.69654	0.0136354	211.085	5.50503	1.33691635378907e-05	0.000617706	NM_000291				NKIRAS1	0.537154	0.0377792	7.63739	6.22384	0.0314839	0.0801513	NM_001377351
PHF21A	1.85724	0.00958741	359.78	5.50503	3.15958232954827e-06	0.000456311	NM_001101802				NME7	0.825604	0.060885	11.1952	6.22384	0.0146692	0.0474091	NM_013330
PHF3	1.13432	0.0146295	87.9511	5.50503	0.000136894	0.00146345	NM_001290259				NOS1AP	1.44732	0.132445	15.8159	6.22384	0.00678529	0.0285926	NM_001164757
PIAS2	0.85489	0.0153373	47.6511	5.50503	0.000658448	0.0034589	NM_001324047				NOSIP	0.484885	0.0381222	6.16734	6.22384	0.0461659	0.104327	NM_001270960
PIBF1	0.591433	0.0110964	31.5232	5.50503	0.00181443	0.00662869	NM_001349655				NPM1	0.750701	0.0451611	12.4787	6.22384	0.0116049	0.0407719	NM_001355007
PLEKHA1	0.575139	0.0430604	7.68188	5.50503	0.0354289	0.0633611	NM_001001974				NPRL2	0.516809	0.0380023	7.0283	6.22384	0.0366762	0.0894812	NM_006545
PLEKHG3	0.653104	0.0144821	29.4534	5.50503	0.00213357	0.00739369	NM_001308147				NQO1	1.03527	0.112429	9.53302	6.22384	0.0204658	0.0591423	NM_000903
PLOD2	1.32366	0.0121602	144.084	5.50503	3.71879278968645e-05	0.000859651	NM_000935				NQO2	0.602191	0.0477649	7.59207	6.22384	0.0318351	0.0808166	NM_000904
PLS3	0.461581	0.0217133	9.8123	5.50503	0.0227314	0.0444332	NM_005032				NRDC	0.549889	0.0417828	7.2369	6.22384	0.0347772	0.0860543	NM_001101662
PNPLA7	0.505501	0.0200461	12.7472	5.50503	0.0136258	0.0296435	NM_001098537				NSDHL	1.68013	0.040783	69.216	6.22384	0.000134799	0.00358448	NM_015922
POLD4	0.663337	0.00984759	44.6826	5.50503	0.000773187	0.00380769	NM_001256870				NSMCE2	0.777075	0.0478287	12.6252	6.22384	0.0113112	0.0401345	NM_001349485
POLDIP3	0.5374	0.0151931	19.0086	5.50503	0.00583557	0.0152814	NM_001278657				NSUN4	0.48838	0.0428525	5.56595	6.22384	0.0548376	0.117779	NM_001387265
POLR3D	0.517611	0.0404054	6.63083	5.50503	0.0454705	0.0776348	NM_001722				ORC1	0.602052	0.0380301	9.53105	6.22384	0.0204743	0.0591557	NM_001190818
POLR3GL	0.321944	0.0113843	9.10448	5.50503	0.026133	0.0497486	NM_001330685				OSGIN2	0.703756	0.0382271	12.956	6.22384	0.0106831	0.0386067	NM_004337
PPME1	0.839473	0.0190331	37.0258	5.50503	0.0012293	0.00512481	NM_001271593				OTUD3	0.538944	0.0477679	6.08066	6.22384	0.0472965	0.106091	NM_015207
PPP2R5A	0.49113	0.00978096	24.661	5.50503	0.00323589	0.00998568	NM_006243				OXSR1	0.555321	0.043572	7.0775	6.22384	0.036216	0.0886177	NM_005109
PPP2R5C	0.492651	0.0115831	20.9533	5.50503	0.00469485	0.0130496	NM_002719				P3H2	1.56782	0.0378598	64.9252	6.22384	0.000162072	0.00389685	NM_018192
PRELID2	1.79782	0.0211248	153.003	5.50503	3.16832634283948e-05	0.000826154	NM_182960				P4HA2	2.75795	0.0455466	167	6.22384	9.95884310239781e-06	0.00135956	NM_001017974
PRELID3B	0.398177	0.0151468	10.4672	5.50503	0.0201027	0.0402638	NM_001256403				P4HB	1.0438	0.0443886	24.5451	6.22384	0.00231261	0.0152544	NM_000918
PRKAG2	0.671944	0.0647831	6.96955	5.50503	0.0418483	0.0726359	NM_024429				PABPN1	1.60251	0.0379974	67.5849	6.22384	0.000144395	0.00369982	NM_001360552
PRKCI	0.302871	0.0143083	6.41105	5.50503	0.0480557	0.0810328	NM_002740				PADI2	1.16794	0.0401698	33.9577	6.22384	0.000986812	0.00947166	NM_007365
PRNP	0.746859	0.0145472	38.344	5.50503	0.00112844	0.0048389	NM_000311				PAFAH1B3	0.768342	0.0578137	10.2112	6.22384	0.0177866	0.0540479	NM_001145939
PROSER2	0.382292	0.0113949	12.8257	5.50503	0.0134573	0.0293403	NM_153256				PAIP2	0.771623	0.0644092	9.24406	6.22384	0.0217707	0.061884	NM_016480
PRRC1	0.340084	0.0194607	5.94312	5.50503	0.0542779	0.0894249	NM_001286808				PAM	1.1317	0.0393116	32.5796	6.22384	0.00110266	0.010005	NM_138766
PRSS8	0.676029	0.0141618	32.2711	5.50503	0.00171515	0.00636008	NM_002773				PARP16	1.4547	0.0625566	33.8276	6.22384	0.000997037	0.00952199	NM_001316943
PTK2	0.448979	0.0101249	19.9096	5.50503	0.00526483	0.0141467	NM_001199649				PBXIP1	0.504578	0.0384141	6.62773	6.22384	0.0407301	0.0958192	NM_020524
PTPRF	0.997909	0.00941662	105.752	5.50503	8.44109377903246e-05	0.00117295	NM_001329139				PC	0.508421	0.0495056	5.22146	6.22384	0.0608103	0.126554	NM_000920
PUM2	0.587499	0.0151787	22.7395	5.50503	0.00389954	0.0114115	NM_001282752				PCNP	0.45578	0.0373912	5.55574	6.22384	0.0550029	0.118034	NM_001320395
PWWP2A	0.571998	0.0144387	22.6601	5.50503	0.00393083	0.0114646	NM_001130864				PCSK9	2.58041	0.0397038	167.704	6.22384	9.8334299039049e-06	0.00135956	NM_174936
PYGL	2.88519	0.0193117	431.051	5.50503	1.93269983261857e-06	0.000456311	NM_001163940				PCYT1B	1.87609	0.0414054	85.0058	6.22384	7.41891374150816e-05	0.00269442	NM_001163265
RAB20	0.789197	0.0255239	24.402	5.50503	0.00331589	0.0101463	NM_017817				PDCL3	0.931012	0.105703	8.20021	6.22384	0.0275233	0.0729861	NM_024065
RAB30	0.981334	0.00984793	97.7886	5.50503	0.000103707	0.00128482	NM_014488				PDIA3	0.621696	0.0429516	8.99863	6.22384	0.0229674	0.0643405	NM_005313
RAB32	0.679974	0.0202191	22.8678	5.50503	0.00384974	0.0113099	NM_006834				PDIA6	1.51443	0.0549936	41.7048	6.22384	0.000564013	0.00703458	NM_005742
RAB38	0.786433	0.014721	42.0132	5.50503	0.000900953	0.00418081	NM_022337				PDK1	2.30115	0.0435467	121.601	6.22384	2.57714790744545e-05	0.00192218	NM_001278549
RAB3GAP2	0.629879	0.0210261	18.8693	5.50503	0.00593124	0.0154854	NM_012414				PDLIM5	0.499001	0.0419866	5.93051	6.22384	0.0493444	0.109376	NM_001011513
RAP1B	0.556822	0.0111455	27.8185	5.50503	0.00244219	0.00816249	NM_001010942				PDP2	2.03066	0.047388	87.0174	6.22384	6.92800504438207e-05	0.00260145	NM_020786
RASA3	1.40748	0.0445423	44.4748	5.50503	0.000782214	0.0038363	NM_007368				PECR	0.685733	0.0429465	10.9492	6.22384	0.0153759	0.0489365	NM_018441
RB1	0.30453	0.0167704	5.52989	5.50503	0.0607377	0.0978914	NM_000321				PELO	2.57652	0.0694718	95.5564	6.22384	5.2627304063968e-05	0.00239564	NM_015946
RBM18	0.628559	0.0117057	33.7517	5.50503	0.0015394	0.00594263	NM_033117				PEX2	0.627787	0.0735989	5.35492	6.22384	0.0583973	0.123192	NM_000318
RBMX	0.552064	0.0225303	13.5273	5.50503	0.0120704	0.0269732	NM_001164803				PEX5	1.33264	0.0397572	44.6692	6.22384	0.00046644	0.00646588	NM_000319
RBMX2	0.294143	0.0143161	6.04354	5.50503	0.0528525	0.0874411	NM_016024				PFKP	1.31346	0.0405342	42.561	6.22384	0.000533263	0.00682328	NM_001323069
RBPJ	0.610594	0.0144859	25.7371	5.50503	0.00293034	0.00928602	NM_015874				PGAM1	1.5684	0.0770184	31.939	6.22384	0.00116265	0.010252	NM_002629
RCAN1	0.241848	0.0107652	5.43327	5.50503	0.0624007	0.100023	NM_001331016				PGK1	2.208	0.0761974	63.9819	6.22384	0.000169026	0.00395775	NM_000291
RCAN3	1.42631	0.0174152	116.815	5.50503	6.49125260802075e-05	0.00105302	NM_001251977				PGM1	2.43527	0.0546045	108.609	6.22384	3.60531187779678e-05	0.00212262	NM_002633
RCHY1	0.381344	0.0108234	13.436	5.50503	0.0122395	0.0272877	NM_001009922				PHB	0.811962	0.0868364	7.59224	6.22384	0.0318338	0.0808166	NM_001281496
RCOR3	0.790827	0.0158094	39.5593	5.50503	0.0010452	0.00459152	NM_001136223				PICALM	0.590954	0.0493684	7.0739	6.22384	0.0362495	0.0886665	NM_001008660
RIN2	1.2358	0.0471535	32.3878	5.50503	0.00170034	0.00632666	NM_018993				PIP4K2C	0.818818	0.0494027	13.5714	6.22384	0.00963281	0.0360559	NM_001146258
RIPK2	0.866616	0.0115102	65.2485	5.50503	0.000296648	0.00213466	NM_001375360				PKIG	0.651383	0.0454231	9.34106	6.22384	0.0213206	0.0609856	NM_007066
RND3	2.16873	0.0131934	356.494	5.50503	3.23931421919443e-06	0.000456311	NM_001254738				PKM	2.19052	0.0477775	100.432	6.22384	4.54457467262692e-05	0.00228427	NM_001206797
RNF111	0.273987	0.0111616	6.72565	5.50503	0.0444143	0.0761197	NM_001270528				PKP2	1.69687	0.0404872	71.1181	6.22384	0.000124645	0.00344012	NM_001005242
RNF113A	0.691727	0.044304	10.8001	5.50503	0.0189249	0.0383989	NM_006978				PLAU	2.21113	0.0602117	81.1982	6.22384	8.48157895075863e-05	0.00288189	NM_001145031
RNF130	0.360559	0.0108014	12.0358	5.50503	0.0152934	0.0324035	NM_001280801				PLD2	0.799781	0.0586285	10.9102	6.22384	0.0154919	0.0491333	NM_001243108
RNF14	0.397295	0.00930965	16.9548	5.50503	0.00749447	0.0185377	NM_183400				PLEKHG3	0.884038	0.0388351	20.1242	6.22384	0.00380688	0.0202389	NM_001308147
RNF170	0.689239	0.0137205	34.6233	5.50503	0.00144729	0.00569636	NM_001160223				PLIN2	2.06945	0.0455764	93.9662	6.22384	5.52918846724593e-05	0.00245047	NM_001122
RNF19A	1.07829	0.0123905	93.8395	5.50503	0.000115547	0.00134172	NM_183419				PLOD2	2.907	0.0418736	201.814	6.22384	5.6194390778419e-06	0.00108601	NM_000935
RNF2	0.618526	0.0438918	8.71631	5.50503	0.0283001	0.0529285	NM_007212				PML	0.473155	0.0464649	4.81817	6.22384	0.0689717	0.13898	NM_002675
RNF214	1.12014	0.0315405	39.7812	5.50503	0.00103091	0.00455377	NM_207343				PNP	0.488761	0.0465187	5.1353	6.22384	0.0624401	0.129119	NM_000270
RNMT	1.05484	0.0166683	66.7548	5.50503	0.000279758	0.00208662	NM_001308263				POLD4	0.454986	0.0453424	4.56553	6.22384	0.0748515	0.147561	NM_001256870
RORC	1.71546	0.0222587	132.209	5.50503	4.67515648545636e-05	0.00093302	NM_005060				POLR2H	0.768846	0.064577	9.1538	6.22384	0.022201	0.0628005	NM_001278715
RPIA	0.579239	0.040416	8.30159	5.50503	0.0308976	0.0568674	NM_144563				PPAT	0.678351	0.0402453	11.4339	6.22384	0.0140244	0.045986	NM_002703
RPL10	0.482564	0.0336777	6.9146	5.50503	0.0424082	0.0734081	NM_001303625				PPFIA4	2.28587	0.0431024	121.227	6.22384	2.60085147130162e-05	0.00192565	NM_001304331
RPL13A	0.740096	0.0212293	25.8012	5.50503	0.00291342	0.00923975	NM_001270491				PPIL3	0.745228	0.0431165	12.8806	6.22384	0.0108222	0.0388614	NM_032472
RPL17	1.01978	0.025181	41.2993	5.50503	0.000939958	0.00428875	NM_001199344				PPME1	1.54282	0.0450665	52.8173	6.22384	0.000291759	0.0051394	NM_001271593
RPL26	0.990304	0.0170709	57.4486	5.50503	0.000410692	0.00258661	NM_001315530				PPP1R13L	1.86109	0.0381363	90.8232	6.22384	6.11063810551649e-05	0.00249572	NM_006663
RPL32	0.881833	0.0192732	40.3477	5.50503	0.000995621	0.00445269	NM_000994				PPP1R21	0.617815	0.0444014	8.59647	6.22384	0.0251251	0.0684415	NM_001135629
RPL6	1.04033	0.0211777	51.1051	5.50503	0.000552291	0.0031059	NM_001320137				PPP1R3B	0.822126	0.0423518	15.9589	6.22384	0.00664407	0.0282581	NM_024607
RPS18	0.88271	0.0126019	61.83	5.50503	0.000340497	0.00232238	NM_022551				PPP2R5C	0.487349	0.0471412	5.03824	6.22384	0.0643471	0.132009	NM_002719
RPS20	0.620799	0.0136164	28.3034	5.50503	0.00234463	0.00792756	NM_001023				PPP3R1	0.512192	0.037794	6.94132	6.22384	0.037509	0.0907887	NM_000945
RPS6	0.953255	0.0240261	37.8212	5.50503	0.00116704	0.00496393	NM_001010				PRELID2	1.25575	0.0405902	38.8494	6.22384	0.000685216	0.00769798	NM_138492
RSF1	0.93836	0.0122554	71.8477	5.50503	0.000231482	0.00189401	NM_016578				PREP	0.965036	0.0516429	18.0334	6.22384	0.00497193	0.0236236	NM_002726
RSRP1	0.839022	0.0147418	47.7526	5.50503	0.000654948	0.00344883	NM_020317				PREPL	2.02277	0.0453713	90.18	6.22384	6.2394613274841e-05	0.00250809	NM_001171613
RTCA	1.28259	0.0437952	37.5621	5.50503	0.00118684	0.00502851	NM_001130841				PRKAB2	1.06182	0.0393794	28.6308	6.22384	0.00155226	0.0121464	NM_005399
S100A6	1.99738	0.0105635	377.669	5.50503	2.76924596287476e-06	0.000456311	NM_014624				PRKAG1	0.730121	0.0497394	10.7174	6.22384	0.0160837	0.0504036	NM_001206709
SAP30	1.33623	0.0206746	86.3625	5.50503	0.000143565	0.00150318	NM_003864				PRKRA	0.651026	0.0494507	8.57087	6.22384	0.0252714	0.0687341	NM_001139517
SARAF	0.787027	0.00968238	63.9731	5.50503	0.000312054	0.00219894	NM_016127				PRPSAP1	0.556535	0.0384685	8.05155	6.22384	0.0285017	0.0747754	NM_001330503
SCAPER	1.06061	0.0132735	84.7476	5.50503	0.00015081	0.00153212	NM_001353009				PRRC1	1.1465	0.0423968	31.0037	6.22384	0.00125825	0.01074	NM_001286808
SCFD1	0.672358	0.014463	31.2567	5.50503	0.00185171	0.00673978	NM_001283032				PRRG1	0.495947	0.0436041	5.64084	6.22384	0.0536445	0.116018	NM_000950
SCML1	0.315654	0.0166724	5.97619	5.50503	0.0538027	0.0888219	NM_001037535				PRSS8	1.16439	0.0403386	33.6109	6.22384	0.00101439	0.0095978	NM_002773
SCOC	0.391793	0.0124469	12.3325	5.50503	0.0145657	0.0311895	NM_001153484				PSENEN	0.593066	0.0548228	6.41572	6.22384	0.0431204	0.0996089	NM_001281532
SEC24C	0.312307	0.0187391	5.20493	5.50503	0.0665895	0.10556	NM_198597				PTK2	0.755249	0.0378046	15.0881	6.22384	0.00756901	0.0307793	NM_001199649
SECISBP2L	0.800791	0.0179018	35.8214	5.50503	0.00133252	0.00537571	NM_001193489				PTPRF	0.740138	0.0491327	11.1495	6.22384	0.0147973	0.0476853	NM_001329139
SELENOM	0.36575	0.0106546	12.5554	5.50503	0.0140499	0.0303891	NM_080430				PYCR1	0.851722	0.0555086	13.0688	6.22384	0.0104797	0.0381511	NM_001282281
SEPTIN7	0.390739	0.0109214	13.9796	5.50503	0.0112783	0.0255658	NM_001011553				PYGL	1.84966	0.040327	84.8374	6.22384	7.46208811045479e-05	0.00269729	NM_001163940
SERINC1	0.654686	0.0118497	36.171	5.50503	0.00130138	0.00530576	NM_020755				R3HCC1	0.678074	0.0495832	9.27299	6.22384	0.0216352	0.0615789	NM_001136108
SERINC5	0.465653	0.0130635	16.5984	5.50503	0.00784613	0.0191937	NM_001174071				RAB11FIP1	0.464524	0.0413603	5.21713	6.22384	0.0608909	0.126601	NM_001002814
SERPINI1	2.06166	0.0126904	334.933	5.50503	3.8372232729067e-06	0.000466738	NM_001122752				RAB30	1.44815	0.0421988	49.6969	6.22384	0.000346315	0.00563597	NM_001286060
SESN1	0.994658	0.0310469	31.8661	5.50503	0.00176797	0.00650002	NM_001199933				RAB33B	1.5022	0.0460944	48.9561	6.22384	0.000361214	0.00573516	NM_031296
SETD7	0.306266	0.0135709	6.91178	5.50503	0.0424373	0.0734437	NM_001306199				RAB34	0.729777	0.0558522	9.53541	6.22384	0.0204554	0.0591235	NM_001144942
SETDB1	0.349739	0.02904	4.21204	5.50503	0.0901894	0.136039	NM_001243491				RAB38	3.54161	0.0850008	147.563	6.22384	1.44487379949432e-05	0.00151969	NM_022337
SFSWAP	0.742635	0.010064	54.8001	5.50503	0.000462973	0.00277178	NM_001261411				RAB39A	1.07514	0.0382301	30.2361	6.22384	0.00134461	0.0111977	NM_017516
SFXN3	1.11519	0.0160141	77.6601	5.50503	0.000189264	0.00173556	NM_001388028				RAB9A	0.618482	0.0693147	5.5186	6.22384	0.0556103	0.119006	NM_001195328
SH3BGR	0.698218	0.0583869	8.34963	5.50503	0.0305804	0.0563892	NM_001317740				RABGEF1	0.790273	0.0380347	16.4201	6.22384	0.00621448	0.0270172	NM_001287060
SH3BP2	0.550918	0.0379682	7.99381	5.50503	0.0330416	0.0600035	NM_001122681				RBM7	0.90323	0.0530717	15.3721	6.22384	0.00724957	0.029874	NM_001286048
SH3BP4	0.75212	0.034485	16.4038	5.50503	0.00804771	0.0195753	NM_014521				REC8	0.893004	0.0433686	18.3878	6.22384	0.00474401	0.0230162	NM_001048205
SH3GL1	0.411915	0.0156723	10.8263	5.50503	0.018836	0.0382603	NM_001199943				RELL1	0.549262	0.0497966	6.05843	6.22384	0.0475924	0.10659	NM_001085399
SH3GLB1	1.01824	0.0138907	74.6409	5.50503	0.000209746	0.00180779	NM_001206653				REX1BD	0.580263	0.0589284	5.71381	6.22384	0.0525153	0.114382	NM_001100418
SHISA4	0.990843	0.029925	32.8078	5.50503	0.00164843	0.00622207	NM_198149				RFX7	0.598544	0.0491472	7.28944	6.22384	0.0343198	0.0852835	NM_001370561
SIKE1	0.485345	0.014333	16.4347	5.50503	0.00801516	0.019527	NM_001102396				RHOC	1.61876	0.0675499	38.7921	6.22384	0.000687987	0.00771756	NM_001042678
SKAP1	1.56998	0.0705521	34.9362	5.50503	0.00141605	0.0055936	NM_001075099				RHPN2	0.908857	0.0462875	17.8454	6.22384	0.00509866	0.024002	NM_033103
SLC25A26	0.861468	0.0345205	21.4982	5.50503	0.00443047	0.0125223	NM_001164796				RIT1	1.06269	0.0518198	21.7928	6.22384	0.00312403	0.018137	NM_001256820
SLC25A37	0.75422	0.0119071	47.7739	5.50503	0.000654217	0.00344776	NM_001317813				RMC1	0.704426	0.0491634	10.0932	6.22384	0.0182179	0.054899	NM_001276342
SLC26A2	0.32209	0.0236403	4.38836	5.50503	0.0852281	0.129746	NM_000112				RNF122	0.795361	0.0559192	11.3127	6.22384	0.0143469	0.0465964	NM_024787
SLC41A3	1.03769	0.0303623	35.4653	5.50503	0.00136529	0.00545975	NM_001008485				RNF2	0.807835	0.0472344	13.8162	6.22384	0.00925311	0.0350553	NM_007212
SLC6A6	0.357197	0.0322612	3.95488	5.50503	0.0981783	0.146006	NM_001134367				RNMT	1.65786	0.0385096	71.3718	6.22384	0.000123368	0.00342808	NM_001308263
SLC7A1	0.798934	0.0123795	51.5605	5.50503	0.000540078	0.00305561	NM_003045				RPL14	0.521288	0.0378567	7.17816	6.22384	0.0352984	0.0869139	NM_003973
SMIM14	0.35135	0.0150244	8.21643	5.50503	0.0314713	0.057712	NM_174921				RPL19	0.670105	0.0406068	11.0583	6.22384	0.0150571	0.0482327	NM_001330200
SMIM19	0.439985	0.0146097	13.2506	5.50503	0.012593	0.0278742	NM_138436				RPL9	0.582476	0.0433502	7.82645	6.22384	0.0300733	0.0777042	NM_001024921
SMTN	1.67646	0.0147103	191.057	5.50503	1.74790192271068e-05	0.000644919	NM_001382644				RPLP2	0.518789	0.0403594	6.66863	6.22384	0.0402896	0.0951989	NM_001004
SNAPC1	1.77767	0.0212266	148.876	5.50503	3.40818396995513e-05	0.000842093	NM_003082				RPS14	0.784867	0.044861	13.7317	6.22384	0.00938186	0.0353904	NM_005617
SNAPC2	0.21274	0.0109333	4.13951	5.50503	0.0923478	0.138755	NM_003083				RPS19	0.826953	0.0395066	17.3098	6.22384	0.00548417	0.0250982	NM_001321484
SNX18	1.1283	0.0114705	110.986	5.50503	7.43138101203522e-05	0.00110919	NM_001102575				RPS7	0.427824	0.0389569	4.69836	6.22384	0.0716793	0.143059	NM_001011
SNX2	0.693004	0.0174551	27.5138	5.50503	0.00250636	0.00830478	NM_003100				RSL24D1	0.836827	0.0583202	12.0075	6.22384	0.0126212	0.0429413	NM_016304
SNX27	0.528766	0.0106344	26.2914	5.50503	0.0027882	0.008966	NM_001330723				RUVBL2	0.531874	0.0497543	5.68575	6.22384	0.0529457	0.115055	NM_006666
SNX5	0.287293	0.0121319	6.80337	5.50503	0.0435737	0.0749541	NM_014426				S100A10	2.39765	0.0438746	131.026	6.22384	2.06259506521089e-05	0.00176412	NM_002966
SORBS3	0.406763	0.0182131	9.08447	5.50503	0.026239	0.0498729	NM_001018003				S1PR2	1.01673	0.0870365	11.877	6.22384	0.0129234	0.0436875	NM_004230
SORD	0.458114	0.0110822	18.9375	5.50503	0.00588416	0.0153809	NM_003104				SARAF	1.34936	0.0432174	42.1307	6.22384	0.000548434	0.00692446	NM_001284239
SPACA9	1.17342	0.0150131	91.7142	5.50503	0.000122691	0.0013897	NM_001316898				SCAPER	1.09343	0.0806469	14.8249	6.22384	0.00788188	0.031569	NM_001353010
SPATS2L	0.433165	0.019256	9.74409	5.50503	0.0230318	0.0449397	NM_001100423				SCD	2.62062	0.0396149	173.361	6.22384	8.89735554698845e-06	0.00129363	NM_005063
SPTSSA	0.312929	0.0134106	7.30205	5.50503	0.0386682	0.0680865	NM_138288				SCHIP1	0.827077	0.130498	5.2419	6.22384	0.0604323	0.125973	NM_001197109
SSR2	0.446041	0.0310925	6.39874	5.50503	0.0482065	0.0812346	NM_003145				SEC23A	0.702292	0.0462459	10.665	6.22384	0.0162495	0.0506947	NM_006364
ST6GAL1	1.91528	0.0114138	321.392	5.50503	4.29183521233334e-06	0.000472691	NM_173216				SEC23B	0.756559	0.0589302	9.71288	6.22384	0.0197057	0.0577424	NM_001172746
STAG2	1.20331	0.0122173	118.516	5.50503	6.2476920631882e-05	0.00103821	NM_006603				SEC24A	0.812296	0.0495097	13.3272	6.22384	0.0100325	0.0371122	NM_001252231
STC2	0.490244	0.00955526	25.1526	5.50503	0.00309118	0.00964611	NM_003714				SEC61G	1.50002	0.0506333	44.4383	6.22384	0.000473199	0.00652408	NM_014302
STEAP2	0.24044	0.0133938	4.31629	5.50503	0.087209	0.13225	NM_001244944				SELENOI	0.96758	0.0391857	23.8916	6.22384	0.00247733	0.0158886	NM_033505
STK38L	0.71104	0.00991109	51.0114	5.50503	0.000554854	0.00311628	NM_015000				SEMA4B	1.40027	0.0453342	43.2514	6.22384	0.000510061	0.00672295	NM_020210
STRADA	0.406771	0.0179068	9.24021	5.50503	0.025429	0.0487585	NM_001003786				SEPHS1	1.11749	0.044142	28.2903	6.22384	0.00160167	0.0123498	NM_001195602
STRBP	0.519986	0.0136471	19.8127	5.50503	0.00532244	0.0142751	NM_001376106				SERPING1	0.817966	0.0399176	16.7612	6.22384	0.00592004	0.0263457	NM_000062
STX7	1.05502	0.0102112	109.005	5.50503	7.79306799452151e-05	0.00113468	NM_001326580				SERTAD3	1.19032	0.0562586	25.185	6.22384	0.00216506	0.0146657	NM_203344
SVBP	0.928625	0.0332002	25.974	5.50503	0.00286841	0.00915858	NM_199342				SESN1	0.800282	0.0899558	7.11963	6.22384	0.0358282	0.0878616	NM_001199933
SYCE2	1.35559	0.0981212	18.7282	5.50503	0.00603038	0.0156785	NM_001105578				SFT2D1	0.688724	0.0646294	7.3394	6.22384	0.0338921	0.0845782	NM_145169
TARS3	0.719224	0.0292447	17.6881	5.50503	0.00683589	0.0172709	NM_152334				SFXN1	0.700653	0.0477539	10.2801	6.22384	0.0175412	0.0535554	NM_001322977
TAX1BP1	0.698044	0.00976833	49.8822	5.50503	0.000587013	0.00323575	NM_001079864				SINHCAF	0.471584	0.0483334	4.60121	6.22384	0.0739811	0.146392	NM_001135811
TBC1D12	0.610217	0.0121406	30.671	5.50503	0.00193737	0.00694192	NM_015188				SIRT2	1.58667	0.0422744	59.552	6.22384	0.000207541	0.00435893	NM_001193286
TBC1D22B	0.632791	0.0653535	6.12705	5.50503	0.0517064	0.0859582	NM_017772				SLC19A2	1.03915	0.0389258	27.7407	6.22384	0.0016859	0.012693	NM_001319667
TBL1XR1	0.813122	0.0147218	44.9108	5.50503	0.000763442	0.00377991	NM_001374327				SLC20A1	1.13892	0.0403454	32.1507	6.22384	0.00114235	0.0101684	NM_005415
TDRD3	0.638561	0.0173817	23.4591	5.50503	0.00363096	0.0108331	NM_001146071				SLC25A11	1.13289	0.0754044	17.0209	6.22384	0.0057082	0.0256324	NM_001165417
TENT2	0.657248	0.015859	27.2385	5.50503	0.00256632	0.00844143	NM_001388094				SLC25A26	1.68146	0.0619427	45.6441	6.22384	0.000439268	0.00630057	NM_001350992
TEX9	0.745422	0.00933393	59.5305	5.50503	0.000375096	0.00244717	NM_001385044				SLC25A3	0.487683	0.0469744	5.06307	6.22384	0.0638519	0.131328	NM_213611
TFG	0.595392	0.0104258	34.0012	5.50503	0.00151223	0.00586719	NM_001195478				SLC25A36	0.842979	0.0511835	13.8836	6.22384	0.00915193	0.0348092	NM_001104647
TFRC	1.15406	0.00900043	147.977	5.50503	3.46366881651683e-05	0.000845999	NM_003234				SLC26A6	1.26534	0.0492047	32.5392	6.22384	0.00110632	0.010005	NM_001281732
THNSL1	1.13739	0.0689299	18.7676	5.50503	0.00600246	0.0156152	NM_024838				SLC2A1	3.18098	0.0455151	222.313	6.22384	4.19014300412357e-06	0.00101362	NM_006516
THOC7	0.315976	0.0123228	8.1021	5.50503	0.0322646	0.058886	NM_001285404				SLC2A12	1.02267	0.0384839	27.1766	6.22384	0.00177856	0.0129929	NM_145176
THRB	0.645939	0.0129485	32.2228	5.50503	0.00172133	0.00637757	NM_000461				SLC2A3	2.9903	0.0407348	219.515	6.22384	4.35446736535283e-06	0.00101362	NM_006931
TIGD2	0.995697	0.0286958	34.549	5.50503	0.00145484	0.00571767	NM_145715				SLC7A11	1.85891	0.0782768	44.145	6.22384	0.00048197	0.00655051	NM_014331
TMBIM1	1.14841	0.0189032	69.7684	5.50503	0.000249703	0.00196088	NM_022152				SMARCAL1	0.426347	0.0388791	4.67529	6.22384	0.0722168	0.14385	NM_014140
TMEM101	0.346407	0.0116317	10.3165	5.50503	0.0206693	0.0411969	NM_032376				SMYD2	0.974138	0.150793	6.29306	6.22384	0.0445897	0.101879	NM_020197
TMEM106B	0.824865	0.0122971	55.3301	5.50503	0.000451813	0.00273017	NM_001134232				SNAPC3	0.625346	0.0383581	10.1949	6.22384	0.0178454	0.0541597	NM_001039697
TMEM260	0.595718	0.0419699	8.45557	5.50503	0.0298964	0.0553675	NM_017799				SNRNP48	0.653954	0.056141	7.61752	6.22384	0.0316372	0.0804479	NM_152551
TMEM39B	0.823498	0.0336981	20.1242	5.50503	0.00514019	0.0138974	NM_018056				SNRPA	0.57312	0.0486725	6.74851	6.22384	0.0394473	0.0938736	NM_004596
TMF1	0.684807	0.0165485	28.3385	5.50503	0.00233777	0.00790646	NM_001363879				SNX2	0.942348	0.0649455	13.6733	6.22384	0.0094722	0.035658	NM_003100
TMOD3	0.672257	0.00900231	50.2015	5.50503	0.000577665	0.00319906	NM_014547				SPAG5	0.671684	0.0429155	10.5127	6.22384	0.016745	0.0517647	NM_006461
TNFAIP8	1.19987	0.0524385	27.455	5.50503	0.00251901	0.00833612	NM_001077654				SPATA7	0.508872	0.0393848	6.5749	6.22384	0.0413088	0.0967247	NM_001040428
TNFRSF10B	1.24349	0.0102307	151.14	5.50503	3.27363752343768e-05	0.000832689	NM_003842				SPOPL	0.777023	0.0667481	9.04543	6.22384	0.0227326	0.0638364	NM_001001664
TNFRSF1A	0.338523	0.018771	6.10507	5.50503	0.0520047	0.0863882	NM_001065				SPRY1	1.20948	0.0378485	38.6499	6.22384	0.000694925	0.00776143	NM_001375410
TNIP1	1.73778	0.0116898	258.335	5.50503	7.75301334332568e-06	0.000527972	NM_001252386				SPTAN1	1.15196	0.0573331	23.1455	6.22384	0.00268494	0.0166061	NM_001130438
TNRC6B	0.455434	0.0205138	10.1113	5.50503	0.0214763	0.0424302	NM_001024843				SQSTM1	2.11045	0.0409206	108.845	6.22384	3.58217881362144e-05	0.00212262	NM_001142298
TP53	0.773332	0.0123927	48.2578	5.50503	0.0006379	0.00338168	NM_001126112				STAG2	0.6057	0.0382925	9.58081	6.22384	0.02026	0.0587699	NM_001042749
TP53I11	1.37995	0.00956187	199.153	5.50503	1.56346407992336e-05	0.000638822	NM_001318387				STAMBPL1	1.49947	0.0553991	40.5857	6.22384	0.000607846	0.00726659	NM_020799
TP53INP1	1.20147	0.0520114	27.7542	5.50503	0.00245554	0.00818826	NM_001135733				STARD4	3.489	0.0593806	205.001	6.22384	5.35879886243151e-06	0.00105046	NM_001308056
TPGS2	0.279175	0.0100759	7.73513	5.50503	0.035005	0.0627503	NM_001271949				STC2	2.64888	0.0384398	182.534	6.22384	7.61456526987558e-06	0.00120266	NM_003714
TPM1	0.686837	0.00927017	50.8885	5.50503	0.000558235	0.00312454	NM_000366				STX3	0.81016	0.0383697	17.1062	6.22384	0.00564081	0.0254512	NM_001178040
TPP1	1.03265	0.0108513	98.2714	5.50503	0.000102374	0.00128482	NM_000391				STX6	1.06853	0.0469077	24.3405	6.22384	0.00236257	0.0154448	NM_001286210
TPT1	1.34773	0.00981867	184.991	5.50503	1.90604729257693e-05	0.000666352	NM_001286272				STXBP1	0.892528	0.0513081	15.5259	6.22384	0.00708404	0.0294762	NM_001374307
TRAM2	0.512574	0.0211573	12.4181	5.50503	0.0143647	0.0308507	NM_012288				SUCO	0.620447	0.0550282	6.9956	6.22384	0.0369863	0.0898651	NM_001282750
TRAPPC11	0.510876	0.0158092	16.5091	5.50503	0.0079378	0.0193807	NM_021942				SUPT6H	0.460404	0.0442314	4.79234	6.22384	0.0695434	0.139966	NM_003170
TRIB3	0.583011	0.0118195	28.7578	5.50503	0.00225797	0.00770633	NM_021158				SVBP	0.530805	0.0441035	6.38847	6.22384	0.0434411	0.100142	NM_199342
TRIM23	0.497746	0.0190673	12.9935	5.50503	0.0131065	0.0287577	NM_001656				SWAP70	0.500443	0.0381833	6.55899	6.22384	0.0414853	0.0970303	NM_001297714
TRIM4	0.699306	0.037066	13.1935	5.50503	0.0127046	0.0280786	NM_033017				TBC1D10A	0.975889	0.0466263	20.4254	6.22384	0.00366995	0.0198211	NM_001204240
TRIM59	0.524094	0.0411653	6.67247	5.50503	0.0450024	0.0769159	NM_173084				TBC1D2	1.79632	0.0448172	71.9982	6.22384	0.000120289	0.0033747	NM_001267571
TRIP4	0.299846	0.0145162	6.19359	5.50503	0.0508175	0.0847606	NM_016213				TERF2IP	1.23224	0.0402161	37.7564	6.22384	0.000740701	0.0079812	NM_018975
TRIQK	1.53831	0.0108981	217.137	5.50503	1.23893517528506e-05	0.000600071	NM_001171795				TES	1.2665	0.0458856	34.9568	6.22384	0.000912714	0.00908554	NM_015641
TRMT10A	1.07758	0.0318799	36.4238	5.50503	0.00127948	0.00525112	NM_152292				TET1	0.748039	0.0461175	12.1334	6.22384	0.0123385	0.0423786	NM_030625
TRMT11	0.549543	0.0146373	20.632	5.50503	0.00486092	0.0133866	NM_001350581				TFE3	1.18243	0.0386788	36.1477	6.22384	0.000833693	0.00863044	NM_001282142
TTC3	0.987441	0.00957516	101.83	5.50503	9.32379297819974e-05	0.00122644	NM_001001894				TFG	0.638025	0.0464043	8.77238	6.22384	0.0241494	0.0665954	NM_001195478
TUSC3	0.254435	0.0163827	3.95154	5.50503	0.0982885	0.146136	NM_001356429				TFRC	0.793301	0.0503059	12.51	6.22384	0.0115413	0.0406325	NM_003234
TXNDC16	0.40074	0.0115867	13.86	5.50503	0.0114806	0.0259166	NM_001160047				TGFBI	0.636598	0.040235	10.0722	6.22384	0.0182959	0.0550353	NM_000358
UBE2D3	0.209699	0.00985143	4.46368	5.50503	0.0832247	0.12726	NM_003340				TGIF2	1.50598	0.046662	48.6042	6.22384	0.00036859	0.00577246	NM_001199515
UBE2J1	0.589775	0.0165504	21.0166	5.50503	0.00466304	0.0130137	NM_016021				THAP8	0.579823	0.0481775	6.97826	6.22384	0.0371523	0.0901536	NM_001331104
UBE2Q2	1.19002	0.0114899	123.252	5.50503	5.63188783295754e-05	0.000993693	NM_001284382				TIPARP	3.49059	0.0881523	138.218	6.22384	1.75793471244301e-05	0.00167465	NM_015508
UBE2V1	0.555542	0.0425502	7.25324	5.50503	0.0391138	0.0686368	NM_001032288				TMBIM1	0.490423	0.041101	5.85181	6.22384	0.0504655	0.111024	NM_001321438
UBE3B	0.399409	0.0141192	11.2986	5.50503	0.017331	0.03577	NM_001270450				TMED7	0.522804	0.0500964	5.45595	6.22384	0.0566554	0.120582	NM_181836
UBR2	0.430845	0.0124767	14.878	5.50503	0.00990347	0.0230324	NM_001184801				TMEM107	1.236	0.0573266	26.6491	6.22384	0.00187139	0.0133959	NM_001351278
UBXN7	0.892802	0.0103156	77.2709	5.50503	0.000191747	0.00173862	NM_015562				TMEM200A	0.423472	0.0379609	4.72402	6.22384	0.0710874	0.142193	NM_001258276
UFL1	0.328566	0.0102482	10.5341	5.50503	0.019858	0.0398961	NM_015323				TMEM39B	1.19759	0.0425592	33.6995	6.22384	0.00100725	0.00956573	NM_018056
UGP2	0.77915	0.014451	42.0092	5.50503	0.000901166	0.00418081	NM_001377525				TMEM41B	0.755099	0.0378773	15.0532	6.22384	0.00760959	0.030878	NM_001165030
UHRF2	0.402305	0.0134204	12.0599	5.50503	0.0152324	0.0323057	NM_152896				TMEM45A	2.6061	0.0573173	118.494	6.22384	2.78355651397444e-05	0.00198881	NM_001363876
UPF2	0.503344	0.0141092	17.9567	5.50503	0.00661443	0.0168322	NM_080599				TMEM59	0.931604	0.0714249	12.151	6.22384	0.0122995	0.0423081	NM_001305043
USP3	0.842011	0.0140752	50.3711	5.50503	0.000572784	0.00317741	NM_001256702				TMEM97	1.55389	0.0381712	63.2562	6.22384	0.000174648	0.00398685	NM_014573
USP36	1.14535	0.0126941	103.341	5.50503	8.96946051518466e-05	0.00120832	NM_001385169				TNIK	0.947592	0.0442888	20.2745	6.22384	0.00373772	0.020037	NM_001161560
USP8	0.364524	0.021622	6.14548	5.50503	0.0514581	0.0855998	NM_001283049				TNKS2	0.589971	0.0448795	7.75556	6.22384	0.0305922	0.0785218	NM_025235
VAMP2	0.809656	0.0158973	41.2361	5.50503	0.000943521	0.00429994	NM_014232				TNNT1	0.771526	0.0399458	14.9015	6.22384	0.00778912	0.0313822	NM_001126132
VDR	0.428147	0.0211118	8.68282	5.50503	0.0284984	0.053193	NM_000376				TOMM20	0.510865	0.0401969	6.49261	6.22384	0.0422323	0.0981357	NM_014765
VPS11	0.377927	0.0135278	10.5582	5.50503	0.019771	0.0397653	NM_001290185				TPM2	1.25134	0.0427766	36.6054	6.22384	0.000805735	0.00846397	NM_213674
VPS26C	0.509688	0.0127238	20.417	5.50503	0.00497659	0.0135949	NM_001331018				TPT1	0.472507	0.0390816	5.71273	6.22384	0.0525318	0.114385	NM_001286272
VPS35	0.579601	0.0243967	13.7698	5.50503	0.0116367	0.0262055	NM_018206				TRAF6	1.47926	0.0407985	53.6344	6.22384	0.000279376	0.00505522	NM_004620
VPS35L	0.67225	0.05091	8.87685	5.50503	0.027375	0.0514633	NM_001300743				TRAP1	0.642549	0.0490077	8.42458	6.22384	0.0261297	0.0705124	NM_001272049
VWA5A	1.39113	0.017811	108.654	5.50503	7.85965911034303e-05	0.00114057	NM_001130142				TRAPPC5	0.474409	0.0476575	4.72254	6.22384	0.0711214	0.142243	NM_001042461
WASHC2C	0.407303	0.0108615	15.2737	5.50503	0.00937015	0.022039	NM_001367399				TRIM21	0.814292	0.0408417	16.2352	6.22384	0.00638218	0.0274961	NM_003141
WASHC3	0.351816	0.0238039	5.19978	5.50503	0.0666885	0.105672	NM_016053				TRIOBP	1.53763	0.0587197	40.2644	6.22384	0.000621259	0.00737504	NM_001039141
WDR45B	1.34003	0.00958082	187.424	5.50503	1.84036879082861e-05	0.000655663	NM_019613				TRPT1	1.21668	0.0543852	27.2191	6.22384	0.00177135	0.0129775	NM_001330298
WDSUB1	0.645475	0.0161485	25.8004	5.50503	0.00291361	0.00923975	NM_001128213				TSPAN9	0.717127	0.0563849	9.12072	6.22384	0.0223614	0.0630591	NM_006675
WWP2	0.367866	0.0103887	13.0262	5.50503	0.0130396	0.0286409	NM_007014				TSPYL2	1.93497	0.0485711	77.085	6.22384	9.86785246108735e-05	0.00305424	NM_022117
XPA	0.574304	0.00965942	34.1455	5.50503	0.00149683	0.00583338	NM_000380				TTC1	0.499304	0.0423089	5.89248	6.22384	0.049882	0.110152	NM_003314
YWHAZ	0.29536	0.00900149	9.69142	5.50503	0.0232675	0.0453013	NM_001135699				TTC21B	1.23512	0.0408774	37.3197	6.22384	0.000764528	0.00815177	NM_024753
ZBTB21	0.987246	0.026823	36.3365	5.50503	0.00128699	0.00527338	NM_001098402				TTC9C	0.914835	0.0394161	21.233	6.22384	0.00333358	0.0189411	NM_001318813
ZBTB39	0.582661	0.0529123	6.41616	5.50503	0.0479934	0.0809485	NM_014830				TTLL5	1.01072	0.0462593	22.0832	6.22384	0.00302219	0.0177591	NM_015072
ZBTB44	0.697243	0.0198965	24.4338	5.50503	0.00330593	0.0101229	NM_001301098				TUBA4A	1.12177	0.0596571	21.0935	6.22384	0.00338868	0.0190517	NM_006000
ZC3H8	1.1813	0.0150449	92.7539	5.50503	0.000119123	0.00136746	NM_032494				TULP3	0.864643	0.0393358	19.0058	6.22384	0.00437869	0.0219509	NM_001160408
ZCCHC4	0.362769	0.0288377	4.56352	5.50503	0.0806685	0.123956	NM_001318148				TWSG1	0.490675	0.0374694	6.42556	6.22384	0.0430054	0.0993732	NM_020648
ZCCHC7	1.78202	0.0146459	216.825	5.50503	1.24374211079026e-05	0.000600071	NM_032226				TXNDC12	0.708334	0.0751742	6.67432	6.22384	0.0402287	0.0951426	NM_015913
ZCCHC9	0.464137	0.0120519	17.8746	5.50503	0.00668107	0.0169753	NM_032280				UBB	1.19363	0.0670769	21.2406	6.22384	0.00333063	0.0189384	NM_001281718
ZCWPW1	1.43405	0.0471308	43.634	5.50503	0.000820231	0.00395383	NM_001386009				UBC	2.23716	0.0544013	91.9992	6.22384	5.8840261971671e-05	0.00248173	NM_021009
ZFP1	1.29808	0.0130482	129.139	5.50503	4.97626187987432e-05	0.00094024	NM_001318471				UBE2H	0.818854	0.040589	16.5198	6.22384	0.00612642	0.0268404	NM_003344
ZFP28	1.38122	0.0379141	50.3185	5.50503	0.000574292	0.00318442	NM_001308440				UBE2L6	0.731409	0.0840748	6.36289	6.22384	0.0437451	0.100626	NM_198183
ZFP37	1.21364	0.0429097	34.3259	5.50503	0.00147785	0.00578702	NM_001282515				UBE3D	0.516245	0.0410156	6.49775	6.22384	0.0421738	0.0980742	NM_001304437
ZFP62	0.663408	0.0100163	43.9395	5.50503	0.00080613	0.00392119	NM_001377941				UBR2	0.528812	0.0374561	7.46585	6.22384	0.0328412	0.0825484	NM_001184801
ZFP64	0.451632	0.0329279	6.19448	5.50503	0.0508058	0.0847519	NM_018197				UBR5	0.928448	0.0518218	16.6343	6.22384	0.00602742	0.0266004	NM_001282873
ZMAT3	0.576721	0.0286711	11.6008	5.50503	0.0164534	0.0343407	NM_001375824				UBXN7	0.64752	0.0416203	10.074	6.22384	0.0182894	0.0550353	NM_015562
ZMYM2	0.252662	0.0106271	6.00711	5.50503	0.0533636	0.0881862	NM_001353165				UGDH	0.669732	0.0736812	6.08759	6.22384	0.0472048	0.105954	NM_001184700
ZMYM5	0.589919	0.022794	15.2674	5.50503	0.00937841	0.0220505	NM_001039649				UPRT	1.91848	0.120602	30.5183	6.22384	0.00131198	0.0110221	NM_001307944
ZNF148	0.724281	0.0191374	27.4114	5.50503	0.00252844	0.00835675	NM_001348426				USP32	0.902245	0.0479077	16.992	6.22384	0.00573129	0.0257059	NM_032582
ZNF182	0.67541	0.0239361	19.0582	5.50503	0.00580202	0.0152149	NM_001007088				UXT	0.844217	0.0447127	15.9396	6.22384	0.00666292	0.0282801	NM_153477
ZNF23	1.05018	0.0175739	62.7564	5.50503	0.000327785	0.00226881	NM_001304494				VAT1	1.06989	0.0438332	26.114	6.22384	0.00197224	0.013776	NM_006373
ZNF24	0.460694	0.013135	16.1583	5.50503	0.00831219	0.0200594	NM_001308123				VEZT	0.498824	0.037472	6.6403	6.22384	0.040594	0.0956204	NM_001352092
ZNF25	1.54453	0.0142939	166.895	5.50503	2.5115656512642e-05	0.000748035	NM_001329648				VGLL4	1.36306	0.0425074	43.7081	6.22384	0.00049544	0.00665666	NM_001128219
ZNF26	0.589013	0.0337829	10.2696	5.50503	0.0208499	0.0414682	NM_001256279				VPS26C	0.753301	0.0634633	8.94158	6.22384	0.0232581	0.064787	NM_001331018
ZNF330	0.338202	0.018993	6.02225	5.50503	0.0531504	0.0878782	NM_001292002				VPS37B	0.519931	0.0394034	6.86053	6.22384	0.0383053	0.0919735	NM_024667
ZNF33A	0.699757	0.0132083	37.0721	5.50503	0.00122556	0.0051191	NM_001278170				VWA5A	0.614371	0.040162	9.39822	6.22384	0.0210612	0.0604289	NM_001130142
ZNF470	0.594023	0.0461377	7.64804	5.50503	0.035702	0.0638146	NM_001001668				WASF3	1.00133	0.0415208	24.1485	6.22384	0.00241079	0.0156323	NM_001291965
ZNF48	0.436861	0.011622	16.4213	5.50503	0.00802929	0.0195431	NM_001324494				WASHC3	0.773337	0.0668177	8.95047	6.22384	0.0232125	0.0647529	NM_016053
ZNF518B	0.453986	0.0150491	13.6954	5.50503	0.0117674	0.0264272	NM_001375817				WDFY2	0.650159	0.0449687	9.40002	6.22384	0.0210531	0.060417	NM_052950
ZNF605	0.584907	0.0258968	13.2108	5.50503	0.0126706	0.0280177	NM_001164715				WDSUB1	0.488422	0.0486581	4.90269	6.22384	0.067144	0.136484	NM_001128213
ZNF627	0.404715	0.0186763	8.77016	5.50503	0.027985	0.0524519	NM_145295				WNK3	1.38386	0.0377188	50.7725	6.22384	0.000326094	0.00549722	NM_001002838
ZNF654	0.791331	0.0176756	35.4276	5.50503	0.00136883	0.0054653	NM_001366093				WRAP53	0.854744	0.0433519	16.8525	6.22384	0.00584441	0.0260756	NM_018081
ZNF7	0.523894	0.0322535	8.50962	5.50503	0.0295555	0.0548217	NM_001282795				WSB1	1.20535	0.0468683	30.9992	6.22384	0.00125873	0.01074	NM_001348350
ZNF773	0.420352	0.0230042	7.68104	5.50503	0.0354357	0.0633645	NM_001304334				XPO5	0.45205	0.0379954	5.37826	6.22384	0.0579886	0.1226	NM_020750
ZNF787	0.450876	0.0165004	12.3203	5.50503	0.0145948	0.0312268	NM_001002836				XPR1	0.469803	0.0400134	5.51602	6.22384	0.0556528	0.11903	NM_001135669
ZNF805	0.615596	0.0527586	7.18287	5.50503	0.0397686	0.0696363	NM_001023563				YARS1	0.884414	0.0443138	17.6511	6.22384	0.00523423	0.0244073	NM_003680
ZNF846	0.687474	0.0544295	8.68318	5.50503	0.0284963	0.053193	NM_001077624				YEATS2	1.0684	0.0519001	21.9939	6.22384	0.00305302	0.0178648	NM_001351370
											YES1	0.543206	0.0387498	7.6148	6.22384	0.0316583	0.0804747	NM_005433
Downregulated											YIF1B	0.9937	0.042464	23.2536	6.22384	0.00265349	0.0164723	NM_001039671
geneID	apvEff	apvRvmMSerror	apvRvmF	residRvmDf	apvRvmP	apvRvmPAdj	transID				YPEL5	1.56412	0.0508521	48.1095	6.22384	0.000379297	0.00585575	NM_001127400
AAGAB	-0.709656	0.00977326	51.5295	5.50503	0.000540899	0.0030573	NM_024666				YWHAZ	0.618108	0.0510409	7.48533	6.22384	0.0326832	0.0822324	NM_003406
ABCE1	-0.243736	0.0094336	6.29744	5.50503	0.049472	0.0829184	NM_001040876				ZBTB25	2.01715	0.039684	102.533	6.22384	4.27499311084212e-05	0.00224601	NM_001354682
ABHD13	-0.859433	0.05313	13.9022	5.50503	0.0114087	0.0257854	NM_032859				ZBTB41	0.804733	0.0435956	14.8546	6.22384	0.00784581	0.031471	NM_194314
ACAA1	-1.20501	0.0851605	17.0507	5.50503	0.00740356	0.0183528	NM_001130410				ZDHHC9	1.78417	0.0397845	80.0126	6.22384	8.85323537145322e-05	0.00291878	NM_016032
ACLY	-0.355458	0.0111333	11.3489	5.50503	0.0171807	0.0354989	NM_001303274				ZFAND6	0.557041	0.0674448	4.60072	6.22384	0.0739928	0.146396	NM_019006
ACOT7	-1.3758	0.0290536	65.1495	5.50503	0.000297807	0.00213717	NM_181864				ZFP36L1	0.885218	0.037838	20.7096	6.22384	0.00354665	0.0195065	NM_001244698
ACP2	-0.987722	0.0102237	95.4247	5.50503	0.000110583	0.00132406	NM_001302490				ZFP36L2	0.632321	0.0481188	8.30921	6.22384	0.0268342	0.0717313	NM_006887
ACSS2	-0.479613	0.0483303	4.75952	5.50503	0.0759595	0.11801	NM_001076552				ZMAT4	1.07435	0.0423018	27.2854	6.22384	0.00176017	0.0129327	NM_001135731
ACTN1	-0.385471	0.0111653	13.308	5.50503	0.0124821	0.0276898	NM_001102				ZMAT5	1.02772	0.105548	10.007	6.22384	0.0185417	0.0555779	NM_001003692
ACTR1A	-1.52522	0.0240567	96.7009	5.50503	0.000106796	0.00130136	NM_005736				ZNF160	0.527307	0.0386379	7.19637	6.22384	0.0351357	0.0866546	NM_001102603
ADCK1	-1.09582	0.012671	94.7684	5.50503	0.000112602	0.00133722	NM_001142545				ZNF333	0.454472	0.0400906	5.15196	6.22384	0.0621204	0.128627	NM_001300912
ADSS2	-0.259551	0.0141078	4.77513	5.50503	0.0756011	0.117565	NM_001126				ZNF526	0.726111	0.04254	12.3939	6.22384	0.0117795	0.0411208	NM_133444
AFG3L2	-0.338848	0.0215382	5.3309	5.50503	0.064232	0.102494	NM_006796				ZNF581	0.85333	0.0400423	18.1851	6.22384	0.00487265	0.023304	NM_016535
AGR2	-2.73806	0.0247261	303.2	5.50503	5.02630108201174e-06	0.000475087	NM_006408				ZNF675	0.622547	0.0565557	6.85281	6.22384	0.0383826	0.0920795	NM_138330
AK1	-2.48602	0.0186683	331.059	5.50503	3.96029005444998e-06	0.000466738	NM_000476				ZNHIT1	0.672087	0.0420122	10.7517	6.22384	0.0159763	0.050139	NM_006349
ALG13	-0.937635	0.0229365	38.3302	5.50503	0.00112944	0.00484018	NM_001039210
ANAPC15	-1.05904	0.024074	46.5881	5.50503	0.000696688	0.00356793	NM_001278485				Downregulated
ANAPC5	-0.882089	0.00991035	78.5119	5.50503	0.000183981	0.00171336	NM_001330489				geneID	apvEff	apvRvmMSerror	apvRvmF	residRvmDf	apvRvmP	apvRvmPAdj	transID
ANK3	-0.233726	0.0129355	4.22309	5.50503	0.0898668	0.13562	NM_001204403				ABHD13	-1.01686	0.0601999	17.1762	6.22384	0.0055863	0.025323	NM_032859
ANKRD22	-0.714036	0.0114933	44.3603	5.50503	0.000787247	0.00385082	NM_144590				ACOT2	-0.450297	0.0376982	5.3787	6.22384	0.0579808	0.1226	NM_001364177
ANKRD36C	-0.599267	0.0393834	9.11858	5.50503	0.0260586	0.0496599	NM_001310154				ACOXL	-1.3799	0.0681621	27.9354	6.22384	0.00165541	0.0125551	NM_001142807
ANXA7	-0.722798	0.0127808	40.8767	5.50503	0.000964142	0.00435762	NM_001320879				ADAT1	-1.68198	0.0373304	75.7841	6.22384	0.000103682	0.0031007	NM_001324448
ANXA9	-1.47231	0.0330465	65.5955	5.50503	0.000292637	0.00212568	NM_003568				AKAP1	-0.797149	0.0411303	15.4496	6.22384	0.00716556	0.0296272	NM_003488
AP1B1	-1.17556	0.0148399	93.1239	5.50503	0.000117888	0.00136156	NM_001127				AKAP8	-0.542236	0.0466796	6.29869	6.22384	0.0445207	0.101813	NM_005858
APBB2	-0.641192	0.0192025	21.4101	5.50503	0.0044718	0.012601	NM_001166050				ALKBH2	-0.475435	0.0408347	5.53544	6.22384	0.0553338	0.118514	NM_001205179
APTX	-0.673254	0.0155464	29.156	5.50503	0.00218557	0.00752406	NM_001195251				AMPH	-0.525847	0.0501954	5.50878	6.22384	0.0557724	0.119217	NM_001635
AQR	-0.497107	0.020037	12.333	5.50503	0.0145647	0.0311895	NM_014691				ANAPC13	-1.1722	0.0927487	14.8147	6.22384	0.00789441	0.0315965	NM_001242374
ARFRP1	-1.3878	0.0127984	150.488	5.50503	3.31165036047132e-05	0.000832689	NM_001267548				ANAPC4	-0.621866	0.0378825	10.2083	6.22384	0.0177971	0.0540666	NM_001286756
ARGLU1	-0.623392	0.0180851	21.4882	5.50503	0.00443512	0.0125227	NM_018011				ANKLE2	-0.571082	0.0452943	7.20034	6.22384	0.0351004	0.0866041	NM_015114
ARHGAP1	-0.385757	0.0107999	13.7787	5.50503	0.0116212	0.0261797	NM_004308				ANO5	-1.10313	0.0388927	31.2884	6.22384	0.00122808	0.0105828	NM_001142649
ARHGAP4	-0.495591	0.0348243	7.05284	5.50503	0.0410189	0.0714619	NM_001164741				ANTXR2	-0.585582	0.045565	7.52565	6.22384	0.0323594	0.0817404	NM_001145794
ASL	-1.83841	0.0404197	83.6166	5.50503	0.000156183	0.00156123	NM_001024943				AP1AR	-0.926426	0.0579386	14.8134	6.22384	0.00789603	0.0315965	NM_001128426
ASPM	-0.483978	0.0180475	12.9788	5.50503	0.0131368	0.0288146	NM_001206846				AP3M2	-0.630066	0.0377341	10.5206	6.22384	0.016719	0.0517162	NM_006803
ASPSCR1	-0.8594	0.0340762	21.674	5.50503	0.00434948	0.0123549	NM_001251888				AP5M1	-0.825309	0.127565	5.33951	6.22384	0.0586693	0.12353	NM_018229
ATAD2	-0.448279	0.009901	20.2963	5.50503	0.00504315	0.0137037	NM_014109				APC	-0.906468	0.0828191	9.92143	6.22384	0.0188706	0.056244	NM_001127511
ATP11C	-0.305268	0.0156426	5.95738	5.50503	0.0540723	0.0891432	NM_001353811				ARHGAP4	-0.718034	0.111647	4.61788	6.22384	0.0735791	0.145823	NM_001164741
ATP5MC1	-2.11111	0.0103315	431.378	5.50503	1.92871453152943e-06	0.000456311	NM_001002027				ARHGEF4	-0.664713	0.0528391	8.36205	6.22384	0.0265085	0.0711328	NM_001367493
ATP5PF	-0.678575	0.0105084	43.8186	5.50503	0.000811671	0.0039304	NM_001320266				ARNT2	-1.61016	0.0623606	41.5744	6.22384	0.000568902	0.00706472	NM_014862
ATP6V1E1	-0.437302	0.0117064	16.3359	5.50503	0.00811973	0.0197114	NM_001039366				ASB6	-1.4444	0.0389496	53.5638	6.22384	0.000280418	0.00505833	NM_001202403
ATP8B2	-0.704528	0.0665509	7.45834	5.50503	0.0372879	0.0661103	NM_001367934				ASF1A	-1.04572	0.0572977	19.0852	6.22384	0.00433449	0.021808	NM_014034
AUNIP	-2.84785	0.0908041	89.3157	5.50503	0.000131496	0.00143995	NM_001287490				ASF1B	-1.74663	0.0547551	55.7159	6.22384	0.000250821	0.00478783	NM_018154
AURKB	-1.08372	0.015974	73.5224	5.50503	0.000218101	0.0018386	NM_001313954				ASH2L	-0.63892	0.0752177	5.42717	6.22384	0.0571445	0.121302	NM_001105214
B3GAT3	-0.348343	0.00962847	12.6025	5.50503	0.013944	0.0301901	NM_001288722				ASPSCR1	-0.704162	0.0433716	11.4325	6.22384	0.0140281	0.0459883	NM_001251888
BABAM1	-0.695277	0.0167331	28.8894	5.50503	0.0022337	0.00764543	NM_014173				ATF7IP2	-1.6929	0.0681462	42.0552	6.22384	0.000551153	0.00694735	NM_024997
BAK1	-1.28214	0.0231562	70.9912	5.50503	0.000238761	0.00191869	NM_001188				ATG16L1	-0.750617	0.0421436	13.3692	6.22384	0.00996218	0.0369265	NM_001363742
BANP	-0.435986	0.010702	17.7616	5.50503	0.00677428	0.0171555	NM_001384920				ATP11C	-0.781294	0.04928	12.3868	6.22384	0.0117944	0.0411632	NM_001353810
BCAP31	-0.684473	0.0279747	16.7474	5.50503	0.00769642	0.0188992	NM_001256447				ATP6V0A2	-1.10224	0.0422545	28.7528	6.22384	0.00153505	0.0120487	NM_012463
BCKDHB	-0.232785	0.0113344	4.78089	5.50503	0.0754693	0.117388	NM_000056				ATXN7L3B	-0.677253	0.0385792	11.8891	6.22384	0.012895	0.0436205	NM_001136262
BCL2L12	-0.334739	0.0203312	5.51125	5.50503	0.0610539	0.0983223	NM_001385706				BAG2	-0.793035	0.114084	5.51264	6.22384	0.0557086	0.119097	NM_004282
BID	-0.626243	0.0148308	26.4436	5.50503	0.00275084	0.00888778	NM_001196				BASP1	-0.765353	0.0564912	10.3691	6.22384	0.0172306	0.0528075	NM_006317
BLM	-1.41281	0.054862	36.3825	5.50503	0.00128302	0.00526041	NM_001287246				BAZ1A	-1.59349	0.0381076	66.6329	6.22384	0.000150415	0.00380768	NM_013448
BLVRB	-1.18504	0.0107341	130.829	5.50503	4.80735245469432e-05	0.000933218	NM_000713				BAZ1B	-0.865126	0.0640093	11.6927	6.22384	0.0133668	0.0446533	NM_001370402
BUB1B	-0.905598	0.0143813	57.0262	5.50503	0.000418472	0.00261046	NM_001211				BCL2L1	-0.493944	0.0460509	5.29806	6.22384	0.0594093	0.124442	NM_001191
BZW1	-0.404013	0.0126016	12.9528	5.50503	0.0131904	0.0288886	NM_001321690				BCOR	-0.881246	0.0619288	12.5401	6.22384	0.0114805	0.0405022	NM_001123385
C12orf4	-0.553711	0.075819	4.04379	5.50503	0.0953083	0.142433	NM_001346153				BCS1L	-0.70716	0.0491383	10.1769	6.22384	0.0179106	0.0542425	NM_001371455
C12orf73	-0.353955	0.018044	6.94324	5.50503	0.0421151	0.0730215	NM_001135570				BLM	-1.14151	0.0528103	24.6739	6.22384	0.00228186	0.0150842	NM_000057
C14orf119	-0.496446	0.0242697	10.155	5.50503	0.0213008	0.0421535	NM_017924				BRCA2	-1.58945	0.0520452	48.5417	6.22384	0.00036992	0.00577246	NM_000059
C17orf80	-0.251561	0.00984772	6.42617	5.50503	0.0478715	0.0807951	NM_001100621				BRD7	-1.23996	0.0390714	39.3509	6.22384	0.000661591	0.0076141	NM_001173984
C19orf73	-1.40811	0.0167256	118.547	5.50503	6.24341157788866e-05	0.00103821	NM_018111				C12orf4	-1.73037	0.0877217	34.1327	6.22384	0.00097327	0.00937457	NM_001346156
C1QBP	-1.55859	0.0229009	106.075	5.50503	8.37349672525578e-05	0.0011722	NM_001212				C18orf54	-1.14471	0.0381101	34.3837	6.22384	0.000954278	0.0092406	NM_001288980
C5orf63	-0.8096	0.0129413	50.6482	5.50503	0.000564929	0.00314585	NM_001164478				C1orf74	-1.04455	0.0534478	20.4139	6.22384	0.00367503	0.0198345	NM_152485
C6orf120	-0.84498	0.0135979	52.5072	5.50503	0.00051584	0.00296727	NM_001029863				C2orf68	-0.943797	0.0490668	18.1539	6.22384	0.00489285	0.023364	NM_001013649
C7orf26	-0.479389	0.0141088	16.2886	5.50503	0.00817031	0.0197864	NM_001303039				C3orf52	-0.953254	0.0430263	21.1195	6.22384	0.00337832	0.0190517	NM_001171747
CA12	-0.828872	0.0122123	56.2569	5.50503	0.000433162	0.00267403	NM_001218				C6orf89	-0.966009	0.0387899	24.0571	6.22384	0.00243418	0.0157373	NM_001286635
CALM2	-0.294174	0.0118448	7.30604	5.50503	0.0386322	0.0680658	NM_001743				C7orf25	-1.57981	0.183957	13.5673	6.22384	0.00963929	0.0360678	NM_024054
CAPG	-1.25739	0.0274926	57.5071	5.50503	0.000409631	0.00258661	NM_001256139				CA12	-0.727681	0.0557662	9.49535	6.22384	0.0206299	0.0594155	NM_001218
CARD19	-1.04306	0.0186556	58.3192	5.50503	0.00039527	0.00253589	NM_001318010				CACFD1	-0.521077	0.051166	5.30668	6.22384	0.0592544	0.124289	NM_001135775
CASP2	-0.573846	0.012918	25.4915	5.50503	0.00299649	0.00943848	NM_032982				CAND1	-0.618914	0.0413796	9.25708	6.22384	0.0217096	0.0617562	NM_018448
CASP7	-0.228373	0.0103649	5.03181	5.50503	0.0700298	0.110172	NM_001267056				CARD8	-0.70518	0.0411107	12.0961	6.22384	0.0124214	0.0425455	NM_001351790
CBWD5	-2.03413	0.0120276	344.014	5.50503	3.56844977122961e-06	0.000466738	NM_001024916				CARMIL1	-0.469988	0.0434345	5.08557	6.22384	0.0634074	0.130696	NM_001173977
CBX5	-0.27245	0.0104379	7.11151	5.50503	0.0404481	0.0705992	NM_012117				CASP6	-1.08016	0.0457547	25.5	6.22384	0.00209699	0.014378	NM_001226
CBX6	-1.11495	0.0180417	68.9017	5.50503	0.000257876	0.00198922	NM_001303494				CC2D1B	-0.527399	0.0469622	5.92283	6.22384	0.0494523	0.109536	NM_001330585
CCDC137	-0.390742	0.017561	8.69426	5.50503	0.0284305	0.0531117	NM_199287				CCDC117	-0.631764	0.0458323	8.7084	6.22384	0.0244984	0.0672979	NM_001284263
CCDC138	-0.761439	0.0264197	21.9453	5.50503	0.00422845	0.0120978	NM_001303105				CCDC136	-0.848178	0.0637408	11.2864	6.22384	0.0144182	0.0468057	NM_001201372
CCDC157	-1.03375	0.0346236	30.8647	5.50503	0.00190845	0.00687409	NM_001017437				CCDC137	-1.07785	0.0602807	19.2726	6.22384	0.00423248	0.0215428	NM_199287
CCDC22	-0.779252	0.013038	46.5741	5.50503	0.000697212	0.00356793	NM_014008				CCDC138	-0.924991	0.0421816	20.2839	6.22384	0.00373343	0.020037	NM_001303105
CCDC51	-1.01553	0.0119494	86.3052	5.50503	0.000143814	0.0015043	NM_001256964				CCDC160	-1.10648	0.099823	12.2647	6.22384	0.0120524	0.0417492	NM_001101357
CCNDBP1	-0.657246	0.0407138	10.61	5.50503	0.0195856	0.0394701	NM_012142				CCDC169	-1.85283	0.557413	6.15874	6.22384	0.0462765	0.104531	NM_001144981
CCNL2	-0.785417	0.0207669	29.705	5.50503	0.00209088	0.00728243	NM_001039577				CCDC181	-0.83354	0.0758417	9.16104	6.22384	0.022166	0.0627445	NM_001300969
CCT3	-1.08071	0.0140452	83.1555	5.50503	0.000158449	0.00157545	NM_001008800				CCDC39	-1.03396	0.0941054	11.3604	6.22384	0.0142188	0.0464146	NM_181426
CCT6A	-1.12823	0.0118427	107.484	5.50503	8.08716016954536e-05	0.00115335	NM_001009186				CCDC66	-1.62027	0.0890109	29.4939	6.22384	0.00143573	0.0115519	NM_001353153
CD2BP2	-0.526643	0.0121985	22.7366	5.50503	0.00390067	0.0114122	NM_006110				CCDC71	-1.14177	0.0865036	15.0704	6.22384	0.0075896	0.0308302	NM_022903
CD9	-0.581047	0.0280426	12.0394	5.50503	0.0152843	0.0323894	NM_001769				CCDC77	-0.651404	0.0503327	8.43046	6.22384	0.0260945	0.0704298	NM_001130146
CD99L2	-0.62652	0.019409	20.2239	5.50503	0.00508366	0.0137816	NM_001184808				CCND3	-0.843152	0.0504694	14.0859	6.22384	0.00885738	0.0340788	NM_001136125
CDC123	-0.594259	0.0136007	25.9652	5.50503	0.0028707	0.00916366	NM_006023				CCNJL	-0.562783	0.0443431	7.1426	6.22384	0.035619	0.0874883	NM_001308173
CDC25B	-0.278979	0.0165219	4.71068	5.50503	0.0770963	0.119365	NM_004358				CDCA7	-1.71651	0.0472257	62.3902	6.22384	0.000181683	0.0040792	NM_031942
CDC26	-0.748165	0.022381	25.0101	5.50503	0.0031322	0.00975547	NM_139286				CDKN2AIP	-1.95782	0.119448	32.0898	6.22384	0.00114815	0.0101992	NM_001317343
CDK11B	-0.765857	0.0134484	43.614	5.50503	0.000821166	0.00395383	NM_033487				CEMIP2	-1.04298	0.0538302	20.208	6.22384	0.00376807	0.0201306	NM_001135820
CENPA	-0.443336	0.0425822	4.61569	5.50503	0.0793762	0.122344	NM_001042426				CENPF	-1.20834	0.0522218	27.9591	6.22384	0.00165174	0.0125498	NM_016343
CENPK	-0.75165	0.013874	40.7219	5.50503	0.00097321	0.00438481	NM_001267038				CENPM	-0.492729	0.0398189	6.09716	6.22384	0.0470785	0.105782	NM_001002876
CENPN	-0.560611	0.0170872	18.393	5.50503	0.00627515	0.0161447	NM_001100624				CENPQ	-0.48685	0.0438679	5.40311	6.22384	0.0575576	0.121993	NM_018132
CEP135	-0.743883	0.0553243	10.0021	5.50503	0.0219232	0.04315	NM_025009				CEP162	-2.25262	0.0657645	77.1588	6.22384	9.84046455383414e-05	0.00305194	NM_014895
CEP19	-0.632145	0.0534331	7.47864	5.50503	0.0371136	0.0658993	NM_001379468				CEP192	-1.26799	0.0580621	27.6912	6.22384	0.00169378	0.0127075	NM_032142
CEP76	-0.612646	0.0213843	17.5519	5.50503	0.00695206	0.0174905	NM_001271989				CEP41	-1.18828	0.0433087	32.6036	6.22384	0.00110049	0.0100039	NM_001257158
CHAMP1	-0.663318	0.019071	23.0712	5.50503	0.00377248	0.0111369	NM_001164145				CHAF1A	-1.32152	0.0607167	28.7632	6.22384	0.00153359	0.0120487	NM_005483
CHCHD4	-0.454066	0.0105928	19.4638	5.50503	0.00553719	0.0146952	NM_001098502				CHRNB4	-1.58764	0.123324	20.4389	6.22384	0.00366393	0.0198026	NM_000750
CHID1	-1.06982	0.0313874	36.464	5.50503	0.00127604	0.0052466	NM_001142674				CIP2A	-1.42282	0.0520125	38.9216	6.22384	0.000681748	0.00767905	NM_020890
CHST11	-0.351955	0.014256	8.68917	5.50503	0.0284607	0.0531529	NM_001173982				CKAP4	-0.495572	0.0446812	5.49654	6.22384	0.0559754	0.119484	NM_006825
CIAO1	-0.544292	0.0143643	20.6243	5.50503	0.00486501	0.0133888	NM_004804				CLCN4	-1.52513	0.113222	20.5439	6.22384	0.00361785	0.0196998	NM_001830
CKLF	-1.36003	0.0167638	110.338	5.50503	7.547089805926e-05	0.00111923	NM_001040138				CLOCK	-0.673259	0.0538386	8.41919	6.22384	0.0261621	0.0705621	NM_004898
CLPB	-0.669627	0.0121658	36.8574	5.50503	0.00124307	0.00516463	NM_001258394				CLP1	-0.83747	0.0597594	11.7363	6.22384	0.0132601	0.0444036	NM_001142597
CLU	-1.57774	0.0103125	241.385	5.50503	9.3127745257604e-06	0.00055142	NM_001831				CNKSR1	-1.02048	0.0637353	16.339	6.22384	0.00628725	0.0272329	NM_001297648
CLUH	-0.808851	0.0450707	14.5159	5.50503	0.0104285	0.0240057	NM_001366661				CNKSR2	-0.454837	0.0435516	4.75015	6.22384	0.0704915	0.141223	NM_001168647
CMC2	-0.816783	0.0131778	50.6255	5.50503	0.000565567	0.00314733	NM_020188				CNTLN	-0.630924	0.0575184	6.92066	6.22384	0.0377105	0.0909883	NM_001114395
CMSS1	-0.246576	0.0147828	4.11287	5.50503	0.0931586	0.139733	NM_032359				CNTRL	-0.943156	0.0476711	18.66	6.22384	0.00457833	0.0224841	NM_007018
CMTM6	-0.689644	0.0135225	35.1717	5.50503	0.00139315	0.00552988	NM_017801				COBL	-0.926883	0.0410759	20.9152	6.22384	0.00346085	0.0192394	NM_001287436
CMTM7	-0.338261	0.0133867	8.54737	5.50503	0.0293205	0.0544554	NM_138410				COG2	-1.36856	0.0768257	24.3792	6.22384	0.00235304	0.0154213	NM_001145036
CNDP2	-0.878754	0.0127994	60.3317	5.50503	0.000362519	0.00240266	NM_001370248				COMMD5	-1.28169	0.0927097	17.7192	6.22384	0.0051862	0.0242488	NM_001287237
CNPY2	-0.688124	0.0116443	40.665	5.50503	0.000976571	0.0043939	NM_001190991				CPSF6	-0.483267	0.0488511	4.7808	6.22384	0.0698012	0.140208	NM_001300947
COMMD4	-1.45006	0.0131103	160.382	5.50503	2.79375941749649e-05	0.000782193	NM_001284379				CPT1C	-0.580962	0.0552989	6.10349	6.22384	0.0469951	0.105654	NM_001136052
COMT	-1.0649	0.0160342	70.7242	5.50503	0.000241093	0.00192425	NM_000754				CRIP3	-1.29523	0.0709925	23.6308	6.22384	0.00254742	0.0161619	NM_001366068
COPS7B	-0.599813	0.0544672	6.60536	5.50503	0.0457601	0.0779968	NM_001282950				CRISPLD1	-1.56932	0.0502484	49.0116	6.22384	0.000360068	0.00572683	NM_031461
COQ4	-1.09498	0.0215253	55.7014	5.50503	0.000444212	0.00269892	NM_001305942				CSTF2T	-0.932737	0.039462	22.0465	6.22384	0.00303482	0.0178023	NM_015235
COQ6	-0.788909	0.0321463	19.3608	5.50503	0.00560289	0.0148295	NM_182476				CTTNBP2	-1.1136	0.0426668	29.0647	6.22384	0.00149217	0.0118337	NM_033427
COX11	-0.29396	0.0127798	6.76166	5.50503	0.044022	0.0755379	NM_001162861				CTU2	-0.580362	0.0619831	5.43406	6.22384	0.0570268	0.121136	NM_001318513
COX4I1	-1.26011	0.0129166	122.933	5.50503	5.67071572642464e-05	0.000996567	NM_001318786				CUL5	-0.80797	0.0428408	15.2382	6.22384	0.007398	0.0302528	NM_003478
COX6A1	-0.733967	0.0119788	44.9718	5.50503	0.000760864	0.00377736	NM_004373				CUX1	-0.580899	0.0487421	6.92304	6.22384	0.0376872	0.0909883	NM_001202543
CPTP	-1.35606	0.031984	57.4946	5.50503	0.000409856	0.00258661	NM_001029885				CYB5RL	-0.446559	0.037678	5.2926	6.22384	0.0595077	0.124538	NM_001353354
CRY1	-0.594426	0.0457542	7.72262	5.50503	0.035104	0.0629004	NM_004075				CYBC1	-1.29523	0.0586278	28.6148	6.22384	0.00155453	0.0121486	NM_001193654
CTC1	-0.413825	0.0150338	11.3911	5.50503	0.0170558	0.0352911	NM_025099				CYLD	-0.964541	0.0402196	23.1315	6.22384	0.00268907	0.0166061	NM_001042355
CTSA	-0.416858	0.0168502	10.3127	5.50503	0.0206838	0.041215	NM_000308				CYREN	-2.24246	0.0846868	59.3789	6.22384	0.000209271	0.00437669	NM_001243749
CWF19L1	-1.0751	0.0137441	84.098	5.50503	0.000153864	0.00154752	NM_001303404				DBF4B	-1.49175	0.072875	30.536	6.22384	0.00130996	0.0110212	NM_025104
CXXC1	-0.260919	0.0153787	4.42681	5.50503	0.084197	0.128487	NM_001101654				DBR1	-0.900265	0.057747	14.035	6.22384	0.0089303	0.0342537	NM_016216
CYB561	-1.04312	0.00951613	114.342	5.50503	6.86908582521184e-05	0.00107045	NM_001017916				DCLRE1B	-2.26993	0.172079	29.9432	6.22384	0.00137964	0.0113046	NM_001363690
CYB561A3	-1.10987	0.05594	22.0202	5.50503	0.00419587	0.0120362	NM_001161454				DDX21	-0.528594	0.0441026	6.33548	6.22384	0.044074	0.101155	NM_004728
CYCS	-1.36077	0.0105811	175	5.50503	2.21204578829681e-05	0.000699491	NM_018947				DDX5	-0.6918	0.0481215	9.94538	6.22384	0.0187778	0.0561095	NM_004396
DAG1	-0.661527	0.0097282	44.9844	5.50503	0.00076033	0.0037771	NM_001177643				DDX55	-0.757437	0.0393372	14.5844	6.22384	0.00818294	0.03228	NM_020936
DBI	-1.28715	0.0107853	153.613	5.50503	3.13489210335138e-05	0.000823067	NM_001178042				DEGS1	-1.11983	0.0481258	26.0572	6.22384	0.00198336	0.0138158	NM_001321541
DCLRE1C	-0.414739	0.0165518	10.3922	5.50503	0.0203821	0.0407284	NM_001033855				DENND2B	-1.19302	0.0529596	26.875	6.22384	0.00183088	0.0132235	NM_001376500
DCTN5	-0.373754	0.0120855	11.5587	5.50503	0.016572	0.0345139	NM_001199011				DENND6A	-0.450819	0.0431093	4.71448	6.22384	0.0713065	0.142538	NM_152678
DCXR	-1.45168	0.0133144	158.279	5.50503	2.89407569314948e-05	0.000795246	NM_001195218				DHDDS	-0.718118	0.0436805	11.806	6.22384	0.0130919	0.0440514	NM_001243564
DDB1	-0.245132	0.0104212	5.76607	5.50503	0.0569232	0.0928944	NM_001923				DHX8	-0.691259	0.038937	12.2721	6.22384	0.0120366	0.0417229	NM_001322217
DDX1	-0.318599	0.0113302	8.95884	5.50503	0.0269184	0.0508023	NM_004939				DIDO1	-0.777437	0.0497014	12.1608	6.22384	0.0122781	0.0422534	NM_080796
DDX19A	-0.420884	0.0233417	7.58914	5.50503	0.0361843	0.0645708	NM_001320522				DIS3L	-1.30327	0.0571799	29.7046	6.22384	0.00140905	0.0114268	NM_001143688
DEF8	-0.970139	0.0202074	46.5756	5.50503	0.000697156	0.00356793	NM_001242816				DLG3	-0.717541	0.0522599	9.85202	6.22384	0.0191433	0.05667	NM_001166278
DEGS1	-1.07301	0.0184089	62.5435	5.50503	0.000330649	0.00228259	NM_001321541				DNA2	-0.618835	0.0403672	9.48682	6.22384	0.0206673	0.0595109	NM_001080449
DEK	-0.322907	0.0109559	9.51714	5.50503	0.0240714	0.0466202	NM_001134709				DNAJC16	-0.998046	0.0716878	13.8949	6.22384	0.00913514	0.0347626	NM_015291
DENND10	-0.41408	0.0335725	5.10723	5.50503	0.0685013	0.108093	NM_001303111				DNAJC9	-0.702492	0.0412973	11.9498	6.22384	0.0127537	0.0432861	NM_015190
DEPDC1	-0.296487	0.0161138	5.45524	5.50503	0.0620171	0.0995548	NM_001114120				DNMT3B	-0.811353	0.0477135	13.7968	6.22384	0.00928241	0.035096	NM_001207055
DHRS4L2	-0.754576	0.0288345	19.7467	5.50503	0.00536219	0.0143531	NM_198083				DOHH	-0.69259	0.0659335	7.27522	6.22384	0.0344428	0.0855147	NM_001145165
DHTKD1	-1.33469	0.0119938	148.528	5.50503	3.42951589762386e-05	0.000844014	NM_018706				DOK4	-0.905854	0.0380574	21.5614	6.22384	0.00320848	0.0184566	NM_001330556
DHX15	-0.731531	0.0126506	42.3015	5.50503	0.000885825	0.00413206	NM_001358				DOLK	-1.85494	0.0523419	65.7373	6.22384	0.000156385	0.00385172	NM_014908
DHX9	-1.49534	0.0149889	149.179	5.50503	3.38972239699586e-05	0.000842093	NM_001357				DPH2	-1.04843	0.0509107	21.5909	6.22384	0.00319754	0.0184284	NM_001039589
DICER1	-0.632202	0.015506	25.7758	5.50503	0.00292012	0.00925813	NM_177438				DPY19L3	-0.543939	0.0403603	7.33072	6.22384	0.0339659	0.0847147	NM_207325
DIS3L2	-0.709318	0.0450831	11.1601	5.50503	0.0177547	0.0364656	NM_001257281				DUS4L	-0.989299	0.0862179	11.3516	6.22384	0.0142423	0.0464529	NM_181581
DKC1	-0.607168	0.0107863	34.1779	5.50503	0.00149339	0.0058252	NM_001142463				DZIP1	-1.39502	0.0507406	38.3537	6.22384	0.000709674	0.00784214	NM_014934
DLGAP5	-0.54546	0.0147838	20.1252	5.50503	0.00513963	0.0138974	NM_001146015				E2F3	-1.04394	0.0413032	26.3856	6.22384	0.00192017	0.0135484	NM_001243076
DMKN	-0.47513	0.0128014	17.6348	5.50503	0.00688107	0.0173486	NM_001352330				EEA1	-0.83299	0.0744027	9.32591	6.22384	0.0213901	0.061129	NM_003566
DMPK	-0.356322	0.016121	7.87577	5.50503	0.0339182	0.0612542	NM_001081560				EEF1E1	-0.769431	0.0590887	10.0192	6.22384	0.0184953	0.055467	NM_001135650
DNAJA1	-1.4578	0.0144903	146.662	5.50503	3.54712787884459e-05	0.000856103	NM_001539				EFR3A	-0.685761	0.0388447	12.1064	6.22384	0.0123984	0.0424954	NM_001323558
DNMT1	-1.14291	0.0179148	72.9138	5.50503	0.000222839	0.00186189	NM_001130823				EHD3	-1.83178	0.0454985	73.7477	6.22384	0.000112208	0.0032371	NM_014600
DOLK	-1.86716	0.0221486	157.405	5.50503	2.93722290161114e-05	0.000800087	NM_014908				ELK3	-1.0854	0.0640726	18.3867	6.22384	0.00474473	0.0230162	NM_005230
DPH7	-0.438751	0.0153714	12.5234	5.50503	0.0141223	0.0304915	NM_001346370				EMC8	-1.04435	0.0493613	22.0955	6.22384	0.00301796	0.0177498	NM_001142288
DPY19L3	-0.51404	0.039286	6.72598	5.50503	0.0444107	0.0761197	NM_207325				ENTPD7	-0.965674	0.0493885	18.8815	6.22384	0.00444912	0.0221659	NM_020354
DRG2	-0.445397	0.0138588	14.3143	5.50503	0.0107373	0.0245782	NM_001330144				ERBB3	-0.688186	0.0553954	8.54945	6.22384	0.0253947	0.0690039	NM_001005915
DUS2	-0.779574	0.0255671	23.7702	5.50503	0.00352265	0.0106028	NM_001271762				ERCC6L	-0.680441	0.0465842	9.93899	6.22384	0.0188025	0.0561418	NM_001009954
DUT	-1.30615	0.00985506	173.111	5.50503	2.27732874877873e-05	0.000710646	NM_001948				ERCC6L2	-0.572458	0.0458332	7.15001	6.22384	0.0355519	0.0873661	NM_001010895
DYNLL1	-0.265668	0.0133746	5.2771	5.50503	0.0652244	0.103773	NM_001037495				ESCO2	-1.33752	0.0376065	47.5708	6.22384	0.000391431	0.00590234	NM_001017420
E2F7	-0.739228	0.0307621	17.764	5.50503	0.00677231	0.0171547	NM_203394				ESPL1	-1.35665	0.0576812	31.9079	6.22384	0.00116567	0.0102621	NM_012291
E4F1	-0.85126	0.0170685	42.4551	5.50503	0.000877905	0.00411272	NM_001288776				ESS2	-0.727805	0.0437866	12.0973	6.22384	0.0124186	0.0425455	NM_022719
EDEM3	-0.309517	0.0143268	6.6868	5.50503	0.044843	0.0767236	NM_001319960				EVI5	-0.913575	0.0700949	11.907	6.22384	0.0128532	0.0435177	NM_001350197
EDRF1	-0.47769	0.0389565	5.85751	5.50503	0.0555352	0.0910841	NM_001202438				EXOSC9	-0.531739	0.0373629	7.56756	6.22384	0.0320272	0.0810755	NM_001034194
EEF2KMT	-1.93251	0.0685189	54.5045	5.50503	0.000469362	0.00279512	NM_001289029				F2RL1	-0.625496	0.0540847	7.23393	6.22384	0.0348033	0.0860564	NM_005242
EHD1	-0.785895	0.00919529	67.1682	5.50503	0.000275354	0.00206601	NM_006795				FABP5	-0.779958	0.061015	9.97025	6.22384	0.018682	0.0559107	NM_001444
EIF4G1	-1.03292	0.00973314	109.617	5.50503	7.67883349523935e-05	0.00112683	NM_001194946				FAM111A	-1.37315	0.049144	38.3677	6.22384	0.000708965	0.00784214	NM_001312911
EIF6	-0.739681	0.0142769	38.3227	5.50503	0.00112998	0.00484092	NM_181468				FAM120A	-1.07098	0.0754533	15.2013	6.22384	0.00743948	0.03039	NM_001286722
ELOVL6	-1.45096	0.0167308	125.833	5.50503	5.33069525625596e-05	0.000968357	NM_024090				FAM169A	-1.00212	0.0419951	23.9133	6.22384	0.00247162	0.0158719	NM_001376054
ELP1	-0.627833	0.0175291	22.4869	5.50503	0.00400024	0.0115997	NM_001330749				FAM98A	-1.0258	0.0918454	11.457	6.22384	0.013964	0.0458665	NM_015475
EMC3	-0.552344	0.0386032	7.90308	5.50503	0.0337126	0.06096	NM_018447				FANCL	-0.84758	0.0420132	17.0992	6.22384	0.00564633	0.0254518	NM_001114636
ENTPD6	-0.554125	0.0090115	34.0736	5.50503	0.00150448	0.00584577	NM_001114089				FASTKD1	-0.524767	0.0555982	4.95306	6.22384	0.066086	0.134763	NM_001281476
EPM2AIP1	-1.00822	0.0172052	59.0817	5.50503	0.000382403	0.00247782	NM_014805				FASTKD3	-0.548213	0.0460383	6.52799	6.22384	0.0418319	0.0975023	NM_024091
ERBB2	-0.383687	0.0107462	13.6993	5.50503	0.0117606	0.0264222	NM_001289937				FAT3	-0.549064	0.0478537	6.29986	6.22384	0.0445065	0.101796	NM_001008781
ERH	-0.714063	0.00947082	53.8377	5.50503	0.000484221	0.00285445	NM_004450				FBXO10	-1.45616	0.0564641	37.5531	6.22384	0.00075167	0.00807095	NM_012166
ERI3	-0.440178	0.0374149	5.17859	5.50503	0.0670975	0.106172	NM_024066				FBXO34	-0.462454	0.039515	5.41222	6.22384	0.0574007	0.121711	NM_017943
ETNK2	-0.572403	0.0158927	20.6161	5.50503	0.00486939	0.0133916	NM_001297761				FEN1	-0.948209	0.0808206	11.1246	6.22384	0.0148675	0.0478123	NM_004111
EXOSC7	-0.557995	0.033558	9.27821	5.50503	0.0252366	0.0484749	NM_015004				FERMT1	-1.12221	0.118575	10.6208	6.22384	0.0163913	0.0510954	NM_017671
EXTL2	-0.761708	0.0385564	15.0481	5.50503	0.00966928	0.0225881	NM_001033025				FEZF1	-1.63511	0.0761732	35.0986	6.22384	0.000902797	0.00904572	NM_001024613
FAIM	-1.05974	0.011433	98.2281	5.50503	0.000102493	0.00128482	NM_001033030				FHOD3	-0.983801	0.0408616	23.6864	6.22384	0.00253226	0.016091	NM_001281739
FAM104B	-0.532384	0.0150894	18.7835	5.50503	0.00599127	0.0156009	NM_001166703				FLAD1	-1.52651	0.053388	43.6471	6.22384	0.000497364	0.0066609	NM_001184891
FAM111A	-0.827536	0.0158091	43.3178	5.50503	0.000835183	0.00399269	NM_001142521				FOXM1	-0.642591	0.0398541	10.3609	6.22384	0.0172591	0.0528629	NM_001243088
FAM120C	-0.425221	0.0123507	14.6399	5.50503	0.0102444	0.0236779	NM_001300788				FOXRED1	-0.473284	0.0473485	4.73082	6.22384	0.0709316	0.141937	NM_017547
FAM135A	-0.349346	0.0298583	4.0874	5.50503	0.0939433	0.140732	NM_001330996				FOXRED2	-0.744339	0.0637224	8.69459	6.22384	0.0245745	0.0674344	NM_001102371
FAM136A	-0.985913	0.0149876	64.8553	5.50503	0.000301285	0.00215177	NM_001329752				FRS2	-0.711079	0.0403671	12.5259	6.22384	0.0115092	0.0405849	NM_001278357
FAM174C	-0.570386	0.0292104	11.1378	5.50503	0.0178243	0.0365572	NM_017914				FST	-1.00285	0.0572906	17.5546	6.22384	0.00530337	0.0245898	NM_006350
FANCL	-0.519543	0.0411517	6.55927	5.50503	0.0462907	0.0786654	NM_001114636				FTSJ3	-1.2162	0.0413533	35.7685	6.22384	0.000857836	0.00877322	NM_017647
FANCM	-1.1964	0.0173712	82.3991	5.50503	0.000162263	0.00159323	NM_001308133				FYCO1	-0.649769	0.0791241	5.33592	6.22384	0.0587328	0.12361	NM_001386423
FAR1	-0.930197	0.0227491	38.0353	5.50503	0.00115102	0.00490856	NM_032228				GABBR1	-0.718419	0.0438118	11.7805	6.22384	0.0131531	0.0441518	NM_001470
FARS2	-0.75263	0.00949904	59.6326	5.50503	0.000373462	0.00244386	NM_001374875				GABRA5	-0.768234	0.0390806	15.1017	6.22384	0.00755334	0.0307401	NM_001165037
FAS	-0.521545	0.0102483	26.5418	5.50503	0.00272706	0.0088302	NM_000043				GCDH	-0.660055	0.0700151	6.22255	6.22384	0.0454647	0.103292	NM_000159
FAU	-0.586149	0.0161708	21.2464	5.50503	0.00455004	0.0127665	NM_001997				GCFC2	-0.661313	0.0541758	8.07251	6.22384	0.0283609	0.0745468	NM_001201335
FBRS	-0.277163	0.00984444	7.80334	5.50503	0.034472	0.0620231	NM_001105079				GEMIN4	-1.23682	0.0421478	36.2942	6.22384	0.000824606	0.00861218	NM_015721
FBXL18	-1.10122	0.0157402	77.0437	5.50503	0.000193217	0.00174145	NM_001321213				GEMIN6	-0.770294	0.0454579	13.0528	6.22384	0.0105082	0.0382004	NM_024775
FBXO6	-0.463661	0.0248515	8.65066	5.50503	0.0286908	0.053468	NM_018438				GINS3	-1.88521	0.0989239	35.9267	6.22384	0.000847655	0.00872779	NM_001126129
FBXO9	-0.438655	0.0117935	16.3156	5.50503	0.00814132	0.0197468	NM_033480				GJC1	-0.905505	0.0435387	18.8324	6.22384	0.00447731	0.0222283	NM_001080383
FDFT1	-1.14656	0.0143416	91.6639	5.50503	0.000122867	0.0013897	NM_001287750				GK	-0.84589	0.0454472	15.7442	6.22384	0.00685762	0.0288137	NM_000167
FH	-1.33747	0.016769	106.675	5.50503	8.24999623003642e-05	0.00116565	NM_000143				GLCE	-0.597583	0.0399288	8.94357	6.22384	0.0232479	0.0647822	NM_001324091
FHOD1	-1.36057	0.00987092	187.535	5.50503	1.83744466193403e-05	0.000655663	NM_001318202				GLI2	-1.27538	0.0850391	19.1276	6.22384	0.0043111	0.0217547	NM_001371271
FIGNL1	-1.02427	0.00976155	107.476	5.50503	8.08890253394257e-05	0.00115335	NM_001287493				GMIP	-0.671543	0.0868548	5.19223	6.22384	0.0613568	0.127414	NM_001288998
FIS1	-0.850744	0.0281593	25.7025	5.50503	0.00293955	0.0093062	NM_016068				GMNN	-1.05447	0.0559144	19.886	6.22384	0.00391999	0.020626	NM_001251989
FKBP5	-0.793094	0.00923457	68.1135	5.50503	0.00026563	0.00203225	NM_001145777				GNG2	-0.700766	0.0756826	6.48859	6.22384	0.0422782	0.0981676	NM_001243774
FMN1	-0.63801	0.0229638	17.726	5.50503	0.00680404	0.0172142	NM_001103184				GOLGB1	-0.998197	0.0509499	19.5564	6.22384	0.00408391	0.0210875	NM_001256487
FRS2	-0.323494	0.0262529	3.98615	5.50503	0.0971553	0.144797	NM_001278357				GPAM	-1.41127	0.0396481	50.2342	6.22384	0.000336013	0.0055542	NM_001244949
FUBP1	-0.892188	0.0201226	39.5574	5.50503	0.00104532	0.00459152	NM_001303433				GTF3C2	-0.7252	0.0504028	10.4342	6.22384	0.0170082	0.0523144	NM_001521
G3BP1	-0.280566	0.0121303	6.48931	5.50503	0.0471124	0.0797405	NM_005754				H2BC10	-1.05507	0.113349	9.82065	6.22384	0.0192682	0.0569405	NM_003525
G6PC3	-1.04615	0.0110174	99.3362	5.50503	9.95172920703613e-05	0.00127072	NM_138387				HACD1	-0.649554	0.0437108	9.65252	6.22384	0.0199565	0.0581751	NM_014241
GABPB1	-0.274919	0.0164299	4.6002	5.50503	0.0797569	0.122829	NM_002041				HECTD2	-0.574644	0.0703919	4.6911	6.22384	0.0718478	0.143265	NM_001284274
GALK1	-1.6417	0.0363748	74.0946	5.50503	0.000213771	0.00182445	NM_000154				HELLS	-0.740307	0.04433	12.363	6.22384	0.011844	0.0412987	NM_001289067
GATA2	-0.507581	0.0431625	5.96904	5.50503	0.0539049	0.0889458	NM_001145662				HELQ	-0.564741	0.0413738	7.70856	6.22384	0.0309428	0.0790755	NM_001297755
GATA3	-0.332777	0.0207449	5.33822	5.50503	0.0640987	0.102314	NM_001002295				HERPUD2	-0.782359	0.0379583	16.1252	6.22384	0.00648475	0.0278282	NM_022373
GATC	-0.770123	0.0139568	42.4945	5.50503	0.000875889	0.00410917	NM_176818				HMX2	-3.70312	0.11707	117.136	6.22384	2.88064788072084e-05	0.00199216	NM_005519
GEMIN4	-0.668565	0.037475	11.9274	5.50503	0.0155718	0.0328747	NM_015721				HOMEZ	-2.16384	0.0507695	92.2244	6.22384	5.84189007437619e-05	0.00248173	NM_020834
GET1	-0.696152	0.0101838	47.5879	5.50503	0.000660643	0.00346394	NM_001350295				HSPE1	-0.730974	0.0801641	6.66536	6.22384	0.0403245	0.0952488	NM_002157
GFM1	-0.975926	0.0108577	87.7193	5.50503	0.000137841	0.00146941	NM_001308164				ICE2	-0.944954	0.0382439	23.3485	6.22384	0.00262624	0.0163899	NM_001018089
GFRA1	-0.688726	0.00961801	49.3183	5.50503	0.000604029	0.00328924	NM_001382556				IFT88	-0.541916	0.0514992	5.70249	6.22384	0.0526884	0.114661	NM_001318491
GGCX	-0.87694	0.0101342	75.884	5.50503	0.000200963	0.00176704	NM_000821				IKBKB	-1.10552	0.0547425	22.3259	6.22384	0.0029404	0.0174733	NM_001556
GGH	-0.307941	0.0103572	9.15575	5.50503	0.025864	0.0493913	NM_003878				IL17RA	-0.927182	0.0482864	17.8035	6.22384	0.00512752	0.0240785	NM_001289905
GINS4	-1.71059	0.0129343	226.229	5.50503	1.10928733944027e-05	0.000587204	NM_032336				IL4R	-1.99419	0.0660732	60.1876	6.22384	0.000201347	0.00428773	NM_000418
GLRX2	-0.806366	0.00900745	72.1877	5.50503	0.000228676	0.00188572	NM_197962				IMPA2	-0.834753	0.0386777	18.0159	6.22384	0.00498355	0.0236371	NM_014214
GMFB	-0.307597	0.0110748	8.54338	5.50503	0.0293453	0.0544781	NM_004124				INTS7	-0.707937	0.0422821	11.8531	6.22384	0.0129798	0.0438299	NM_001199809
GNB2	-0.259812	0.0114885	5.87562	5.50503	0.055266	0.0907222	NM_005273				IQCE	-2.4473	0.0628113	95.3533	6.22384	5.29579776640254e-05	0.00239564	NM_001287499
GNL3L	-0.970416	0.0239057	39.3926	5.50503	0.00105611	0.00462151	NM_019067				ISG20L2	-0.516476	0.0440128	6.06069	6.22384	0.0475623	0.10655	NM_001303095
GOT1	-0.4597	0.0126991	16.6409	5.50503	0.00780304	0.0191201	NM_002079				ITGA6	-0.55401	0.0411992	7.44984	6.22384	0.0329718	0.0827951	NM_000210
GOT2	-1.45008	0.0124363	169.08	5.50503	2.42562872283525e-05	0.000735849	NM_001286220				ITGB1BP1	-0.72039	0.06838	7.58939	6.22384	0.031856	0.0808474	NM_001319070
GPAA1	-1.46248	0.0108226	197.629	5.50503	1.59607977197052e-05	0.000639477	NM_003801				JPH4	-0.538903	0.0405908	7.15473	6.22384	0.0355092	0.0873027	NM_032452
GPATCH11	-0.24636	0.0105135	5.77291	5.50503	0.0568178	0.0927572	NM_001278505				KANSL2	-0.659081	0.0426009	10.1967	6.22384	0.017839	0.0541511	NM_017822
GPATCH4	-0.870147	0.0125348	60.4043	5.50503	0.000361408	0.0023999	NM_182679				KBTBD7	-0.702085	0.0384852	12.8081	6.22384	0.010958	0.0391939	NM_032138
GPC6	-0.265159	0.0160566	4.37883	5.50503	0.0854865	0.130045	NM_005708				KCNK5	-1.15411	0.0402586	33.0855	6.22384	0.00105814	0.00982026	NM_003740
GPN3	-0.300757	0.0193954	4.66372	5.50503	0.0782118	0.12082	NM_001164373				KEAP1	-0.832188	0.041798	16.5686	6.22384	0.00608391	0.0267239	NM_203500
GPR89A	-0.425724	0.0136234	13.3036	5.50503	0.0124904	0.0277035	NM_001097612				KIAA0232	-1.6302	0.0821169	32.3631	6.22384	0.00112246	0.0100778	NM_001100590
GRB2	-0.262665	0.0110783	6.22773	5.50503	0.0503697	0.0841641	NM_002086				KIAA1143	-0.658033	0.0388765	11.138	6.22384	0.0148296	0.0477155	NM_001320334
GREB1	-0.274971	0.0137648	5.49294	5.50503	0.0613665	0.0987528	NM_148903				KIF16B	-0.892233	0.0688008	11.5708	6.22384	0.0136713	0.0453143	NM_001199865
GSS	-0.950055	0.0339599	26.5785	5.50503	0.00271826	0.00880823	NM_000178				KIF21A	-1.37745	0.0435374	43.58	6.22384	0.000499485	0.0066609	NM_001173463
GSTM2	-0.558763	0.0379596	8.22494	5.50503	0.0314133	0.0576219	NM_000848				KIF24	-2.34228	0.0650132	84.3872	6.22384	7.57909426163383e-05	0.00272029	NM_194313
GSTO1	-0.710044	0.0271685	18.5569	5.50503	0.00615381	0.0159234	NM_001191002				KIN	-1.52007	0.0740104	31.2202	6.22384	0.00123522	0.0106164	NM_012311
GTF3A	-0.826403	0.0113754	60.0366	5.50503	0.000367084	0.00241854	NM_002097				KIT	-0.652488	0.0391525	10.8739	6.22384	0.0156011	0.0493504	NM_000222
GTF3C2	-0.294279	0.00895876	9.66653	5.50503	0.02338	0.0454969	NM_001035521				KLC2	-1.23733	0.178212	8.59084	6.22384	0.0251571	0.06848	NM_001134774
GTF3C5	-0.30805	0.0100836	9.41087	5.50503	0.0245803	0.0474142	NM_001286709				KLHL23	-0.895787	0.0404773	19.8243	6.22384	0.00394999	0.0206762	NM_001199290
GTPBP4	-0.314789	0.0100008	9.9084	5.50503	0.0223173	0.0438267	NM_012341				KLHL25	-1.23389	0.0541038	28.14	6.22384	0.00162414	0.0124358	NM_022480
GYG1	-0.466543	0.0152954	14.2306	5.50503	0.0108692	0.0248236	NM_001184720				KLHL8	-0.950032	0.045573	19.8047	6.22384	0.00395958	0.0207123	NM_001292006
H3C4	-0.723864	0.0445087	11.7725	5.50503	0.0159816	0.0335193	NM_003530				KRIT1	-1.13054	0.0393957	32.443	6.22384	0.0011151	0.0100639	NM_001350694
HAUS6	-1.11385	0.00952163	130.298	5.50503	4.85952007438506e-05	0.000933218	NM_001270890				LDLRAP1	-0.915755	0.158583	5.28812	6.22384	0.0595887	0.124639	NM_015627
HAX1	-0.236874	0.0110046	5.09874	5.50503	0.0686711	0.108308	NM_001018837				LEPROTL1	-0.555648	0.051224	6.02735	6.22384	0.0480104	0.107348	NM_001128208
HCCS	-1.33014	0.0233991	75.613	5.50503	0.000202835	0.00177589	NM_001122608				LIG4	-0.57984	0.0586889	5.72876	6.22384	0.0522878	0.114032	NM_001352600
HDDC3	-0.6793	0.0106693	43.25	5.50503	0.000838436	0.00400093	NM_001286451				LMAN2L	-0.558922	0.0677617	4.61018	6.22384	0.0737642	0.146095	NM_001142292
HDGF	-0.227643	0.00922896	5.61505	5.50503	0.0593226	0.0961263	NM_004494				LMNB2	-0.62891	0.0400378	9.87883	6.22384	0.0190373	0.0565205	NM_032737
HERC2	-0.879531	0.0128264	60.3111	5.50503	0.000362835	0.00240266	NM_004667				LPAR4	-1.34746	0.11983	15.152	6.22384	0.0074956	0.0305505	NM_005296
HEY2	-1.7801	0.0114637	276.418	5.50503	6.45670755594629e-06	0.000504429	NM_012259				LRRC8A	-0.795567	0.0408802	15.4825	6.22384	0.0071303	0.0295748	NM_001127245
HIGD1A	-1.26955	0.0179636	89.7239	5.50503	0.000129938	0.0014325	NM_001099668				MACROH2A1	-0.754217	0.0465139	12.2295	6.22384	0.0121282	0.0419073	NM_001040158
HMGCS1	-0.577554	0.00976177	34.171	5.50503	0.00149412	0.00582633	NM_001324223				MAP4K5	-0.534778	0.0618531	4.62365	6.22384	0.0734406	0.145586	NM_006575
HMGN3	-0.724498	0.0123158	42.6198	5.50503	0.000869521	0.00409104	NM_001201362				MAPKAPK5	-1.10259	0.0464871	26.1514	6.22384	0.00196496	0.0137401	NM_001371479
HNRNPA2B1	-1.32598	0.0196534	89.4619	5.50503	0.000130935	0.00143623	NM_002137				MARK1	-0.474537	0.0387119	5.81697	6.22384	0.0509728	0.111883	NM_001286124
HNRNPAB	-1.67494	0.020293	138.245	5.50503	4.15187811908524e-05	0.000887676	NM_004499				MAVS	-0.610359	0.0470036	7.92573	6.22384	0.0293663	0.0763868	NM_020746
HNRNPF	-0.267562	0.00980429	7.30186	5.50503	0.03867	0.0680865	NM_001098206				MBLAC2	-1.01399	0.0417814	24.6086	6.22384	0.0022974	0.0151606	NM_203406
HNRNPH1	-0.304141	0.0126278	7.32528	5.50503	0.0384587	0.067815	NM_001257293				MBNL1	-0.774917	0.0408549	14.6983	6.22384	0.00803856	0.0319744	NM_001376822
HNRNPM	-1.70632	0.0139977	208	5.50503	1.39095503888242e-05	0.000622833	NM_001297418				MCM3	-0.917356	0.0505322	16.6536	6.22384	0.00601093	0.0265704	NM_001270472
HNRNPR	-0.564008	0.0108997	29.1848	5.50503	0.00218047	0.00751241	NM_001102398				MCM8	-0.937424	0.0429842	20.4439	6.22384	0.00366173	0.0198026	NM_001281521
HPF1	-0.498481	0.0218323	11.3814	5.50503	0.0170842	0.0353382	NM_017867				MCUB	-0.82447	0.039348	17.2754	6.22384	0.00551026	0.0251738	NM_017918
HPRT1	-0.371257	0.0146674	9.39719	5.50503	0.0246469	0.0474957	NM_000194				MDM4	-0.518434	0.0397356	6.76406	6.22384	0.0392861	0.0936175	NM_001204171
HSBP1	-0.447896	0.0102232	19.6231	5.50503	0.00543768	0.0144979	NM_001537				MED1	-0.709509	0.0460803	10.9245	6.22384	0.0154493	0.0490204	NM_004774
HSD17B10	-2.30874	0.0247296	215.543	5.50503	1.26376369022907e-05	0.000605264	NM_001037811				MED22	-0.75706	0.04323	13.2579	6.22384	0.0101498	0.0373685	NM_133640
HSD17B4	-0.607423	0.0135097	27.3109	5.50503	0.00255036	0.00840807	NM_001374503				MED4	-0.864914	0.050311	14.869	6.22384	0.00782827	0.0314501	NM_001270629
HSD3B7	-0.4323	0.020071	9.31113	5.50503	0.0250715	0.0482075	NM_001142778				MED8	-0.867677	0.0486823	15.4648	6.22384	0.00714921	0.0295836	NM_052877
HSP90AA1	-1.66364	0.0100559	275.232	5.50503	6.53224594127089e-06	0.000504429	NM_005348				MED9	-0.700446	0.043993	11.1523	6.22384	0.0147893	0.0476789	NM_018019
HSPA4	-0.835626	0.0119455	58.4546	5.50503	0.000392942	0.00252468	NM_002154				MEGF10	-1.43733	0.0381991	54.0826	6.22384	0.000272878	0.00502688	NM_001256545
HSPB11	-2.00539	0.0172121	233.648	5.50503	1.01684228248633e-05	0.000565927	NM_001382250				MEN1	-0.566889	0.0570842	5.62964	6.22384	0.0538207	0.116281	NM_001370261
HSPBAP1	-0.899805	0.0731108	11.0743	5.50503	0.0180245	0.0368767	NM_001320728				METTL4	-0.565936	0.045952	6.96995	6.22384	0.0372321	0.090333	NM_001308401
HTATIP2	-0.63099	0.0203143	19.5994	5.50503	0.00545237	0.0145224	NM_001098522				METTL8	-0.978737	0.0387929	24.6933	6.22384	0.00227728	0.0150604	NM_001321155
HYAL3	-1.17979	0.0232567	59.8496	5.50503	0.000370017	0.0024287	NM_001200030				MFSD1	-0.527236	0.0441416	6.29741	6.22384	0.0445364	0.101827	NM_001167903
HYOU1	-0.476726	0.0110441	20.5781	5.50503	0.00488957	0.0134225	NM_006389				MFSD5	-1.95292	0.0380844	100.144	6.22384	4.58327373824563e-05	0.00228427	NM_032889
IDH3B	-0.998273	0.0515024	19.3496	5.50503	0.00561009	0.0148366	NM_001258384				MGAT4A	-0.942703	0.091474	9.71521	6.22384	0.0196961	0.0577253	NM_012214
IMMP1L	-0.947172	0.0142561	62.9301	5.50503	0.000325475	0.0022624	NM_001304274				MICAL1	-0.586153	0.0692866	4.95876	6.22384	0.0659676	0.134558	NM_001159291
IMP3	-0.574985	0.0154047	21.4614	5.50503	0.00444765	0.0125519	NM_018285				MINK1	-1.63236	0.0402091	66.2686	6.22384	0.000152806	0.0038239	NM_001024937
INO80E	-0.477521	0.0202037	11.2863	5.50503	0.0173679	0.0358292	NM_001304562				MIOS	-0.661588	0.0375659	11.6515	6.22384	0.0134688	0.0448766	NM_019005
INPP5J	-0.858008	0.0397304	18.5293	5.50503	0.00617398	0.0159661	NM_001002837				MKI67	-1.56223	0.0554187	44.0388	6.22384	0.000485199	0.00656522	NM_001145966
INTS5	-0.614274	0.0208971	18.0567	5.50503	0.00653448	0.0166741	NM_030628				MMP16	-0.566191	0.0405938	7.89708	6.22384	0.029568	0.0767174	NM_005941
IQCC	-1.15957	0.0902907	14.892	5.50503	0.00988386	0.0230031	NM_001160042				MMS22L	-0.944636	0.0378359	23.5844	6.22384	0.00256015	0.016191	NM_001350599
ISG20L2	-0.534689	0.0104757	27.2909	5.50503	0.00255475	0.00842006	NM_001370151				MPDZ	-0.641869	0.0561169	7.34175	6.22384	0.0338722	0.0845423	NM_001375418
ISOC2	-1.41259	0.0105252	189.584	5.50503	1.78460988391471e-05	0.000646356	NM_001136201				MRI1	-0.52176	0.0414245	6.5718	6.22384	0.0413431	0.0967901	NM_001031727
KCTD10	-0.428105	0.020996	8.72901	5.50503	0.0282253	0.0527963	NM_001317395				MRM2	-0.937137	0.0422795	20.7719	6.22384	0.00352036	0.0194039	NM_013393
KIAA0100	-1.58769	0.00891772	282.667	5.50503	6.0776199835022e-06	0.000499779	NM_001363829				MRPL16	-0.735613	0.0613758	8.81661	6.22384	0.0239121	0.0660672	NM_017840
KIAA0232	-0.353526	0.0154858	8.07069	5.50503	0.0324874	0.0591687	NM_001100590				MTARC1	-1.45543	0.0491249	43.1201	6.22384	0.000514368	0.00674501	NM_022746
KIAA1586	-1.07109	0.0133327	86.0463	5.50503	0.000144946	0.00151129	NM_001286274				MTBP	-0.679643	0.040934	11.2844	6.22384	0.0144238	0.0468131	NM_022045
KIF11	-0.208789	0.0106353	4.09888	5.50503	0.0935885	0.140265	NM_004523				MTERF1	-1.14636	0.0749569	17.5318	6.22384	0.00531985	0.0246313	NM_001301135
KIF24	-0.656417	0.0281389	15.3127	5.50503	0.00931977	0.0219578	NM_194313				MTERF2	-1.27518	0.0469197	34.6569	6.22384	0.000934156	0.00915006	NM_001033050
KIF9	-1.04763	0.0315302	34.8089	5.50503	0.00142864	0.00563485	NM_001377474				MTERF4	-0.525412	0.0422764	6.52983	6.22384	0.0418112	0.097483	NM_001330180
KLHDC4	-1.17286	0.0559856	24.5706	5.50503	0.00326352	0.0100336	NM_001184854				MTG2	-1.30674	0.0534888	31.9237	6.22384	0.00116413	0.0102591	NM_001384347
KLHL25	-1.07408	0.0309347	37.2931	5.50503	0.00120789	0.00508308	NM_022480				MTHFSD	-0.739863	0.0493047	11.1023	6.22384	0.0149308	0.0479707	NM_001159377
KNL1	-0.770016	0.0130564	45.4126	5.50503	0.000742587	0.00372862	NM_144508				MTMR6	-1.21968	0.0769364	19.3358	6.22384	0.00419876	0.0214569	NM_001385230
KNOP1	-0.548409	0.0118352	25.4116	5.50503	0.00301846	0.00948482	NM_001348528				MTMR9	-0.821736	0.0435044	15.5214	6.22384	0.00708882	0.029484	NM_015458
KNTC1	-1.20054	0.051855	27.7947	5.50503	0.00244712	0.00817204	NM_014708				MVB12B	-1.15449	0.0689881	19.3199	6.22384	0.00420723	0.0214858	NM_001011703
KPNA2	-1.42478	0.0197978	102.537	5.50503	9.15572438939805e-05	0.00121509	NM_002266				MYD88	-1.32615	0.0660329	26.6334	6.22384	0.00187425	0.0134038	NM_001172566
LAGE3	-0.516038	0.0222288	11.9798	5.50503	0.0154364	0.0326482	NM_006014				NAA60	-0.643761	0.0420115	9.86463	6.22384	0.0190933	0.0565939	NM_001083601
LAMTOR2	-0.657624	0.0282366	15.3159	5.50503	0.00931565	0.021956	NM_001145264				NAALAD2	-0.865618	0.0552974	13.5502	6.22384	0.00966655	0.0361081	NM_001300930
LAPTM4B	-0.216205	0.00995121	4.69738	5.50503	0.07741	0.119765	NM_018407				NAGK	-0.903879	0.0488	16.7417	6.22384	0.00593636	0.0263672	NM_001330425
LARP7	-0.249665	0.0101457	6.14377	5.50503	0.051481	0.085627	NM_001370981				NASP	-0.80084	0.0379715	16.8902	6.22384	0.00581357	0.0260063	NM_001195193
LAS1L	-0.874234	0.0121666	62.8184	5.50503	0.000326958	0.00226779	NM_001170649				NCOA5	-1.82175	0.0460215	72.1134	6.22384	0.000119733	0.00337149	NM_001348148
LDHD	-0.599838	0.0109116	32.9745	5.50503	0.00162842	0.00616613	NM_153486				NDUFAF6	-1.4263	0.0379465	53.6104	6.22384	0.00027973	0.00505563	NM_152416
LDLRAP1	-1.14254	0.0212598	61.4026	5.50503	0.000346589	0.00234922	NM_015627				NDUFS1	-0.45356	0.0409688	5.02129	6.22384	0.0646881	0.132514	NM_001199981
LEPROTL1	-1.04405	0.01622	67.2028	5.50503	0.000274989	0.00206601	NM_001128208				NF2	-0.930275	0.0715703	12.0918	6.22384	0.012431	0.0425584	NM_016418
LETM1	-1.51896	0.0255902	90.1604	5.50503	0.0001283	0.00142465	NM_012318				NFKBIA	-0.862698	0.0569938	13.0584	6.22384	0.0104982	0.0381823	NM_020529
LGMN	-0.44703	0.0124954	15.9927	5.50503	0.00849731	0.0204284	NM_001008530				NIPAL1	-1.44987	0.0742629	28.3066	6.22384	0.00159925	0.0123373	NM_207330
LIG1	-1.19265	0.029813	47.7114	5.50503	0.000656366	0.00345169	NM_000234				NIPAL3	-0.671047	0.0650173	6.9259	6.22384	0.0376592	0.0909883	NM_001322864
LIG4	-0.719107	0.0886447	5.83357	5.50503	0.055894	0.0915578	NM_001352600				NLN	-0.520748	0.0437131	6.20361	6.22384	0.0457037	0.103619	NM_020726
LLGL2	-0.671159	0.0157856	28.5358	5.50503	0.00229975	0.00780615	NM_001015002				NMNAT1	-1.4269	0.12224	16.656	6.22384	0.0060088	0.0265687	NM_001297779
LLPH	-0.572247	0.0114304	28.6488	5.50503	0.00227836	0.00775568	NM_032338				NNT	-0.701528	0.0585618	8.4038	6.22384	0.0262548	0.0706878	NM_001331026
LMNA	-0.907578	0.0138695	59.3894	5.50503	0.000377374	0.00245723	NM_001282625				NOD1	-2.09713	0.0809704	54.3158	6.22384	0.000269576	0.00499444	NM_001354849
LONP2	-0.618174	0.0157011	24.3383	5.50503	0.00333596	0.0101934	NM_001300948				NOL4L	-0.520277	0.0377077	7.17858	6.22384	0.0352947	0.0869139	NM_001351680
LPAR1	-0.81198	0.0493675	13.3552	5.50503	0.0123919	0.0275363	NM_001401				NOL6	-1.74539	0.0672857	45.2754	6.22384	0.000449292	0.00636642	NM_022917
LRP10	-0.254267	0.0151046	4.28026	5.50503	0.0882232	0.133524	NM_001329226				NOL8	-1.30239	0.0576532	29.4211	6.22384	0.00144511	0.0115828	NM_001256394
LRRC46	-0.338944	0.017959	6.39697	5.50503	0.0482282	0.0812526	NM_033413				NOP16	-1.2373	0.0635764	24.0797	6.22384	0.00242838	0.0157197	NM_001256539
LTBR	-0.438218	0.0105711	18.166	5.50503	0.00644861	0.0164872	NM_002342				NOP2	-0.564139	0.064931	4.90141	6.22384	0.0671713	0.136521	NM_001033714
LTO1	-0.262432	0.0153662	4.48194	5.50503	0.0827487	0.126646	NM_153451				NOP9	-1.32584	0.0436224	40.2968	6.22384	0.000619887	0.00736448	NM_001286367
MAD2L1BP	-0.978897	0.0240432	39.8549	5.50503	0.00102623	0.00453767	NM_014628				NRDE2	-1.1825	0.0652444	21.4318	6.22384	0.0032571	0.0186195	NM_017970
MANBAL	-0.415086	0.0218101	7.89982	5.50503	0.033737	0.0609674	NM_001003897				NSMCE4A	-1.15513	0.0425162	31.3841	6.22384	0.00121816	0.0105468	NM_001167865
MANF	-0.639556	0.0104805	39.028	5.50503	0.00108053	0.00470145	NM_006010				NUDT12	-0.585621	0.0373355	9.1857	6.22384	0.0220476	0.06252	NM_001300741
MAP3K11	-0.461557	0.0226766	9.39447	5.50503	0.0246602	0.0475003	NM_002419				NUDT16	-0.66457	0.0383304	11.5223	6.22384	0.0137951	0.0455371	NM_001171906
MAP3K4	-0.424709	0.026406	6.83095	5.50503	0.0432806	0.0745676	NM_001301072				NUP214	-0.691858	0.0413276	11.5822	6.22384	0.0136424	0.0452476	NM_001318324
MATR3	-0.266378	0.0141481	5.01531	5.50503	0.0703703	0.110561	NM_001194954				NUP42	-0.919829	0.0519291	16.2931	6.22384	0.00632902	0.0273515	NM_001370443
MAVS	-0.524018	0.0123714	22.1961	5.50503	0.00412065	0.0118854	NM_020746				NUP62	-0.824171	0.0410418	16.5504	6.22384	0.00609976	0.0267773	NM_016553
MBNL1	-0.314226	0.0135011	7.31332	5.50503	0.0385664	0.0679773	NM_001376818				OLFML2A	-0.543049	0.0525116	5.61594	6.22384	0.0540373	0.116584	NM_182487
MCM2	-2.17993	0.0419072	113.395	5.50503	7.02164542835115e-05	0.00108024	NM_004526				OSBPL6	-0.849584	0.0392881	18.3718	6.22384	0.00475401	0.0230396	NM_001201480
MCOLN3	-0.508612	0.0191823	13.4857	5.50503	0.0121472	0.0271123	NM_001253693				OSGEPL1	-1.04092	0.0499833	21.6777	6.22384	0.00316569	0.0183024	NM_001376077
MDN1	-1.0071	0.0220832	45.9285	5.50503	0.000721949	0.00365305	NM_014611				OTULINL	-1.41721	0.056412	35.604	6.22384	0.000868601	0.00884215	NM_019018
MEA1	-0.28277	0.00971157	8.23336	5.50503	0.031356	0.0575571	NM_001318942				OTX2	-0.730585	0.0715572	7.45912	6.22384	0.0328961	0.0826456	NM_001270523
MECOM	-0.945155	0.0798333	11.1898	5.50503	0.0176627	0.0363113	NM_001366466				OXLD1	-1.11239	0.0404288	30.6071	6.22384	0.00130192	0.0109798	NM_001039842
MED16	-0.931222	0.0148279	58.4826	5.50503	0.000392464	0.00252409	NM_005481				P2RX4	-0.595932	0.0446143	7.96011	6.22384	0.0291266	0.0759198	NM_001256796
MED24	-0.419191	0.0141802	12.392	5.50503	0.0144255	0.0309508	NM_001079518				P3H4	-0.904478	0.0615071	13.3006	6.22384	0.0100773	0.0372268	NM_006455
MED25	-0.452592	0.0150915	13.5732	5.50503	0.0119867	0.0268367	NM_001378355				PBRM1	-0.503363	0.038963	6.50295	6.22384	0.0421148	0.0979965	NM_001350075
MED31	-1.26371	0.0110166	144.96	5.50503	3.65920531222308e-05	0.000859651	NM_016060				PCGF3	-0.854089	0.0422968	17.2464	6.22384	0.00553232	0.0251949	NM_006315
MED7	-0.599072	0.0151202	23.7356	5.50503	0.00353448	0.0106213	NM_004270				PCMTD1	-0.562557	0.0414522	7.63458	6.22384	0.0315055	0.080193	NM_001363193
MEGF9	-0.825642	0.0162483	41.9543	5.50503	0.000904085	0.00418884	NM_001080497				PCNA	-2.0438	0.073964	56.4749	6.22384	0.000241371	0.00469275	NM_182649
MEN1	-0.736759	0.0139827	38.8204	5.50503	0.00109477	0.00473663	NM_130802				PDE3B	-0.847549	0.0682592	10.5237	6.22384	0.0167086	0.0516946	NM_000922
MESD	-0.265341	0.00978169	7.1977	5.50503	0.0396293	0.0694296	NM_015154				PDIK1L	-1.45251	0.169226	12.4672	6.22384	0.0116283	0.0408166	NM_152835
METTL3	-0.70073	0.0666194	7.37056	5.50503	0.0380547	0.0672476	NM_019852				PDXDC1	-0.515074	0.048434	5.47757	6.22384	0.0562918	0.119992	NM_001285444
METTL4	-0.485857	0.0261696	9.02026	5.50503	0.0265833	0.0504027	NM_001308401				PEX1	-1.09935	0.0391193	30.8944	6.22384	0.00127009	0.0107841	NM_000466
METTL7A	-1.28124	0.0113961	144.047	5.50503	3.72132065847852e-05	0.000859651	NM_014033				PGBD2	-2.26646	0.0440314	116.663	6.22384	2.91553096194441e-05	0.00199216	NM_001017434
MFAP1	-0.55424	0.0133864	22.9473	5.50503	0.00381929	0.0112421	NM_005926				PHF14	-0.580572	0.0701403	4.80556	6.22384	0.06925	0.139467	NM_001007157
MGME1	-0.638884	0.0110293	37.0081	5.50503	0.00123074	0.00512807	NM_001310338				PHOSPHO2	-0.925755	0.0908251	9.43596	6.22384	0.0208922	0.0600341	NM_001008489
MICOS10	-1.18156	0.0129091	108.147	5.50503	7.95727548456027e-05	0.00114457	NM_001032363				PIDD1	-1.01989	0.0388245	26.7919	6.22384	0.00184565	0.0132932	NM_145886
MKKS	-1.05025	0.0163838	67.3238	5.50503	0.00027372	0.00206484	NM_170784				PIF1	-0.494857	0.0395837	6.18646	6.22384	0.0459215	0.103913	NM_001286496
MKNK1	-0.491909	0.0136303	17.7527	5.50503	0.0067817	0.0171709	NM_001377338				PIGC	-0.64742	0.0508668	8.24019	6.22384	0.0272679	0.0724836	NM_153747
MLX	-0.762449	0.0372675	15.5988	5.50503	0.00896102	0.0212989	NM_170607				PIGV	-0.621006	0.0387563	9.95061	6.22384	0.0187576	0.0560821	NM_001374486
MMS22L	-1.31492	0.0179169	96.5019	5.50503	0.000107375	0.00130355	NM_198468				PIGX	-0.998693	0.0591696	16.8564	6.22384	0.00584118	0.0260756	NM_001166304
MRFAP1L1	-0.368552	0.018918	7.17998	5.50503	0.0397958	0.0696559	NM_203462				PLAGL2	-1.83303	0.0383265	87.6678	6.22384	6.77849225820815e-05	0.00257519	NM_002657
MRI1	-0.416523	0.0147741	11.7429	5.50503	0.0160614	0.033649	NM_001031727				PLEKHF1	-2.07667	0.367072	11.7486	6.22384	0.0132304	0.0443236	NM_024310
MROH1	-0.615261	0.0227823	16.6158	5.50503	0.00782843	0.0191679	NM_001099280				PLEKHO1	-0.495824	0.0377975	6.50418	6.22384	0.0421008	0.0979789	NM_016274
MRPL12	-1.35625	0.0314232	58.537	5.50503	0.000391534	0.00251992	NM_002949				PLPP2	-1.11773	0.0591503	21.1213	6.22384	0.0033776	0.0190517	NM_003712
MRPL14	-0.903346	0.0133088	61.3155	5.50503	0.000347849	0.00235167	NM_032111				PLPP5	-0.519717	0.0390255	6.92126	6.22384	0.0377046	0.0909883	NM_001354458
MRPL16	-0.981088	0.0123279	78.0775	5.50503	0.00018665	0.00172655	NM_017840				PLPP6	-1.63017	0.0496204	53.5555	6.22384	0.000280541	0.00505833	NM_203453
MRPL17	-0.315162	0.0161343	6.15628	5.50503	0.0513133	0.0854133	NM_022061				PMM2	-1.27469	0.0488433	33.2661	6.22384	0.00104282	0.00975214	NM_000303
MRPL23	-1.15475	0.0192572	69.2443	5.50503	0.000254602	0.00197922	NM_021134				POLR2K	-0.61164	0.0813252	4.60009	6.22384	0.0740082	0.146408	NM_005034
MRPL28	-1.60487	0.0143958	178.914	5.50503	2.08469108722298e-05	0.000681433	NM_006428				POLR3F	-0.630403	0.0390957	10.165	6.22384	0.0179539	0.0543271	NM_001282526
MRPL3	-0.373842	0.0109916	12.715	5.50503	0.0136958	0.0297505	NM_007208				POLR3H	-1.28911	0.103712	16.0234	6.22384	0.00658175	0.0281182	NM_138338
MRPL48	-0.341856	0.0218129	5.35763	5.50503	0.0637467	0.101844	NM_001318499				POP1	-2.18999	0.0507439	94.5153	6.22384	5.43520510305484e-05	0.00243405	NM_001145860
MRPS12	-1.29212	0.0172349	96.8719	5.50503	0.000106302	0.00129655	NM_033363				PPM1D	-0.885897	0.038661	20.2999	6.22384	0.00372619	0.0200188	NM_003620
MRPS15	-1.0356	0.0199347	53.7987	5.50503	0.000485109	0.00285518	NM_031280				PPP2R3A	-0.622996	0.0380892	10.1899	6.22384	0.0178637	0.0541751	NM_002718
MRPS18A	-1.5958	0.104393	24.3942	5.50503	0.00331833	0.0101514	NM_001193343				PPP4C	-0.673224	0.0524782	8.63653	6.22384	0.0248983	0.0680299	NM_001303503
MSH6	-0.346224	0.0148488	8.07277	5.50503	0.0324725	0.05915	NM_001281494				PRDM15	-1.929	0.0572867	64.9544	6.22384	0.000161863	0.00389685	NM_001040424
MTCH2	-0.789051	0.026896	23.1485	5.50503	0.00374369	0.0110869	NM_001317231				PREB	-1.32197	0.045795	38.1614	6.22384	0.00071947	0.00789496	NM_001330485
MTHFD1	-0.845076	0.0114094	62.5936	5.50503	0.000329971	0.00228032	NM_001364837				PREX2	-1.05796	0.0450324	24.8549	6.22384	0.00223956	0.0149337	NM_024870
MTO1	-0.582255	0.0115916	29.2471	5.50503	0.00216945	0.00749026	NM_001123226				PRICKLE1	-2.96402	0.115901	75.801	6.22384	0.000103614	0.0031007	NM_001144882
MTRF1L	-0.310739	0.0198026	4.87605	5.50503	0.0733394	0.114511	NM_001114184				PRIMPOL	-1.22689	0.078745	19.1155	6.22384	0.00431774	0.0217605	NM_001300768
MUL1	-0.442604	0.0395439	4.95394	5.50503	0.0716578	0.112274	NM_024544				PRMT3	-0.748189	0.110581	5.06223	6.22384	0.0638685	0.131345	NM_001145166
MVD	-1.09817	0.0163077	73.952	5.50503	0.000214839	0.00182879	NM_002461				PRMT6	-2.19857	0.0531805	90.8925	6.22384	6.09695887840989e-05	0.00249572	NM_018137
MYB	-0.867742	0.0142797	52.7305	5.50503	0.000510341	0.00295122	NM_001130172				PROSER3	-0.988428	0.167041	5.84881	6.22384	0.0505089	0.111104	NM_001039887
MYCBP	-1.83519	0.0463159	72.7159	5.50503	0.000224409	0.00186769	NM_012333				PRPF19	-0.785528	0.0535099	11.5316	6.22384	0.0137712	0.0455117	NM_014502
MYDGF	-0.667561	0.0136083	32.7476	5.50503	0.00165573	0.00622984	NM_019107				PRPF4	-0.833521	0.0408649	17.0013	6.22384	0.00572383	0.0256875	NM_001244926
MYEF2	-0.470629	0.0207388	10.68	5.50503	0.0193384	0.0390622	NM_001301210				PRPS2	-0.580436	0.0661425	5.09363	6.22384	0.0632493	0.130422	NM_001039091
MYO1C	-0.315305	0.0125747	7.90613	5.50503	0.0336897	0.0609426	NM_033375				PRR12	-1.05172	0.0788584	14.0266	6.22384	0.00894238	0.0342765	NM_020719
MYO6	-0.82847	0.0180965	37.928	5.50503	0.00115901	0.0049387	NM_001300899				PRSS23	-0.533155	0.0456749	6.22342	6.22384	0.0454538	0.103283	NM_001293179
NAA60	-0.725597	0.0111352	47.2817	5.50503	0.000671405	0.0034948	NM_001317095				PSD3	-0.619822	0.045106	8.51726	6.22384	0.0255815	0.0694119	NM_015310
NAE1	-0.595735	0.0153334	23.1456	5.50503	0.00374478	0.0110876	NM_001018160				PSIP1	-0.646433	0.0434712	9.6127	6.22384	0.0201243	0.058476	NM_021144
NAGK	-0.992171	0.0209666	46.9509	5.50503	0.000683302	0.00353467	NM_017567				PSMC3IP	-0.788368	0.071362	8.70946	6.22384	0.0244925	0.0672979	NM_001256014
NAT9	-0.798921	0.01967	32.4492	5.50503	0.00169262	0.00630556	NM_001305077				PSMD12	-0.464661	0.0395333	5.46147	6.22384	0.0565622	0.1204	NM_001316341
NCAPD2	-0.37114	0.0281018	4.90164	5.50503	0.0727809	0.113815	NM_014865				PUS1	-2.15727	0.0743875	62.5618	6.22384	0.00018026	0.00405916	NM_001002019
NCBP1	-1.20742	0.0121894	119.601	5.50503	6.09880742412638e-05	0.00103427	NM_002486				PUS3	-0.705419	0.0479556	10.3766	6.22384	0.0172049	0.0527604	NM_031307
NDUFA11	-1.11677	0.0118578	105.177	5.50503	8.56300974289015e-05	0.0011773	NM_001193375				PUS7L	-0.974308	0.0736969	12.8808	6.22384	0.0108218	0.0388614	NM_001098614
NDUFA2	-1.05221	0.0136171	81.3049	5.50503	0.000168006	0.00162356	NM_001185012				PWP2	-0.623406	0.0677837	5.73345	6.22384	0.0522168	0.113922	NM_005049
NDUFA5	-0.259609	0.0107967	6.24233	5.50503	0.0501798	0.083954	NM_001282419				PXK	-0.604442	0.0793824	4.60241	6.22384	0.0739521	0.146372	NM_001289099
NDUFAF4	-1.00075	0.0410124	24.4193	5.50503	0.00331044	0.0101344	NM_014165				PYCR2	-0.822262	0.0529748	12.763	6.22384	0.0110438	0.0394165	NM_001271681
NDUFB10	-1.2755	0.0211306	76.9927	5.50503	0.000193549	0.00174287	NM_004548				RABGAP1L	-0.479553	0.0373438	6.15821	6.22384	0.0462833	0.104531	NM_001366445
NDUFB3	-1.02619	0.0154165	68.3073	5.50503	0.000263694	0.00202217	NM_001257102				RABGGTB	-0.499596	0.0395151	6.31647	6.22384	0.0443042	0.101453	NM_004582
NDUFC1	-0.53492	0.0102941	27.7963	5.50503	0.00244678	0.00817204	NM_001184990				RAD51	-0.853484	0.0823538	8.84518	6.22384	0.0237604	0.0657544	NM_001164269
NFIB	-0.543671	0.023298	12.6868	5.50503	0.0137574	0.0298552	NM_001190737				RAD51D	-0.638609	0.0387692	10.5192	6.22384	0.0167235	0.0517197	NM_002878
NIT1	-0.56328	0.0169511	18.7177	5.50503	0.00603785	0.0156948	NM_001185092				RAD54B	-0.870913	0.0427115	17.7584	6.22384	0.00515878	0.0241638	NM_001205262
NOP14	-0.485976	0.0280436	8.42162	5.50503	0.0301133	0.0556904	NM_001291978				RAI14	-1.42278	0.0472238	42.8664	6.22384	0.000522832	0.00677467	NM_001145520
NOP2	-1.7279	0.0226938	131.562	5.50503	4.73648726022624e-05	0.000933218	NM_001033714				RASSF2	-0.881122	0.0585991	13.2489	6.22384	0.0101652	0.0374068	NM_014737
NOP58	-0.927556	0.0104894	82.0218	5.50503	0.000164213	0.0016059	NM_015934				RASSF4	-1.00621	0.079823	12.6837	6.22384	0.0111966	0.0398222	NM_032023
NPRL3	-0.349316	0.0160676	7.59423	5.50503	0.0361423	0.0645046	NM_001243247				RBBP8	-1.57702	0.0425935	58.3889	6.22384	0.000219543	0.00448772	NM_002894
NQO1	-1.3591	0.016311	113.246	5.50503	7.04611880366635e-05	0.00108131	NM_000903				RBBP9	-0.44898	0.0398881	5.05371	6.22384	0.0640378	0.131516	NM_006606
NQO2	-1.2241	0.029264	51.2037	5.50503	0.000549617	0.00309352	NM_001318940				RCAN3	-0.927039	0.045939	18.7074	6.22384	0.00455024	0.0224213	NM_001251977
NR1H3	-0.782681	0.018247	33.5721	5.50503	0.00155937	0.00597912	NM_001130102				RCN2	-0.724794	0.0388066	13.537	6.22384	0.00968774	0.0361546	NM_001271837
NR2C2AP	-0.400559	0.017833	8.99722	5.50503	0.0267083	0.0505371	NM_001300945				RECQL5	-0.794484	0.0384307	16.4245	6.22384	0.00621053	0.0270077	NM_001003715
NSDHL	-1.23809	0.0252845	60.6249	5.50503	0.00035806	0.00238621	NM_001129765				REPIN1	-1.24508	0.0495424	31.291	6.22384	0.00122781	0.0105828	NM_001099695
NSMCE4A	-0.8735	0.0178204	42.8163	5.50503	0.000859665	0.00406157	NM_001167865				REXO5	-1.35581	0.0943101	19.4912	6.22384	0.00411743	0.0212108	NM_001144924
NSUN5	-0.792534	0.01431	43.8932	5.50503	0.000808248	0.00392577	NM_001168347				RFC5	-0.565062	0.0625605	5.10378	6.22384	0.0630508	0.130083	NM_001206801
NSUN6	-0.590653	0.0218333	15.9788	5.50503	0.0085131	0.0204461	NM_001351115				RFX5	-0.887165	0.0399746	19.689	6.22384	0.00401688	0.0208976	NM_001379415
NUDC	-1.49283	0.0263137	84.691	5.50503	0.000151073	0.0015336	NM_006600				RHOT2	-0.538676	0.043256	6.70824	6.22384	0.0398689	0.0945403	NM_001352275
NUP153	-0.541441	0.0135148	21.6917	5.50503	0.00434146	0.0123375	NM_001278209				RIOK1	-0.516242	0.0402036	6.6289	6.22384	0.0407174	0.0958093	NM_031480
NUP205	-0.341368	0.0110816	10.5159	5.50503	0.0199244	0.0399804	NM_015135				RIOX1	-1.5094	0.0990562	22.9998	6.22384	0.00272816	0.0167468	NM_024644
NUP62	-0.752848	0.0119422	47.4601	5.50503	0.000665106	0.0034799	NM_001193357				RIPOR2	-0.892698	0.0406598	19.5994	6.22384	0.004062	0.0210341	NM_001286445
NUP85	-1.18607	0.00904792	155.479	5.50503	3.03538079288179e-05	0.000816195	NM_001303276				RNASEH2B	-1.10481	0.0672737	18.1439	6.22384	0.00489935	0.0233659	NM_001142279
NUSAP1	-0.319954	0.011339	9.02817	5.50503	0.0265406	0.0503362	NM_001243142				RNPC3	-1.2749	0.0863595	18.8209	6.22384	0.00448395	0.0222283	NM_017619
OGFOD1	-0.800557	0.0192088	33.3645	5.50503	0.0015829	0.00603747	NM_001324357				ROGDI	-0.884003	0.0437267	17.8715	6.22384	0.00508084	0.0239484	NM_024589
OGFOD2	-0.637928	0.0254246	16.0062	5.50503	0.00848201	0.0204052	NM_024623				RPGRIP1L	-0.797597	0.0750668	8.4746	6.22384	0.0258319	0.0698815	NM_001127897
OGG1	-0.913694	0.0175871	47.4687	5.50503	0.000664803	0.0034797	NM_001354648				RPP14	-1.33075	0.0868082	20.4	6.22384	0.00368122	0.0198469	NM_007042
OLFML3	-2.04055	0.0321012	129.71	5.50503	4.91822106609696e-05	0.000934676	NM_020190				RPUSD2	-1.23991	0.0398801	38.5499	6.22384	0.000699855	0.00779372	NM_001286407
OSGEP	-1.47418	0.0234746	92.5763	5.50503	0.000119722	0.00136953	NM_017807				RRP1B	-0.796095	0.0396812	15.9715	6.22384	0.00663188	0.028236	NM_015056
OSTM1	-0.709941	0.0847153	5.94953	5.50503	0.0541853	0.089307	NM_014028				RTF1	-0.955768	0.0506439	18.0375	6.22384	0.00496915	0.0236178	NM_015138
OTUD6B	-1.08267	0.0349038	33.5831	5.50503	0.00155814	0.00597692	NM_001286745				RTL8B	-1.1428	0.0580888	22.4828	6.22384	0.00288908	0.017306	NM_001078173
PARG	-0.310197	0.0137895	6.97796	5.50503	0.0417635	0.0725535	NM_001303487				RTTN	-0.58431	0.0556629	6.13367	6.22384	0.0466007	0.105046	NM_173630
PBDC1	-0.742723	0.0155728	35.4232	5.50503	0.00136924	0.0054653	NM_001300888				RXYLT1	-1.37349	0.0411113	45.8872	6.22384	0.000432822	0.00626097	NM_001278237
PBX1	-1.62114	0.0136901	191.97	5.50503	1.72565191394192e-05	0.000644919	NM_001204961				S1PR3	-1.61398	0.0432499	60.2296	6.22384	0.000200947	0.00428773	NM_005226
PC	-0.833126	0.0682	10.1774	5.50503	0.0212116	0.0420278	NM_000920				SACM1L	-0.913579	0.0403426	20.6885	6.22384	0.00355562	0.0195174	NM_001319071
PCBP4	-0.585919	0.0304628	11.2695	5.50503	0.0174189	0.035906	NM_001174100				SALL2	-0.579064	0.041886	8.00541	6.22384	0.0288147	0.0753768	NM_001291447
PCID2	-0.375163	0.0105965	13.2824	5.50503	0.0125314	0.0277802	NM_001353091				SAMD4B	-0.531936	0.0391487	7.22772	6.22384	0.034858	0.0861588	NM_001303614
PCNA	-2.09636	0.0289108	152.009	5.50503	3.2239611217566e-05	0.000832689	NM_002592				SCFD2	-0.993096	0.0736456	13.3917	6.22384	0.0099248	0.0368326	NM_152540
PCYT2	-1.99628	0.0378506	105.286	5.50503	8.53977134860351e-05	0.0011773	NM_001184917				SCUBE1	-0.634769	0.0860636	4.68179	6.22384	0.0720648	0.143622	NM_173050
PDLIM7	-0.860302	0.0210635	35.1375	5.50503	0.00139644	0.00553594	NM_005451				SDC1	-2.15861	0.0455673	102.258	6.22384	4.30904589738823e-05	0.00224601	NM_002997
PDRG1	-0.380586	0.0115997	12.4871	5.50503	0.0142054	0.0306342	NM_030815				SENP1	-0.463408	0.0379861	5.65331	6.22384	0.0534493	0.11574	NM_001267594
PEX16	-1.28339	0.0305989	53.8281	5.50503	0.000484437	0.00285445	NM_004813				SENP2	-1.15986	0.0391058	34.4006	6.22384	0.000953015	0.00923422	NM_021627
PGR	-1.90331	0.0132438	273.53	5.50503	6.64278777517957e-06	0.000504429	NM_001271162				SENP6	-0.765671	0.0452458	12.9571	6.22384	0.0106813	0.0386067	NM_001100409
PGRMC1	-0.51454	0.0122717	21.574	5.50503	0.00439528	0.0124471	NM_001282621				SESTD1	-1.10879	0.0374131	32.8604	6.22384	0.00107765	0.00987206	NM_178123
PHB	-1.10503	0.0146772	83.1969	5.50503	0.000158243	0.00157489	NM_001281497				SETD6	-0.978999	0.0443862	21.5932	6.22384	0.00319671	0.0184284	NM_001160305
PHKG2	-1.66379	0.0108727	254.601	5.50503	8.06418086496397e-06	0.000528643	NM_000294				SFMBT1	-1.21101	0.0535789	27.3714	6.22384	0.00174581	0.0128705	NM_016329
PHTF2	-0.405737	0.0156182	10.5404	5.50503	0.0198353	0.0398566	NM_001127358				SFRP1	-0.879636	0.0436236	17.7372	6.22384	0.00517361	0.0242132	NM_003012
PI4KB	-0.35697	0.0103192	12.3486	5.50503	0.0145277	0.0311341	NM_001369624				SGSH	-0.587659	0.0384726	8.97632	6.22384	0.0230805	0.0645511	NM_000199
PIGG	-0.501073	0.0298186	8.42005	5.50503	0.0301234	0.0557012	NM_001289051				SH2B1	-0.788365	0.0470367	13.2135	6.22384	0.010226	0.0375333	NM_001145812
PIH1D1	-0.477971	0.0150593	15.1704	5.50503	0.00950548	0.0222891	NM_017916				SH3D19	-0.739578	0.0419143	13.0498	6.22384	0.0105135	0.038208	NM_001378128
PIP4K2C	-0.788529	0.0115484	53.8411	5.50503	0.000484142	0.00285445	NM_001146258				SLC16A5	-0.92065	0.0384364	22.0519	6.22384	0.00303296	0.0178019	NM_004695
PIP5K1A	-0.469408	0.013877	15.8783	5.50503	0.00862858	0.0206628	NM_001135636				SLC17A9	-1.02907	0.0508383	20.8304	6.22384	0.00349593	0.0193179	NM_001302643
PIR	-0.458474	0.0520539	4.03809	5.50503	0.0954889	0.142671	NM_001018109				SLC19A1	-0.814544	0.0532246	12.4657	6.22384	0.0116314	0.0408181	NM_001205206
PKMYT1	-2.04035	0.0187765	221.714	5.50503	1.17123274452346e-05	0.000591269	NM_001258451				SLC25A24	-1.19536	0.0981084	14.5644	6.22384	0.00820873	0.0323483	NM_013386
PLCXD1	-1.12621	0.0458398	27.6692	5.50503	0.00247334	0.00822665	NM_001370371				SLC25A43	-1.03269	0.0614703	17.3489	6.22384	0.00545472	0.0250298	NM_145305
PLPP6	-0.57824	0.0142681	23.4342	5.50503	0.00363982	0.0108481	NM_203453				SLC29A3	-1.20818	0.0448382	32.5548	6.22384	0.0011049	0.010005	NM_001174098
PMM2	-0.740335	0.0119846	45.7334	5.50503	0.000729663	0.00368069	NM_000303				SLC2A10	-1.40681	0.100835	19.6273	6.22384	0.00404788	0.021012	NM_030777
PMVK	-1.15168	0.0160985	82.3903	5.50503	0.000162308	0.00159323	NM_001323011				SLC2A8	-1.18272	0.0572019	24.4541	6.22384	0.00233467	0.0153404	NM_001271712
PNPO	-0.252732	0.0111848	5.71075	5.50503	0.0577862	0.0940447	NM_018129				SLC35B4	-0.845571	0.0423531	16.8816	6.22384	0.00582053	0.0260153	NM_032826
POC1A	-1.04103	0.077323	14.0157	5.50503	0.0112182	0.0254606	NM_001161580				SLC37A3	-0.615301	0.0427967	8.84637	6.22384	0.0237542	0.0657497	NM_001287498
POLD1	-0.839182	0.0251376	28.0149	5.50503	0.00240203	0.00807574	NM_002691				SLC38A5	-0.898821	0.0414536	19.4887	6.22384	0.0041187	0.0212108	NM_033518
POLR2H	-0.595442	0.0225553	15.7192	5.50503	0.00881572	0.0210224	NM_001278699				SLC39A6	-0.441501	0.0393085	4.95881	6.22384	0.0659667	0.134558	NM_012319
POLR2I	-0.669123	0.0160847	27.8355	5.50503	0.00243868	0.0081572	NM_006233				SLC7A6	-1.30974	0.0397105	43.1979	6.22384	0.000511809	0.00673456	NM_003983
POLR2K	-0.992078	0.0106228	92.6519	5.50503	0.000119467	0.00136883	NM_005034				SLCO1A2	-0.9387	0.0810015	10.8783	6.22384	0.0155879	0.0493355	NM_001386882
POLR3H	-1.16806	0.0330422	41.2913	5.50503	0.000940409	0.00428875	NM_001018050				SMAD1	-0.528375	0.052085	5.36008	6.22384	0.0583065	0.123034	NM_001354814
POMT2	-0.632518	0.0319196	12.534	5.50503	0.0140984	0.0304537	NM_013382				SMARCAD1	-0.594499	0.0524612	6.73697	6.22384	0.0395674	0.0940482	NM_001375856
PPA1	-0.478063	0.0128854	17.7367	5.50503	0.00679504	0.0171947	NM_021129				SMYD4	-0.971445	0.0405108	23.2952	6.22384	0.0026415	0.0164512	NM_052928
PPIB	-0.859107	0.0273926	26.944	5.50503	0.00263265	0.00860333	NM_000942				SNF8	-0.757662	0.0386749	14.843	6.22384	0.00785984	0.0315094	NM_001317192
PPIL1	-1.03825	0.0153991	70.0022	5.50503	0.000247558	0.0019546	NM_016059				SNRK	-1.60556	0.0396621	64.9946	6.22384	0.000161575	0.00389685	NM_001330750
PPM1F	-1.17338	0.0732273	18.8019	5.50503	0.00597836	0.0155773	NM_014634				SNX1	-0.428914	0.0387369	4.74915	6.22384	0.0705142	0.14125	NM_001242933
PPP1R16A	-0.689264	0.0130533	36.3957	5.50503	0.00128188	0.00525907	NM_001329444				SNX19	-1.42372	0.066641	30.4165	6.22384	0.00132363	0.0110747	NM_001301089
PRADC1	-2.13519	0.0176261	258.652	5.50503	7.72732493681261e-06	0.000527972	NM_032319				SOAT1	-1.0436	0.0770601	14.133	6.22384	0.00879051	0.0338983	NM_003101
PRAF2	-0.497089	0.0397602	6.21469	5.50503	0.0505401	0.0843949	NM_007213				SP110	-1.5388	0.0713013	33.2099	6.22384	0.00104756	0.00976262	NM_001378443
PRC1	-0.86504	0.0135879	55.0708	5.50503	0.000457228	0.00275115	NM_001267580				SP4	-0.603582	0.0540689	6.73791	6.22384	0.0395577	0.0940482	NM_001326542
PRKAR1A	-0.359374	0.0138913	9.29716	5.50503	0.0251414	0.0483134	NM_212471				SPAST	-0.629921	0.0497231	7.98021	6.22384	0.0289877	0.0756868	NM_001363823
PRKAR1B	-0.947826	0.0376527	23.8595	5.50503	0.00349239	0.0105311	NM_001164758				SPATA18	-2.19953	0.126151	38.3503	6.22384	0.000709844	0.00784214	NM_001297608
PROSER1	-0.486572	0.0112213	21.0984	5.50503	0.00462239	0.0129362	NM_025138				SPATA5L1	-1.65572	0.149727	18.3094	6.22384	0.00479326	0.0231139	NM_001323640
PRPSAP1	-0.312444	0.0108402	9.00545	5.50503	0.0266636	0.050489	NM_002766				SPIN3	-1.02144	0.0746114	13.9837	6.22384	0.00900456	0.0344194	NM_001010862
PSEN2	-1.42971	0.0132637	154.11	5.50503	3.10793179407742e-05	0.000821792	NM_000447				SPPL2B	-0.612437	0.0452427	8.29038	6.22384	0.0269516	0.0719306	NM_001077238
PSMA3	-1.0054	0.0134557	75.1235	5.50503	0.000206275	0.00179564	NM_002788				SRD5A3	-0.967137	0.0424294	22.0449	6.22384	0.00303536	0.0178023	NM_024592
PSMA4	-0.928879	0.0121416	71.0625	5.50503	0.000238142	0.00191759	NM_001102667				SREK1	-0.489146	0.0443631	5.39331	6.22384	0.057727	0.122301	NM_001077199
PSMC2	-0.906655	0.0118284	69.4959	5.50503	0.000252234	0.00196571	NM_001204453				SRP19	-0.907281	0.0450485	18.2727	6.22384	0.00481648	0.0231731	NM_001204193
PSME3IP1	-0.610968	0.0107751	34.643	5.50503	0.00144529	0.0056902	NM_001354091				SRSF11	-0.528921	0.0469942	5.95302	6.22384	0.0490299	0.108979	NM_001350605
PTGES	-2.04901	0.00933653	449.677	5.50503	1.72241087770253e-06	0.000456311	NM_004878				SRSF2	-0.541461	0.049257	5.95204	6.22384	0.0490435	0.108989	NM_001195427
PTTG1	-0.88634	0.015017	52.3141	5.50503	0.000520664	0.00298714	NM_001282382				SS18L1	-1.32999	0.0803763	22.0074	6.22384	0.00304835	0.0178579	NM_198935
PUS1	-0.866095	0.0357465	20.9844	5.50503	0.00467918	0.0130322	NM_001002019				SSH3	-0.903414	0.0586301	13.9204	6.22384	0.00909736	0.0346707	NM_017857
PVR	-0.311381	0.0165663	5.85272	5.50503	0.0556067	0.0911786	NM_001135768				SSX2IP	-0.890611	0.0445079	17.8213	6.22384	0.00511526	0.0240579	NM_001166417
RAB13	-0.442891	0.0102157	19.201	5.50503	0.00570682	0.0150285	NM_002870				ST3GAL4	-0.585806	0.0470635	7.29161	6.22384	0.0343011	0.0852647	NM_001254757
RAB17	-0.370877	0.0190565	7.21799	5.50503	0.0394399	0.0691442	NM_022449				STAG1	-0.57246	0.0385636	8.49794	6.22384	0.0256945	0.0696207	NM_005862
RAB34	-0.300764	0.0143582	6.30018	5.50503	0.0494372	0.0828924	NM_001144942				STAT6	-0.603566	0.0393292	9.26264	6.22384	0.0216835	0.0616935	NM_001178078
RAB35	-0.37496	0.0109428	12.8483	5.50503	0.0134094	0.0292506	NM_001167606				STK10	-0.418004	0.0380565	4.59126	6.22384	0.0742225	0.14668	NM_005990
RABGEF1	-0.484122	0.010079	23.2536	5.50503	0.00370502	0.0109905	NM_001367728				STK33	-0.814964	0.0727484	9.12963	6.22384	0.0223181	0.0630013	NM_001352396
RAD9A	-0.652091	0.0117173	36.2901	5.50503	0.001291	0.0052821	NM_004584				STRADA	-0.671484	0.0410215	10.9916	6.22384	0.015251	0.0486722	NM_001003787
RAN	-0.93859	0.0317793	27.7209	5.50503	0.00246251	0.00820104	NM_006325				STRIP2	-1.20973	0.0408677	35.8094	6.22384	0.000855187	0.00877026	NM_001134336
RANBP3	-0.591515	0.0319496	10.9513	5.50503	0.018421	0.0375162	NM_001300865				STX18	-0.809009	0.0645251	10.1433	6.22384	0.0180333	0.054512	NM_001346281
RANGAP1	-1.58121	0.0106876	233.937	5.50503	1.01346097816091e-05	0.000565927	NM_001278651				SUFU	-0.837418	0.039875	17.5867	6.22384	0.00528024	0.0245097	NM_001178133
RBM14	-1.18986	0.0143296	98.8007	5.50503	0.00010094	0.00127756	NM_001198836				SUOX	-1.03546	0.0579359	18.5062	6.22384	0.00467098	0.0227946	NM_000456
RBM26	-0.471535	0.0555963	3.99929	5.50503	0.09673	0.144377	NM_001286631				SVIP	-1.00583	0.0386412	26.1816	6.22384	0.00195911	0.0137248	NM_001320341
RBM4B	-0.478247	0.0461599	4.95495	5.50503	0.0716364	0.11227	NM_001286135				TACO1	-1.65864	0.0506204	54.3472	6.22384	0.000269135	0.00499444	NM_016360
RBMXL1	-0.526478	0.0176488	15.7053	5.50503	0.00883238	0.0210544	NM_001162536				TAF4B	-0.702578	0.0437897	11.2724	6.22384	0.0144563	0.0468697	NM_001293725
RCC1	-0.809388	0.00983711	66.5956	5.50503	0.00028148	0.00209468	NM_001048199				TAF6L	-0.856741	0.0922926	7.95302	6.22384	0.0291758	0.0759834	NM_006473
RCL1	-0.304633	0.0221407	4.19144	5.50503	0.0907951	0.136752	NM_005772				TBC1D4	-0.549533	0.0389357	7.75604	6.22384	0.0305887	0.0785218	NM_001286658
REXO5	-1.0115	0.0317512	32.2236	5.50503	0.00172124	0.00637757	NM_001144924				TBC1D8	-0.508207	0.0386182	6.68788	6.22384	0.0400843	0.0948745	NM_001102426
RFC3	-0.877187	0.0110428	69.6798	5.50503	0.000250522	0.00196142	NM_002915				TBL3	-0.444357	0.0374294	5.27535	6.22384	0.0598201	0.125003	NM_006453
RFWD3	-0.690665	0.0110052	43.3448	5.50503	0.000833889	0.00398797	NM_001370535				TECPR2	-1.01005	0.0380868	26.7865	6.22384	0.00184661	0.0132932	NM_001172631
RHBDD3	-0.82273	0.0106974	63.2756	5.50503	0.000320942	0.00224093	NM_012265				TELO2	-0.887409	0.0423668	18.5876	6.22384	0.00462167	0.0226274	NM_001351846
RHOT2	-1.22233	0.0248284	60.177	5.50503	0.000364902	0.00240843	NM_001352282				TEX30	-0.863615	0.0985042	7.57156	6.22384	0.0319958	0.0810265	NM_001286775
RMC1	-0.402653	0.0127017	12.7644	5.50503	0.0135886	0.0295724	NM_001318707				THEM4	-1.49613	0.0456116	49.0755	6.22384	0.000358757	0.00571938	NM_053055
RNASEH2C	-2.14886	0.0275587	167.554	5.50503	2.48521166732463e-05	0.000745026	NM_032193				TIA1	-0.662859	0.0390063	11.2644	6.22384	0.0144784	0.0469313	NM_001351508
RNF121	-0.645432	0.0113404	36.7343	5.50503	0.00125325	0.00519375	NM_001300926				TIGAR	-1.1527	0.0708674	18.7494	6.22384	0.00452557	0.0223574	NM_020375
RNF167	-0.312606	0.0112152	8.71339	5.50503	0.0283173	0.0529531	NM_001320361				TIPIN	-0.934685	0.0503623	17.347	6.22384	0.00545615	0.0250298	NM_017858
RNF168	-0.631147	0.0131615	30.2661	5.50503	0.00199977	0.00708015	NM_152617				TMCO6	-1.14767	0.0402034	32.7623	6.22384	0.0010863	0.00992209	NM_001300980
RNF34	-0.296001	0.0157787	5.55284	5.50503	0.0603518	0.0973958	NM_001256858				TMEM104	-0.814384	0.0757674	8.75339	6.22384	0.0242523	0.066814	NM_001321264
RNF8	-0.418196	0.025394	6.88698	5.50503	0.0426936	0.0738041	NM_003958				TMEM161B	-0.779718	0.0559378	10.8685	6.22384	0.0156175	0.0493744	NM_001289007
RPL27	-0.497027	0.0192709	12.8191	5.50503	0.0134714	0.0293663	NM_000988				TMEM169	-1.45129	0.0698539	30.152	6.22384	0.00135454	0.0112327	NM_001142311
RPS19BP1	-0.602321	0.0224101	16.1887	5.50503	0.00827876	0.0199972	NM_194326				TMEM175	-1.06898	0.0508432	22.4752	6.22384	0.00289154	0.0173108	NM_001297423
RPS26	-1.52211	0.0136038	170.308	5.50503	2.37910731303304e-05	0.000729682	NM_001029				TMEM177	-1.80188	0.0676516	47.9927	6.22384	0.000381886	0.00585575	NM_001105199
RPS27A	-0.4926	0.0215892	11.2396	5.50503	0.0175098	0.0360593	NM_001177413				TMEM181	-1.28833	0.0515745	32.1827	6.22384	0.00113933	0.0101684	NM_001376850
RTCB	-0.995906	0.0195071	50.8444	5.50503	0.000559455	0.00312735	NM_014306				TMTC4	-0.657075	0.0482631	8.94571	6.22384	0.0232369	0.0647633	NM_001079669
RTKN	-1.13104	0.061928	20.6569	5.50503	0.00484778	0.013361	NM_001015055				TNFRSF1A	-0.50195	0.0385414	6.53722	6.22384	0.0417283	0.097371	NM_001346091
RTL8B	-1.27855	0.0709142	23.0518	5.50503	0.00377977	0.0111483	NM_001078173				TNPO2	-0.833687	0.0416033	16.7062	6.22384	0.00596622	0.0264723	NM_001136195
RTN4	-0.35386	0.0217954	5.7451	5.50503	0.0572482	0.0933667	NM_020532				TOE1	-1.35718	0.0411281	44.7857	6.22384	0.000463077	0.00644262	NM_025077
RUSC1	-0.94757	0.00915947	98.0285	5.50503	0.000103042	0.00128482	NM_001278227				TONSL	-0.939616	0.0490139	18.0128	6.22384	0.00498559	0.0236371	NM_013432
RUVBL1	-1.6621	0.0190716	144.854	5.50503	3.66636730297909e-05	0.000859651	NM_001319084				TOR1A	-0.737137	0.0585866	9.27466	6.22384	0.0216274	0.0615682	NM_000113
RUVBL2	-0.946795	0.0328841	27.26	5.50503	0.00256156	0.00843211	NM_001321191				TP53I11	-0.877551	0.0736605	10.4547	6.22384	0.0169392	0.0521651	NM_001318390
S100A16	-0.997452	0.0176929	56.232	5.50503	0.00043365	0.00267452	NM_001317007				TPCN1	-0.83698	0.0462516	15.1462	6.22384	0.00750221	0.0305645	NM_001143819
SACM1L	-0.977208	0.0455089	20.9835	5.50503	0.00467964	0.0130322	NM_001319071				TPCN2	-1.64884	0.0466673	58.2564	6.22384	0.000220968	0.00449331	NM_139075
SAE1	-0.544944	0.0102289	29.0318	5.50503	0.00220781	0.0075777	NM_001145713				TRAIP	-1.14262	0.0385441	33.8722	6.22384	0.000993514	0.00951646	NM_005879
SAMM50	-0.861448	0.0244767	30.3183	5.50503	0.00199157	0.00706035	NM_015380				TRAM1L1	-2.23795	0.0943691	53.0726	6.22384	0.000287813	0.00511503	NM_152402
SATB1	-1.03662	0.0109547	98.0927	5.50503	0.000102865	0.00128482	NM_001131010				TRAPPC13	-0.836277	0.0615395	11.3644	6.22384	0.0142081	0.0464146	NM_001365342
SCAND1	-0.498095	0.0294864	8.414	5.50503	0.0301623	0.0557652	NM_033630				TRIM35	-1.38411	0.382202	5.01244	6.22384	0.0648671	0.132862	NM_001304495
SCFD2	-1.13938	0.0171277	75.7943	5.50503	0.00020158	0.00177062	NM_152540				TRIM5	-0.644802	0.0388443	10.7035	6.22384	0.0161274	0.0504994	NM_033034
SCNM1	-0.68135	0.0223516	20.7697	5.50503	0.00478878	0.0132487	NM_024041				TRMT6	-1.11695	0.0521928	23.9034	6.22384	0.00247424	0.0158777	NM_015939
SCO1	-0.795191	0.00989131	63.9276	5.50503	0.000312623	0.00220052	NM_004589				TRPC4	-0.76132	0.0422153	13.7298	6.22384	0.00938477	0.0353904	NM_001135955
SDHB	-0.663054	0.0136113	32.2995	5.50503	0.00171153	0.00635024	NM_003000				TRUB1	-0.610091	0.0374796	9.93102	6.22384	0.0188334	0.0561768	NM_139169
SEC61A1	-0.39853	0.0105063	15.1171	5.50503	0.00957637	0.0224232	NM_013336				TSKU	-0.983455	0.0373331	25.9069	6.22384	0.00201319	0.0139917	NM_015516
SEC61A2	-1.24425	0.0132738	116.633	5.50503	6.51811706120498e-05	0.00105406	NM_001142627				TSPYL4	-1.17251	0.0475603	28.9061	6.22384	0.00151378	0.0119554	NM_021648
SELENOW	-0.76071	0.0437167	13.2371	5.50503	0.0126193	0.027923	NM_003009				TTC4	-1.35147	0.0399703	45.6958	6.22384	0.000437887	0.00629849	NM_001291333
SETX	-0.824872	0.0218221	31.1801	5.50503	0.00186261	0.00676115	NM_001351528				TTF2	-0.668994	0.0379644	11.7888	6.22384	0.0131333	0.0441238	NM_003594
SF3B4	-0.667409	0.0107412	41.4696	5.50503	0.000930446	0.00426108	NM_005850				TTYH2	-2.04985	0.0935521	44.9149	6.22384	0.000459388	0.00642714	NM_032646
SF3B5	-0.829452	0.0257574	26.7104	5.50503	0.00268693	0.00873704	NM_031287				TUBGCP6	-1.03188	0.0458915	23.2022	6.22384	0.00266838	0.0165314	NM_020461
SFT2D1	-0.630647	0.0123271	32.2636	5.50503	0.00171612	0.00636184	NM_145169				TUT1	-0.9237	0.0444819	19.1813	6.22384	0.00428175	0.0216982	NM_001367906
SHC1	-0.454505	0.00907753	22.7568	5.50503	0.00389279	0.0114001	NM_001130040				TXLNG	-1.16869	0.0409625	33.3434	6.22384	0.00103636	0.00971547	NM_001168683
SHISA5	-0.296293	0.00916916	9.57443	5.50503	0.0238029	0.0462167	NM_001272082				TYSND1	-1.49214	0.0491993	45.2541	6.22384	0.000449881	0.00636642	NM_001040273
SHTN1	-0.341475	0.0128678	9.06178	5.50503	0.02636	0.0500446	NM_001127211				TYW3	-0.72378	0.0489936	10.6924	6.22384	0.0161626	0.0505626	NM_001162916
SLC19A1	-0.579598	0.0384557	8.73561	5.50503	0.0281866	0.0527389	NM_001205206				U2SURP	-1.28912	0.0612904	27.114	6.22384	0.00178925	0.0130406	NM_001080415
SLC20A1	-0.828072	0.0157267	43.6014	5.50503	0.000821756	0.00395383	NM_005415				UBAP2	-0.621443	0.0500585	7.71481	6.22384	0.0308959	0.0789963	NM_001370062
SLC22A5	-0.63905	0.013348	30.5952	5.50503	0.00194884	0.00697348	NM_001308122				UBE4A	-0.544691	0.0400819	7.40203	6.22384	0.0333661	0.0835238	NM_001204077
SLC25A1	-0.698041	0.0108451	44.9293	5.50503	0.000762656	0.00377991	NM_005984				UMPS	-1.46022	0.0481752	44.2605	6.22384	0.000478491	0.00654138	NM_000373
SLC25A11	-1.63523	0.0227227	117.679	5.50503	6.36594111618205e-05	0.00104566	NM_001165417				UPF3A	-0.777558	0.0512478	11.7975	6.22384	0.0131123	0.0440727	NM_001353646
SLC25A16	-0.331977	0.0121065	9.10327	5.50503	0.0261394	0.0497486	NM_001324312				URB1	-0.626962	0.0403306	9.74647	6.22384	0.0195679	0.0575261	NM_014825
SLC25A20	-0.953726	0.0125284	72.6025	5.50503	0.000225316	0.00186929	NM_000387				UROS	-0.677759	0.0550832	8.33934	6.22384	0.0266478	0.0714315	NM_000375
SLC29A1	-0.464176	0.0217184	9.92061	5.50503	0.0222654	0.0437434	NM_001304462				USP2	-0.609021	0.0648365	5.72065	6.22384	0.0524111	0.114252	NM_001243759
SLC2A6	-1.75605	0.0201968	152.683	5.50503	3.18610336952352e-05	0.000828197	NM_001145099				USP44	-0.684905	0.0374666	12.5203	6.22384	0.0115204	0.0405931	NM_032147
SLC2A8	-1.05031	0.0587268	18.7846	5.50503	0.0059905	0.0156009	NM_001271712				USPL1	-0.676425	0.040427	11.3179	6.22384	0.0143328	0.0465779	NM_005800
SLC35F6	-0.514843	0.0137394	19.2922	5.50503	0.00564715	0.0149135	NM_017877				UTP14A	-0.542755	0.0425501	6.92319	6.22384	0.0376857	0.0909883	NM_001166221
SLC37A1	-1.1091	0.0369116	33.3257	5.50503	0.00158735	0.00604914	NM_001320537				VAT1L	-0.504358	0.0501189	5.07546	6.22384	0.0636065	0.130965	NM_020927
SLC37A4	-0.252923	0.0132546	4.82624	5.50503	0.0744437	0.115999	NM_001467				VRTN	-0.585635	0.0381246	8.99599	6.22384	0.0229808	0.0643428	NM_018228
SLC39A11	-1.13979	0.0238316	54.5125	5.50503	0.000469188	0.00279512	NM_001159770				VWDE	-0.559633	0.0605392	5.17332	6.22384	0.0617137	0.127946	NM_001135924
SLC46A3	-1.10625	0.0216314	56.5748	5.50503	0.000427008	0.00264603	NM_001347960				WDR35	-0.932776	0.0402869	21.5968	6.22384	0.00319536	0.0184284	NM_001006657
SLF1	-0.830776	0.0188933	36.5309	5.50503	0.00127035	0.00522977	NM_032290				WDR62	-1.31524	0.0440774	39.246	6.22384	0.000666445	0.00763473	NM_001083961
SLFN13	-1.2682	0.0227768	70.6133	5.50503	0.000242071	0.00192681	NM_144682				WIPF1	-1.10875	0.112528	10.9247	6.22384	0.0154486	0.0490204	NM_001077269
SMARCAD1	-0.625085	0.0383782	10.1811	5.50503	0.0211971	0.0420054	NM_001128429				XXYLT1	-0.717333	0.0391074	13.1578	6.22384	0.0103227	0.0377514	NM_152531
SMUG1	-0.482377	0.0108289	21.4876	5.50503	0.00443538	0.0125227	NM_001351256				YAE1	-1.21992	0.0712046	20.9003	6.22384	0.003467	0.0192485	NM_001282446
SNRPD1	-0.858701	0.010819	68.1546	5.50503	0.000265217	0.00203028	NM_001291916				YTHDC2	-0.561843	0.0479228	6.58699	6.22384	0.0411754	0.0965156	NM_022828
SNX24	-0.352591	0.0312364	3.97999	5.50503	0.0973557	0.145046	NM_014035				ZBTB38	-0.758582	0.0595906	9.65667	6.22384	0.0199391	0.058159	NM_001387976
SORT1	-0.423679	0.0111527	16.0952	5.50503	0.00838211	0.0202058	NM_002959				ZBTB49	-1.33053	0.0380087	46.5765	6.22384	0.000415208	0.00615181	NM_145291
SPAG1	-0.607516	0.0387189	9.53217	5.50503	0.0240005	0.0465106	NM_001374321				ZBTB8OS	-0.966391	0.0424476	22.0015	6.22384	0.00305039	0.017863	NM_178547
SPAG5	-0.60438	0.0139439	26.1961	5.50503	0.00281197	0.00902297	NM_006461				ZC3H8	-0.476436	0.0425123	5.33942	6.22384	0.0586708	0.12353	NM_032494
SPHK2	-1.18511	0.046596	30.1416	5.50503	0.00201952	0.00713075	NM_001204159				ZC3HAV1	-2.00182	0.0565885	70.8141	6.22384	0.000126198	0.00345802	NM_001363491
SRP14	-0.536058	0.0094141	30.5243	5.50503	0.00195967	0.00698355	NM_001309434				ZDHHC16	-0.905286	0.045686	17.9386	6.22384	0.0050353	0.0237843	NM_001287803
SRSF1	-1.49998	0.0118981	189.1	5.50503	1.79688834722747e-05	0.000646356	NM_001078166				ZFP1	-0.835002	0.0378705	18.4109	6.22384	0.00472967	0.0230088	NM_001318469
SRSF7	-1.44187	0.0129005	161.157	5.50503	2.75798741274924e-05	0.000775499	NM_001031684				ZFP41	-2.04128	0.061342	67.9276	6.22384	0.000142306	0.00368788	NM_173832
SS18L1	-0.252627	0.0136424	4.67808	5.50503	0.0778684	0.120389	NM_198935				ZFP62	-0.577613	0.0407294	8.19154	6.22384	0.0275791	0.0730823	NM_001377941
SSX2IP	-0.329988	0.0258683	4.20949	5.50503	0.0902642	0.136119	NM_001166295				ZFP69B	-0.565435	0.0632421	5.05545	6.22384	0.0640033	0.131498	NM_001369565
STAP2	-0.737154	0.0242388	22.4184	5.50503	0.00402816	0.0116703	NM_001013841				ZGPAT	-0.708438	0.0564313	8.89371	6.22384	0.0235058	0.0652629	NM_001195653
STARD3	-0.263368	0.0145889	4.75446	5.50503	0.0760762	0.118135	NM_001165937				ZIC3	-1.72227	0.0496657	59.7232	6.22384	0.000205848	0.00434981	NM_001330661
STAT2	-0.984273	0.0183553	52.78	5.50503	0.000509133	0.00294815	NM_001385110				ZKSCAN2	-0.638209	0.0436918	9.32236	6.22384	0.0214064	0.0611555	NM_001012981
STMN1	-0.758233	0.0109013	52.7383	5.50503	0.000510151	0.00295122	NM_001145454				ZMYND11	-0.832367	0.0480706	14.4129	6.22384	0.00840711	0.0328843	NM_001202464
STX5	-0.30262	0.00998079	9.17551	5.50503	0.0257613	0.0492512	NM_001244666				ZNF114	-0.922021	0.0436641	19.4696	6.22384	0.00412862	0.0212342	NM_001331097
SUPT7L	-0.61039	0.0174932	21.2983	5.50503	0.00452504	0.0127154	NM_001282732				ZNF14	-2.22253	0.0725318	68.1029	6.22384	0.000141252	0.00368219	NM_021030
SYK	-0.727694	0.089816	5.89582	5.50503	0.0549677	0.0903607	NM_001135052				ZNF2	-1.0087	0.0880881	11.5506	6.22384	0.0137227	0.0454254	NM_001017396
TBCC	-0.569874	0.0114405	28.3865	5.50503	0.00232844	0.00788102	NM_003192				ZNF214	-1.65265	0.0508469	53.7153	6.22384	0.000278187	0.00505522	NM_001354830
TBCCD1	-0.430325	0.0191482	9.67084	5.50503	0.0233605	0.0454657	NM_018138				ZNF232	-0.854756	0.0396988	18.4038	6.22384	0.00473411	0.0230128	NM_001320952
TCHP	-1.12991	0.0432463	29.5217	5.50503	0.00212186	0.00736798	NM_001143852				ZNF234	-1.40349	0.0462159	42.6215	6.22384	0.000531173	0.0068189	NM_006630
TCIRG1	-1.36427	0.0339448	54.831	5.50503	0.000462312	0.00277027	NM_006019				ZNF236	-0.62687	0.0492767	7.97467	6.22384	0.0290259	0.0757225	NM_001306089
TCOF1	-0.363124	0.0103235	12.7727	5.50503	0.0135708	0.0295434	NM_000356				ZNF239	-1.87411	0.139015	25.2656	6.22384	0.00214738	0.0145991	NM_001324348
TDP1	-0.42045	0.0110541	15.992	5.50503	0.00849813	0.0204284	NM_018319				ZNF253	-1.29684	0.10466	16.0692	6.22384	0.00653789	0.0280091	NM_001331133
TELO2	-2.92963	0.0716266	119.826	5.50503	6.06847652065978e-05	0.00103314	NM_016111				ZNF26	-1.03957	0.0647341	16.6945	6.22384	0.00597612	0.0265008	NM_001256279
TFB2M	-0.72166	0.028559	18.2357	5.50503	0.00639468	0.0163942	NM_022366				ZNF260	-0.550297	0.0507935	5.96191	6.22384	0.0489065	0.108736	NM_001375596
TGFB3	-0.519234	0.0110866	24.3179	5.50503	0.00334242	0.010206	NM_001329938				ZNF274	-1.44538	0.123354	16.936	6.22384	0.00577635	0.0258625	NM_016324
THAP7	-0.993073	0.0219795	44.8689	5.50503	0.000765219	0.00378127	NM_001008695				ZNF30	-1.44445	0.0543607	38.3813	6.22384	0.00070828	0.00784186	NM_001099438
THEM6	-1.06633	0.0170197	66.8084	5.50503	0.000279182	0.00208351	NM_001363000				ZNF33B	-0.944471	0.0498461	17.8956	6.22384	0.00506443	0.0238923	NM_006955
THOC1	-0.791011	0.0525254	11.9123	5.50503	0.0156111	0.0329324	NM_005131				ZNF341	-0.612207	0.0462645	8.10119	6.22384	0.0281699	0.0742324	NM_001282933
THOC5	-0.722528	0.0673832	7.74745	5.50503	0.0349079	0.0626435	NM_001002877				ZNF425	-1.09915	0.0461	26.2068	6.22384	0.00195424	0.0137049	NM_001001661
THYN1	-0.43494	0.0275579	6.86455	5.50503	0.0429272	0.0741151	NM_199297				ZNF43	-1.71381	0.0436001	67.3659	6.22384	0.000145751	0.00372042	NM_003423
TIMM29	-0.506968	0.0324123	7.92958	5.50503	0.0335147	0.0606932	NM_138358				ZNF443	-1.3198	0.0421749	41.3011	6.22384	0.000579331	0.00708076	NM_005815
TIMM50	-1.12628	0.0303131	41.8469	5.50503	0.000909837	0.00420804	NM_001329559				ZNF490	-1.29999	0.0965897	17.4963	6.22384	0.00534569	0.0246745	NM_020714
TIMM8A	-0.867816	0.0238178	31.6193	5.50503	0.00180124	0.00659882	NM_001145951				ZNF518A	-0.615384	0.0629332	6.01744	6.22384	0.0481446	0.107496	NM_001330733
TIMMDC1	-0.520274	0.0166772	16.2309	5.50503	0.00823274	0.0199191	NM_016589				ZNF519	-0.564195	0.0423345	7.51905	6.22384	0.032412	0.0818194	NM_145287
TM7SF2	-1.60599	0.019759	130.533	5.50503	4.83638639545703e-05	0.000933218	NM_001277233				ZNF549	-1.75547	0.0731671	42.1181	6.22384	0.000548885	0.00692446	NM_001199295
TMCO1	-0.372334	0.0110775	12.5147	5.50503	0.0141421	0.030523	NM_019026				ZNF550	-0.656987	0.0695632	6.20489	6.22384	0.0456875	0.103598	NM_001277090
TMEM104	-2.05309	0.026765	157.489	5.50503	2.93301598361939e-05	0.000800087	NM_001321264				ZNF551	-0.892162	0.0391672	20.3219	6.22384	0.00371623	0.0199843	NM_001270938
TMEM141	-0.819152	0.0136902	49.0138	5.50503	0.000613499	0.00332015	NM_032928				ZNF557	-0.461229	0.044918	4.73602	6.22384	0.0708129	0.141737	NM_001044388
TMEM177	-0.605294	0.0528806	6.92845	5.50503	0.0422661	0.0732057	NM_030577				ZNF559	-0.713223	0.0957388	5.31327	6.22384	0.0591362	0.124185	NM_001202412
TMEM181	-0.368224	0.00995186	13.6245	5.50503	0.011894	0.0266565	NM_001376850				ZNF561	-0.890928	0.121425	6.53695	6.22384	0.0417313	0.097371	NM_152289
TMEM183A	-0.440962	0.0141437	13.748	5.50503	0.0116748	0.026271	NM_001322955				ZNF577	-0.451374	0.0414811	4.91161	6.22384	0.0669552	0.136191	NM_001370457
TMEM201	-1.82754	0.0292795	114.069	5.50503	6.91255313327588e-05	0.00107224	NM_001010866				ZNF587B	-1.83058	0.059107	56.6944	6.22384	0.000238727	0.00469083	NM_001204818
TMEM214	-0.818006	0.0222758	30.0386	5.50503	0.00203604	0.00715182	NM_001083590				ZNF611	-1.4449	0.0550433	37.9289	6.22384	0.000731559	0.00792747	NM_001161499
TMEM52B	-2.23896	0.0346902	144.507	5.50503	3.68988840462325e-05	0.000859651	NM_001079815				ZNF618	-1.12565	0.03816	33.2046	6.22384	0.00104801	0.00976262	NM_001318040
TMEM87B	-0.828945	0.0509426	13.4887	5.50503	0.0121415	0.027109	NM_001329914				ZNF619	-0.937804	0.113129	7.77413	6.22384	0.0304551	0.0783805	NM_001145082
TMEM9	-0.234316	0.0117307	4.68036	5.50503	0.0778141	0.120319	NM_001288569				ZNF621	-0.828127	0.0694361	9.87663	6.22384	0.019046	0.0565243	NM_001287245
TMPO	-0.913539	0.0164879	50.6162	5.50503	0.000565828	0.00314733	NM_003276				ZNF644	-0.649405	0.0532381	7.92152	6.22384	0.0293958	0.0764261	NM_032186
TMPPE	-0.992282	0.143057	6.88272	5.50503	0.0427378	0.0738594	NM_001039770				ZNF660	-1.01204	0.0505279	20.2704	6.22384	0.00373956	0.020037	NM_173658
TMTC3	-0.638418	0.0131905	30.8994	5.50503	0.00190333	0.00686819	NM_001366574				ZNF672	-1.49262	0.056912	39.1466	6.22384	0.000671085	0.00764617	NM_024836
TOB1	-0.701724	0.0111842	44.0277	5.50503	0.000802122	0.00390514	NM_001243885				ZNF682	-1.09205	0.0443589	26.8846	6.22384	0.00182917	0.0132233	NM_033196
TOP1	-0.548467	0.0120329	24.9994	5.50503	0.00313531	0.00976051	NM_003286				ZNF689	-1.51094	0.0410523	55.6102	6.22384	0.000252175	0.00480768	NM_138447
TOP3A	-0.964341	0.0237374	39.1767	5.50503	0.00107047	0.00467639	NM_004618				ZNF691	-0.978033	0.0685406	13.9559	6.22384	0.00904515	0.0345147	NM_001242739
TOPBP1	-0.561209	0.00986546	31.9251	5.50503	0.00176014	0.00648817	NM_001363889				ZNF7	-0.674861	0.040143	11.3454	6.22384	0.0142591	0.0464567	NM_001282795
TPBG	-0.606193	0.0443371	8.28809	5.50503	0.0309876	0.0569849	NM_001166392				ZNF709	-0.54084	0.0619964	4.71814	6.22384	0.0712224	0.142408	NM_152601
TRAF7	-0.50089	0.0186328	13.465	5.50503	0.0121855	0.0271885	NM_032271				ZNF765	-1.23433	0.0512964	29.7012	6.22384	0.00140948	0.0114268	NM_001040185
TRAPPC12	-0.425739	0.0116696	15.5321	5.50503	0.00904296	0.0214547	NM_001321102				ZNF766	-0.5122	0.0445924	5.88325	6.22384	0.0500135	0.110284	NM_001010851
TRAPPC2B	-1.15598	0.0258955	51.6033	5.50503	0.00053895	0.00305187	NM_001355204				ZNF773	-1.02109	0.0687354	15.1687	6.22384	0.00747653	0.0304924	NM_001304334
TRIM25	-0.442206	0.0204754	9.55032	5.50503	0.0239154	0.0463937	NM_005082				ZNF780B	-1.32401	0.0399125	43.9214	6.22384	0.000488805	0.00659068	NM_001005851
TRMT6	-1.06348	0.0159119	71.078	5.50503	0.000238008	0.00191759	NM_015939				ZNF786	-0.903143	0.0558587	14.6023	6.22384	0.00816003	0.0322323	NM_152411
TRPS1	-0.284381	0.0123957	6.52427	5.50503	0.0466993	0.0792155	NM_001282903				ZNF814	-0.574352	0.0379984	8.6814	6.22384	0.0246476	0.0675651	NM_001144989
TRPV3	-0.399555	0.0356939	4.47258	5.50503	0.0829921	0.126956	NM_001258205				ZNF827	-0.928582	0.0561715	15.3506	6.22384	0.00727318	0.0299263	NM_001306215
TSPAN13	-1.40232	0.0185629	105.937	5.50503	8.40215944224454e-05	0.00117295	NM_014399				ZSCAN23	-0.938559	0.0560779	15.7084	6.22384	0.0068941	0.0289272	NM_001012455
TSPYL1	-0.402777	0.0171831	9.44117	5.50503	0.0244337	0.0472031	NM_003309				ZSCAN25	-1.08827	0.0572808	20.676	6.22384	0.00356094	0.0195306	NM_001350979
TSTD1	-0.92133	0.0104699	81.0755	5.50503	0.000169245	0.00163123	NM_001113205				ZSCAN26	-0.524382	0.0593277	4.63487	6.22384	0.0731724	0.145205	NM_001287421
TTC14	-0.360509	0.0258901	5.01992	5.50503	0.070275	0.110439	NM_001042601
TUBA1A	-0.968676	0.0405776	23.1244	5.50503	0.00375264	0.0110933	NM_001270400				Unchanged
TUBA1B	-1.18464	0.0183025	76.6767	5.50503	0.000195623	0.0017495	NM_006082				geneID	apvEff	apvRvmMSerror	apvRvmF	residRvmDf	apvRvmP	apvRvmPAdj	transID
TXN	-0.779714	0.0146555	41.483	5.50503	0.000929707	0.00426075	NM_001244938				AAAS	0.183183	0.0858518	0.390858	6.22384	0.554066	0.658658	NM_001173466
TYK2	-0.672136	0.0217663	20.7554	5.50503	0.00479623	0.0132609	NM_001385197				AACS	0.115011	0.0561142	0.235727	6.22384	0.643929	0.73607	NM_001319839
UBB	-1.45987	0.0182175	116.988	5.50503	6.46593346964597e-05	0.00105283	NM_018955				AAMP	0.345057	0.0828858	1.43648	6.22384	0.274347	0.387422	NM_001087
UBE2C	-0.356543	0.0180649	7.03701	5.50503	0.0411748	0.0716762	NM_001281741				ABHD10	-0.241949	0.0512664	1.14186	6.22384	0.324942	0.440151	NM_001272069
UBE2G2	-0.76197	0.015342	37.8438	5.50503	0.00116534	0.00495828	NM_003343				ABHD12	-0.270782	0.0493108	1.48695	6.22384	0.266877	0.378987	NM_001042472
UBE2N	-0.411442	0.0142342	11.8928	5.50503	0.0156621	0.0329897	NM_003348				ABHD17B	-0.262835	0.0459695	1.50278	6.22384	0.264597	0.376693	NM_001025780
UBL5	-0.505869	0.0104432	24.5043	5.50503	0.00328397	0.0100746	NM_001048241				ACAA2	0.314138	0.0515827	1.9131	6.22384	0.214194	0.323013	NM_006111
UBLCP1	-0.409923	0.0262943	6.39063	5.50503	0.048306	0.0813291	NM_145049				ACAP2	0.425711	0.0507642	3.57003	6.22384	0.10598	0.190327	NM_012287
UBXN11	-0.673784	0.0471874	9.6209	5.50503	0.0235883	0.0458339	NM_001077262				ACER3	-0.397903	0.0402531	3.93329	6.22384	0.0928763	0.172717	NM_001300954
UCK1	-0.577294	0.0173226	19.2389	5.50503	0.00568193	0.0149811	NM_001135954				ACTL6A	-0.381037	0.063842	2.27419	6.22384	0.180519	0.285511	NM_177989
UCKL1	-0.806362	0.0193816	33.5483	5.50503	0.00156205	0.00598751	NM_001353475				ACTR6	0.252545	0.0401135	1.58996	6.22384	0.252537	0.364686	NM_022496
UGGT1	-0.694093	0.0147675	32.6233	5.50503	0.00167096	0.00626169	NM_020120				ACTR8	-0.413064	0.0397017	4.29759	6.22384	0.0818533	0.157614	NM_022899
UNC45A	-0.448719	0.0217529	9.25617	5.50503	0.025348	0.0486388	NM_001323621				ACYP2	-0.179105	0.0658852	0.486884	6.22384	0.510535	0.619776	NM_001320586
UNG	-1.50285	0.0280263	80.5869	5.50503	0.000171927	0.00164254	NM_080911				ADA	-0.0405587	0.0406876	0.0404302	6.22384	0.847053	0.891052	NM_001322050
UXT	-0.418014	0.0239999	7.28071	5.50503	0.0388622	0.0683237	NM_004182				ADD1	0.170009	0.0390411	0.740322	6.22384	0.421461	0.535923	NM_001119
VCX3B	-1.2568	0.0370889	42.588	5.50503	0.000871131	0.00409566	NM_001001888				ADSS2	-0.347937	0.0414227	2.92255	6.22384	0.136422	0.230002	NM_001126
VDAC3	-0.537019	0.00964806	29.8909	5.50503	0.00206007	0.00721164	NM_005662				AEBP1	-0.00583938	0.0749558	0.000454913	6.22384	0.983651	0.98915	NM_001129
VPS25	-1.33466	0.0259368	68.6788	5.50503	0.000260037	0.00200352	NM_032353				AFF1	-0.128377	0.0404806	0.407123	6.22384	0.54618	0.651874	NM_001313959
VPS51	-0.267499	0.0105593	6.77659	5.50503	0.0438608	0.0753687	NM_013265				AGO1	-0.209484	0.0563344	0.778985	6.22384	0.410242	0.524924	NM_001317122
VRK2	-1.21451	0.0114103	129.273	5.50503	4.96258622482149e-05	0.000939013	NM_001288839				AIDA	0.0146492	0.0597992	0.00358868	6.22384	0.954108	0.968744	NM_022831
WDR20	-0.784798	0.0254494	24.2013	5.50503	0.00337974	0.0102959	NM_001242414				AIFM1	-0.0590862	0.0436617	0.0799598	6.22384	0.786522	0.84603	NM_001130847
WDR4	-1.36614	0.028286	65.9814	5.50503	0.000288261	0.00211447	NM_001260474				AIMP2	-0.0478854	0.0826715	0.0277364	6.22384	0.87301	0.91057	NM_001326610
WDR53	-1.0819	0.0121964	95.9706	5.50503	0.000108941	0.0013137	NM_001345911				AKAP13	-0.364873	0.0584584	2.27739	6.22384	0.180256	0.285223	NM_006738
WDR61	-1.42652	0.0355564	57.2317	5.50503	0.000414661	0.00259815	NM_001303247				AKAP7	-0.191426	0.063184	0.579956	6.22384	0.474189	0.586507	NM_001376570
WDR90	-0.82339	0.0174842	38.7762	5.50503	0.00109783	0.00474832	NM_145294				AKAP8L	0.377996	0.0570824	2.50306	6.22384	0.162939	0.263997	NM_001291478
WIPI1	-0.901158	0.0339763	23.9016	5.50503	0.00347825	0.0105045	NM_017983				AKAP9	-0.529938	0.0646306	4.34523	6.22384	0.0805455	0.155615	NM_005751
WRN	-0.982307	0.0359718	26.8245	5.50503	0.00266022	0.00866744	NM_000553				ALAD	0.0427928	0.0500991	0.036552	6.22384	0.854465	0.89669	NM_000031
WWOX	-0.670985	0.0993222	4.53293	5.50503	0.08144	0.124965	NM_016373				ALAS1	-0.325716	0.0408876	2.59469	6.22384	0.156571	0.255897	NM_000688
XPNPEP3	-0.401521	0.0117918	13.6722	5.50503	0.0118087	0.0264971	NM_001204827				ALDH3A2	-0.239301	0.0459395	1.24653	6.22384	0.305456	0.419813	NM_001369136
XRCC4	-0.345065	0.0120696	9.86522	5.50503	0.0225021	0.0440903	NM_001318013				ALDH4A1	0.249088	0.0395854	1.56737	6.22384	0.255584	0.367973	NM_001319218
XRCC5	-0.351808	0.0101113	12.2407	5.50503	0.0147858	0.0315322	NM_021141				ALG13	-0.0406537	0.0484564	0.0341074	6.22384	0.85935	0.90021	NM_001324294
XRCC6	-1.02457	0.00952631	110.194	5.50503	7.57313908859025e-05	0.00112139	NM_001288976				AMDHD2	0.146696	0.0631421	0.340812	6.22384	0.579889	0.680312	NM_001145815
YAF2	-0.262575	0.0176507	3.90614	5.50503	0.0998036	0.148119	NM_001190977				AMMECR1	-0.348363	0.0424279	2.86031	6.22384	0.139958	0.234697	NM_001025580
YIF1A	-0.969253	0.0130613	71.9262	5.50503	0.00023083	0.00189223	NM_001300861				AMOTL1	-0.00176563	0.0485913	6.41566980886875e-05	6.22384	0.99386	0.995683	NM_001301007
YKT6	-0.552344	0.0121273	25.1568	5.50503	0.00308998	0.00964467	NM_001363678				AMZ2	0.384551	0.0461767	3.20247	6.22384	0.121954	0.211128	NM_001033570
YWHAB	-0.498863	0.0103721	23.9936	5.50503	0.0034476	0.0104273	NM_003404				ANGEL1	-0.537262	0.0671812	4.29659	6.22384	0.0818811	0.157638	NM_001370746
ZBTB17	-0.547593	0.0329985	9.08703	5.50503	0.0262254	0.0498607	NM_001287603				ANK3	-0.0748079	0.0537006	0.104211	6.22384	0.757404	0.823195	NM_001204403
ZBTB40	-0.874437	0.0138252	55.3076	5.50503	0.000452279	0.00273017	NM_001330398				ANKHD1	0.300654	0.0411162	2.19847	6.22384	0.186924	0.292625	NM_001197030
ZBTB8OS	-1.00616	0.0113118	89.4951	5.50503	0.000130808	0.00143623	NM_001308138				ANKHD1-EIF4EBP3	0.022215	0.107467	0.00459217	6.22384	0.948097	0.963857	NM_020690
ZCCHC10	-0.246034	0.00994942	6.08406	5.50503	0.0522921	0.0867443	NM_001300816				ANKRD27	0.278711	0.0375591	2.06821	6.22384	0.198719	0.306261	NM_032139
ZDHHC13	-0.418155	0.0255753	6.8368	5.50503	0.0432187	0.0744807	NM_019028				ANKRD50	-0.13358	0.0435676	0.409559	6.22384	0.545018	0.650736	NM_001167882
ZNF234	-0.669564	0.0531516	8.43468	5.50503	0.0300296	0.0555434	NM_001144824				AOPEP	0.137768	0.0709162	0.26764	6.22384	0.622786	0.717426	NM_001193329
ZNF335	-0.473719	0.0230493	9.73608	5.50503	0.0230675	0.0449954	NM_022095				AP1G2	0.0574538	0.0492613	0.0670089	6.22384	0.804092	0.859	NM_001282475
ZNF35	-0.804859	0.038324	16.9032	5.50503	0.00754408	0.0186298	NM_003420				AP1S2	0.338309	0.0399358	2.86592	6.22384	0.139634	0.234179	NM_001272071
ZNF385A	-0.551712	0.010909	27.9024	5.50503	0.00242492	0.00813178	NM_001130967				APELA	0.369556	0.0494029	2.76445	6.22384	0.145658	0.242105	NM_001297550
ZNF506	-0.234304	0.0140473	3.9081	5.50503	0.0997372	0.148055	NM_001099269				APPL2	-0.460709	0.0514665	4.12409	6.22384	0.0868676	0.164545	NM_001251904
ZNF552	-0.498504	0.0353467	7.03054	5.50503	0.0412386	0.0717779	NM_024762				APTX	0.0551958	0.08677	0.035111	6.22384	0.857323	0.898702	NM_001195254
ZNF587	-0.774662	0.011775	50.9642	5.50503	0.000556149	0.00311954	NM_001204817				ARFGEF1	-0.124797	0.040239	0.387041	6.22384	0.55595	0.660232	NM_006421
ZNF622	-0.518464	0.0527642	5.09444	5.50503	0.0687572	0.108405	NM_033414				ARFGEF2	0.268715	0.0440334	1.63984	6.22384	0.245998	0.357913	NM_006420
ZNF649	-0.939394	0.0510983	17.2699	5.50503	0.00720134	0.0179656	NM_023074				ARHGAP10	-0.0704467	0.0672065	0.0738431	6.22384	0.794611	0.852388	NM_024605
ZNF655	-0.901268	0.0308275	26.3494	5.50503	0.00277389	0.00894406	NM_001009958				ARHGAP28	-0.201134	0.0705744	0.573221	6.22384	0.476658	0.588889	NM_001366230
ZNF669	-0.667298	0.0361691	12.3112	5.50503	0.0146163	0.0312524	NM_001142572				ARHGAP33	0.176027	0.061807	0.501325	6.22384	0.504559	0.614186	NM_001366178
ZNF687	-0.38241	0.0133431	10.9598	5.50503	0.0183931	0.0374711	NM_001304764				ARHGEF18	-0.197487	0.0408395	0.954984	6.22384	0.364896	0.480432	NM_015318
ZNF689	-0.901517	0.0157219	51.6944	5.50503	0.000536558	0.0030436	NM_138447				ARHGEF40	0.0928456	0.0542751	0.158826	6.22384	0.703553	0.782937	NM_018071
ZNF692	-0.800597	0.054634	11.7318	5.50503	0.0160917	0.0336853	NM_001350073				ARID4A	-0.355842	0.0989196	1.28007	6.22384	0.299589	0.413983	NM_002892
ZNF726	-0.248361	0.0107879	5.71781	5.50503	0.0576752	0.0938941	NM_001244038				ARID5A	0.432607	0.0579411	3.22998	6.22384	0.120648	0.209412	NM_001319093
ZNF738	-0.575186	0.0362649	9.12284	5.50503	0.0260362	0.0496389	NM_001355237				ARL4A	-0.291999	0.0407227	2.09376	6.22384	0.196323	0.303548	NM_001037164
ZNF789	-1.30584	0.0282012	60.4665	5.50503	0.000360459	0.00239604	NM_001013258				ARMC6	-0.358672	0.0374685	3.43342	6.22384	0.111562	0.197734	NM_001199196
ZNF92	-0.304358	0.0224137	4.13291	5.50503	0.0925478	0.138992	NM_007139				ARMC8	0.0197873	0.0434689	0.00900729	6.22384	0.927371	0.949045	NM_001267041
ZNF98	-0.638632	0.0531493	7.67367	5.50503	0.0354949	0.0634618	NM_001098626				ARMCX6	0.154616	0.0380769	0.627836	6.22384	0.457281	0.570275	NM_019007
ZNF99	-2.40937	0.400258	14.5033	5.50503	0.0104473	0.0240321	NM_001080409				ASB1	-0.0401381	0.0496429	0.0324531	6.22384	0.86276	0.902669	NM_001040445
ZNHIT1	-0.820985	0.0218956	30.7832	5.50503	0.00192054	0.00690632	NM_006349				ASB7	0.0250157	0.041662	0.0150205	6.22384	0.906319	0.934873	NM_024708
ZNHIT6	-0.505716	0.0340695	7.50668	5.50503	0.0368747	0.0655701	NM_001170670				ASCC2	-0.0749774	0.0535277	0.105023	6.22384	0.756499	0.822621	NM_001242906
ZSCAN1	-1.11434	0.0872133	14.2381	5.50503	0.0108573	0.0248107	NM_182572				ASL	0.145055	0.0387376	0.543166	6.22384	0.487966	0.59971	NM_001024943
ZSCAN16	-0.457889	0.0360024	5.82357	5.50503	0.0560449	0.091759	NM_001320555				ASTN1	-0.226653	0.0588787	0.872497	6.22384	0.385072	0.501043	NM_001286164
ZSCAN32	-0.344559	0.016994	6.98605	5.50503	0.0416822	0.0724358	NM_001284529				ASTN2	0.122685	0.0418856	0.359348	6.22384	0.570033	0.671687	NM_001184734
ZWILCH	-0.723035	0.00923143	56.6304	5.50503	0.000425943	0.00264194	NM_017975				ATF1	0.289602	0.0487034	1.72204	6.22384	0.235748	0.346675	NM_005171
											ATG10	0.26547	0.0625554	1.12659	6.22384	0.327945	0.443326	NM_001131028
Unchanged											ATG14	-0.241929	0.041345	1.41564	6.22384	0.277522	0.390549	NM_014924
geneID	apvEff	apvRvmMSerror	apvRvmF	residRvmDf	apvRvmP	apvRvmPAdj	transID				ATG2B	-0.414141	0.0537388	3.1916	6.22384	0.122476	0.211791	NM_018036
AASDH	-0.335402	0.0390824	2.8784	5.50503	0.145141	0.203095	NM_001286668				ATP1A3	0.18965	0.0538282	0.668185	6.22384	0.443844	0.557678	NM_001256214
ABHD10	-0.101353	0.0163961	0.626515	5.50503	0.461367	0.534075	NM_001272069				ATP1B3	-0.284376	0.05064	1.59696	6.22384	0.251605	0.363915	NM_001679
ABT1	-0.166083	0.0229153	1.20372	5.50503	0.318236	0.391691	NM_013375				ATP5F1E	0.122006	0.0429198	0.346821	6.22384	0.576654	0.678078	NM_006886
ACER3	-0.0112689	0.0144165	0.00880859	5.50503	0.928547	0.944291	NM_001300953				ATP5MC1	-0.267328	0.091459	0.781383	6.22384	0.409563	0.524312	NM_001002027
ACOT13	-0.164136	0.0138748	1.9417	5.50503	0.217136	0.284732	NM_018473				ATP5PB	0.629077	0.111946	3.53508	6.22384	0.107371	0.192125	NM_001688
ACTB	-0.133171	0.0105765	1.67679	5.50503	0.247002	0.3174	NM_001101				ATP5PF	-0.00751368	0.068671	0.000822113	6.22384	0.978023	0.985435	NM_001003697
ADAP1	0.141511	0.0228421	0.876692	5.50503	0.388341	0.462213	NM_001284309				ATRX	0.153011	0.080473	0.290936	6.22384	0.608363	0.704794	NM_000489
ADAT2	0.404407	0.15473	1.05697	5.50503	0.346943	0.420884	NM_182503				AUNIP	-0.117411	0.0642085	0.214696	6.22384	0.658874	0.747136	NM_001287490
AGRN	0.0385845	0.0112416	0.132433	5.50503	0.729486	0.776649	NM_001305275				B3GNT7	-0.354102	0.112916	1.11045	6.22384	0.331165	0.446557	NM_145236
AHCYL1	-0.154424	0.0197894	1.20502	5.50503	0.317998	0.391472	NM_001242673				BCL2L13	0.372909	0.0755119	1.84158	6.22384	0.221916	0.331196	NM_001270729
AKAP1	0.0143861	0.0119394	0.0173342	5.50503	0.899932	0.922293	NM_003488				BCL7A	-0.627681	0.0947237	4.15929	6.22384	0.0858172	0.162979	NM_001024808
ALDH9A1	-0.118736	0.0126064	1.11834	5.50503	0.334457	0.408274	NM_001365774				BCL7B	-0.110836	0.0423458	0.290105	6.22384	0.608864	0.705215	NM_001197244
AMOTL1	0.0217104	0.0139508	0.0337861	5.50503	0.860744	0.888819	NM_001301007				BICD2	-0.379288	0.0444641	3.23542	6.22384	0.120393	0.209135	NM_001003800
ANKRD10	-0.03217	0.00970229	0.106667	5.50503	0.756028	0.799827	NM_001286721				BIN3	-0.367818	0.0804515	1.68164	6.22384	0.240707	0.35194	NM_001363046
ANKRD16	-0.219111	0.0180044	2.66656	5.50503	0.158026	0.21846	NM_001009941				BLZF1	0.0436427	0.0483651	0.0393814	6.22384	0.849019	0.892506	NM_001320972
ANKS3	0.14271	0.0441851	0.460926	5.50503	0.524687	0.592588	NM_001242929				BMPR1A	-0.20866	0.0389729	1.11716	6.22384	0.329821	0.445177	NM_004329
ANO10	-0.149255	0.0110392	2.01799	5.50503	0.209523	0.276384	NM_001204831				BMT2	-0.0622099	0.0611026	0.0633373	6.22384	0.809402	0.862903	NM_152556
ANP32A	-0.159516	0.0105683	2.40772	5.50503	0.176112	0.239259	NM_006305				BOD1	0.147306	0.0409722	0.529604	6.22384	0.493232	0.604579	NM_001159651
AP2A2	0.0243099	0.0273344	0.02162	5.50503	0.888338	0.912485	NM_001242837				BRCC3	-0.0977134	0.0453915	0.210346	6.22384	0.662078	0.74992	NM_001018055
APH1B	-0.159473	0.0277223	0.917364	5.50503	0.378318	0.452852	NM_001145646				BRD4	0.448459	0.0590228	3.40742	6.22384	0.11267	0.199182	NM_001330384
APOBEC3B	-0.256667	0.0211713	3.11166	5.50503	0.132619	0.188641	NM_001270411				BRMS1	0.152767	0.049072	0.475583	6.22384	0.515307	0.624528	NM_001024957
ARFGEF1	0.0360742	0.0139393	0.0933582	5.50503	0.771171	0.813019	NM_006421				BROX	-0.0320553	0.0402233	0.025546	6.22384	0.878076	0.914558	NM_001288579
ARHGAP18	0.311059	0.0263325	3.67447	5.50503	0.108067	0.158281	NM_033515				BTBD9	-0.376242	0.244606	0.578718	6.22384	0.474641	0.586967	NM_001099272
ARHGEF19	0.0434359	0.0479199	0.0393716	5.50503	0.849837	0.879362	NM_153213				BYSL	-0.231557	0.0893715	0.599953	6.22384	0.466993	0.579713	NM_004053
ARL1	-0.0594245	0.0111058	0.317965	5.50503	0.595036	0.656958	NM_001177				BZW1	0.533201	0.0764469	3.71897	6.22384	0.10032	0.182651	NM_001321694
ARMC9	0.0914073	0.0716134	0.116672	5.50503	0.745329	0.789979	NM_001291656				C11orf1	0.319706	0.0645994	1.58224	6.22384	0.253572	0.365693	NM_001330371
ARSK	0.266046	0.0214774	3.29558	5.50503	0.123799	0.177837	NM_198150				C11orf54	-0.359661	0.0530853	2.43676	6.22384	0.167775	0.270229	NM_001286067
ASB13	-0.222851	0.0195306	2.54281	5.50503	0.166322	0.227881	NM_024701				C11orf98	-0.346923	0.0664776	1.81047	6.22384	0.225401	0.335055	NM_001286086
ATG16L1	-0.194587	0.0889683	0.425592	5.50503	0.540423	0.607099	NM_001363742				C12orf73	-0.177331	0.0478503	0.657184	6.22384	0.447439	0.561087	NM_001135570
ATP6V1A	-0.00845959	0.0110893	0.00645349	5.50503	0.938812	0.952951	NM_001690				C12orf75	0.0166115	0.0401101	0.00687962	6.22384	0.9365	0.956327	NM_001145199
ATP8A1	-0.253657	0.126174	0.509944	5.50503	0.504297	0.574031	NM_001105529				C14orf119	-0.299692	0.0743441	1.2081	6.22384	0.312398	0.426974	NM_017924
BABAM2	0.0983981	0.0116954	0.827861	5.50503	0.400973	0.474283	NM_001261840				C14orf28	0.110136	0.0434144	0.279401	6.22384	0.615406	0.711175	NM_001017923
BAG1	0.0738	0.0152663	0.356761	5.50503	0.574035	0.638115	NM_004323				C16orf87	0.236903	0.052478	1.06946	6.22384	0.339567	0.455277	NM_001001436
BAZ1A	-0.104708	0.0102906	1.06542	5.50503	0.345181	0.419056	NM_013448				C1GALT1C1	-0.141561	0.0523297	0.38295	6.22384	0.557985	0.66159	NM_001011551
BAZ2A	0.232392	0.0153202	3.52514	5.50503	0.113911	0.165542	NM_013449				C1orf21	0.407561	0.042841	3.87727	6.22384	0.0947473	0.175281	NM_030806
BBS7	-0.0886126	0.0147538	0.532214	5.50503	0.49553	0.566004	NM_018190				C1orf35	0.182477	0.0657825	0.506183	6.22384	0.502579	0.612706	NM_024319
BET1	0.205247	0.0137058	3.07362	5.50503	0.134553	0.190749	NM_001317739				C1orf50	0.402499	0.0438762	3.69233	6.22384	0.101302	0.183937	NM_024097
BNIPL	0.133599	0.0210369	0.848446	5.50503	0.395565	0.469415	NM_138278				C1orf54	-0.468007	0.0582022	3.76327	6.22384	0.0987165	0.180502	NM_024579
BORCS7	-0.0882597	0.00940165	0.828554	5.50503	0.400789	0.47415	NM_001136200				C21orf91	-0.437889	0.0567373	3.37955	6.22384	0.113874	0.200777	NM_001100420
BROX	0.133325	0.011471	1.54962	5.50503	0.263562	0.33509	NM_001288580				C2orf69	-0.372536	0.0417135	3.32704	6.22384	0.116192	0.203919	NM_153689
BTRC	0.0950559	0.0249785	0.361736	5.50503	0.571458	0.636036	NM_001256856				C3orf18	-0.181735	0.0515335	0.640899	6.22384	0.452854	0.56653	NM_001171743
C11orf71	-0.149622	0.0155287	1.44164	5.50503	0.278976	0.351645	NM_001271562				C4orf46	-0.257627	0.0393753	1.68561	6.22384	0.240212	0.351468	NM_001008393
C12orf75	0.0801749	0.0326846	0.196668	5.50503	0.674317	0.728893	NM_001145199				C9orf116	-0.0948047	0.0536574	0.167506	6.22384	0.696051	0.776721	NM_001048265
C15orf39	0.145615	0.0225823	0.938948	5.50503	0.373171	0.447757	NM_015492				C9orf64	-0.20684	0.153291	0.279094	6.22384	0.615596	0.711341	NM_032307
C18orf32	0.215991	0.0412998	1.1296	5.50503	0.332244	0.405914	NM_001035005				CA14	-0.0476836	0.0516913	0.0439866	6.22384	0.840576	0.886373	NM_012113
C2CD3	-0.0761718	0.0107547	0.539498	5.50503	0.492725	0.563588	NM_001286577				CACNA2D1	-0.261821	0.100396	0.682797	6.22384	0.439147	0.553185	NM_001366867
C2orf15	-0.0263346	0.0571712	0.0121304	5.50503	0.916204	0.93523	NM_001317992				CACYBP	0.296528	0.0816362	1.07708	6.22384	0.33798	0.453706	NM_014412
C3orf14	0.163844	0.0110064	2.43903	5.50503	0.17377	0.236622	NM_001291941				CALM1	0.118357	0.0679514	0.206152	6.22384	0.665205	0.752069	NM_006888
C5orf51	-0.020828	0.0130692	0.0331927	5.50503	0.861956	0.889811	NM_175921				CALN1	-0.127218	0.0414288	0.390657	6.22384	0.554165	0.658674	NM_001017440
C8orf33	-0.128548	0.0164167	1.00657	5.50503	0.357765	0.432087	NM_023080				CALU	0.171867	0.045744	0.645727	6.22384	0.451236	0.565015	NM_001130674
C8orf76	-0.372547	0.0452443	3.0676	5.50503	0.134863	0.191065	NM_032847				CAMK4	0.0991471	0.0697602	0.140913	6.22384	0.719837	0.794909	NM_001323376
CAPNS1	-0.000702597	0.0100792	4.89764966550396e-05	5.50503	0.994663	0.995729	NM_001302632				CAPN1	0.00290081	0.0525848	0.000160022	6.22384	0.990303	0.993226	NM_001198868
CAPZA1	-0.253858	0.0206994	3.11332	5.50503	0.132535	0.188604	NM_006135				CAPN5	0.042833	0.0468932	0.0391244	6.22384	0.849505	0.892833	NM_004055
CARHSP1	0.0245835	0.0143185	0.0422075	5.50503	0.844609	0.874881	NM_014316				CAPN7	-0.149871	0.0615079	0.365178	6.22384	0.567007	0.669411	NM_001376086
CCDC127	-0.231853	0.0234549	2.29188	5.50503	0.185182	0.249589	NM_145265				CAPRIN2	0.459496	0.122335	1.72589	6.22384	0.235283	0.346112	NM_001385537
CCDC186	0.234765	0.0237231	2.32325	5.50503	0.182661	0.246775	NM_001321829				CARNMT1	-0.198312	0.0435092	0.903895	6.22384	0.377184	0.493072	NM_152420
CCDC77	-0.00367049	0.0306537	0.000439507	5.50503	0.984013	0.987639	NM_001130146				CASP3	-0.0231201	0.0950848	0.00562172	6.22384	0.942584	0.960487	NM_001354779
CCNL1	-0.00408513	0.0231137	0.000722008	5.50503	0.979511	0.984026	NM_001308185				CAST	0.000960693	0.0477074	1.93456628113994e-05	6.22384	0.996628	0.997411	NM_001042443
CCT4	0.233567	0.0268314	2.0332	5.50503	0.208053	0.274693	NM_001256721				CAT	0.358084	0.0505873	2.53471	6.22384	0.160699	0.260893	NM_001752
CFAP20	-0.13364	0.0213155	0.837865	5.50503	0.398329	0.471985	NM_013242				CBLB	0.126213	0.047504	0.335334	6.22384	0.582873	0.682869	NM_001321788
CFLAR	0.317765	0.027022	3.73677	5.50503	0.105753	0.155467	NM_001202517				CBX1	0.0836358	0.0427755	0.163527	6.22384	0.699461	0.779502	NM_001127228
CHMP4B	0.0509745	0.0117311	0.221496	5.50503	0.655966	0.712414	NM_176812				CC2D1A	0.419509	0.0577416	3.04785	6.22384	0.129669	0.221128	NM_017721
CLTCL1	-0.0277897	0.0309541	0.0249487	5.50503	0.880128	0.905616	NM_001835				CCDC106	-0.0878298	0.04431	0.174093	6.22384	0.690511	0.772737	NM_013301
CMBL	0.106245	0.0129302	0.872992	5.50503	0.389275	0.463085	NM_138809				CCDC112	-0.289385	0.0755329	1.1087	6.22384	0.331516	0.446913	NM_001375897
CMTR1	0.0466228	0.0153332	0.141764	5.50503	0.720615	0.768569	NM_015050				CCDC113	-0.2017	0.0946327	0.429903	6.22384	0.535509	0.642032	NM_001142302
CNOT7	0.169414	0.011801	2.43209	5.50503	0.174285	0.2372	NM_001322093				CCDC50	0.16569	0.0434728	0.631501	6.22384	0.456031	0.569202	NM_174908
COMMD2	0.0160462	0.0113513	0.0226828	5.50503	0.88565	0.910296	NM_016094				CCDC51	-0.615849	0.134204	2.82606	6.22384	0.141959	0.237166	NM_001256965
COMMD6	0.199003	0.0380018	1.04211	5.50503	0.350078	0.424096	NM_001287392				CCDC6	-0.00215104	0.0378199	0.000122342	6.22384	0.991521	0.994122	NM_005436
COPS5	-0.0633034	0.0145798	0.274856	5.50503	0.620517	0.679958	NM_006837				CCDC8	-0.278536	0.0376754	2.05923	6.22384	0.19957	0.30717	NM_032040
COPS7A	-0.0127143	0.011842	0.013651	5.50503	0.911133	0.931145	NM_001164094				CCDC80	-0.222356	0.123702	0.399689	6.22384	0.549756	0.655035	NM_199511
CORO1C	-0.177768	0.010094	3.13072	5.50503	0.131664	0.187525	NM_014325				CCDC86	0.182784	0.105622	0.316319	6.22384	0.593493	0.691971	NM_024098
CPT1A	-0.240883	0.0205949	2.81742	5.50503	0.148692	0.207508	NM_001031847				CCDC91	0.275717	0.0863032	0.880848	6.22384	0.382948	0.499044	NM_001330367
CRLF3	0.293875	0.0501534	1.72197	5.50503	0.241493	0.311506	NM_015986				CCDC93	0.125497	0.056021	0.281134	6.22384	0.614336	0.710261	NM_019044
CSTF1	0.10555	0.0103852	1.07276	5.50503	0.34366	0.417486	NM_001033521				CCDC97	-0.358774	0.089584	1.43685	6.22384	0.274291	0.387404	NM_052848
CTNNB1	0.0162351	0.0206526	0.0127625	5.50503	0.914059	0.933478	NM_001098209				CCNT1	-0.0111156	0.0430959	0.00286702	6.22384	0.958976	0.972137	NM_001240
CWC22	0.0242757	0.0110426	0.0533669	5.50503	0.825648	0.858887	NM_020943				CCS	0.154873	0.0373928	0.641448	6.22384	0.452669	0.56653	NM_005125
CXCL16	-0.0580786	0.0118362	0.284983	5.50503	0.614304	0.674167	NM_001100812				CD276	0.32724	0.0379177	2.82417	6.22384	0.14207	0.237327	NM_001024736
DCAF11	-0.208181	0.018064	2.39921	5.50503	0.176756	0.240006	NM_001163484				CD2AP	0.186295	0.0400898	0.865705	6.22384	0.386814	0.502606	NM_012120
DENND2C	0.33428	0.10916	1.02367	5.50503	0.354034	0.428413	NM_198459				CD2BP2	-0.387344	0.0402651	3.7262	6.22384	0.100056	0.1823	NM_006110
DENND6A	0.18496	0.0277882	1.23111	5.50503	0.313294	0.386883	NM_152678				CD40	-0.308405	0.0415852	2.28721	6.22384	0.17945	0.284271	NM_001250
DHX33	0.0351726	0.019437	0.0636472	5.50503	0.809974	0.84615	NM_020162				CD58	-0.18327	0.0452765	0.741838	6.22384	0.421011	0.535546	NM_001144822
DHX38	-0.189258	0.0173163	2.06849	5.50503	0.204697	0.271084	NM_014003				CD74	-0.0802161	0.0561579	0.114581	6.22384	0.746116	0.814748	NM_001025158
DIS3L	-0.197264	0.0535224	0.727041	5.50503	0.429373	0.502331	NM_001143688				CDC14A	-0.160407	0.0420605	0.611751	6.22384	0.46284	0.575819	NM_001319210
DLG3	0.0827354	0.0133648	0.512176	5.50503	0.503405	0.573346	NM_001166278				CDC42EP4	-0.238828	0.0830779	0.686573	6.22384	0.437948	0.551856	NM_012121
DMXL1	0.121477	0.0204714	0.720839	5.50503	0.431232	0.504055	NM_001290321				CDC73	0.0548073	0.0396369	0.0757839	6.22384	0.792006	0.850406	NM_024529
DNAJB14	-0.155537	0.0141867	1.70525	5.50503	0.24351	0.313546	NM_001031723				CDCA3	0.406091	0.062925	2.62073	6.22384	0.154824	0.253726	NM_001331019
DNAJC22	0.0217745	0.010891	0.0435339	5.50503	0.842227	0.873146	NM_001304944				CDCA4	-0.636012	0.0905183	4.46884	6.22384	0.0772813	0.150968	NM_017955
DNASE1	0.126071	0.0120599	1.31791	5.50503	0.298395	0.371502	NM_001387135				CDCA7L	0.404912	0.0406027	4.03799	6.22384	0.0895116	0.168209	NM_001127371
DNPEP	0.146339	0.0125501	1.70636	5.50503	0.243375	0.313479	NM_001319119				CDK14	-0.306894	0.0499238	1.88656	6.22384	0.217014	0.326075	NM_001287135
DOT1L	0.232477	0.0169159	3.19495	5.50503	0.128518	0.183607	NM_032482				CDK6	-0.0305765	0.0830312	0.0112599	6.22384	0.918831	0.943065	NM_001145306
DPM1	-0.204491	0.0173729	2.407	5.50503	0.176166	0.239287	NM_001317034				CDKN3	0.0360534	0.0677614	0.0191827	6.22384	0.894217	0.926829	NM_001130851
DPY19L4	0.0778327	0.0287274	0.210876	5.50503	0.66365	0.71899	NM_181787				CEP104	-0.456033	0.0476174	4.36744	6.22384	0.0799454	0.154847	NM_014704
DTWD1	0.105322	0.0206367	0.537519	5.50503	0.493484	0.56421	NM_001144955				CEP112	0.389255	0.0399167	3.79588	6.22384	0.0975583	0.179158	NM_001199165
DUSP22	0.171591	0.014914	1.97421	5.50503	0.213843	0.281089	NM_001286555				CEP57	0.281082	0.0456045	1.73244	6.22384	0.234496	0.345285	NM_001243776
DYNC2LI1	0.182631	0.0135266	2.46581	5.50503	0.171803	0.234285	NM_001193464				CEP63	0.168396	0.0399333	0.710117	6.22384	0.430592	0.544517	NM_001042400
EFEMP1	0.108254	0.01078	1.0871	5.50503	0.340721	0.414643	NM_001039348				CEP95	0.0406586	0.073148	0.0225997	6.22384	0.885257	0.920162	NM_138363
EFR3A	0.125513	0.0180648	0.87205	5.50503	0.389513	0.463284	NM_001323558				CETN3	-0.285365	0.0551959	1.47535	6.22384	0.268567	0.380785	NM_001297765
ELK4	0.2212	0.0248911	1.96574	5.50503	0.214694	0.281983	NM_001973				CFAP20	0.173089	0.086524	0.346261	6.22384	0.576954	0.678262	NM_013242
EML2	0.107991	0.0231257	0.504287	5.50503	0.506571	0.575899	NM_001352051				CHCHD4	-0.49162	0.0678308	3.56314	6.22384	0.106253	0.190592	NM_001098502
ENY2	-0.000930751	0.0108099	8.01395324035275e-05	5.50503	0.993173	0.994771	NM_001193557				CHCHD5	0.0591471	0.0534199	0.0654884	6.22384	0.806272	0.860406	NM_032309
EP400	-0.102134	0.0138197	0.754813	5.50503	0.421213	0.494066	NM_015409				CHD6	0.147572	0.0611786	0.355965	6.22384	0.571805	0.673256	NM_032221
EPB41	0.147524	0.0108631	2.00344	5.50503	0.210945	0.277985	NM_001166005				CHD9	-0.350251	0.0567939	2.16002	6.22384	0.1903	0.296514	NM_001308319
EPHX2	-0.0264588	0.0409065	0.0171139	5.50503	0.900566	0.922666	NM_001256484				CHFR	-0.0685452	0.0556078	0.0844925	6.22384	0.780743	0.841049	NM_001161344
EPN1	0.249256	0.0162818	3.81582	5.50503	0.102916	0.151911	NM_001130072				CHID1	0.246609	0.0471846	1.28889	6.22384	0.298073	0.412359	NM_001142674
ERCC6	0.266342	0.0195937	3.62045	5.50503	0.110131	0.16089	NM_000124				CIPC	0.517052	0.0632144	4.22915	6.22384	0.0837834	0.160331	NM_033426
ERLIN1	0.168206	0.0158884	1.78074	5.50503	0.234595	0.303998	NM_001100626				CISD1	0.214158	0.0464541	0.987292	6.22384	0.357452	0.472953	NM_018464
EVPL	0.0907568	0.017046	0.48321	5.50503	0.515222	0.583654	NM_001320747				CISD2	0.361864	0.0525334	2.49262	6.22384	0.163688	0.264957	NM_001008388
EXD2	-0.0636492	0.0161126	0.251431	5.50503	0.63548	0.694202	NM_001193361				CKAP2L	0.00471159	0.0404501	0.000548801	6.22384	0.982043	0.987988	NM_152515
FAAH	-0.0379985	0.0201643	0.0716061	5.50503	0.798753	0.836834	NM_001441				CLDN11	-0.406623	0.0665745	2.48357	6.22384	0.164341	0.265705	NM_005602
FAM131A	-0.040787	0.0126451	0.13156	5.50503	0.730335	0.777426	NM_001171093				CLGN	-0.329662	0.0456101	2.38274	6.22384	0.171865	0.275078	NM_001130675
FAM13B	-0.0273958	0.00962087	0.0780103	5.50503	0.790205	0.828942	NM_001101800				CLINT1	-0.00199288	0.0376221	0.000105564	6.22384	0.992124	0.994596	NM_001195556
FAM174A	0.0436769	0.042725	0.0446499	5.50503	0.840252	0.871513	NM_198507				CLN5	0.359667	0.0565032	2.28943	6.22384	0.179268	0.284071	NM_001366624
FAM177A1	-0.186692	0.0102265	3.40819	5.50503	0.118803	0.171774	NM_173607				CMAS	0.345315	0.0538831	2.21299	6.22384	0.185671	0.291156	NM_018686
FAM20B	-0.0638062	0.00918618	0.443191	5.50503	0.532468	0.599617	NM_014864				CNP	-0.207062	0.0573365	0.747773	6.22384	0.419259	0.533895	NM_033133
FBXL2	0.270451	0.0491148	1.48924	5.50503	0.272017	0.343968	NM_001349316				CNPY4	-0.372591	0.0470476	2.95071	6.22384	0.134863	0.228077	NM_152755
FBXO5	-0.263116	0.0249554	2.77415	5.50503	0.151287	0.21068	NM_001142522				CNTN1	0.447799	0.0733217	2.73486	6.22384	0.147482	0.244391	NM_001256063
FEM1A	0.0452406	0.0193951	0.105527	5.50503	0.757281	0.800765	NM_018708				COA1	0.494317	0.0561747	4.34981	6.22384	0.0804212	0.155532	NM_001371310
FOXA1	-0.171416	0.00997966	2.94432	5.50503	0.141438	0.198849	NM_004496				COA5	0.0949347	0.0426653	0.21124	6.22384	0.661416	0.749337	NM_001008215
FRA10AC1	0.177251	0.0120436	2.60867	5.50503	0.161831	0.222778	NM_001347712				COA6	0.426866	0.0635328	2.86803	6.22384	0.139513	0.234001	NM_001206641
FTSJ1	-0.315023	0.0271974	3.64885	5.50503	0.109039	0.15958	NM_012280				COG3	-0.231797	0.0383207	1.40211	6.22384	0.279613	0.392627	NM_031431
FUBP3	0.0582859	0.0268875	0.12635	5.50503	0.735466	0.781997	NM_003934				COL14A1	0.0440324	0.0478012	0.0405608	6.22384	0.84681	0.890857	NM_001384947
FUCA2	-0.191602	0.0128819	2.84983	5.50503	0.146789	0.205138	NM_032020				COL1A2	-0.291902	0.0378306	2.25232	6.22384	0.182337	0.287534	NM_000089
FXN	-0.578073	0.118978	2.80866	5.50503	0.149212	0.208145	NM_000144				COMMD2	-0.131985	0.0545968	0.319065	6.22384	0.591933	0.6909	NM_016094
FXYD5	-0.00548575	0.0228535	0.0013168	5.50503	0.972333	0.97877	NM_144779				COMMD4	-0.0791374	0.0725568	0.0863148	6.22384	0.778468	0.839465	NM_001321844
FYCO1	0.246275	0.0179091	3.38662	5.50503	0.119738	0.172838	NM_001386421				COPS3	0.0723506	0.0755903	0.0692497	6.22384	0.800928	0.857096	NM_001316355
G2E3	0.021699	0.0166125	0.028343	5.50503	0.872318	0.898854	NM_017769				COX11	-0.202811	0.0553077	0.743698	6.22384	0.420461	0.535187	NM_001162861
GALNT11	-0.101709	0.0145107	0.712901	5.50503	0.433633	0.506435	NM_001371458				COX16	0.254533	0.0434655	1.49054	6.22384	0.266359	0.378532	NM_001204090
GALNT3	0.329344	0.0518203	2.09314	5.50503	0.2024	0.26856	NM_004482				COX7C	0.313808	0.047411	2.07706	6.22384	0.197885	0.305344	NM_001867
GAS2L3	0.123606	0.0143725	1.06303	5.50503	0.345677	0.419581	NM_001303130				CPD	0.276564	0.0467266	1.63692	6.22384	0.246374	0.358222	NM_001304
GATAD2A	-0.235977	0.021292	2.6153	5.50503	0.161389	0.222262	NM_001359631				CPNE8	0.209625	0.0498604	0.881309	6.22384	0.382832	0.498934	NM_153634
GDAP1	0.020764	0.0251991	0.0171095	5.50503	0.900578	0.922666	NM_001362929				CPZ	-0.483241	0.0539439	4.32898	6.22384	0.0809883	0.156175	NM_001014447
GDPGP1	-0.20962	0.0169621	2.59052	5.50503	0.163051	0.224221	NM_001013657				CRAT	0.0653596	0.0374535	0.114058	6.22384	0.746671	0.815122	NM_000755
GGA2	-0.180048	0.0100668	3.22021	5.50503	0.12731	0.1822	NM_015044				CREB1	-0.396101	0.0403161	3.89164	6.22384	0.0942626	0.174785	NM_001320793
GHITM	-0.202294	0.0131896	3.10265	5.50503	0.133073	0.189104	NM_014394				CREB3	0.222902	0.0436792	1.13751	6.22384	0.325794	0.441027	NM_006368
GIT2	-0.043304	0.0126925	0.147744	5.50503	0.715106	0.764015	NM_001135213				CREG1	-0.16845	0.0442744	0.640899	6.22384	0.452854	0.56653	NM_003851
GLB1	0.147294	0.0124959	1.73622	5.50503	0.239793	0.309597	NM_001079811				CRELD1	0.327178	0.0575483	1.8601	6.22384	0.219879	0.329151	NM_001031717
GLUD1	0.11499	0.0099864	1.32406	5.50503	0.297381	0.370593	NM_005271				CREM	0.113344	0.0661652	0.194162	6.22384	0.674369	0.759342	NM_001267562
GMCL1	-0.125695	0.0129444	1.22053	5.50503	0.315188	0.388713	NM_178439				CRIPT	0.232483	0.0512762	1.05406	6.22384	0.342811	0.458581	NM_014171
GNAS	0.180295	0.010665	3.04792	5.50503	0.135883	0.19228	NM_000516				CRNKL1	-0.276517	0.0532542	1.43579	6.22384	0.274451	0.387511	NM_001278628
GNB5	-0.0683345	0.0278566	0.16763	5.50503	0.697676	0.749003	NM_006578				CROCC	0.309463	0.0788132	1.21512	6.22384	0.311112	0.425635	NM_014675
GNL3	0.0659945	0.013957	0.31205	5.50503	0.59839	0.660082	NM_014366				CS	0.0613747	0.0406031	0.0927725	6.22384	0.770611	0.833385	NM_004077
GOLGA4	-0.0608016	0.0106186	0.348146	5.50503	0.578557	0.642486	NM_001172713				CSE1L	-0.157508	0.050342	0.492807	6.22384	0.508068	0.617517	NM_001256135
GOLIM4	-0.193103	0.0173646	2.14739	5.50503	0.197476	0.263282	NM_001308155				CSNK1G1	0.397344	0.0499338	3.16183	6.22384	0.12392	0.213652	NM_001329605
GON4L	-0.167409	0.0116602	2.40356	5.50503	0.176427	0.239591	NM_032292				CSTF3	-0.377723	0.0474905	3.00428	6.22384	0.131964	0.224142	NM_001033505
GOPC	-0.0229002	0.0300457	0.0174541	5.50503	0.899589	0.922086	NM_001017408				CTBS	0.383189	0.0389443	3.77036	6.22384	0.0984633	0.180211	NM_004388
GPALPP1	0.421043	0.0575856	3.0785	5.50503	0.134303	0.190456	NM_001316951				CTCF	-0.0231002	0.0386424	0.0138092	6.22384	0.910155	0.937501	NM_001191022
GPD2	-0.317004	0.0371903	2.70208	5.50503	0.155754	0.215889	NM_000408				CTNNBL1	0.400971	0.0383696	4.19024	6.22384	0.0849079	0.161705	NM_030877
GPT2	0.112514	0.0212663	0.595283	5.50503	0.472189	0.543782	NM_133443				CTPS1	-0.543934	0.0770461	3.8401	6.22384	0.0960173	0.177093	NM_001905
GRHL1	0.303457	0.048607	1.8945	5.50503	0.222051	0.290008	NM_198182				CTSB	0.125705	0.0392755	0.402329	6.22384	0.54848	0.653798	NM_001908
GSTCD	-0.405938	0.0490592	3.35891	5.50503	0.120953	0.174401	NM_001370181				CTSH	-0.115424	0.0703147	0.189473	6.22384	0.678046	0.76264	NM_004390
GTDC1	-0.429655	0.0556188	3.31908	5.50503	0.122732	0.176518	NM_001164629				CTSL	0.305323	0.0576695	1.61648	6.22384	0.249029	0.360983	NM_001382766
GTF2E1	-0.71535	0.13781	3.71326	5.50503	0.106618	0.156404	NM_005513				CXorf38	0.349451	0.0463235	2.63616	6.22384	0.153802	0.252329	NM_144970
GTF2H5	-0.0979312	0.0121521	0.789203	5.50503	0.411472	0.484335	NM_207118				CYCS	0.475298	0.0764256	2.95592	6.22384	0.134577	0.227695	NM_018947
GTPBP8	0.135878	0.03829	0.482181	5.50503	0.515652	0.583988	NM_014170				CYTH3	-0.271641	0.096479	0.764815	6.22384	0.414295	0.52916	NM_004227
H2AC20	-0.220889	0.0171873	2.83884	5.50503	0.14743	0.205968	NM_003517				DAG1	0.127198	0.0414276	0.390545	6.22384	0.55422	0.658688	NM_001177639
H2BC12	-0.221792	0.0143488	3.42827	5.50503	0.117942	0.17068	NM_001312653				DAGLB	-0.224229	0.0446374	1.12638	6.22384	0.327986	0.443326	NM_001142936
H2BC13	-0.191754	0.131782	0.279019	5.50503	0.617945	0.677708	NM_003519				DAP	0.142775	0.0377634	0.539798	6.22384	0.489264	0.600774	NM_001291963
HDHD2	0.123286	0.0109656	1.3861	5.50503	0.287446	0.360445	NM_032124				DAP3	0.2791	0.037493	2.07764	6.22384	0.19783	0.305291	NM_001199850
HECTD3	-0.516016	0.0768482	3.46492	5.50503	0.116394	0.168738	NM_024602				DAXX	-0.0602618	0.0388918	0.0933741	6.22384	0.769894	0.832981	NM_001141969
HEXA	0.290307	0.0282258	2.98586	5.50503	0.139172	0.196118	NM_000520				DAZAP1	-0.176271	0.0384436	0.808239	6.22384	0.402082	0.517147	NM_001352033
HEXIM2	-0.452571	0.102413	1.99995	5.50503	0.211288	0.278346	NM_001303441				DCAF5	0.404793	0.0467717	3.50334	6.22384	0.108656	0.193834	NM_001284206
HGS	0.196268	0.011361	3.39067	5.50503	0.119562	0.172622	NM_004712				DCAF6	0.0796193	0.0450179	0.140816	6.22384	0.719929	0.794922	NM_001349777
HHAT	0.29713	0.0260745	3.38592	5.50503	0.119768	0.172864	NM_001170587				DCAF7	0.352457	0.0392264	3.16689	6.22384	0.123672	0.213401	NM_005828
HIBADH	-0.160851	0.01864	1.38804	5.50503	0.287144	0.360135	NM_152740				DCAKD	-0.403062	0.0496803	3.27009	6.22384	0.118779	0.207273	NM_001288654
HIF1AN	-0.153776	0.01199	1.97224	5.50503	0.214041	0.281264	NM_017902				DCK	0.138534	0.0816444	0.235066	6.22384	0.644386	0.736317	NM_000788
HIP1	0.029715	0.0100896	0.0875141	5.50503	0.7782	0.818581	NM_001382445				DCLRE1C	-0.27333	0.0514737	1.45141	6.22384	0.272105	0.385017	NM_001289076
HMGCR	0.042896	0.0114503	0.160701	5.50503	0.703603	0.754064	NM_000859				DDB2	-0.000366973	0.0379952	3.54436699881554e-06	6.22384	0.998557	0.998753	NM_000107
HMMR	-0.0522314	0.0432354	0.0630994	5.50503	0.810773	0.846849	NM_001142556				DDX17	0.241153	0.0476233	1.22114	6.22384	0.310016	0.424554	NM_001098504
HNRNPDL	0.0909354	0.0105375	0.784744	5.50503	0.412713	0.485709	NM_001207000				DDX27	-0.313807	0.0397501	2.47735	6.22384	0.164791	0.266324	NM_001348187
HSPA9	0.0327815	0.00892924	0.120349	5.50503	0.741529	0.786908	NM_004134				DECR1	0.325719	0.114785	0.924273	6.22384	0.372204	0.488205	NM_001359
IDH1	-0.118597	0.0159705	0.880706	5.50503	0.387332	0.461236	NM_005896				DEDD	0.454539	0.0630626	3.27621	6.22384	0.118497	0.206876	NM_001330765
IER2	-0.115973	0.00945638	1.4223	5.50503	0.281882	0.354692	NM_004907				DEF8	0.198547	0.0375455	1.04995	6.22384	0.343684	0.459405	NM_001242816
IFT122	-0.235088	0.0559909	0.987058	5.50503	0.362103	0.436669	NM_001280541				DELE1	-0.0271425	0.0426585	0.0172701	6.22384	0.899592	0.930634	NM_001142603
IFT172	-0.458953	0.0559697	3.76343	5.50503	0.104784	0.154303	NM_015662				DENND4C	0.312867	0.0520513	1.88056	6.22384	0.217658	0.326799	NM_001386047
IFT20	0.259908	0.017543	3.85066	5.50503	0.101699	0.150435	NM_001267774				DFFB	-0.29247	0.0468216	1.82691	6.22384	0.223549	0.332983	NM_001282669
IFT52	0.257673	0.0417718	1.58948	5.50503	0.258196	0.329486	NM_001303458				DGLUCY	-0.541928	0.070018	4.19443	6.22384	0.0847858	0.161542	NM_001102368
IL1RAP	0.142437	0.0100188	2.02501	5.50503	0.208842	0.275652	NM_001167929				DHRS7	0.583254	0.0795392	4.27695	6.22384	0.082429	0.15838	NM_001322282
ILRUN	0.0652326	0.013195	0.322493	5.50503	0.592498	0.654908	NM_022758				DHX29	-0.115998	0.0403218	0.333703	6.22384	0.583767	0.683603	NM_001345964
INCENP	-0.0934944	0.0109889	0.79546	5.50503	0.409741	0.482671	NM_001040694				DHX37	-0.423598	0.060292	2.97611	6.22384	0.133477	0.226224	NM_032656
INPP5K	-0.204599	0.0350259	1.19514	5.50503	0.31981	0.393259	NM_016532				DHX38	-0.151926	0.0501741	0.460026	6.22384	0.522018	0.630213	NM_014003
IRAK4	0.0832544	0.0161123	0.430187	5.50503	0.538323	0.605104	NM_001145256				DIAPH1	0.224815	0.0417222	1.21138	6.22384	0.311795	0.426455	NM_001079812
IRX3	0.0393116	0.0253972	0.0608493	5.50503	0.814097	0.849642	NM_024336				DIAPH3	0.329363	0.0418121	2.59446	6.22384	0.156586	0.255897	NM_001042517
ISCU	-0.13721	0.0122308	1.53928	5.50503	0.264982	0.336601	NM_014301				DICER1	-0.36949	0.0537985	2.53767	6.22384	0.160492	0.260612	NM_177438
ITGAV	-0.0330486	0.0181676	0.0601184	5.50503	0.81519	0.850444	NM_001145000				DIMT1	-0.22003	0.0564648	0.857401	6.22384	0.388961	0.504428	NM_001348076
JUP	-0.103711	0.0106333	1.01154	5.50503	0.356674	0.431129	NM_001352774				DIP2A	-0.28156	0.0671868	1.17993	6.22384	0.317639	0.43236	NM_001146115
KCTD20	0.0663557	0.0151477	0.290676	5.50503	0.610876	0.670937	NM_001286579				DIP2C	-0.284901	0.0486795	1.6674	6.22384	0.24249	0.353988	NM_014974
KDM2A	0.0811689	0.0101272	0.650563	5.50503	0.453336	0.525942	NM_001256405				DIS3	-0.238441	0.0395633	1.43705	6.22384	0.274261	0.387404	NM_001128226
KDM4A	0.405325	0.0432503	3.79855	5.50503	0.103527	0.152692	NM_014663				DKC1	-0.137304	0.0393066	0.479621	6.22384	0.513592	0.622943	NM_001142463
KDM4C	0.166051	0.0476249	0.578964	5.50503	0.47803	0.549472	NM_001146695				DMAP1	-0.0353093	0.0404531	0.0308196	6.22384	0.866217	0.905108	NM_001034023
KIAA0586	0.0157292	0.0233162	0.010611	5.50503	0.921604	0.93913	NM_001329945				DMD	0.14656	0.0410126	0.523737	6.22384	0.495542	0.606584	NM_004015
KIAA1671	0.0276473	0.0223411	0.0342139	5.50503	0.859877	0.888064	NM_001145206				DMKN	0.103062	0.0529032	0.200779	6.22384	0.66927	0.755325	NM_001352329
KIF15	-0.117443	0.0302531	0.455919	5.50503	0.526861	0.59452	NM_020242				DMTF1	0.185314	0.0651921	0.526773	6.22384	0.494344	0.605408	NM_021145
KIF27	0.364225	0.0806646	1.64458	5.50503	0.251045	0.321868	NM_001354069				DMXL1	0.388115	0.0700798	2.14945	6.22384	0.191243	0.297497	NM_001290321
KIF3A	-0.286684	0.0237562	3.45965	5.50503	0.116615	0.169007	NM_001300791				DMXL2	-0.0676008	0.0633418	0.072146	6.22384	0.79692	0.854242	NM_001174116
KREMEN2	0.116219	0.0177361	0.76154	5.50503	0.419277	0.49206	NM_001253725				DNAH14	0.258551	0.0520787	1.28361	6.22384	0.298979	0.413252	NM_001145154
KRT18	-0.287309	0.0509133	1.62132	5.50503	0.254027	0.325087	NM_000224				DNAJA1	-0.460067	0.0540921	3.91298	6.22384	0.0935486	0.173714	NM_001539
KRT8	-0.421005	0.0663916	2.66969	5.50503	0.157824	0.218272	NM_002273				DNAJB5	0.209968	0.0381613	1.15527	6.22384	0.322341	0.437397	NM_001349723
KYAT3	0.316211	0.0262077	3.81528	5.50503	0.102935	0.151922	NM_001349448				DNAJC2	-0.182195	0.0422722	0.785266	6.22384	0.408467	0.523465	NM_001362667
LAMA5	0.0763485	0.00984475	0.592102	5.50503	0.473317	0.544917	NM_005560				DNAJC24	-0.409389	0.0410764	4.08018	6.22384	0.0882025	0.166229	NM_181706
LAPTM4A	0.110617	0.0111445	1.09794	5.50503	0.338527	0.412472	NM_014713				DNAJC7	0.417643	0.0428742	4.0683	6.22384	0.0885685	0.166816	NM_001144766
LARP4B	0.0886951	0.0101928	0.771803	5.50503	0.416352	0.489286	NM_001351277				DNM1L	0.0757068	0.0374392	0.153089	6.22384	0.708646	0.786528	NM_001278466
LDOC1	-0.269234	0.0261748	2.76933	5.50503	0.15158	0.210978	NM_012317				DNMT3A	-0.363163	0.045976	2.86861	6.22384	0.139479	0.23399	NM_001320893
LEPROT	-0.0104419	0.0105813	0.0103043	5.50503	0.922741	0.940068	NM_001198681				DNTTIP1	-0.397475	0.0425702	3.71119	6.22384	0.100605	0.18306	NM_052951
LIN37	-0.0619091	0.135412	0.0283043	5.50503	0.872404	0.898872	NM_019104				DOCK7	0.377623	0.040415	3.52837	6.22384	0.107641	0.192518	NM_001271999
LIN9	-0.320346	0.0299849	3.42243	5.50503	0.118192	0.170979	NM_001366240				DPP8	-0.0871891	0.0404695	0.187844	6.22384	0.679337	0.763755	NM_001320875
LMBR1L	0.333062	0.0716881	1.5474	5.50503	0.263865	0.335444	NM_001300751				DPP9	-0.285519	0.0379355	2.14894	6.22384	0.191289	0.297509	NM_001384615
LPIN3	0.226277	0.0138762	3.68986	5.50503	0.107488	0.157593	NM_001301860				DPPA4	0.0920203	0.0387765	0.218373	6.22384	0.656197	0.744859	NM_001348929
LRCH1	0.106345	0.0106654	1.06036	5.50503	0.346233	0.420162	NM_001164211				DPY19L4	-0.355563	0.0431011	2.93322	6.22384	0.135828	0.229237	NM_181787
LRP11	-0.1106	0.00940679	1.30037	5.50503	0.301316	0.374426	NM_032832				DPYSL3	-0.120942	0.050576	0.28921	6.22384	0.609405	0.705627	NM_001197294
LRRC40	-0.00338148	0.0492177	0.000232323	5.50503	0.988376	0.99119	NM_017768				DST	0.444638	0.105609	1.87202	6.22384	0.218582	0.327754	NM_001144769
LRRC58	0.161317	0.0144298	1.80344	5.50503	0.232011	0.301096	NM_001099678				DUS2	0.056231	0.0374675	0.0843913	6.22384	0.78087	0.841106	NM_001271763
LSG1	-0.1636	0.0118179	2.26477	5.50503	0.187403	0.252139	NM_018385				DUSP16	0.206666	0.0395695	1.07939	6.22384	0.337502	0.453184	NM_030640
MAGOH	-0.0910674	0.0128828	0.64375	5.50503	0.455585	0.528177	NM_002370				DVL3	0.0983025	0.0592695	0.163042	6.22384	0.699881	0.779855	NM_004423
MAK16	-0.255632	0.0231121	2.82743	5.50503	0.148101	0.206816	NM_032509				DYNC1I2	0.12261	0.0374546	0.401371	6.22384	0.548942	0.654195	NM_001271786
MANEA	-0.277315	0.0760037	1.01184	5.50503	0.356608	0.431088	NM_024641				DYNC1LI2	-0.213177	0.0400167	1.13563	6.22384	0.326162	0.441445	NM_001286157
MBTPS2	0.103056	0.0194968	0.544734	5.50503	0.490727	0.561844	NM_015884				DYNLL1	0.0660148	0.0486983	0.0894888	6.22384	0.774567	0.836249	NM_001037495
MCUB	-0.152978	0.0226635	1.0326	5.50503	0.35211	0.426242	NM_017918				E4F1	-0.515506	0.0785055	3.38507	6.22384	0.113634	0.200464	NM_001288776
MCUR1	0.0976953	0.0133962	0.71247	5.50503	0.433764	0.506481	NM_001031713				EAF1	0.0698509	0.101617	0.0480149	6.22384	0.833564	0.881106	NM_033083
MDM2	0.0485787	0.02008	0.117525	5.50503	0.744442	0.789487	NM_001145339				EAF2	-0.260733	0.0473964	1.43432	6.22384	0.274673	0.387718	NM_001320041
MDM4	0.141403	0.0119279	1.6763	5.50503	0.247063	0.317448	NM_001204171				EAPP	0.347718	0.0381135	3.1723	6.22384	0.123409	0.213043	NM_001318916
MED30	0.370275	0.0365829	3.74775	5.50503	0.105352	0.154965	NM_001282986				EEF1AKMT2	0.35771	0.0546086	2.34315	6.22384	0.174953	0.278765	NM_212554
MED4	-0.191675	0.0143901	2.55309	5.50503	0.165609	0.227046	NM_001270629				EFCAB11	-0.040201	0.0495506	0.0326155	6.22384	0.862421	0.902438	NM_001284266
MED9	0.0536395	0.0419295	0.0686199	5.50503	0.80288	0.840216	NM_018019				EFCAB2	0.0903215	0.0394454	0.206817	6.22384	0.664707	0.751784	NM_001143943
METTL14	0.195148	0.0181782	2.09497	5.50503	0.202232	0.268444	NM_020961				EFTUD2	0.129704	0.0445452	0.377662	6.22384	0.560638	0.664199	NM_001258354
METTL16	0.260312	0.0448699	1.5102	5.50503	0.269036	0.340858	NM_024086				EIF1AD	0.322241	0.0687713	1.50992	6.22384	0.263578	0.375874	NM_001242486
METTL23	-0.10884	0.0190661	0.621322	5.50503	0.463135	0.535647	NM_001206984				EIF2B2	0.354158	0.0526157	2.38385	6.22384	0.17178	0.27497	NM_014239
MGAT1	-0.199824	0.0132037	3.02413	5.50503	0.137131	0.193731	NM_001364391				EIF3G	0.371432	0.0378247	3.6474	6.22384	0.102987	0.186396	NM_003755
MGAT4A	0.180068	0.0258206	1.25576	5.50503	0.308947	0.38249	NM_012214				EIF4E	0.505998	0.0749668	3.4153	6.22384	0.112333	0.19877	NM_001130678
MIA2	-0.0700734	0.0136667	0.359288	5.50503	0.572723	0.637144	NM_001354138				EIF4E2	0.336075	0.0578755	1.95153	6.22384	0.210203	0.318439	NM_001276336
MIA3	-0.111206	0.016779	0.737044	5.50503	0.426402	0.499526	NM_001300867				EIF4ENIF1	-0.302238	0.0412808	2.21283	6.22384	0.185685	0.291156	NM_001164502
MID1IP1	0.305201	0.0531935	1.7511	5.50503	0.238037	0.307664	NM_021242				EIF4G2	-0.233843	0.0535345	1.02144	6.22384	0.349842	0.465583	NM_001042559
MIEF2	0.0811382	0.0152071	0.432916	5.50503	0.537083	0.603943	NM_001144900				EIF5A	0.117495	0.100384	0.137523	6.22384	0.723052	0.796962	NM_001370420
MINPP1	-0.403585	0.0698962	2.33033	5.50503	0.182099	0.246208	NM_001178117				EIF6	0.495859	0.0644713	3.81373	6.22384	0.0969324	0.17833	NM_181468
MORN2	0.102782	0.0153736	0.68716	5.50503	0.441582	0.514268	NM_001145450				ELOC	0.183975	0.0554849	0.610021	6.22384	0.463444	0.576337	NM_001204859
MPDZ	-0.00644119	0.0101695	0.00407976	5.50503	0.951327	0.96279	NM_001375422				ELP5	0.302061	0.05037	1.81142	6.22384	0.225294	0.334941	NM_203414
MPHOSPH10	0.0305538	0.00929648	0.100418	5.50503	0.762998	0.805831	NM_005791				EMC3	-0.048167	0.0565231	0.0410463	6.22384	0.84591	0.890217	NM_018447
MRE11	0.0220778	0.0111745	0.0436198	5.50503	0.842074	0.873056	NM_001330347				EMC4	0.313503	0.0739598	1.32889	6.22384	0.291348	0.40479	NM_001286420
MRNIP	0.558539	0.136351	2.28797	5.50503	0.1855	0.24994	NM_001017987				EMSY	-0.153404	0.0686226	0.342933	6.22384	0.578743	0.679527	NM_001300942
MRPL1	0.0817643	0.0187257	0.357017	5.50503	0.573902	0.638021	NM_020236				ENAH	0.176661	0.0387917	0.804527	6.22384	0.403103	0.518023	NM_001008493
MTDH	-0.0333161	0.0123603	0.0898002	5.50503	0.77542	0.816577	NM_001363136				ENOPH1	0.365259	0.0568165	2.34816	6.22384	0.174557	0.278222	NM_021204
MTFP1	0.199184	0.0199754	1.98616	5.50503	0.212651	0.279805	NM_001003704				ENY2	0.0168576	0.0668858	0.00424872	6.22384	0.950072	0.965544	NM_001193557
MTIF3	0.160953	0.0279442	0.927062	5.50503	0.375991	0.450521	NM_001166261				EP400	-0.403007	0.056836	2.85761	6.22384	0.140115	0.234907	NM_015409
MTMR4	-0.170874	0.0210033	1.39016	5.50503	0.286813	0.359857	NM_001378067				EPM2AIP1	-0.11619	0.0425039	0.317622	6.22384	0.592752	0.691265	NM_014805
MTMR6	-0.162481	0.0263876	1.00047	5.50503	0.359112	0.433594	NM_001385238				EPN1	-0.0891194	0.0587868	0.135103	6.22384	0.725376	0.798948	NM_001130072
MTRES1	-0.152061	0.0592759	0.390084	5.50503	0.557232	0.622932	NM_001142468				ERCC2	0.0837425	0.0373774	0.187622	6.22384	0.679514	0.763867	NM_000400
MTRF1	0.0534979	0.0156261	0.183156	5.50503	0.684906	0.737474	NM_004294				ERICH1	-0.188814	0.0621791	0.573352	6.22384	0.476609	0.588877	NM_001303100
MTRNR2L1	0.197124	0.0147143	2.64084	5.50503	0.159701	0.220402	NM_001190452				ERLIN1	0.275021	0.0399808	1.89182	6.22384	0.216451	0.325431	NM_001347859
MTRR	-0.120608	0.0661936	0.219752	5.50503	0.657212	0.713293	NM_001364440				ESRP1	0.298817	0.0412388	2.16523	6.22384	0.189837	0.295913	NM_001034915
MUS81	-0.285362	0.0374165	2.17635	5.50503	0.19492	0.260271	NM_001350283				ESRP2	-0.194745	0.0373704	1.01486	6.22384	0.351289	0.466981	NM_001365264
N4BP2L2	0.176569	0.0206659	1.50861	5.50503	0.269261	0.341109	NM_001320836				ETFDH	-0.399649	0.0407507	3.91943	6.22384	0.0933343	0.173463	NM_001281737
NAA80	0.268696	0.0426539	1.69263	5.50503	0.245049	0.315263	NM_012191				ETS2	0.296158	0.0383016	2.28997	6.22384	0.179224	0.284031	NM_005239
NABP1	0.357454	0.0561429	2.27586	5.50503	0.18649	0.251092	NM_001254736				EXD2	0.295532	0.0433985	2.01249	6.22384	0.204088	0.311994	NM_001193360
NAPB	0.172545	0.245758	0.121143	5.50503	0.740717	0.786174	NM_001283018				EXD3	0.209168	0.041161	1.06293	6.22384	0.340937	0.456714	NM_001286823
NCL	-0.27519	0.0244106	3.10233	5.50503	0.13309	0.189105	NM_005381				EXOC1	0.230991	0.0587116	0.908797	6.22384	0.375976	0.491922	NM_018261
NDUFAF2	-0.107565	0.0124485	0.929451	5.50503	0.375421	0.449942	NM_174889				FADS1	0.340215	0.0401936	2.87971	6.22384	0.138843	0.233132	NM_013402
NDUFAF6	-0.00812236	0.0118501	0.00556728	5.50503	0.943158	0.956175	NM_001354517				FAM171B	0.18467	0.0503778	0.676948	6.22384	0.441017	0.555038	NM_177454
NECAP2	0.197795	0.0240931	1.62382	5.50503	0.253705	0.324801	NM_001145277				FAM222B	-0.0668821	0.0387348	0.115483	6.22384	0.745162	0.814056	NM_001077498
NEIL2	-0.294108	0.206474	0.418937	5.50503	0.543493	0.60971	NM_001135748				FAM241B	0.103759	0.0516061	0.208616	6.22384	0.663363	0.750931	NM_145306
NEIL3	-0.378915	0.0739696	1.94102	5.50503	0.217206	0.284792	NM_018248				FAM32A	-0.177177	0.0707436	0.443737	6.22384	0.529229	0.637008	NM_014077
NEK7	0.241829	0.0254472	2.29814	5.50503	0.184675	0.249034	NM_133494				FAM3C	-0.124325	0.0445507	0.346949	6.22384	0.576586	0.678078	NM_001040020
NENF	0.139067	0.0112865	1.71352	5.50503	0.242509	0.312456	NM_013349				FAM76A	0.0482343	0.0676482	0.0343919	6.22384	0.858773	0.899913	NM_001143912
NF1	-0.153692	0.00932049	2.53434	5.50503	0.166913	0.228498	NM_001042492				FAM76B	-0.210345	0.065164	0.678977	6.22384	0.440367	0.554402	NM_001330357
NFIC	0.102795	0.0112813	0.936657	5.50503	0.373712	0.448181	NM_001245002				FAM8A1	-0.10122	0.0407401	0.251484	6.22384	0.633275	0.726172	NM_016255
NFXL1	0.194835	0.0227146	1.6712	5.50503	0.247697	0.318199	NM_152995				FANCD2	-0.0253132	0.0379404	0.0168886	6.22384	0.9007	0.931625	NM_001018115
NFYC	-0.00991733	0.0241568	0.00407146	5.50503	0.951376	0.96279	NM_001142587				FAR1	0.00136833	0.0394193	4.74974708889526e-05	6.22384	0.994717	0.996281	NM_032228
NHP2	-0.209024	0.0495086	0.882495	5.50503	0.386884	0.460786	NM_001034833				FARP2	0.18259	0.0725379	0.45961	6.22384	0.522199	0.630358	NM_001282983
NIPBL	-0.00612473	0.0110744	0.0033873	5.50503	0.955643	0.965912	NM_015384				FAU	0.410793	0.0377103	4.47494	6.22384	0.0771248	0.150701	NM_001997
NME6	-0.205847	0.0120867	3.50576	5.50503	0.114702	0.166562	NM_001308430				FBN3	-0.0282987	0.0497971	0.0160816	6.22384	0.903087	0.933364	NM_032447
NPHP1	0.120329	0.0150198	0.964004	5.50503	0.367339	0.441895	NM_000272				FBXL20	0.422903	0.0492026	3.6349	6.22384	0.103463	0.187102	NM_001184906
NRF1	0.110855	0.0515646	0.238319	5.50503	0.644251	0.701673	NM_005011				FBXO16	-0.106767	0.0449968	0.253335	6.22384	0.632051	0.725121	NM_001258211
NSUN7	-0.258436	0.0253277	2.637	5.50503	0.159953	0.220703	NM_001330648				FBXO30	-0.232373	0.04859	1.11128	6.22384	0.330998	0.446372	NM_032145
NUDCD1	-0.251593	0.0243412	2.6005	5.50503	0.162379	0.223391	NM_032869				FCHO1	0.362743	0.0508763	2.58632	6.22384	0.157138	0.256637	NM_001384385
NUDCD3	-0.13135	0.0114705	1.50409	5.50503	0.2699	0.341719	NM_015332				FDX1	-0.284496	0.0408785	1.97997	6.22384	0.207319	0.315595	NM_004109
NUFIP2	-0.00290367	0.0155492	0.000542233	5.50503	0.982243	0.986165	NM_020772				FDXR	-0.205147	0.0462445	0.910061	6.22384	0.375666	0.491607	NM_001258012
NUMA1	0.0810433	0.0136782	0.480182	5.50503	0.516489	0.584835	NM_001286561				FHL2	-0.0191438	0.0663966	0.00551964	6.22384	0.943107	0.960714	NM_001318899
NUP133	-0.159495	0.0111446	2.28259	5.50503	0.185939	0.250454	NM_018230				FHOD1	0.00403963	0.0869765	0.000187621	6.22384	0.9895	0.992681	NM_001318202
NUP98	-0.0934685	0.0162125	0.538866	5.50503	0.492967	0.563668	NM_001365125				FKBP1A	0.0232826	0.133689	0.00405477	6.22384	0.951224	0.966393	NM_001199786
OGFOD3	-0.258957	0.0373053	1.79756	5.50503	0.232676	0.301749	NM_024648				FKBP7	-0.0489031	0.0741085	0.0322704	6.22384	0.863142	0.902951	NM_001135212
OMA1	-0.081445	0.0179845	0.368834	5.50503	0.567824	0.632663	NM_145243				FNBP1	-0.0286281	0.0411061	0.0199378	6.22384	0.892171	0.925398	NM_001363755
OPLAH	-0.973514	0.332442	2.85081	5.50503	0.146733	0.205081	NM_017570				FNBP1L	-0.238247	0.0403067	1.40825	6.22384	0.278662	0.391792	NM_001024948
ORC1	0.010913	0.0512621	0.00232321	5.50503	0.963258	0.971505	NM_001190818				FNDC3A	0.389344	0.0471825	3.21282	6.22384	0.121461	0.210465	NM_014923
ORC4	-0.147521	0.0207062	1.05102	5.50503	0.348194	0.422127	NM_001190879				FNTA	0.27377	0.0376577	1.99029	6.22384	0.206285	0.314435	NM_002027
ORMDL1	-0.0508693	0.0238779	0.108372	5.50503	0.754166	0.79818	NM_001371386				FPGT	-0.448092	0.0578666	3.46981	6.22384	0.110037	0.195635	NM_001199328
OSBPL2	-0.0991887	0.0201765	0.487616	5.50503	0.51339	0.581881	NM_001278649				FSD1	0.0676423	0.0415826	0.110033	6.22384	0.750993	0.818381	NM_001330429
OTUD4	0.0776533	0.0302053	0.199635	5.50503	0.672051	0.726624	NM_001366057				FTO	0.318775	0.0525842	1.93247	6.22384	0.212169	0.320623	NM_001363905
PACC1	-0.202233	0.0129003	3.17032	5.50503	0.129711	0.18507	NM_001198862				FUBP1	0.209101	0.0393987	1.10976	6.22384	0.331303	0.446704	NM_001303433
PAICS	-0.0870703	0.0102808	0.73742	5.50503	0.426291	0.499485	NM_006452				FUCA1	0.565678	0.0844982	3.78696	6.22384	0.0978733	0.179607	NM_000147
PAPOLG	-0.0338344	0.037475	0.0305476	5.50503	0.867502	0.894526	NM_022894				FUNDC1	0.0821811	0.0534919	0.126257	6.22384	0.734078	0.805941	NM_173794
PARP4	0.213311	0.0204995	2.21965	5.50503	0.191185	0.256331	NM_006437				FXYD6	-0.114159	0.0588051	0.221617	6.22384	0.653858	0.743198	NM_022003
PAX9	-0.143116	0.139464	0.146864	5.50503	0.715908	0.764542	NM_001372076				FZD4	0.0988477	0.0588872	0.165925	6.22384	0.6974	0.777692	NM_012193
PCGF1	-0.132335	0.0105718	1.65655	5.50503	0.249531	0.320147	NM_032673				G3BP1	-0.166576	0.0414162	0.669966	6.22384	0.443267	0.557091	NM_005754
PCNX4	-0.0852217	0.0426935	0.170113	5.50503	0.695587	0.747436	NM_022495				GABPA	0.138302	0.0409199	0.467436	6.22384	0.5188	0.627667	NM_002040
PDCD2	-0.168194	0.0114556	2.46945	5.50503	0.171538	0.233996	NM_001199461				GAK	-0.205293	0.0591761	0.712197	6.22384	0.429953	0.544023	NM_001318134
PDE8A	0.313213	0.034452	2.84751	5.50503	0.146925	0.205305	NM_002605				GALT	-0.278189	0.0451279	1.71488	6.22384	0.236616	0.347592	NM_001258332
PDHX	0.0645735	0.014985	0.27826	5.50503	0.618412	0.677992	NM_001166158				GAMT	0.263995	0.0812364	0.857909	6.22384	0.388829	0.504403	NM_000156
PDIA3	0.190141	0.0112923	3.20162	5.50503	0.128197	0.183209	NM_005313				GAPVD1	-0.235671	0.0429559	1.29298	6.22384	0.297376	0.411562	NM_001282681
PDP2	-0.0731999	0.0259592	0.206409	5.50503	0.666955	0.72207	NM_020786				GATC	-0.00511442	0.0384575	0.000680161	6.22384	0.98001	0.986534	NM_176818
PDXDC1	0.0929211	0.010369	0.832706	5.50503	0.399689	0.473106	NM_001285444				GCC1	0.0728009	0.0427436	0.123994	6.22384	0.73636	0.807658	NM_024523
PDXK	-0.0308223	0.0106551	0.0891609	5.50503	0.776194	0.817199	NM_003681				GCLC	0.398277	0.0375149	4.22832	6.22384	0.0838071	0.160348	NM_001197115
PDZD8	-0.0053639	0.0267697	0.00107478	5.50503	0.975003	0.98093	NM_173791				GCSH	0.241146	0.0582358	0.998553	6.22384	0.354914	0.470531	NM_004483
PELP1	-0.169612	0.0218428	1.31705	5.50503	0.298537	0.371607	NM_014389				GDE1	-0.338087	0.0673404	1.69739	6.22384	0.238755	0.349867	NM_001324067
PGM1	0.339366	0.0570012	2.02047	5.50503	0.209282	0.27615	NM_002633				GFM1	-0.442634	0.0445539	4.39749	6.22384	0.079143	0.153683	NM_001374357
PGM2	0.141314	0.0115312	1.7318	5.50503	0.240318	0.310122	NM_018290				GFM2	-0.20004	0.048458	0.825788	6.22384	0.397316	0.512914	NM_001281302
PGM3	0.135124	0.019646	0.929376	5.50503	0.375439	0.449942	NM_001199918				GGCT	0.277755	0.0533299	1.44661	6.22384	0.272823	0.385889	NM_001199815
PHF8	0.0499092	0.0327412	0.0760791	5.50503	0.792741	0.831269	NM_001184897				GGCX	0.0717448	0.0425155	0.121069	6.22384	0.739345	0.809571	NM_000821
PHGDH	-0.353556	0.0468826	2.66627	5.50503	0.158045	0.218462	NM_006623				GLE1	-0.0414852	0.0510664	0.0337017	6.22384	0.860178	0.900831	NM_001003722
PHIP	0.033994	0.00894235	0.129227	5.50503	0.732618	0.77954	NM_017934				GLMN	0.118893	0.0444427	0.318062	6.22384	0.592502	0.691237	NM_001319683
PHPT1	0.0887469	0.0192065	0.410071	5.50503	0.54764	0.613468	NM_001135861				GMFB	-0.477431	0.0961108	2.37164	6.22384	0.172723	0.276162	NM_004124
PHYKPL	0.304189	0.0351328	2.63375	5.50503	0.160167	0.220882	NM_153373				GMPPA	0.161676	0.0499496	0.523307	6.22384	0.495713	0.606695	NM_013335
PIAS4	0.0456602	0.0168846	0.123477	5.50503	0.738348	0.784232	NM_015897				GNAI2	-0.076035	0.04117	0.140426	6.22384	0.720297	0.795014	NM_001282618
PIGBOS1	-0.355718	0.0340257	3.71882	5.50503	0.106413	0.156155	NM_001308421				GNAS	0.312614	0.0373913	2.61365	6.22384	0.155297	0.254282	NM_016592
PIGF	-0.264067	0.0438864	1.58891	5.50503	0.258272	0.329538	NM_002643				GNB4	0.228073	0.0424877	1.22429	6.22384	0.309445	0.424055	NM_021629
PIGN	-0.0341691	0.0192248	0.0607302	5.50503	0.814274	0.849692	NM_176787				GNL3	-0.268068	0.0399593	1.79834	6.22384	0.226781	0.336518	NM_206826
PIGO	0.00364087	0.0089227	0.00148564	5.50503	0.970613	0.977491	NM_152850				GNL3L	-0.41392	0.0469287	3.65085	6.22384	0.102856	0.186204	NM_001184819
PIK3CB	-0.202268	0.0149527	2.7361	5.50503	0.153622	0.213364	NM_006219				GOLGA7	-0.124537	0.0557406	0.278244	6.22384	0.616123	0.711789	NM_001002296
PKNOX1	-0.242848	0.0276542	2.1326	5.50503	0.198802	0.264671	NM_001320694				GOLM1	-0.0259974	0.0513137	0.0131712	6.22384	0.912244	0.938957	NM_177937
PKP3	0.0886167	0.0126086	0.622824	5.50503	0.462622	0.535196	NM_007183				GON4L	-0.295079	0.0620244	1.40382	6.22384	0.279347	0.392394	NM_032292
PLA2G6	-0.0604135	0.0933487	0.0390985	5.50503	0.85035	0.879748	NM_001004426				GORAB	-0.352831	0.0398759	3.12193	6.22384	0.125891	0.21606	NM_001320252
PLEKHB2	0.0553207	0.0157845	0.193885	5.50503	0.67646	0.730245	NM_001309450				GPAA1	-0.458987	0.0482654	4.3648	6.22384	0.0800164	0.154946	NM_003801
PLXNB3	-0.0896816	0.0687421	0.116999	5.50503	0.744988	0.789874	NM_001163257				GPATCH11	0.332671	0.0472266	2.34339	6.22384	0.174934	0.278764	NM_001278505
POGK	-0.174318	0.0103138	2.94623	5.50503	0.141332	0.198744	NM_001314014				GPATCH3	-0.130232	0.0464805	0.364893	6.22384	0.567154	0.669533	NM_022078
POLI	0.368426	0.0432524	3.13827	5.50503	0.131289	0.187095	NM_001351632				GPR63	0.0708885	0.0376734	0.133388	6.22384	0.727036	0.800143	NM_001143957
POLK	0.238253	0.017195	3.30122	5.50503	0.123542	0.177526	NM_001387110				GPR89B	-0.379266	0.0374368	3.84228	6.22384	0.0959421	0.176997	NM_001350183
PON2	0.0184403	0.0198632	0.0171193	5.50503	0.90055	0.922666	NM_000305				GPSM2	0.299951	0.0450066	1.99905	6.22384	0.205414	0.313432	NM_001321038
PPAT	0.232089	0.0161915	3.32677	5.50503	0.122386	0.176155	NM_002703				GPX7	-0.382719	0.0530729	2.75986	6.22384	0.145939	0.242446	NM_015696
PPP1CC	0.128439	0.0111847	1.47493	5.50503	0.274081	0.346008	NM_001244974				GRB14	-0.481675	0.0739454	3.1376	6.22384	0.125112	0.215205	NM_004490
PPP1R12B	0.151397	0.0452638	0.506389	5.50503	0.505724	0.575086	NM_001167857				GRHL2	0.127317	0.0402095	0.403128	6.22384	0.548095	0.653543	NM_001330593
PPP1R15B	0.18485	0.0228732	1.49387	5.50503	0.271354	0.343328	NM_032833				GSKIP	-0.306602	0.0905001	1.03872	6.22384	0.346089	0.461593	NM_001271905
PPP2R5E	0.22574	0.0182908	2.78601	5.50503	0.150569	0.209748	NM_001282179				GSTM4	0.53001	0.128827	2.18052	6.22384	0.188489	0.294334	NM_000850
PPWD1	-0.0835599	0.0156027	0.447503	5.50503	0.530555	0.597709	NM_001278927				GTF2A1	0.19296	0.0423207	0.879797	6.22384	0.383215	0.499263	NM_001278940
PRKCD	0.101286	0.0324228	0.31641	5.50503	0.595914	0.657683	NM_212539				GTF2E1	-0.48921	0.0545273	4.3891	6.22384	0.0793658	0.153978	NM_005513
PRKCSH	0.131343	0.0180314	0.956727	5.50503	0.369017	0.443465	NM_001001329				GTF2H1	0.048302	0.043597	0.0535148	6.22384	0.824475	0.874325	NM_005316
PRKCZ	-0.325439	0.0327422	3.23468	5.50503	0.126625	0.181339	NM_002744				GTF2H2	-0.0113301	0.0395019	0.00324976	6.22384	0.956326	0.970158	NM_001364569
PRKRIP1	-0.660785	0.179338	2.43472	5.50503	0.17409	0.236984	NM_024653				GTF2H3	-0.33069	0.047684	2.29335	6.22384	0.178948	0.283672	NM_001271866
PRPF18	0.270362	0.0210698	3.46922	5.50503	0.116214	0.168533	NM_003675				GTPBP4	-0.206176	0.0381939	1.11296	6.22384	0.330661	0.445956	NM_012341
PRPF19	-0.191539	0.021506	1.7059	5.50503	0.243432	0.313521	NM_014502				GUCD1	-0.441364	0.0514719	3.78463	6.22384	0.097956	0.179694	NM_001284254
PRPF3	-0.209251	0.0225259	1.94381	5.50503	0.21692	0.284534	NM_004698				GULP1	0.281393	0.0384232	2.06079	6.22384	0.199422	0.307042	NM_001375927
PSRC1	-0.237605	0.0256782	2.1986	5.50503	0.192988	0.258245	NM_001363309				GUSB	-0.187655	0.037333	0.943249	6.22384	0.367661	0.483531	NM_001293105
PTBP1	-0.262048	0.0270954	2.53435	5.50503	0.166912	0.228498	NM_002819				H2AC8	0.62875	0.0955336	4.13809	6.22384	0.0864477	0.163912	NM_021052
PTGR1	-0.339357	0.0308611	3.73166	5.50503	0.10594	0.155654	NM_001146108				H2AZ1	0.41	0.102954	1.63277	6.22384	0.24691	0.35883	NM_002106
PTGR2	0.224283	0.0213837	2.35238	5.50503	0.180363	0.244201	NM_001371325				H2AZ2	0.103889	0.038542	0.280032	6.22384	0.615016	0.710886	NM_012412
PTK6	0.129437	0.0201639	0.830885	5.50503	0.40017	0.473604	NM_001256358				H4C5	-0.279612	0.050021	1.563	6.22384	0.256179	0.368553	NM_003545
PTPN14	-0.0616037	0.0121435	0.312513	5.50503	0.598126	0.659846	NM_005401				HACD3	-0.302579	0.0398469	2.29764	6.22384	0.178599	0.283363	NM_016395
PXYLP1	0.318483	0.0271171	3.74049	5.50503	0.105617	0.155284	NM_001037172				HAGH	0.162313	0.0458499	0.574605	6.22384	0.476148	0.588498	NM_001040427
PYGB	-0.227642	0.0168141	3.082	5.50503	0.134124	0.190285	NM_002862				HARS1	0.121618	0.047694	0.310119	6.22384	0.597049	0.695057	NM_001258040
QTRT2	-0.331946	0.0330192	3.3371	5.50503	0.121923	0.175624	NM_001256835				HAUS2	-0.0312986	0.0391454	0.0250246	6.22384	0.879314	0.915504	NM_001130447
R3HCC1L	0.155482	0.033834	0.714507	5.50503	0.433146	0.505975	NM_001351016				HBS1L	0.295724	0.0616551	1.41842	6.22384	0.277096	0.390128	NM_001145158
RAB11A	-0.196965	0.0106083	3.65706	5.50503	0.108726	0.159193	NM_001206836				HCCS	-0.384896	0.124496	1.18995	6.22384	0.315759	0.43053	NM_001171991
RAC3	-0.0256307	0.0195219	0.0336509	5.50503	0.861019	0.889033	NM_001316307				HCFC1	0.16588	0.0418188	0.657984	6.22384	0.447175	0.560895	NM_005334
RAD21	-0.19184	0.0112854	3.26106	5.50503	0.12539	0.179825	NM_006265				HDAC1	0.0625167	0.0625474	0.062486	6.22384	0.810656	0.863759	NM_004964
RAD23A	-0.145487	0.0290257	0.729229	5.50503	0.42872	0.501747	NM_001270362				HDGF	0.0931097	0.0403416	0.2149	6.22384	0.658724	0.747062	NM_004494
RALGAPA1	0.166353	0.0113676	2.43438	5.50503	0.174115	0.236993	NM_001283043				HEATR5A	-0.331193	0.0430312	2.54905	6.22384	0.159698	0.259765	NM_015473
RALGPS1	-0.21766	0.0135198	3.50417	5.50503	0.114767	0.16662	NM_001190729				HECW1	0.315197	0.0781592	1.27111	6.22384	0.301139	0.415861	NM_015052
RAPGEF6	-0.0643302	0.0106897	0.387136	5.50503	0.558677	0.624173	NM_001164386				HEPH	0.350129	0.0408317	3.00234	6.22384	0.132067	0.224268	NM_001130860
RBIS	0.0863077	0.013889	0.536326	5.50503	0.493943	0.564685	NM_001099673				HIBCH	-0.0512351	0.0487702	0.0538246	6.22384	0.823978	0.873933	NM_014362
RBM22	0.0978243	0.0107163	0.892998	5.50503	0.384271	0.458413	NM_018047				HIKESHI	0.428049	0.0799096	2.29292	6.22384	0.178983	0.283679	NM_001322409
RBM3	-0.116237	0.00961499	1.40521	5.50503	0.284487	0.357523	NM_006743				HIP1	-0.337103	0.0385635	2.94678	6.22384	0.135079	0.228267	NM_001382444
RBM33	-0.201495	0.0157935	2.57069	5.50503	0.164399	0.225641	NM_053043				HMGB1	-0.251218	0.06152	1.02585	6.22384	0.348879	0.464706	NM_001313893
RBP7	-0.256127	0.0281655	2.32913	5.50503	0.182193	0.246296	NM_052960				HMGN3	-0.175302	0.0570314	0.538838	6.22384	0.489635	0.601133	NM_001201362
RCBTB1	-0.4184	0.0656118	2.6681	5.50503	0.157927	0.218368	NM_001352501				HNRNPA3	0.141688	0.0373345	0.537721	6.22384	0.490067	0.601616	NM_001330247
RDX	0.0132721	0.0178323	0.009878	5.50503	0.924349	0.941267	NM_001260492				HNRNPF	0.118505	0.068548	0.20487	6.22384	0.666169	0.752547	NM_001098206
REXO4	-0.0767706	0.0142172	0.414549	5.50503	0.545538	0.611637	NM_001279351				HNRNPH1	-0.0191291	0.070063	0.00522275	6.22384	0.944655	0.961849	NM_001257293
RGS3	0.360081	0.0405946	3.19399	5.50503	0.128564	0.183653	NM_017790				HNRNPH2	0.277919	0.575343	0.134248	6.22384	0.726202	0.79957	NM_001032393
RIC1	0.197183	0.0433327	0.897271	5.50503	0.383215	0.45725	NM_001135920				HNRNPUL1	0.240642	0.0385636	1.50164	6.22384	0.264761	0.376786	NM_001321208
RIF1	-0.175022	0.0185576	1.65068	5.50503	0.250272	0.321004	NM_001177663				HNRNPUL2	-0.0202381	0.0435859	0.00939704	6.22384	0.925822	0.948019	NM_001079559
RMND5B	0.147196	0.0174462	1.2419	5.50503	0.311378	0.385063	NM_001288794				HP1BP3	0.147779	0.0521813	0.418513	6.22384	0.540791	0.6467	NM_016287
RNF115	0.0647885	0.0128359	0.327016	5.50503	0.589986	0.652573	NM_014455				HPF1	-0.0114315	0.0489102	0.00267181	6.22384	0.960395	0.973318	NM_017867
RNF6	0.0693019	0.0461578	0.104051	5.50503	0.758917	0.802365	NM_183043				HPS1	0.23317	0.0399291	1.36162	6.22384	0.286012	0.399262	NM_001322476
ROBO1	-0.183079	0.01818	1.84366	5.50503	0.227532	0.296047	NM_001145845				HPS5	0.285016	0.0532422	1.52574	6.22384	0.26134	0.373587	NM_181507
ROCK1	-0.00959252	0.024943	0.00368906	5.50503	0.953712	0.964706	NM_005406				HS2ST1	-0.0745976	0.0527367	0.10552	6.22384	0.755945	0.822311	NM_001134492
RPL35A	0.209581	0.0294169	1.49316	5.50503	0.271455	0.343423	NM_001316311				HSD17B4	0.430505	0.0483396	3.83402	6.22384	0.0962273	0.177395	NM_001374500
RPL38	-0.155545	0.0185159	1.30667	5.50503	0.300262	0.373294	NM_000999				HSF2BP	-0.0978106	0.0491141	0.194789	6.22384	0.673881	0.759016	NM_007031
RPL8	0.24358	0.0295508	2.00777	5.50503	0.21052	0.277475	NM_001317782				HSPA14	0.11239	0.0608647	0.207533	6.22384	0.664171	0.751494	NM_016299
RPLP0	0.172685	0.0306489	0.972962	5.50503	0.36529	0.439673	NM_001002				HSPA9	-0.0406018	0.0481358	0.0342471	6.22384	0.859066	0.900036	NM_004134
RPP14	-0.0695257	0.0222778	0.21698	5.50503	0.659205	0.714863	NM_007042				HSPD1	0.451784	0.0461228	4.42534	6.22384	0.0784093	0.152628	NM_199440
RPS14	0.0983518	0.0438036	0.220828	5.50503	0.656442	0.7128	NM_001025070				HTATIP2	-0.202875	0.0619842	0.664009	6.22384	0.445203	0.558971	NM_001098521
RPS19	-0.0557594	0.0368119	0.0844593	5.50503	0.781977	0.821774	NM_001321484				ICA1	0.0692215	0.0393289	0.121835	6.22384	0.73856	0.808982	NM_001276478
RRP8	0.0466998	0.0111091	0.196313	5.50503	0.674589	0.72905	NM_015324				IER3IP1	0.180605	0.059307	0.549987	6.22384	0.485357	0.597224	NM_016097
RTN3	0.168027	0.00935456	3.0181	5.50503	0.137449	0.19414	NM_201429				IFNGR1	0.0528893	0.04179	0.0669366	6.22384	0.804195	0.859	NM_000416
RUFY2	0.1335	0.0112977	1.5775	5.50503	0.259791	0.331102	NM_001042417				IFRD2	-0.126812	0.0528315	0.304387	6.22384	0.60038	0.697978	NM_006764
RWDD2B	0.000467223	0.0131673	1.65787170741407e-05	5.50503	0.996895	0.997429	NM_016940				IFT140	0.275039	0.0531631	1.42291	6.22384	0.276408	0.389411	NM_014714
SART1	0.156018	0.018552	1.31207	5.50503	0.299362	0.372352	NM_005146				IFT172	0.48677	0.0564198	4.19968	6.22384	0.0846332	0.161333	NM_015662
SCAI	-0.181205	0.0122394	2.68274	5.50503	0.156985	0.217272	NM_001144877				IFT81	-0.147806	0.0436675	0.500294	6.22384	0.504981	0.614533	NM_001143779
SCLT1	-0.00978176	0.0198614	0.00481752	5.50503	0.947116	0.959444	NM_001300897				IGSF1	0.0809908	0.0435997	0.150448	6.22384	0.711028	0.788141	NM_001170961
SCNN1A	0.224723	0.0135601	3.7242	5.50503	0.106214	0.15593	NM_001159576				IGSF8	0.376233	0.0391206	3.61833	6.22384	0.104098	0.187917	NM_001320247
SDHD	-0.129995	0.00978842	1.72638	5.50503	0.240964	0.310895	NM_001276503				IKBKG	-0.000495716	0.0376771	6.52211905745648e-06	6.22384	0.998042	0.998499	NM_001099857
SDR16C5	-0.289263	0.0217867	3.84058	5.50503	0.102049	0.150792	NM_001318049				IL17RD	0.333249	0.0452277	2.45546	6.22384	0.166391	0.268508	NM_017563
SDR39U1	-0.348799	0.0724681	1.67882	5.50503	0.246751	0.31714	NM_001290293				IL27RA	0.333505	0.0691394	1.60872	6.22384	0.250049	0.362084	NM_004843
SDSL	-0.0627794	0.0246906	0.159625	5.50503	0.704536	0.754702	NM_001304993				IL6ST	-0.16272	0.0440329	0.601319	6.22384	0.466509	0.579347	NM_001190981
SEC61G	0.158545	0.0133746	1.87941	5.50503	0.223657	0.291906	NM_014302				IMP4	0.0870132	0.065241	0.116051	6.22384	0.744563	0.813576	NM_001320307
SECISBP2	0.126438	0.0139696	1.14438	5.50503	0.329375	0.402936	NM_001282688				IMPACT	-0.0574286	0.0495626	0.066543	6.22384	0.804757	0.859245	NM_018439
SEH1L	-0.0699238	0.010826	0.45163	5.50503	0.528737	0.596174	NM_001013437				ING2	0.239499	0.0485122	1.18238	6.22384	0.31718	0.431966	NM_001564
SEPSECS	0.06313	0.0608139	0.0655344	5.50503	0.807248	0.843773	NM_016955				INO80E	0.185731	0.0379715	0.908466	6.22384	0.376058	0.491951	NM_001304562
SEPTIN2	-0.0772423	0.0146151	0.408234	5.50503	0.548508	0.614281	NM_001008491				INTS2	0.429263	0.0431104	4.27431	6.22384	0.0825031	0.158452	NM_020748
SERPINB6	-0.139561	0.035819	0.543768	5.50503	0.491094	0.562215	NM_001297699				INVS	-0.269579	0.0378513	1.91996	6.22384	0.213474	0.321991	NM_014425
SERTAD3	-0.00835413	0.0267205	0.00261191	5.50503	0.961044	0.969902	NM_203344				IP6K1	0.311986	0.0403264	2.41368	6.22384	0.169506	0.272471	NM_153273
SETD2	0.158015	0.00934378	2.67223	5.50503	0.15766	0.218092	NM_001349370				IPO8	-0.22187	0.0435157	1.13123	6.22384	0.327028	0.442383	NM_006390
SETD4	-0.344998	0.0342335	3.47682	5.50503	0.115897	0.16813	NM_001007261				IPP	-0.405538	0.0616311	2.66848	6.22384	0.151692	0.249878	NM_001145349
SFXN1	-0.0454125	0.0130281	0.158296	5.50503	0.705696	0.75569	NM_001322977				IQCK	-0.132632	0.0711075	0.247389	6.22384	0.636002	0.728861	NM_001305121
SGO2	-0.11244	0.0113307	1.11579	5.50503	0.334961	0.408775	NM_001160033				IRF3	-0.0610278	0.0381173	0.0977086	6.22384	0.764807	0.828948	NM_001197123
SH2D4A	-0.0709039	0.0201634	0.24933	5.50503	0.636866	0.695367	NM_001174159				IRGQ	0.012395	0.0381017	0.00403225	6.22384	0.951359	0.966466	NM_001007561
SH3BGRL	0.092149	0.0205096	0.414022	5.50503	0.545784	0.61186	NM_003022				ISG15	0.380074	0.0477936	3.0225	6.22384	0.130997	0.222956	NM_005101
SH3RF2	0.280436	0.0231019	3.40423	5.50503	0.118974	0.171945	NM_152550				ITGB3BP	-0.355339	0.0390472	3.23368	6.22384	0.120475	0.209253	NM_001347148
SHPRH	0.171464	0.0356101	0.825601	5.50503	0.401574	0.474865	NM_001370327				ITPA	-0.396617	0.0421726	3.73003	6.22384	0.0999167	0.182111	NM_001267623
SIL1	-0.165257	0.0174517	1.56488	5.50503	0.261487	0.332939	NM_022464				ITPR2	-0.104391	0.0722125	0.150909	6.22384	0.71061	0.787813	NM_002223
SIRT2	0.301131	0.0314243	2.88566	5.50503	0.144727	0.202689	NM_001193286				IWS1	-0.145392	0.0418243	0.505422	6.22384	0.502888	0.612975	NM_017969
SLC1A4	0.0623032	0.0149025	0.260471	5.50503	0.629603	0.688875	NM_003038				JADE1	0.096409	0.039657	0.234377	6.22384	0.644862	0.736751	NM_001287439
SLC25A22	-0.0253282	0.0128491	0.0499269	5.50503	0.831249	0.863888	NM_001191061				JAGN1	-0.382421	0.0410365	3.56379	6.22384	0.106227	0.190567	NM_001363890
SLC25A40	0.386204	0.0434024	3.43653	5.50503	0.117591	0.170266	NM_018843				JARID2	-0.00774305	0.0467461	0.00128256	6.22384	0.972553	0.981605	NM_004973
SLC25A51	-0.236352	0.0280583	1.99093	5.50503	0.212178	0.27921	NM_033412				JKAMP	0.16996	0.0534283	0.540656	6.22384	0.488932	0.60056	NM_001284202
SLC30A9	0.068407	0.0153686	0.304485	5.50503	0.602742	0.663539	NM_006345				JMJD1C	0.344155	0.0742602	1.59497	6.22384	0.251869	0.3641	NM_001318153
SLC35F5	-0.0727746	0.0144628	0.366191	5.50503	0.569171	0.634002	NM_001330314				JPT2	-0.144388	0.0577108	0.361246	6.22384	0.569045	0.671194	NM_144570
SLC39A10	-0.252445	0.0282986	2.25201	5.50503	0.188462	0.25333	NM_020342				KANSL1	-0.0276672	0.0385049	0.0198799	6.22384	0.892326	0.925497	NM_015443
SLC39A13	0.0220798	0.0105022	0.0464204	5.50503	0.837171	0.868845	NM_001128225				KAT6A	-0.234332	0.0607366	0.904095	6.22384	0.377135	0.493072	NM_001305878
SLC39A4	-0.0202793	0.0117363	0.0350409	5.50503	0.858216	0.886699	NM_001280557				KATNBL1	0.0227605	0.0417377	0.0124118	6.22384	0.914799	0.940384	NM_024713
SLC4A7	-0.20386	0.0125283	3.31719	5.50503	0.122818	0.176621	NM_001258379				KBTBD6	-0.329905	0.053405	2.03796	6.22384	0.201608	0.309293	NM_152903
SMARCA4	-0.0464025	0.0103963	0.207111	5.50503	0.666433	0.721642	NM_001128844				KCNT2	0.06931	0.0491676	0.097704	6.22384	0.764812	0.828948	NM_001287819
SMC4	-0.0907694	0.00912515	0.902898	5.50503	0.381834	0.456167	NM_001002800				KCTD13	-0.318727	0.13116	0.774526	6.22384	0.411511	0.526219	NM_178863
SMC6	-0.0495392	0.0138107	0.177698	5.50503	0.689319	0.741553	NM_024624				KDELR1	0.0995224	0.0441652	0.224265	6.22384	0.651965	0.741901	NM_006801
SNX13	0.107335	0.0131535	0.875877	5.50503	0.388546	0.462387	NM_001350862				KDELR2	0.307917	0.0504194	1.88049	6.22384	0.217666	0.326799	NM_001100603
SNX14	0.193794	0.0267694	1.40295	5.50503	0.284835	0.357891	NM_001350545				KDM1A	-0.0831394	0.040901	0.168997	6.22384	0.694786	0.775705	NM_001009999
SOD2	-0.0222979	0.0146365	0.0339695	5.50503	0.860371	0.888505	NM_000636				KDSR	0.0262681	0.0391896	0.017607	6.22384	0.898624	0.930135	NM_002035
SP110	0.0954856	0.0353781	0.257716	5.50503	0.63138	0.690473	NM_001378443				KIF20A	0.0256238	0.067507	0.00972608	6.22384	0.924539	0.947213	NM_005733
SPICE1	0.124745	0.0189782	0.819954	5.50503	0.403083	0.476391	NM_001331078				KIF3A	-0.193916	0.0444669	0.845652	6.22384	0.392032	0.507464	NM_001300791
SPOPL	0.0696594	0.00924242	0.525017	5.50503	0.498331	0.568608	NM_001001664				KIZ	-0.0842314	0.05695	0.124582	6.22384	0.735765	0.807256	NM_001163022
SRSF11	-0.215892	0.0136081	3.42511	5.50503	0.118077	0.170857	NM_001190987				KLF7	0.469252	0.0561658	3.9205	6.22384	0.093299	0.173419	NM_003709
SS18	0.0556458	0.0184413	0.167909	5.50503	0.697441	0.748874	NM_001308201				KLRG1	0.259387	0.0477861	1.40797	6.22384	0.278704	0.391815	NM_001329101
STARD4	0.190836	0.0930693	0.391302	5.50503	0.556638	0.622374	NM_001308056				KPNA6	0.280604	0.0415712	1.89407	6.22384	0.21621	0.325219	NM_012316
STAU2	0.183184	0.0123455	2.71811	5.50503	0.154744	0.214763	NM_001164385				KRBOX4	0.128431	0.0464761	0.354903	6.22384	0.572364	0.67381	NM_001129898
STK26	0.0784367	0.0163259	0.376844	5.50503	0.563782	0.628802	NM_001042453				L2HGDH	0.289559	0.0390548	2.14684	6.22384	0.191477	0.297741	NM_024884
STRAP	-0.114112	0.0147764	0.881235	5.50503	0.3872	0.46112	NM_007178				LAMC3	-0.275219	0.0394053	1.92221	6.22384	0.213238	0.321745	NM_006059
SUGT1	0.011824	0.0156333	0.00894284	5.50503	0.928006	0.943815	NM_001320831				LAMP1	-0.0147941	0.0393905	0.00555632	6.22384	0.942919	0.9607	NM_005561
SYNE3	0.273162	0.0795676	0.937787	5.50503	0.373445	0.448004	NM_001363692				LANCL1	-0.329269	0.0446939	2.42579	6.22384	0.168595	0.271292	NM_006055
TADA3	-0.135681	0.00931542	1.97622	5.50503	0.213642	0.28091	NM_006354				LAPTM4B	-0.143079	0.0381321	0.536862	6.22384	0.4904	0.60188	NM_018407
TAF1B	0.0203161	0.0960883	0.00429549	5.50503	0.950059	0.961903	NM_005680				LARS1	0.016247	0.0468828	0.00563032	6.22384	0.94254	0.960487	NM_001317964
TANGO2	-0.211896	0.106488	0.421644	5.50503	0.54224	0.608622	NM_001283154				LDAH	0.358055	0.0465445	2.75443	6.22384	0.146272	0.242887	NM_001282719
TBC1D2	0.0827273	0.0491249	0.139314	5.50503	0.72291	0.770715	NM_001267571				LEPROT	0.270866	0.0380453	1.92845	6.22384	0.212587	0.321064	NM_001198683
TEAD4	-0.265189	0.0264683	2.65696	5.50503	0.158648	0.219134	NM_003213				LGI1	-0.0145929	0.142619	0.00149315	6.22384	0.970386	0.980195	NM_001308275
THAP3	-0.031124	0.0296343	0.0326886	5.50503	0.862995	0.890651	NM_001195753				LIMK2	-0.428772	0.0629958	2.91838	6.22384	0.136655	0.230294	NM_005569
THUMPD1	0.0325394	0.0224156	0.0472353	5.50503	0.835775	0.867833	NM_001304550				LIN28B	-0.3538	0.0387521	3.23013	6.22384	0.120641	0.209412	NM_001004317
TIGD6	-0.257059	0.0268814	2.45819	5.50503	0.17236	0.234946	NM_030953				LIN54	0.336585	0.0464703	2.43789	6.22384	0.167691	0.27015	NM_001115008
TLE1	0.090188	0.0339361	0.239682	5.50503	0.643326	0.700769	NM_001303103				LITAF	0.191691	0.0478025	0.768692	6.22384	0.41318	0.527823	NM_001136472
TLE3	0.208426	0.0153306	2.83365	5.50503	0.147735	0.206327	NM_001105192				LMBR1L	0.161128	0.0458592	0.56613	6.22384	0.479282	0.59151	NM_001300750
TMA16	0.119941	0.023376	0.61541	5.50503	0.465163	0.537381	NM_018352				LNX2	0.409346	0.043751	3.82995	6.22384	0.0963682	0.177633	NM_153371
TMCO4	-0.110411	0.015226	0.800642	5.50503	0.408317	0.481402	NM_001349113				LPIN3	0.414929	0.0628226	2.74051	6.22384	0.147131	0.243996	NM_001301860
TMCO6	-0.0060739	0.0304014	0.0012135	5.50503	0.973439	0.979658	NM_001300980				LRATD2	0.203943	0.0410257	1.01382	6.22384	0.351519	0.467204	NM_174911
TMED5	-0.0379201	0.0239568	0.0600219	5.50503	0.815335	0.850527	NM_001167830				LRBA	0.415959	0.044634	3.87646	6.22384	0.0947747	0.175281	NM_006726
TMED8	0.158027	0.0109098	2.28899	5.50503	0.185417	0.249854	NM_001346133				LRCH4	0.0353791	0.232869	0.00537504	6.22384	0.943855	0.96127	NM_001289934
TMEM131L	-0.0492417	0.015838	0.153097	5.50503	0.710285	0.759546	NM_001131007				LRP10	0.179924	0.0408283	0.792894	6.22384	0.406328	0.521336	NM_001329226
TMEM161B	0.305716	0.0261245	3.57757	5.50503	0.111809	0.162905	NM_001289008				LRRC34	-0.153022	0.0399292	0.586435	6.22384	0.471836	0.584444	NM_001172779
TMEM185B	0.125382	0.0138637	1.13394	5.50503	0.331397	0.405068	NM_024121				LRRC59	-0.288241	0.0859697	0.966417	6.22384	0.362233	0.477749	NM_018509
TMEM234	-0.368048	0.0548231	2.47084	5.50503	0.171437	0.233908	NM_001366191				LSAMP	0.156483	0.0468231	0.522968	6.22384	0.495847	0.606811	NM_001318915
TMEM241	-0.258527	0.0245098	2.72691	5.50503	0.154194	0.214113	NM_001318834				LSM7	0.195777	0.0489995	0.782225	6.22384	0.409325	0.524192	NM_016199
TMEM38B	-0.0412696	0.0126045	0.135125	5.50503	0.726891	0.774517	NM_018112				LYPLA1	0.157307	0.0440618	0.561607	6.22384	0.48097	0.593073	NM_001279359
TMEM53	0.170414	0.212107	0.136917	5.50503	0.725179	0.772819	NM_001300746				LYRM1	0.244546	0.0532074	1.12395	6.22384	0.328468	0.443781	NM_001128301
TMEM68	0.252622	0.0288481	2.21221	5.50503	0.191819	0.257045	NM_001286661				LYSMD1	0.113867	0.0440425	0.294392	6.22384	0.606289	0.702977	NM_212551
TMPRSS13	-0.0759632	0.015038	0.383722	5.50503	0.56036	0.625676	NM_001077263				LZIC	0.0219378	0.0461174	0.0104357	6.22384	0.921846	0.94534	NM_032368
TNFRSF10A	0.16777	0.0263494	1.06821	5.50503	0.344601	0.418508	NM_003844				MAD2L1	0.677481	0.115592	3.97069	6.22384	0.091655	0.171007	NM_002358
TNPO1	0.18666	0.0112286	3.10295	5.50503	0.133058	0.189104	NM_001364293				MAN2A1	-0.142676	0.0400152	0.508717	6.22384	0.501551	0.611882	NM_002372
TNPO3	0.121284	0.0104402	1.40895	5.50503	0.283913	0.356974	NM_001191028				MANBAL	0.0472478	0.0617758	0.0361364	6.22384	0.855283	0.897226	NM_001369742
TOM1L2	0.152058	0.0137266	1.68444	5.50503	0.246056	0.316372	NM_001033551				MAP1S	-0.242621	0.0438471	1.3425	6.22384	0.28911	0.402449	NM_018174
TOR1B	-0.0653009	0.00928652	0.459182	5.50503	0.525442	0.593226	NM_001317893				MAP2K3	-0.264651	0.0414834	1.68838	6.22384	0.239868	0.351022	NM_145109
TP73	0.0776214	0.0223978	0.269003	5.50503	0.624175	0.683623	NM_001204184				MAP3K21	-0.138452	0.0412611	0.464574	6.22384	0.520038	0.628787	NM_032435
TRAM1	0.190019	0.0112313	3.21488	5.50503	0.127563	0.182462	NM_014294				MAP3K4	-0.35227	0.0553834	2.24064	6.22384	0.183319	0.288497	NM_001301072
TRAPPC8	0.0764561	0.0274268	0.213132	5.50503	0.661999	0.717357	NM_014939				MAP9	-0.24385	0.0691769	0.859579	6.22384	0.388396	0.504038	NM_001039580
TRDMT1	0.27107	0.0289498	2.53815	5.50503	0.166647	0.228205	NM_001321006				MAPK8IP3	-0.079724	0.0862516	0.0736904	6.22384	0.794818	0.852527	NM_001040439
TRIM32	0.169326	0.0213806	1.34099	5.50503	0.294618	0.367885	NM_001099679				MAPKAP1	0.0429654	0.0382484	0.0482641	6.22384	0.833141	0.880806	NM_001006617
TRIM36	-0.242911	0.0187589	3.14548	5.50503	0.130931	0.186647	NM_001300759				MAPRE3	0.180187	0.119983	0.2706	6.22384	0.620909	0.715858	NM_012326
TRIM41	0.192241	0.0162649	2.27216	5.50503	0.186794	0.251424	NM_033549				MARCHF5	0.550385	0.067407	4.49395	6.22384	0.0766401	0.15008	NM_017824
TRMT10B	-0.132019	0.0150624	1.15711	5.50503	0.326933	0.400398	NM_001286950				MASTL	0.462679	0.048535	4.41068	6.22384	0.0787943	0.153122	NM_001172303
TRPM7	-0.107501	0.0114582	1.00857	5.50503	0.357326	0.431676	NM_001301212				MAT2B	-0.350519	0.0415297	2.95845	6.22384	0.134438	0.227511	NM_013283
TSG101	0.0328806	0.0142464	0.0758879	5.50503	0.792994	0.831401	NM_006292				MATR3	0.286984	0.0399715	2.06046	6.22384	0.199453	0.307042	NM_001194956
TSPAN10	0.248488	0.102312	0.603506	5.50503	0.469295	0.541127	NM_001290212				MB21D2	-0.194572	0.0509807	0.7426	6.22384	0.420786	0.535398	NM_178496
TSPAN14	-0.0646725	0.0115042	0.363565	5.50503	0.570517	0.63523	NM_001128309				MBIP	0.089794	0.0598371	0.134749	6.22384	0.725718	0.799209	NM_001144891
TSPAN6	0.223369	0.0178178	2.80022	5.50503	0.149716	0.208759	NM_003270				MCFD2	-0.0782496	0.0399368	0.153317	6.22384	0.708441	0.786414	NM_001171508
TTC19	0.129193	0.0173213	0.96361	5.50503	0.36743	0.441964	NM_001271420				MCTS1	0.254469	0.0699336	0.92594	6.22384	0.371801	0.487923	NM_014060
TTC27	-0.25267	0.0655738	0.973591	5.50503	0.365147	0.439541	NM_017735				MCUR1	-0.281162	0.0413814	1.91033	6.22384	0.214486	0.323421	NM_001031713
TTC4	-0.364188	0.0967422	1.37099	5.50503	0.289817	0.363035	NM_001291333				ME2	-0.495961	0.0677748	3.62934	6.22384	0.103675	0.187314	NM_001168335
TTC8	-0.13247	0.0387371	0.453008	5.50503	0.528133	0.595647	NM_001288781				MEAK7	-0.15005	0.0387796	0.580587	6.22384	0.473959	0.586408	NM_020947
TTPAL	0.0529063	0.0228901	0.122283	5.50503	0.739556	0.785133	NM_001039199				MED17	-0.44315	0.0474003	4.14305	6.22384	0.0862999	0.163693	NM_004268
TUBGCP2	-0.180122	0.0148628	2.18288	5.50503	0.194349	0.259695	NM_001256617				MED20	-0.233933	0.09414	0.581313	6.22384	0.473694	0.586128	NM_001305455
TUT1	0.0226932	0.0114512	0.044972	5.50503	0.839687	0.870996	NM_001367906				MED23	-0.0407297	0.0491205	0.0337722	6.22384	0.860034	0.90081	NM_001270521
TXNDC15	-0.040971	0.01129	0.148683	5.50503	0.714253	0.763165	NM_001350735				MED6	0.0320469	0.0487741	0.0210564	6.22384	0.889211	0.923268	NM_001284209
TXNRD3	0.0436367	0.0176711	0.107756	5.50503	0.754836	0.798761	NM_001173513				METTL15	0.323564	0.0388494	2.69486	6.22384	0.149999	0.24757	NM_001113528
UBA52	-0.021939	0.0208945	0.0230358	5.50503	0.884772	0.909751	NM_001321019				METTL16	0.0482076	0.0374355	0.0620795	6.22384	0.811259	0.864081	NM_024086
UBAP2	0.171969	0.011399	2.59438	5.50503	0.162791	0.223933	NM_001370068				METTL22	0.246703	0.0405671	1.50029	6.22384	0.264954	0.376895	NM_024109
UBE2E1	-0.0827519	0.0282338	0.242542	5.50503	0.641394	0.699552	NM_003341				MFSD8	-0.132001	0.0478657	0.364023	6.22384	0.567604	0.669857	NM_152778
UBE2G1	-0.127764	0.0145333	1.12319	5.50503	0.333501	0.40726	NM_003342				MFSD9	-0.244805	0.0441774	1.35657	6.22384	0.286826	0.40018	NM_001322080
UBE4A	-0.0629296	0.011007	0.359785	5.50503	0.572466	0.636966	NM_001204077				MGST1	0.467331	0.0536899	4.06777	6.22384	0.0885849	0.166818	NM_001260512
UBTD1	0.16055	0.0115952	2.22302	5.50503	0.190899	0.256026	NM_024954				MICALL2	-0.122449	0.183466	0.0817255	6.22384	0.78425	0.844271	NM_182924
UBXN1	-0.29194	0.022461	3.79453	5.50503	0.103669	0.152867	NM_001286077				MIEF1	-0.172669	0.0594293	0.501679	6.22384	0.504415	0.61412	NM_019008
UHRF1BP1	0.00332653	0.00946068	0.00116966	5.50503	0.973923	0.979919	NM_017754				MIER1	-0.05263	0.0412737	0.0671109	6.22384	0.803947	0.859	NM_001146112
UMAD1	0.179101	0.0122675	2.6148	5.50503	0.161422	0.222285	NM_001302348				MIER2	0.446799	0.0460633	4.33381	6.22384	0.0808565	0.156024	NM_001387153
USP48	0.00133328	0.0191187	9.29780701049968e-05	5.50503	0.992646	0.994396	NM_001032730				MIS18BP1	-0.0172228	0.0437844	0.00677469	6.22384	0.936985	0.956631	NM_018353
USP9X	0.107429	0.0213551	0.540429	5.50503	0.492368	0.563279	NM_001039590				MITD1	-0.111486	0.0380014	0.327072	6.22384	0.587436	0.687057	NM_001320418
VKORC1	-0.179837	0.022646	1.42813	5.50503	0.281001	0.353754	NM_001311311				MLH1	-0.242673	0.0500037	1.17771	6.22384	0.318058	0.432815	NM_001258274
VPS13B	-0.146037	0.0179509	1.18807	5.50503	0.321116	0.394589	NM_015243				MLH3	-0.0244469	0.0500508	0.0119409	6.22384	0.916423	0.941421	NM_001040108
VWA1	-0.257634	0.024771	2.67956	5.50503	0.157189	0.217487	NM_022834				MLLT10	0.238913	0.060179	0.948494	6.22384	0.366421	0.482239	NM_001195626
WASHC5	-0.0133286	0.0179731	0.0098843	5.50503	0.924325	0.941267	NM_001330609				MMP2	0.307626	0.0406541	2.32778	6.22384	0.176173	0.280241	NM_004530
WDCP	-0.10748	0.0437999	0.263741	5.50503	0.627509	0.686756	NM_001142319				MMP25	-0.325547	0.0434179	2.44095	6.22384	0.167464	0.26987	NM_022468
WDR44	-0.18104	0.055412	0.591489	5.50503	0.473535	0.54512	NM_001184965				MMUT	0.0127064	0.0531614	0.00303702	6.22384	0.957778	0.971437	NM_000255
WDR45	-0.115986	0.0221483	0.607389	5.50503	0.46794	0.539915	NM_001029896				MND1	-0.0730448	0.0479624	0.111244	6.22384	0.749683	0.817551	NM_001253861
WDR75	0.322129	0.0286978	3.61585	5.50503	0.110309	0.161078	NM_001303096				MOCS1	-0.25717	0.0710228	0.9312	6.22384	0.370535	0.486767	NM_001075098
YARS2	-0.0194646	0.0145037	0.0261225	5.50503	0.877368	0.903346	NM_001040436				MORN1	-0.282355	0.065199	1.22278	6.22384	0.309718	0.424259	NM_001301060
YIPF4	0.24165	0.0194923	2.99579	5.50503	0.138639	0.195545	NM_032312				MPPE1	-0.277893	0.040744	1.89535	6.22384	0.216074	0.325046	NM_001319154
ZBTB2	0.0858248	0.0214639	0.343176	5.50503	0.581202	0.644776	NM_020861				MPST	0.0338083	0.0479854	0.0238198	6.22384	0.882228	0.917887	NM_021126
ZC3H15	0.0724317	0.0106313	0.493484	5.50503	0.51097	0.579791	NM_018471				MRFAP1	0.563222	0.074284	4.27035	6.22384	0.0826142	0.15861	NM_001272053
ZC3HAV1	-0.148288	0.0107521	2.04513	5.50503	0.20691	0.273433	NM_001363491				MROH1	0.132525	0.0762004	0.230484	6.22384	0.647573	0.73855	NM_001099280
ZDHHC4	-0.31547	0.0433594	2.29526	5.50503	0.184908	0.249296	NM_001371293				MRPL12	-0.0252792	0.0977073	0.00654031	6.22384	0.938082	0.957495	NM_002949
ZMIZ2	-0.0881314	0.0108888	0.713315	5.50503	0.433507	0.506352	NM_001300959				MRPL14	0.358282	0.0461359	2.78235	6.22384	0.144569	0.240687	NM_032111
ZNF17	0.178274	0.143288	0.221803	5.50503	0.655747	0.712236	NM_001330617				MRPL2	0.481348	0.0786177	2.94712	6.22384	0.13506	0.228261	NM_001300848
ZNF180	-0.300394	0.044325	2.0358	5.50503	0.207802	0.274418	NM_001288762				MRPL3	0.0436139	0.0867908	0.0219168	6.22384	0.886989	0.921587	NM_007208
ZNF195	0.271513	0.081703	0.902283	5.50503	0.381984	0.45628	NM_001242841				MRPL50	-0.0703863	0.0851798	0.058162	6.22384	0.817174	0.868585	NM_019051
ZNF226	-0.142456	0.0121679	1.66781	5.50503	0.248119	0.318648	NM_001032372				MRPL55	0.0188621	0.0508489	0.00699677	6.22384	0.935963	0.956034	NM_181441
ZNF233	-0.24417	0.0396463	1.50378	5.50503	0.269944	0.341731	NM_181756				MRPS14	0.217232	0.0500516	0.94282	6.22384	0.367763	0.483624	NM_022100
ZNF239	-0.364046	0.0433856	3.05469	5.50503	0.135531	0.191865	NM_001324347				MRPS25	-0.10917	0.0388749	0.306576	6.22384	0.599103	0.69697	NM_022497
ZNF283	-0.301058	0.0841695	1.07683	5.50503	0.342822	0.416696	NM_181845				MRPS27	0.338243	0.0544395	2.10157	6.22384	0.195599	0.302796	NM_001286751
ZNF286A	0.0512568	0.0435263	0.0603603	5.50503	0.814828	0.850201	NM_001288646				MRPS28	-0.371686	0.0625908	2.2072	6.22384	0.186169	0.291712	NM_014018
ZNF317	0.287398	0.0248711	3.32103	5.50503	0.122644	0.176447	NM_001190791				MSANTD4	-0.123742	0.0444781	0.34426	6.22384	0.578028	0.67891	NM_001318749
ZNF320	-0.0863968	0.0249727	0.298902	5.50503	0.606	0.666565	NM_001351774				MSH3	0.134679	0.0395188	0.458984	6.22384	0.522473	0.630564	NM_002439
ZNF41	-0.0519048	0.013827	0.194844	5.50503	0.675719	0.729912	NM_001324140				MSH6	-0.139907	0.0390622	0.501097	6.22384	0.504653	0.614245	NM_001281494
ZNF418	-0.036581	0.0508121	0.0263356	5.50503	0.876874	0.902908	NM_133460				MSL2	0.30133	0.0379932	2.3899	6.22384	0.171315	0.274572	NM_018133
ZNF433	0.036386	0.033781	0.0391919	5.50503	0.850175	0.879642	NM_001080411				MTAP	-0.329304	0.0432389	2.50794	6.22384	0.162591	0.263572	NM_002451
ZNF44	-0.115805	0.024222	0.553664	5.50503	0.487355	0.558472	NM_001164276				MTHFD2L	0.170112	0.0509883	0.56754	6.22384	0.478758	0.590997	NM_001144978
ZNF440	-0.117437	0.0238937	0.5772	5.50503	0.47867	0.55011	NM_152357				MTIF3	0.209272	0.0403077	1.08651	6.22384	0.336033	0.451687	NM_001166261
ZNF526	-0.159535	0.0368408	0.69085	5.50503	0.440427	0.513197	NM_001314033				MTM1	-0.609255	0.238227	1.55814	6.22384	0.256843	0.369161	NM_000252
ZNF547	0.362338	0.344597	0.380992	5.50503	0.561713	0.627029	NM_173631				MTRR	-0.0135991	0.038295	0.00482927	6.22384	0.946777	0.96309	NM_002454
ZNF548	0.282976	0.0258672	3.09563	5.50503	0.133429	0.189464	NM_001172773				MTX2	0.129223	0.06116	0.273029	6.22384	0.619379	0.71447	NM_001319097
ZNF556	-0.126897	0.0458568	0.351154	5.50503	0.57697	0.640941	NM_001300843				MUS81	-0.0950351	0.0725593	0.124473	6.22384	0.735875	0.807256	NM_001350283
ZNF559	-0.283678	0.0524954	1.53296	5.50503	0.265854	0.337504	NM_001202412				MUTYH	-0.233658	0.0472975	1.15431	6.22384	0.322526	0.437571	NM_001048171
ZNF564	0.933695	0.231667	3.7631	5.50503	0.104796	0.154303	NM_144976				MYCBP	-0.104991	0.0431663	0.255362	6.22384	0.630718	0.724	NM_012333
ZNF586	0.138718	0.0642468	0.299514	5.50503	0.605641	0.666226	NM_001204814				MYO9A	-0.103858	0.0644448	0.167375	6.22384	0.696163	0.776788	NM_006901
ZNF644	0.227253	0.0199958	2.58273	5.50503	0.163579	0.224782	NM_032186				MZT1	0.379406	0.0964818	1.49198	6.22384	0.266149	0.378305	NM_001071775
ZNF724	-0.104536	0.0533282	0.204918	5.50503	0.668068	0.722869	NM_001355404				N4BP2L2	0.264962	0.041261	1.70149	6.22384	0.238252	0.34937	NM_001387001
ZNF765	0.304692	0.0967027	0.960024	5.50503	0.368255	0.442794	NM_001040185				NAA10	0.510726	0.0647723	4.02705	6.22384	0.0898553	0.168658	NM_001256119
ZNF791	0.0780599	0.014891	0.409196	5.50503	0.548053	0.613878	NM_153358				NAA35	-0.230159	0.0493251	1.07396	6.22384	0.338629	0.454339	NM_024635
ZNF808	0.271821	0.0293058	2.52123	5.50503	0.167832	0.229589	NM_001321424				NABP2	0.370964	0.0529168	2.60058	6.22384	0.156173	0.255362	NM_024068
ZNF823	-0.0361386	0.0659999	0.0197879	5.50503	0.893135	0.916549	NM_001080493				NAE1	-0.0786958	0.0707631	0.0875177	6.22384	0.77698	0.838154	NM_001286500
ZNF875	0.23589	0.0303501	1.83341	5.50503	0.228661	0.297355	NM_001329778				NAF1	-0.100801	0.0401889	0.252826	6.22384	0.632388	0.725372	NM_001128931
ZNF91	0.0912889	0.024339	0.3424	5.50503	0.581617	0.644953	NM_001300951				NAPG	-0.176292	0.0386255	0.804621	6.22384	0.403077	0.518023	NM_003826
ZSCAN18	0.218908	0.0207742	2.30674	5.50503	0.183982	0.2482	NM_001145543				NBN	-0.218625	0.0404946	1.18033	6.22384	0.317565	0.432336	NM_002485
ZSCAN25	0.0698975	0.0830772	0.0588086	5.50503	0.817168	0.851973	NM_001350979				NCALD	0.437981	0.049892	3.84486	6.22384	0.0958532	0.176855	NM_032041
											NCBP1	-0.391956	0.0470871	3.26267	6.22384	0.119122	0.207516	NM_002486
											NCOA2	-0.028501	0.0531565	0.0152814	6.22384	0.905514	0.934617	NM_001321711
											NCOA3	-0.00700084	0.0497327	0.000985504	6.22384	0.975939	0.984044	NM_001174087
											NCOA7	-0.0339436	0.0527404	0.0218459	6.22384	0.88717	0.921712	NM_001122842
											NDUFA1	0.353615	0.0415458	3.00978	6.22384	0.131671	0.223794	NM_004541
											NDUFA11	0.330869	0.050284	2.17712	6.22384	0.188788	0.294638	NM_001193375
											NDUFA5	0.121811	0.0743019	0.199696	6.22384	0.670097	0.755979	NM_001282420
											NDUFAF2	-0.0927497	0.0447918	0.192056	6.22384	0.676014	0.760634	NM_174889
											NDUFAF4	-0.00495136	0.0943758	0.00025977	6.22384	0.987645	0.991385	NM_014165
											NDUFB10	0.116492	0.0633773	0.214121	6.22384	0.659294	0.747376	NM_004548
											NDUFS3	0.366026	0.0806912	1.66034	6.22384	0.243381	0.355018	NM_004551
											NDUFS8	0.413639	0.0625887	2.73368	6.22384	0.147556	0.244408	NM_002496
											NDUFV1	0.458653	0.050437	4.17079	6.22384	0.0854778	0.162557	NM_001166102
											NECTIN2	0.248774	0.0380879	1.62488	6.22384	0.247933	0.359907	NM_001042724
											NECTIN3	-0.306543	0.0436884	2.15088	6.22384	0.191115	0.297359	NM_001243288
											NEIL3	-0.326135	0.0404198	2.63149	6.22384	0.154111	0.252719	NM_018248
											NEK11	0.408185	0.159621	1.04382	6.22384	0.344995	0.460656	NM_001146003
											NELFE	0.060667	0.0620247	0.0593391	6.22384	0.815375	0.867255	NM_002904
											NEPRO	0.38947	0.038292	3.96131	6.22384	0.091959	0.171345	NM_001319109
											NET1	0.324376	0.0415428	2.53281	6.22384	0.160833	0.261068	NM_001047160
											NF1	0.202866	0.0523408	0.786285	6.22384	0.408181	0.523229	NM_001042492
											NFE2L2	-0.208015	0.0577767	0.748922	6.22384	0.418921	0.533598	NM_001313902
											NFX1	-0.408466	0.0437408	3.81439	6.22384	0.0969092	0.178308	NM_001318758
											NFXL1	0.145026	0.0457057	0.460176	6.22384	0.521952	0.630184	NM_152995
											NFYA	-0.123338	0.0383635	0.396529	6.22384	0.55129	0.656381	NM_002505
											NID2	0.235499	0.0426363	1.30076	6.22384	0.296053	0.410059	NM_007361
											NIT2	0.425343	0.0756025	2.393	6.22384	0.171078	0.274237	NM_020202
											NMNAT2	0.000921281	0.0395251	2.1473945703436e-05	6.22384	0.996448	0.997411	NM_015039
											NMT2	-0.318578	0.039471	2.5713	6.22384	0.158163	0.257788	NM_001308295
											NNAT	0.0218657	0.0640736	0.00746184	6.22384	0.933875	0.954348	NM_001322802
											NOTCH2	-0.375667	0.0408694	3.45309	6.22384	0.110734	0.196646	NM_001200001
											NOTCH2NLB	-0.260111	0.0405738	1.66753	6.22384	0.242474	0.353988	NM_001364007
											NPHP4	-0.367003	0.0638861	2.1083	6.22384	0.194978	0.302044	NM_015102
											NPRL3	0.17409	0.0374748	0.808742	6.22384	0.401944	0.51705	NM_001077350
											NRCAM	-0.0660243	0.0561821	0.0775906	6.22384	0.789614	0.848612	NM_001371151
											NREP	0.484292	0.0586237	4.00075	6.22384	0.0906889	0.169785	NM_001142480
											NRSN2	-0.0764348	0.0391798	0.149115	6.22384	0.71224	0.789027	NM_001323679
											NSD3	0.194643	0.0480408	0.788622	6.22384	0.407524	0.522563	NM_017778
											NSUN7	-0.450921	0.0560516	3.62755	6.22384	0.103744	0.187411	NM_001330648
											NUBP1	-0.572431	0.10445	3.13716	6.22384	0.125133	0.215218	NM_001278506
											NUBP2	-0.0544912	0.0476643	0.0622959	6.22384	0.810938	0.863878	NM_012225
											NUDT1	0.185831	0.0412777	0.83661	6.22384	0.394423	0.509912	NM_001367555
											NUDT9	-0.311355	0.0468502	2.06919	6.22384	0.198626	0.306179	NM_001248011
											NUF2	0.210551	0.0419142	1.05768	6.22384	0.342044	0.457875	NM_031423
											NUP35	0.143189	0.0552399	0.371162	6.22384	0.563935	0.666659	NM_138285
											NUP37	-0.0727509	0.0805458	0.0657103	6.22384	0.805952	0.860245	NM_024057
											NUP54	-0.183396	0.0525285	0.640305	6.22384	0.453053	0.566632	NM_001278603
											NUP98	-0.343057	0.040826	2.88268	6.22384	0.138673	0.232924	NM_001365125
											OARD1	0.16638	0.076508	0.36182	6.22384	0.568746	0.670946	NM_001329693
											OCIAD1	0.23871	0.0397102	1.43496	6.22384	0.274577	0.387617	NM_001079840
											ODR4	-0.310469	0.0551065	1.74918	6.22384	0.2325	0.343339	NM_001164245
											OLFML3	0.154133	0.041419	0.57358	6.22384	0.476526	0.588821	NM_020190
											OPLAH	-0.562735	0.0789294	4.01207	6.22384	0.0903288	0.169297	NM_017570
											ORMDL3	-0.415001	0.0436728	3.94355	6.22384	0.0925389	0.172236	NM_139280
											OSBPL11	-0.0497903	0.0386888	0.0640774	6.22384	0.808318	0.861988	NM_022776
											OSBPL5	-0.311932	0.0916771	1.06135	6.22384	0.341269	0.456918	NM_001144063
											OSBPL9	-0.0229862	0.048995	0.010784	6.22384	0.920557	0.944399	NM_148905
											OSTF1	0.628459	0.0908873	4.34561	6.22384	0.0805352	0.155615	NM_012383
											OXA1L	0.0262309	0.0378529	0.0181772	6.22384	0.897007	0.928776	NM_005015
											PABPC1L	-0.334208	0.0574061	1.94569	6.22384	0.210803	0.319063	NM_001372179
											PACSIN1	-0.0402213	0.0666726	0.0242641	6.22384	0.881145	0.916947	NM_020804
											PACSIN2	0.0243683	0.0398713	0.0148932	6.22384	0.906715	0.935028	NM_001184970
											PAF1	0.406154	0.0461133	3.5773	6.22384	0.105694	0.190035	NM_001256826
											PAFAH1B2	-0.18617	0.0611143	0.56712	6.22384	0.478914	0.591104	NM_001184746
											PAGR1	-0.290099	0.0512622	1.64171	6.22384	0.245757	0.357733	NM_024516
											PAPOLG	0.104743	0.0433124	0.2533	6.22384	0.632075	0.725121	NM_022894
											PARG	-0.332861	0.0433519	2.55575	6.22384	0.159234	0.25923	NM_001303489
											PASK	-0.120944	0.0405038	0.361137	6.22384	0.569101	0.671209	NM_001252119
											PAWR	0.414533	0.0383349	4.48254	6.22384	0.0769305	0.150514	NM_001354733
											PCBP4	0.29686	0.0516273	1.70696	6.22384	0.237581	0.348586	NM_001363885
											PCDHB2	0.321432	0.0389976	2.64936	6.22384	0.152936	0.251305	NM_018936
											PCDHGB6	0.533061	0.068258	4.16295	6.22384	0.0857092	0.162855	NM_001386906
											PCSK5	-0.0808982	0.0390095	0.167767	6.22384	0.695829	0.776586	NM_001190482
											PCTP	0.341864	0.0573692	2.03718	6.22384	0.201684	0.309365	NM_001330377
											PCYOX1	0.0897713	0.0423306	0.19038	6.22384	0.677331	0.761892	NM_016297
											PDCL	0.00141374	0.0509843	3.92014672697366e-05	6.22384	0.9952	0.996634	NM_005388
											PDE5A	0.119036	0.0449613	0.315152	6.22384	0.594159	0.692483	NM_001083
											PDIA5	0.314951	0.0376259	2.63632	6.22384	0.153792	0.252329	NM_006810
											PDPN	-0.467487	0.0575387	3.79821	6.22384	0.0974765	0.179094	NM_006474
											PDS5A	-0.16283	0.0429294	0.617608	6.22384	0.460802	0.573844	NM_001100399
											PDZD11	0.31477	0.0724293	1.36796	6.22384	0.284996	0.398208	NM_001370175
											PERP	0.146888	0.0426432	0.50597	6.22384	0.502665	0.612752	NM_022121
											PGAP4	0.377061	0.0395756	3.5925	6.22384	0.105099	0.189299	NM_001303107
											PGRMC1	0.41605	0.0445842	3.88249	6.22384	0.0945709	0.17508	NM_001282621
											PHF19	0.312781	0.0409525	2.3889	6.22384	0.171392	0.274627	NM_001286842
											PHF5A	0.0423063	0.0928074	0.0192853	6.22384	0.893937	0.926664	NM_032758
											PHKA2	-0.306612	0.0516757	1.81925	6.22384	0.224409	0.333944	NM_000292
											PHTF2	0.320951	0.0404675	2.54548	6.22384	0.159947	0.259975	NM_001127358
											PHYKPL	-0.481995	0.0838529	2.77055	6.22384	0.145286	0.241668	NM_001278346
											PI4KB	-0.238114	0.0379059	1.49577	6.22384	0.265603	0.377599	NM_001369624
											PIAS3	-0.171265	0.0401649	0.730279	6.22384	0.42446	0.538858	NM_006099
											PIGG	-0.286556	0.0401749	2.04392	6.22384	0.201035	0.308771	NM_001289051
											PIGM	-0.394688	0.0392136	3.97256	6.22384	0.0915943	0.170936	NM_145167
											PIK3CB	-0.244812	0.0451117	1.32854	6.22384	0.291405	0.404833	NM_006219
											PIK3R3	0.0242316	0.0638618	0.00919437	6.22384	0.926623	0.948585	NM_001303429
											PIPOX	-0.0809866	0.0705765	0.0929323	6.22384	0.77042	0.833351	NM_016518
											PKIA	-0.2242	0.0423435	1.18709	6.22384	0.316295	0.431056	NM_006823
											PLA2G6	0.466257	0.0555298	3.91494	6.22384	0.0934835	0.173635	NM_001004426
											PLBD1	-0.282674	0.12539	0.63725	6.22384	0.454083	0.567511	NM_024829
											PLEKHA1	0.15434	0.0378725	0.628974	6.22384	0.456893	0.569997	NM_001001974
											PLEKHB1	0.255147	0.0480409	1.3551	6.22384	0.287064	0.400256	NM_001130034
											PLEKHG2	-0.584747	0.0859489	3.97828	6.22384	0.0914098	0.170675	NM_001351693
											PLEKHH1	0.333811	0.0384821	2.89562	6.22384	0.137937	0.232019	NM_020715
											PLLP	-0.512747	0.0810881	3.24226	6.22384	0.120072	0.208774	NM_015993
											PLRG1	0.417062	0.0502531	3.4613	6.22384	0.110391	0.196174	NM_001201564
											PLXNB2	-0.152662	0.0401682	0.5802	6.22384	0.4741	0.586507	NM_001376869
											PNKD	0.213814	0.0535767	0.853292	6.22384	0.390031	0.505473	NM_001077399
											PNO1	-0.483563	0.0644085	3.63048	6.22384	0.103632	0.187314	NM_001329916
											PNPLA6	-0.0519015	0.0459159	0.0586675	6.22384	0.816399	0.867882	NM_001166114
											POC1B	0.141727	0.0435301	0.461439	6.22384	0.521401	0.629892	NM_172240
											POGLUT2	0.386495	0.0457547	3.26477	6.22384	0.119024	0.207512	NM_001318732
											POLA1	-0.200509	0.0399508	1.00634	6.22384	0.353176	0.468836	NM_001330360
											POLD1	-0.388738	0.0377014	4.00827	6.22384	0.0904496	0.169441	NM_002691
											POLL	0.0667726	0.0385054	0.115791	6.22384	0.744837	0.813759	NM_001174084
											POLR2J2	0.0208929	0.0484775	0.00900444	6.22384	0.927383	0.949045	NM_032959
											POMGNT2	0.146731	0.0451014	0.477371	6.22384	0.514546	0.623753	NM_032806
											POMK	0.268164	0.0379184	1.89649	6.22384	0.215953	0.324906	NM_001277971
											POMT1	-0.0739204	0.042107	0.12977	6.22384	0.730582	0.802716	NM_001136113
											POP7	-0.16763	0.0505294	0.556107	6.22384	0.483037	0.594849	NM_005837
											PORCN	0.39577	0.0402591	3.89064	6.22384	0.094296	0.174804	NM_022825
											POU2F1	0.32645	0.0501861	2.1235	6.22384	0.193587	0.300411	NM_001365848
											PPIF	-0.234247	0.0474243	1.15704	6.22384	0.322	0.437156	NM_005729
											PPIL1	-0.359153	0.146009	0.883443	6.22384	0.382292	0.498444	NM_016059
											PPIP5K1	-0.142285	0.0454597	0.44534	6.22384	0.528511	0.636544	NM_001354391
											PPM1F	0.103321	0.0385978	0.276578	6.22384	0.617159	0.712609	NM_014634
											PPOX	-0.313753	0.0393778	2.4999	6.22384	0.163165	0.264251	NM_000309
											PPP2R3C	-0.182555	0.0388593	0.857612	6.22384	0.388906	0.504403	NM_001305156
											PPP4R1	0.191869	0.0379626	0.96974	6.22384	0.361466	0.476906	NM_001042388
											PRAF2	-0.261061	0.0961422	0.708873	6.22384	0.430976	0.544867	NM_007213
											PRCC	-0.41337	0.0479209	3.56577	6.22384	0.106148	0.190472	NM_005973
											PRDM5	-0.0863583	0.053081	0.140497	6.22384	0.720229	0.795014	NM_001300823
											PRIM2	0.373211	0.104265	1.33589	6.22384	0.290194	0.403443	NM_000947
											PRKCI	0.220994	0.0385171	1.26796	6.22384	0.301687	0.416468	NM_002740
											PRKG1	0.0847264	0.044917	0.159819	6.22384	0.702684	0.782351	NM_001374782
											PRPF18	-0.156348	0.0654965	0.37322	6.22384	0.562887	0.666038	NM_003675
											PRPF40A	-0.387245	0.039851	3.76298	6.22384	0.098727	0.180502	NM_001354431
											PRR15	-0.311518	0.0597632	1.62381	6.22384	0.248073	0.360038	NM_001329996
											PRR36	-0.061742	0.056976	0.0669068	6.22384	0.804238	0.859	NM_001190467
											PRRC2B	-0.0510134	0.0638914	0.0407311	6.22384	0.846494	0.890647	NM_001384822
											PRTG	0.441387	0.0469739	4.14745	6.22384	0.0861687	0.163484	NM_173814
											PRUNE1	-0.235771	0.0376199	1.47762	6.22384	0.268235	0.380421	NM_001303242
											PSME3IP1	-0.103498	0.0377273	0.28393	6.22384	0.612619	0.708865	NM_001354082
											PSPH	0.036229	0.0578812	0.0226764	6.22384	0.885064	0.920024	NM_001370505
											PSRC1	0.386931	0.0421452	3.55238	6.22384	0.10668	0.191223	NM_001350242
											PTGR2	-0.0952643	0.0539508	0.168214	6.22384	0.69545	0.776219	NM_001371325
											PTK7	0.370326	0.0491507	2.79023	6.22384	0.144094	0.240079	NM_002821
											PTOV1	-0.00568259	0.0401568	0.000804145	6.22384	0.978265	0.985613	NM_001364748
											PTPA	0.2804	0.0476085	1.65147	6.22384	0.244509	0.356255	NM_001271832
											PTPN14	0.433281	0.0486228	3.861	6.22384	0.0953002	0.176047	NM_005401
											PTPN9	-0.0782697	0.0380382	0.161052	6.22384	0.701607	0.781323	NM_002833
											PUM2	-0.260576	0.0392317	1.73074	6.22384	0.234701	0.3455	NM_001282752
											PWP1	-0.346281	0.0393201	3.0496	6.22384	0.129578	0.221009	NM_007062
											QRICH1	-0.321826	0.0375246	2.76011	6.22384	0.145924	0.242446	NM_017730
											R3HCC1L	0.258313	0.0475153	1.4043	6.22384	0.279273	0.392326	NM_014472
											RAB14	-0.221665	0.0600148	0.818722	6.22384	0.399224	0.514595	NM_016322
											RAB18	-0.0674587	0.0796814	0.0571109	6.22384	0.818798	0.869948	NM_001256410
											RAB3IP	0.269608	0.0404867	1.79537	6.22384	0.227121	0.336956	NM_001024647
											RAB5A	0.154867	0.0455246	0.52683	6.22384	0.494321	0.605408	NM_001292048
											RABL2A	-0.301998	0.0487185	1.87204	6.22384	0.21858	0.327754	NM_001306158
											RABL2B	-0.551721	0.0768255	3.96217	6.22384	0.0919311	0.171313	NM_001003789
											RACGAP1	-0.0940692	0.0614079	0.144102	6.22384	0.716853	0.792587	NM_001126104
											RAD18	0.0901476	0.0378549	0.214677	6.22384	0.658887	0.747136	NM_020165
											RAD21	0.101606	0.0406089	0.254224	6.22384	0.631466	0.724641	NM_006265
											RAD23B	0.169641	0.0392641	0.732933	6.22384	0.423664	0.538115	NM_002874
											RAD51C	-0.362434	0.0776715	1.6912	6.22384	0.239519	0.350656	NM_002876
											RAD9A	-0.109856	0.0394808	0.305677	6.22384	0.599626	0.697208	NM_004584
											RADIL	-0.462109	0.168019	1.27095	6.22384	0.301167	0.415862	NM_018059
											RALGAPA1	-0.285115	0.0764069	1.06392	6.22384	0.340729	0.456475	NM_001283043
											RAP1GDS1	0.160274	0.0780041	0.329313	6.22384	0.58619	0.685836	NM_001100426
											RARA	0.658866	0.125234	3.46636	6.22384	0.11018	0.195845	NM_000964
											RASA2	-0.332553	0.0444584	2.48753	6.22384	0.164054	0.265442	NM_001303245
											RASA3	-0.360978	0.0590313	2.20739	6.22384	0.186153	0.291712	NM_007368
											RB1	0.012249	0.0441623	0.0033974	6.22384	0.955346	0.969422	NM_000321
											RBBP4	-0.0320681	0.0672207	0.0152983	6.22384	0.905462	0.934617	NM_001135255
											RBCK1	0.225319	0.0423202	1.19964	6.22384	0.313958	0.428648	NM_001323958
											RBM10	-0.0551016	0.0463498	0.0655059	6.22384	0.806246	0.860406	NM_001204468
											RBM14	-0.159838	0.038724	0.659753	6.22384	0.446595	0.560259	NM_001198836
											RBM45	-0.351915	0.0917847	1.34929	6.22384	0.288005	0.401239	NM_001365578
											RBM4B	-0.215278	0.0429035	1.0802	6.22384	0.337333	0.453077	NM_001286135
											RBMXL1	-0.113801	0.0378046	0.342568	6.22384	0.57894	0.679563	NM_019610
											RBPMS2	-0.363738	0.038529	3.43393	6.22384	0.111541	0.197734	NM_194272
											RBX1	0.412121	0.0794775	2.137	6.22384	0.192362	0.29886	NM_014248
											RCC1	0.218959	0.0832204	0.576095	6.22384	0.475601	0.587964	NM_001048194
											RCC2	-0.0339305	0.0381094	0.0302097	6.22384	0.867531	0.906028	NM_018715
											RCL1	0.347256	0.0543277	2.21961	6.22384	0.185104	0.290551	NM_005772
											RCN1	0.104325	0.0456755	0.238283	6.22384	0.642171	0.734335	NM_002901
											RDX	-0.285285	0.0460006	1.76927	6.22384	0.230138	0.340277	NM_001260494
											REEP3	-0.197236	0.0446444	0.871378	6.22384	0.385358	0.50133	NM_001001330
											REEP4	-0.00842954	0.0410978	0.00172898	6.22384	0.968135	0.978502	NM_001316964
											RETREG3	-0.189399	0.0458694	0.782042	6.22384	0.409377	0.524192	NM_178126
											RFC3	-0.372399	0.0495325	2.79979	6.22384	0.14352	0.239278	NM_002915
											RGMB	-0.284917	0.0507159	1.60064	6.22384	0.251116	0.36332	NM_001012761
											RGS5	0.319848	0.0749485	1.36498	6.22384	0.285474	0.398693	NM_001195303
											RHBDD1	0.164502	0.0405191	0.667856	6.22384	0.443951	0.557738	NM_001167608
											RHOF	0.14241	0.128589	0.157716	6.22384	0.70453	0.783658	NM_019034
											RHOG	0.0972777	0.0560749	0.168755	6.22384	0.694991	0.775877	NM_001665
											RHOH	-0.163034	0.0501095	0.530441	6.22384	0.492903	0.604383	NM_001278362
											RHOT1	0.050269	0.054306	0.0465321	6.22384	0.836108	0.88294	NM_001033566
											RIC3	-0.277581	0.0412977	1.86575	6.22384	0.219263	0.328588	NM_001346692
											RIDA	-0.150494	0.0751317	0.301451	6.22384	0.602102	0.699555	NM_005836
											RILPL2	-0.140787	0.0460434	0.430483	6.22384	0.535243	0.641913	NM_145058
											RIMKLB	0.0976063	0.0426097	0.223587	6.22384	0.652448	0.742159	NM_001352270
											RIMS2	0.0498236	0.0401741	0.0617907	6.22384	0.811688	0.864316	NM_001100117
											RLF	0.167429	0.060813	0.46096	6.22384	0.52161	0.629995	NM_012421
											RNF13	0.102667	0.0381799	0.276075	6.22384	0.617472	0.712809	NM_007282
											RNF135	-0.298667	0.0395767	2.25389	6.22384	0.182205	0.287445	NM_001184992
											RNF138	-0.027168	0.0485136	0.0152143	6.22384	0.90572	0.934697	NM_001191324
											RNF167	0.378787	0.0551264	2.60274	6.22384	0.156028	0.255212	NM_001370305
											RNF168	0.219938	0.0404854	1.19482	6.22384	0.314853	0.429523	NM_152617
											RNF170	-0.273448	0.056778	1.31695	6.22384	0.29333	0.4071	NM_001160223
											RNF180	-0.31654	0.0735256	1.36276	6.22384	0.28583	0.399088	NM_001113561
											RNF185	-0.0250497	0.0620242	0.0101168	6.22384	0.923044	0.946149	NM_001135825
											RNF214	0.10904	0.0886078	0.134185	6.22384	0.726263	0.79958	NM_207343
											RNF34	-0.00695898	0.0660315	0.000733398	6.22384	0.979242	0.986144	NM_194271
											RNF38	-0.0977813	0.0434565	0.220018	6.22384	0.655008	0.744062	NM_194328
											RNF41	0.0792619	0.0397202	0.158168	6.22384	0.704132	0.78341	NM_194359
											RNF44	-0.266849	0.0383576	1.85644	6.22384	0.220279	0.329621	NM_014901
											RNF6	-0.037539	0.0401178	0.035126	6.22384	0.857293	0.898702	NM_183044
											RNPEP	-0.298121	0.0460476	1.93009	6.22384	0.212416	0.320933	NM_020216
											RNPS1	0.115466	0.0615779	0.216514	6.22384	0.657546	0.746058	NM_001286626
											ROBO1	0.0479755	0.0442638	0.0519985	6.22384	0.826929	0.876091	NM_001145845
											RP9	0.133227	0.0671812	0.264203	6.22384	0.624983	0.719198	NM_203288
											RPA1	0.185061	0.0510435	0.670946	6.22384	0.44295	0.556875	NM_001355121
											RPAP3	0.0831705	0.0392673	0.17616	6.22384	0.688798	0.771272	NM_001146075
											RPGR	-0.333086	0.0514356	2.15699	6.22384	0.19057	0.296776	NM_000328
											RPL17	0.406294	0.0373227	4.42291	6.22384	0.0784727	0.152658	NM_001369563
											RPL35A	0.402308	0.0428149	3.78027	6.22384	0.0981105	0.179869	NM_001316311
											RPL39	0.302196	0.0398231	2.2932	6.22384	0.17896	0.283672	NM_001000
											RPS15	0.312652	0.0403483	2.42268	6.22384	0.168828	0.271581	NM_001308226
											RPS17	0.278343	0.0403016	1.92237	6.22384	0.213221	0.321745	NM_001021
											RPS6KA5	0.394652	0.0966244	1.61192	6.22384	0.249628	0.361612	NM_001322231
											RRM2	0.144689	0.0433272	0.483178	6.22384	0.512091	0.621418	NM_001034
											RRM2B	-0.0910128	0.0416638	0.198814	6.22384	0.670774	0.75652	NM_001172477
											RRP1	0.146511	0.0593462	0.361701	6.22384	0.568808	0.670967	NM_003683
											RSAD1	-0.145195	0.0397576	0.530255	6.22384	0.492976	0.604411	NM_018346
											RSBN1L	0.0107254	0.037989	0.00302808	6.22384	0.95784	0.971437	NM_198467
											RSRC1	0.281539	0.045868	1.72809	6.22384	0.235018	0.345855	NM_001271834
[truncated: 317 more rows]

## Sheet: Fig. 2c
Normoxia Polysome Tracings (n = 6) in T47D cells:																									Hypoxia Polysome Tracings (n = 6) in T47D cells:
Distance(mm)	Absorbance	Event		Distance(mm)	Absorbance	Event		Distance(mm)	Absorbance	Event		Distance(mm)	Absorbance	Event		Distance(mm)	Absorbance	Event		Distance(mm)	Absorbance	Event			Distance(mm)	Absorbance	Event		Distance(mm)	Absorbance	Event		Distance(mm)	Absorbance	Event		Distance(mm)	Absorbance	Event		Distance(mm)	Absorbance	Event		Distance(mm)	Absorbance	Event
0.0107712	0.9304	0		0.0119904	0.8962	0		0.0115031	0.9353	0		0.0113636	0.9158	0		0.0114051	0.8718	0		0.0112816	0.6911	0			0.0115278	0.9109	0		0.0120715	0.8718	0		0.0121872	0.8962	0		0.0115812	0.9158	0		0.012217	0.9011	0		0.0112867	0.9304	0
0.0215424	0.9353	0		0.0239808	0.8913	0		0.0230061	0.9353	0		0.0227273	0.9158	0		0.0228102	0.8767	0		0.0225632	0.6911	0			0.0230556	0.9158	0		0.0241429	0.8718	0		0.0243744	0.8962	0		0.0231624	0.9109	0		0.0244339	0.9011	0		0.0225734	0.9304	0
0.0323137	0.9353	0		0.0359712	0.8962	0		0.0345092	0.9353	0		0.0340909	0.9109	0		0.0342153	0.8718	0		0.0338448	0.6911	0			0.0345835	0.9109	0		0.0362144	0.8718	0		0.0365616	0.8962	0		0.0347437	0.9158	0		0.0366509	0.9011	0		0.03386	0.9304	0
0.0430849	0.9304	0		0.0479616	0.8913	0		0.0460123	0.9353	0		0.0454545	0.9109	0		0.0456204	0.8718	0		0.0451264	0.6911	0			0.0461113	0.9158	0		0.0482859	0.8718	0		0.0487488	0.8962	0		0.0463249	0.9109	0		0.0488679	0.9011	0		0.0451467	0.9304	0
0.0538561	0.9353	0		0.059952	0.8913	0		0.0575153	0.9353	0		0.0568182	0.9109	0		0.0570255	0.8718	0		0.0564079	0.6911	0			0.0576391	0.9109	0		0.0603573	0.8718	0		0.060936	0.8962	0		0.0579061	0.9158	0		0.0610849	0.9011	0		0.0564334	0.9304	0
0.0646273	0.9304	0		0.0719424	0.8913	0		0.0690184	0.9304	0		0.0681818	0.9158	0		0.0684307	0.8718	0		0.0676895	0.6911	0			0.0691669	0.9109	0		0.0724288	0.8718	0		0.0731232	0.8962	0		0.0694873	0.9109	0		0.0733018	0.9011	0		0.0677201	0.9304	0
0.0753985	0.9353	0		0.0839329	0.8962	0		0.0805215	0.9304	0		0.0795455	0.9109	0		0.0798358	0.8767	0		0.0789711	0.6911	0			0.0806947	0.9109	0		0.0845002	0.8718	0		0.0853104	0.8962	0		0.0810686	0.9158	0		0.0855188	0.9011	0		0.0790068	0.9304	0
0.0861698	0.9353	0		0.0959233	0.8913	0		0.0920245	0.9304	0		0.0909091	0.9158	0		0.0912409	0.8718	0		0.0902527	0.6911	0			0.0922226	0.9109	0		0.0965717	0.8718	0		0.0974976	0.8962	0		0.0926498	0.9109	0		0.0977358	0.9011	0		0.0902935	0.9304	0
0.096941	0.9304	0		0.107914	0.8913	0		0.103528	0.9353	0		0.102273	0.9158	0		0.102646	0.8718	0		0.101534	0.6911	0			0.10375	0.9109	0		0.108643	0.8718	0		0.109685	0.8962	0		0.104231	0.9158	0		0.109953	0.9011	0		0.10158	0.9304	0
0.107712	0.9304	0		0.119904	0.8913	0		0.115031	0.9304	0		0.113636	0.9109	0		0.114051	0.8718	0		0.112816	0.6911	0			0.115278	0.9109	0		0.120715	0.8718	0		0.121872	0.8962	0		0.115812	0.9109	0		0.12217	0.906	0		0.112867	0.9304	0
0.118483	0.9304	0		0.131894	0.8962	0		0.126534	0.9353	0		0.125	0.9158	0		0.125456	0.8718	0		0.124097	0.6911	0			0.126806	0.9109	0		0.132786	0.8718	0		0.134059	0.9011	0		0.127393	0.9109	0		0.134387	0.9011	0		0.124153	0.9304	0
0.129255	0.9353	0		0.143885	0.8913	0		0.138037	0.9304	0		0.136364	0.9158	0		0.136861	0.8718	0		0.135379	0.6911	0			0.138334	0.9109	0		0.144858	0.8718	0		0.146246	0.8962	0		0.138975	0.9158	0		0.146604	0.9011	0		0.13544	0.9353	0
0.140026	0.9304	0		0.155875	0.8962	0		0.14954	0.9304	0		0.147727	0.9158	0		0.148266	0.8718	0		0.146661	0.6911	0			0.149862	0.9109	0		0.156929	0.8718	0		0.158434	0.8962	0		0.150556	0.9109	0		0.158821	0.9011	0		0.146727	0.9304	0
0.150797	0.9304	0		0.167866	0.8913	0		0.161043	0.9353	0		0.159091	0.9158	0		0.159672	0.8718	0		0.157942	0.6911	0			0.161389	0.9109	0		0.169	0.8718	0		0.170621	0.8962	0		0.162137	0.9158	0		0.171038	0.9011	0		0.158014	0.9353	0
0.161568	0.9353	0		0.179856	0.8962	0		0.172546	0.9353	0		0.170455	0.9109	0		0.171077	0.8718	0		0.169224	0.6911	0			0.172917	0.9109	0		0.181072	0.8718	0		0.182808	0.8962	0		0.173718	0.9158	0		0.183255	0.9011	0		0.1693	0.9304	0
0.17234	0.9353	0		0.191847	0.8913	0		0.184049	0.9304	0		0.181818	0.9109	0		0.182482	0.8718	0		0.180505	0.6911	0			0.184445	0.9109	0		0.193143	0.8718	0		0.194995	0.8962	0		0.1853	0.9109	0		0.195472	0.9011	0		0.180587	0.9304	0
0.183111	0.9304	0		0.203837	0.8913	0		0.195552	0.9304	0		0.193182	0.9158	0		0.193887	0.8718	0		0.191787	0.6911	0			0.195973	0.9158	0		0.205215	0.8718	0		0.207182	0.8962	0		0.196881	0.9158	0		0.207689	0.9011	0		0.191874	0.9304	0
0.193882	0.9353	0		0.215827	0.8913	0		0.207055	0.9304	0		0.204545	0.9109	0		0.205292	0.8718	0		0.203069	0.6911	0			0.207501	0.9109	0		0.217286	0.8718	0		0.21937	0.8962	0		0.208462	0.9109	0		0.219906	0.9011	0		0.20316	0.9304	0
0.204653	0.9304	0		0.227818	0.8913	0		0.218558	0.9353	0		0.215909	0.9109	0		0.216697	0.8718	0		0.21435	0.6911	0			0.219029	0.9158	0		0.229358	0.8718	0		0.231557	0.8962	0		0.220043	0.9158	0		0.232122	0.9011	0		0.214447	0.9304	0
0.215424	0.9304	0		0.239808	0.8913	0		0.230061	0.9353	0		0.227273	0.9158	0		0.228102	0.8718	0		0.225632	0.6911	0			0.230556	0.9158	0		0.241429	0.8718	0		0.243744	0.8962	0		0.231624	0.9158	0		0.244339	0.9011	0		0.225734	0.9304	0
0.226196	0.9304	0		0.251799	0.8962	0		0.241564	0.9353	0		0.238636	0.9158	0		0.239507	0.8718	0		0.236913	0.6911	0			0.242084	0.9109	0		0.253501	0.8718	0		0.255931	0.9011	0		0.243206	0.9109	0		0.256556	0.9011	0		0.23702	0.9304	0
0.236967	0.9353	0		0.263789	0.8913	0		0.253067	0.9353	0		0.25	0.9158	0		0.250912	0.8718	0		0.248195	0.6911	0			0.253612	0.9109	0		0.265572	0.8718	0		0.268118	0.8962	0		0.254787	0.9158	0		0.268773	0.9011	0		0.248307	0.9304	0
0.247738	0.9353	0		0.275779	0.8913	0		0.264571	0.9304	0		0.261364	0.9158	0		0.262318	0.8718	0		0.259477	0.6911	0			0.26514	0.9158	0		0.277644	0.8669	0		0.280305	0.8962	0		0.266368	0.9158	0		0.28099	0.9011	0		0.259594	0.9304	0
0.258509	0.9304	0		0.28777	0.8913	0		0.276074	0.9353	0		0.272727	0.9109	0		0.273723	0.8767	0		0.270758	0.6911	0			0.276668	0.9109	0		0.289715	0.8718	0		0.292493	0.8962	0		0.277949	0.9158	0		0.293207	0.9011	0		0.27088	0.9304	0
0.26928	0.9304	0		0.29976	0.8913	0		0.287577	0.9304	0		0.284091	0.9109	0		0.285128	0.8718	0		0.28204	0.6911	0			0.288196	0.9158	0		0.301787	0.8718	0		0.30468	0.8962	0		0.289531	0.9109	0		0.305424	0.9011	0		0.282167	0.9304	0
0.280052	0.9304	0		0.311751	0.8913	0		0.29908	0.9353	0		0.295455	0.9109	0		0.296533	0.8718	0		0.293321	0.6911	0			0.299723	0.9109	0		0.313858	0.8718	0		0.316867	0.8962	0		0.301112	0.9158	0		0.317641	0.9011	0		0.293454	0.9304	0
0.290823	0.9353	0		0.323741	0.8962	0		0.310583	0.9353	0		0.306818	0.9158	0		0.307938	0.8718	0		0.304603	0.6911	0			0.311251	0.9109	0		0.32593	0.8718	0		0.329054	0.8962	0		0.312693	0.9109	0		0.329858	0.9011	0		0.30474	0.9304	0
0.301594	0.9304	0		0.335731	0.8913	0		0.322086	0.9353	0		0.318182	0.9158	0		0.319343	0.8718	0		0.315884	0.6911	0			0.322779	0.9109	0		0.338001	0.8718	0		0.341241	0.8962	0		0.324274	0.9109	0		0.342075	0.9011	0		0.316027	0.9304	0
0.312365	0.9353	0		0.347722	0.8962	0		0.333589	0.9304	0		0.329545	0.9158	0		0.330748	0.8718	0		0.327166	0.6911	0			0.334307	0.9109	0		0.350072	0.8669	0		0.353429	0.8962	0		0.335855	0.9109	0		0.354292	0.9011	0		0.327314	0.9304	0
0.323137	0.9353	0		0.359712	0.8913	0		0.345092	0.9353	0		0.340909	0.9158	0		0.342153	0.8718	0		0.338448	0.6911	0			0.345835	0.9158	0		0.362144	0.8718	0		0.365616	0.8962	0		0.347437	0.9109	0		0.366509	0.9011	0		0.3386	0.9304	0
0.333908	0.9353	0		0.371703	0.8913	0		0.356595	0.9353	0		0.352273	0.9109	0		0.353558	0.8718	0		0.349729	0.6911	0			0.357362	0.9109	0		0.374215	0.8718	0		0.377803	0.8962	0		0.359018	0.9109	0		0.378726	0.9011	0		0.349887	0.9304	0
0.344679	0.9304	0		0.383693	0.8913	0		0.368098	0.9353	0		0.363636	0.9158	0		0.364964	0.8718	0		0.361011	0.6911	0			0.36889	0.9109	0		0.386287	0.8718	0		0.38999	0.8962	0		0.370599	0.9109	0		0.390943	0.9011	0		0.361174	0.9304	0
0.35545	0.9353	0		0.395683	0.8913	0		0.379601	0.9353	0		0.375	0.9158	0		0.376369	0.8718	0		0.372292	0.6911	0			0.380418	0.9109	0		0.398358	0.8669	0		0.402177	0.8962	0		0.38218	0.9158	0		0.40316	0.9011	0		0.37246	0.9304	0
0.366221	0.9304	0		0.407674	0.8913	0		0.391104	0.9353	0		0.386364	0.9158	0		0.387774	0.8718	0		0.383574	0.6862	0			0.391946	0.9109	0		0.41043	0.8718	0		0.414365	0.8962	0		0.393762	0.9109	0		0.415377	0.9011	0		0.383747	0.9304	0
0.376993	0.9353	0		0.419664	0.8962	0		0.402607	0.9304	0		0.397727	0.9158	0		0.399179	0.8718	0		0.394856	0.6911	0			0.403474	0.9109	0		0.422501	0.8669	0		0.426552	0.8962	0		0.405343	0.9109	0		0.427594	0.9011	0		0.395034	0.9304	0
0.387764	0.9304	0		0.431655	0.8913	0		0.41411	0.9353	0		0.409091	0.9109	0		0.410584	0.8718	0		0.406137	0.6911	0			0.415002	0.9109	0		0.434573	0.8718	0		0.438739	0.8962	0		0.416924	0.9158	0		0.439811	0.9011	0		0.406321	0.9304	0
0.398535	0.9304	0		0.443645	0.8913	0		0.425613	0.9353	0		0.420455	0.9158	0		0.421989	0.8718	0		0.417419	0.6862	0			0.426529	0.9109	0		0.446644	0.8669	0		0.450926	0.8962	0		0.428505	0.9158	0		0.452028	0.9011	0		0.417607	0.9304	0
0.409306	0.9353	0		0.455635	0.8962	0		0.437117	0.9304	0		0.431818	0.9109	0		0.433394	0.8718	0		0.4287	0.6862	0			0.438057	0.9109	0		0.458716	0.8718	0		0.463113	0.8962	0		0.440086	0.9109	0		0.464245	0.9011	0		0.428894	0.9304	0
0.420078	0.9304	0		0.467626	0.8913	0		0.44862	0.9353	0		0.443182	0.9158	0		0.444799	0.8718	0		0.439982	0.6911	0			0.449585	0.9109	0		0.470787	0.8718	0		0.475301	0.9011	0		0.451668	0.9158	0		0.476462	0.9011	0		0.440181	0.9304	0
0.430849	0.9353	0		0.479616	0.8962	0		0.460123	0.9304	0		0.454545	0.9158	0		0.456204	0.8718	0		0.451264	0.6911	0			0.461113	0.9109	0		0.482859	0.8718	0		0.487488	0.9011	0		0.463249	0.9109	0		0.488679	0.9011	0		0.451467	0.9304	0
0.44162	0.9304	0		0.491607	0.8913	0		0.471626	0.9304	0		0.465909	0.9109	0		0.467609	0.8718	0		0.462545	0.6862	0			0.472641	0.9109	0		0.49493	0.8718	0		0.499675	0.8962	0		0.47483	0.9109	0		0.500896	0.9011	0		0.462754	0.9304	0
0.452391	0.9304	0		0.503597	0.8913	0		0.483129	0.9304	0		0.477273	0.9109	0		0.479015	0.8718	0		0.473827	0.6862	0			0.484168	0.9109	0		0.507001	0.8718	0		0.511862	0.9011	0		0.486411	0.9158	0		0.513113	0.9011	0		0.474041	0.9304	0
0.463162	0.9353	0		0.515588	0.8913	0		0.494632	0.9304	0		0.488636	0.9109	0		0.49042	0.8718	0		0.485108	0.6862	0			0.495696	0.9109	0		0.519073	0.8718	0		0.524049	0.8962	0		0.497993	0.9109	0		0.52533	0.9011	0		0.485327	0.9255	0
0.473934	0.9353	0		0.527578	0.8913	0		0.506135	0.9304	0		0.5	0.9109	0		0.501825	0.8718	0		0.49639	0.6862	0			0.507224	0.9109	0		0.531144	0.8718	0		0.536237	0.8962	0		0.509574	0.9158	0		0.537547	0.9011	0		0.496614	0.9304	0
0.484705	0.9255	0		0.539568	0.8913	0		0.517638	0.9304	0		0.511364	0.9109	0		0.51323	0.8718	0		0.507671	0.6862	0			0.518752	0.9109	0		0.543216	0.8718	0		0.548424	0.8962	0		0.521155	0.9109	0		0.549764	0.9011	0		0.507901	0.9255	0
0.495476	0.9304	0		0.551559	0.8913	0		0.529141	0.9304	0		0.522727	0.9158	0		0.524635	0.8718	0		0.518953	0.6862	0			0.53028	0.906	0		0.555287	0.8718	0		0.560611	0.8962	0		0.532736	0.9158	0		0.561981	0.9011	0		0.519187	0.9304	0
0.506247	0.9353	0		0.563549	0.8913	0		0.540644	0.9304	0		0.534091	0.9109	0		0.53604	0.8718	0		0.530235	0.6862	0			0.541808	0.9109	0		0.567359	0.8669	0		0.572798	0.8962	0		0.544317	0.9109	0		0.574198	0.9011	0		0.530474	0.9255	0
0.517019	0.9304	0		0.57554	0.8913	0		0.552147	0.9304	0		0.545455	0.9109	0		0.547445	0.8718	0		0.541516	0.6862	0			0.553335	0.9109	0		0.57943	0.8669	0		0.584985	0.8962	0		0.555899	0.9109	0		0.586415	0.9011	0		0.541761	0.9255	0
0.52779	0.9304	0		0.58753	0.8913	0		0.56365	0.9304	0		0.556818	0.9109	0		0.55885	0.8718	0		0.552798	0.7399	0			0.564863	0.9109	0		0.591502	0.8669	0		0.597173	0.8962	0		0.56748	0.9109	0		0.598632	0.9011	0		0.553047	0.9304	0
0.538561	0.9255	0		0.59952	0.8913	0		0.575153	0.9304	0		0.568182	0.9109	0		0.570255	0.8718	0		0.564079	0.8181	0			0.576391	0.9109	0		0.603573	0.8718	0		0.60936	0.8962	0		0.579061	0.9109	0		0.610849	0.9011	0		0.564334	0.9255	0
0.549332	0.9304	0		0.611511	0.8913	0		0.586656	0.9304	0		0.579545	0.9109	0		0.581661	0.8718	0		0.575361	0.8523	0			0.587919	0.9109	0		0.615645	0.8718	0		0.621547	0.8962	0		0.590642	0.9109	0		0.623066	0.9011	0		0.575621	0.9304	0
0.560103	0.9353	0		0.623501	0.8913	0		0.59816	0.9304	0		0.590909	0.9109	0		0.593066	0.8718	0		0.586643	0.8767	0			0.599447	0.9109	0		0.627716	0.8669	0		0.633734	0.8962	0		0.602224	0.9109	0		0.635283	0.9011	0		0.586907	0.9304	0
0.570875	0.9304	0		0.635492	0.8913	0		0.609663	0.9304	0		0.602273	0.9109	0		0.604471	0.8718	0		0.597924	0.8962	0			0.610974	0.9109	0		0.639788	0.8669	0		0.645921	0.8962	0		0.613805	0.9109	0		0.6475	0.9011	0		0.598194	0.9255	0
0.581646	0.9304	0		0.647482	0.8913	0		0.621166	0.9304	0		0.613636	0.9109	0		0.615876	0.8718	0		0.609206	0.9158	0			0.622502	0.9109	0		0.651859	0.8669	0		0.658109	0.8962	0		0.625386	0.9109	0		0.659717	0.8962	0		0.609481	0.9255	0
0.592417	0.9304	0		0.659472	0.8913	0		0.632669	0.9304	0		0.625	0.9109	0		0.627281	0.8669	0		0.620487	0.9353	0			0.63403	0.9109	0		0.66393	0.8669	0		0.670296	0.8962	0		0.636967	0.9109	0		0.671934	0.8962	0		0.620767	0.9255	0
0.603188	0.9304	0		0.671463	0.8913	0		0.644172	0.9304	0		0.636364	0.9109	0		0.638686	0.8718	0		0.631769	0.9451	0			0.645558	0.9109	0		0.676002	0.8718	0		0.682483	0.8962	0		0.648548	0.9109	0		0.684151	0.9011	0		0.632054	0.9255	0
0.61396	0.9304	0		0.683453	0.8913	0		0.655675	0.9255	0		0.647727	0.9109	0		0.650091	0.8718	0		0.643051	0.9451	0			0.657086	0.9109	0		0.688073	0.8718	0		0.69467	0.8962	0		0.66013	0.9109	0		0.696367	0.9011	0		0.643341	0.9255	0
0.624731	0.9304	0		0.695444	0.8913	0		0.667178	0.9353	0		0.659091	0.9109	0		0.661496	0.8718	0		0.654332	0.9451	0			0.668614	0.9109	0		0.700145	0.8718	0		0.706857	0.8962	0		0.671711	0.9109	0		0.708584	0.9011	0		0.654628	0.9304	0
0.635502	0.9304	0		0.707434	0.8913	0		0.678681	0.9304	0		0.670455	0.9109	0		0.672901	0.8669	0		0.665614	0.9548	0			0.680141	0.9109	0		0.712216	0.8718	0		0.719045	0.8962	0		0.683292	0.9109	0		0.720801	0.9011	0		0.665914	0.9304	0
0.646273	0.9304	0		0.719424	0.8913	0		0.690184	0.9304	0		0.681818	0.9109	0		0.684307	0.8718	0		0.676895	0.9548	0			0.691669	0.9109	0		0.724288	0.8718	0		0.731232	0.8962	0		0.694873	0.9109	0		0.733018	0.8962	0		0.677201	0.9304	0
0.657044	0.9304	0		0.731415	0.8913	0		0.701687	0.9304	0		0.693182	0.9109	0		0.695712	0.8718	0		0.688177	0.9597	0			0.703197	0.9109	0		0.736359	0.8718	0		0.743419	0.9011	0		0.706455	0.9109	0		0.745235	0.8962	0		0.688488	0.9304	0
0.667816	0.9304	0		0.743405	0.8913	0		0.71319	0.9304	0		0.704545	0.9109	0		0.707117	0.8718	0		0.699458	0.9646	0			0.714725	0.9109	0		0.748431	0.8718	0		0.755606	0.8962	0		0.718036	0.9109	0		0.757452	0.8962	0		0.699774	0.9255	0
0.678587	0.9304	0		0.755396	0.8913	0		0.724693	0.9304	0		0.715909	0.9109	0		0.718522	0.8718	0		0.71074	0.9646	0			0.726253	0.906	0		0.760502	0.8718	0		0.767793	0.8962	0		0.729617	0.9109	0		0.769669	0.8962	0		0.711061	0.9255	0
0.689358	0.9304	0		0.767386	0.8864	0		0.736196	0.9304	0		0.727273	0.9109	0		0.729927	0.8718	0		0.722022	0.9646	0			0.737781	0.9109	0		0.772574	0.8718	0		0.779981	0.8962	0		0.741198	0.9109	0		0.781886	0.8962	0		0.722348	0.9255	0
0.700129	0.9304	0		0.779376	0.8913	0		0.747699	0.9304	0		0.738636	0.9109	0		0.741332	0.8718	0		0.733303	0.9646	0			0.749308	0.906	0		0.784645	0.8718	0		0.792168	0.8962	0		0.752779	0.9109	0		0.794103	0.8962	0		0.733634	0.9255	0
0.7109	0.9304	0		0.791367	0.8913	0		0.759202	0.9304	0		0.75	0.9109	0		0.752737	0.8718	0		0.744585	0.9597	0			0.760836	0.9109	0		0.796717	0.8718	0		0.804355	0.8962	0		0.764361	0.9109	0		0.80632	0.8962	0		0.744921	0.9255	0
0.721672	0.9304	0		0.803357	0.8864	0		0.770706	0.9304	0		0.761364	0.9109	0		0.764142	0.8718	0		0.755866	0.9597	0			0.772364	0.9109	0		0.808788	0.8767	0		0.816542	0.8962	0		0.775942	0.9109	0		0.818537	0.9011	0		0.756208	0.9255	0
0.732443	0.9304	0		0.815348	0.8864	0		0.782209	0.9304	0		0.772727	0.9109	0		0.775547	0.8718	0		0.767148	0.9548	0			0.783892	0.9158	0		0.820859	0.8767	0		0.828729	0.8962	0		0.787523	0.9158	0		0.830754	0.8962	0		0.767494	0.9255	0
0.743214	0.9304	0		0.827338	0.8913	0		0.793712	0.9304	0		0.784091	0.9109	0		0.786953	0.8718	0		0.77843	0.9548	0			0.79542	0.906	0		0.832931	0.8718	0		0.840916	0.8962	0		0.799104	0.9109	0		0.842971	0.8962	0		0.778781	0.9304	0
0.753985	0.9304	0		0.839329	0.8913	0		0.805215	0.9304	0		0.795455	0.9109	0		0.798358	0.8718	0		0.789711	0.9499	0			0.806947	0.906	0		0.845002	0.8718	0		0.853104	0.8962	0		0.810686	0.9109	0		0.855188	0.8962	0		0.790068	0.9255	0
0.764757	0.9304	0		0.851319	0.8864	0		0.816718	0.9304	0		0.806818	0.9109	0		0.809763	0.8718	0		0.800993	0.9548	0			0.818475	0.9109	0		0.857074	0.8718	0		0.865291	0.8962	0		0.822267	0.9109	0		0.867405	0.8962	0		0.801354	0.9304	0
0.775528	0.9353	0		0.863309	0.8864	0		0.828221	0.9304	0		0.818182	0.9109	0		0.821168	0.8718	0		0.812274	0.9548	0			0.830003	0.9109	0		0.869145	0.8767	0		0.877478	0.8962	0		0.833848	0.9109	0		0.879622	0.8962	0		0.812641	0.9255	0
0.786299	0.9304	0		0.8753	0.8864	0		0.839724	0.9304	0		0.829545	0.9109	0		0.832573	0.8718	0		0.823556	0.9646	0			0.841531	0.9109	0		0.881217	0.8767	0		0.889665	0.8962	0		0.845429	0.9158	0		0.891839	0.8962	0		0.823928	0.9255	0
0.79707	0.9304	0		0.88729	0.8864	0		0.851227	0.9304	0		0.840909	0.9158	0		0.843978	0.8767	0		0.834838	0.9792	0			0.853059	0.9109	0		0.893288	0.8767	0		0.901852	0.8962	0		0.857011	0.9158	0		0.904056	0.8962	0		0.835214	0.9255	0
0.807841	0.9304	0		0.899281	0.8913	0		0.86273	0.9353	0		0.852273	0.9158	0		0.855383	0.8767	0		0.846119	1.0037	0			0.864587	0.906	0		0.90536	0.8718	0		0.91404	0.8962	0		0.868592	0.9158	0		0.916273	0.8962	0		0.846501	0.9255	0
0.818613	0.9304	0		0.911271	0.8913	0		0.874233	0.9304	0		0.863636	0.9109	0		0.866788	0.8767	0		0.857401	1.033	0			0.876114	0.9109	0		0.917431	0.8767	0		0.926227	0.8962	0		0.880173	0.9109	0		0.92849	0.8962	0		0.857788	0.9255	0
0.829384	0.9304	0		0.923261	0.8913	0		0.885736	0.9255	0		0.875	0.9158	0		0.878193	0.8767	0		0.868682	1.0623	0			0.887642	0.906	0		0.929503	0.8718	0		0.938414	0.8962	0		0.891754	0.9158	0		0.940707	0.8962	0		0.869074	0.9255	0
0.840155	0.9304	0		0.935252	0.8913	0		0.897239	0.9304	0		0.886364	0.9158	0		0.889599	0.8767	0		0.879964	1.0818	0			0.89917	0.9109	0		0.941574	0.8718	0		0.950601	0.8962	0		0.903335	0.9109	0		0.952924	0.8962	0		0.880361	0.9255	0
0.850926	0.9304	0		0.947242	0.8913	0		0.908742	0.9304	0		0.897727	0.9158	0		0.901004	0.8767	0		0.891245	1.1062	0			0.910698	0.906	0		0.953646	0.8767	0		0.962788	0.8962	0		0.914917	0.9109	0		0.965141	0.8962	0		0.891648	0.9255	0
0.861698	0.9304	0		0.959233	0.8962	0		0.920245	0.9304	0		0.909091	0.9158	0		0.912409	0.8718	0		0.902527	1.1209	0			0.922226	0.906	0		0.965717	0.8718	0		0.974976	0.9011	0		0.926498	0.9109	0		0.977358	0.8962	0		0.902935	0.9255	0
0.872469	0.9304	0		0.971223	0.8962	0		0.931748	0.9304	0		0.920455	0.9158	0		0.923814	0.8767	0		0.913809	1.1111	0			0.933753	0.9109	0		0.977789	0.8767	0		0.987163	0.8962	0		0.938079	0.9109	0		0.989575	0.8962	0		0.914221	0.9255	0
0.88324	0.9304	0		0.983213	0.8913	0		0.943252	0.9304	0		0.931818	0.9158	0		0.935219	0.8767	0		0.92509	1.0574	0			0.945281	0.906	0		0.98986	0.8767	0		0.99935	0.8962	0		0.94966	0.9109	0		1.00179	0.8962	0		0.925508	0.9255	0
0.894011	0.9304	0		0.995204	0.8913	0		0.954755	0.9255	0		0.943182	0.9109	0		0.946624	0.8767	0		0.936372	0.9744	0			0.956809	0.9109	0		1.00193	0.8718	0		1.01154	0.8962	0		0.961242	0.9109	0		1.01401	0.8962	0		0.936795	0.9255	0
0.904782	0.9304	0		1.00719	0.8913	0		0.966258	0.9304	0		0.954545	0.9158	0		0.958029	0.8718	0		0.947653	0.9158	0			0.968337	0.9109	0		1.014	0.8767	0		1.02372	0.8962	0		0.972823	0.9109	0		1.02623	0.8962	0		0.948081	0.9255	0
0.915554	0.9304	0		1.01918	0.8962	0		0.977761	0.9304	0		0.965909	0.9158	0		0.969434	0.8767	0		0.958935	0.8718	0			0.979865	0.906	0		1.02607	0.8767	0		1.03591	0.8962	0		0.984404	0.9109	0		1.03844	0.8962	0		0.959368	0.9255	0
0.926325	0.9304	0		1.03118	0.8962	0		0.989264	0.9304	0		0.977273	0.9158	0		0.980839	0.8767	0		0.970217	0.8425	0			0.991393	0.906	0		1.03815	0.8718	0		1.0481	0.8962	0		0.995985	0.9109	0		1.05066	0.8962	0		0.970655	0.9255	0
0.937096	0.9304	0		1.04317	0.8913	0		1.00077	0.9304	0		0.988636	0.9158	0		0.992245	0.8767	0		0.981498	0.8181	0			1.00292	0.9109	0		1.05022	0.8767	0		1.06029	0.8962	0		1.00757	0.9109	0		1.06288	0.8962	0		0.981941	0.9255	0
0.947867	0.9304	0		1.05516	0.8962	0		1.01227	0.9353	0		1	0.9158	0		1.00365	0.8767	0		0.99278	0.7985	0			1.01445	0.9109	0		1.06229	0.8767	0		1.07247	0.8962	0		1.01915	0.9109	0		1.07509	0.8962	0		0.993228	0.9255	0
0.958639	0.9304	0		1.06715	0.8962	0		1.02377	0.9304	0		1.01136	0.9158	0		1.01505	0.8767	0		1.00406	0.7888	0			1.02598	0.906	0		1.07436	0.8767	0		1.08466	0.8962	0		1.03073	0.9109	0		1.08731	0.8962	0		1.00451	0.9255	0
0.96941	0.9353	0		1.07914	0.8962	0		1.03528	0.9304	0		1.02273	0.9158	0		1.02646	0.8718	0		1.01534	0.7741	0			1.0375	0.9109	0		1.08643	0.8767	0		1.09685	0.8962	0		1.04231	0.9158	0		1.09953	0.8962	0		1.0158	0.9255	0
0.980181	0.9304	0		1.09113	0.8962	0		1.04678	0.9304	0		1.03409	0.9109	0		1.03786	0.8718	0		1.02662	0.7643	0			1.04903	0.9109	0		1.0985	0.8767	0		1.10903	0.8962	0		1.05389	0.9109	0		1.11174	0.8962	0		1.02709	0.9255	0
0.990952	0.9304	0		1.10312	0.8913	0		1.05828	0.9353	0		1.04545	0.9158	0		1.04927	0.8767	0		1.03791	0.7595	0			1.06056	0.9109	0		1.11057	0.8767	0		1.12122	0.8962	0		1.06547	0.9109	0		1.12396	0.8913	0		1.03837	0.9255	0
1.00172	0.9255	0		1.11511	0.8962	0		1.06979	0.9304	0		1.05682	0.9158	0		1.06068	0.8767	0		1.04919	0.7546	0			1.07209	0.9109	0		1.12265	0.8767	0		1.13341	0.8962	0		1.07705	0.9158	0		1.13618	0.8962	0		1.04966	0.9255	0
1.01249	0.9304	0		1.1271	0.8913	0		1.08129	0.9304	0		1.06818	0.9158	0		1.07208	0.8718	0		1.06047	0.7497	0			1.08362	0.9109	0		1.13472	0.8718	0		1.1456	0.8962	0		1.08863	0.9109	0		1.1484	0.8962	0		1.06095	0.9255	0
1.02327	0.9304	0		1.13909	0.8962	0		1.09279	0.9304	0		1.07955	0.9158	0		1.08349	0.8718	0		1.07175	0.7448	0			1.09514	0.906	0		1.14679	0.8718	0		1.15778	0.8962	0		1.10022	0.9109	0		1.16061	0.8962	0		1.07223	0.9255	0
1.03404	0.9304	0		1.15108	0.8962	0		1.10429	0.9353	0		1.09091	0.9158	0		1.09489	0.8718	0		1.08303	0.7399	0			1.10667	0.906	0		1.15886	0.8718	0		1.16997	0.8962	0		1.1118	0.9109	0		1.17283	0.8962	0		1.08352	0.9255	0
1.04481	0.9304	0		1.16307	0.8962	0		1.1158	0.9304	0		1.10227	0.9158	0		1.1063	0.8718	0		1.09431	0.735	0			1.1182	0.9109	0		1.17093	0.8718	0		1.18216	0.8962	0		1.12338	0.9109	0		1.18505	0.8962	0		1.09481	0.9255	0
1.05558	0.9304	0		1.17506	0.8962	0		1.1273	0.9304	0		1.11364	0.9158	0		1.1177	0.8718	0		1.1056	0.735	0			1.12973	0.906	0		1.183	0.8767	0		1.19435	0.8962	0		1.13496	0.9109	0		1.19726	0.8962	0		1.10609	0.9255	0
1.06635	0.9304	0		1.18705	0.8962	0		1.1388	0.9353	0		1.125	0.9158	0		1.12911	0.8718	0		1.11688	0.7302	0			1.14125	0.906	0		1.19507	0.8767	0		1.20653	0.8962	0		1.14654	0.9109	0		1.20948	0.9011	0		1.11738	0.9255	0
1.07712	0.9304	0		1.19904	0.8913	0		1.15031	0.9304	0		1.13636	0.9158	0		1.14051	0.8718	0		1.12816	0.7302	0			1.15278	0.906	0		1.20715	0.8767	0		1.21872	0.8962	0		1.15812	0.9109	0		1.2217	0.8962	0		1.12867	0.9255	0
1.08789	0.9255	0		1.21103	0.8962	0		1.16181	0.9353	0		1.14773	0.9158	0		1.15192	0.8718	0		1.13944	0.7253	0			1.16431	0.906	0		1.21922	0.8767	0		1.23091	0.8962	0		1.1697	0.9109	0		1.23391	0.9011	0		1.13995	0.9255	0
1.09866	0.9304	0		1.22302	0.8962	0		1.17331	0.9353	0		1.15909	0.9158	0		1.16332	0.8767	0		1.15072	0.7253	0			1.17584	0.9109	0		1.23129	0.8767	0		1.24309	0.8962	0		1.18128	0.9109	0		1.24613	0.9011	0		1.15124	0.9255	0
1.10944	0.9255	0		1.23501	0.8962	0		1.18482	0.9304	0		1.17045	0.9158	0		1.17473	0.8767	0		1.162	0.7204	0			1.18737	0.9109	0		1.24336	0.8767	0		1.25528	0.8962	0		1.19287	0.9109	0		1.25835	0.9011	0		1.16253	0.9255	0
1.12021	0.9304	0		1.247	0.8913	0		1.19632	0.9353	0		1.18182	0.9158	0		1.18613	0.8718	0		1.17329	0.7204	0			1.19889	0.906	0		1.25543	0.8767	0		1.26747	0.8962	0		1.20445	0.9109	0		1.27057	0.9011	0		1.17381	0.9255	0
1.13098	0.9304	0		1.25899	0.8913	0		1.20782	0.9353	0		1.19318	0.9158	0		1.19754	0.8718	0		1.18457	0.7155	0			1.21042	0.9109	0		1.2675	0.8767	0		1.27966	0.8962	0		1.21603	0.9109	0		1.28278	0.9011	0		1.1851	0.9255	0
1.14175	0.9304	0		1.27098	0.8962	0		1.21933	0.9353	0		1.20455	0.9158	0		1.20894	0.8718	0		1.19585	0.7204	0			1.22195	0.906	0		1.27958	0.8767	0		1.29184	0.8962	0		1.22761	0.9109	0		1.295	0.9011	0		1.19639	0.9255	0
1.15252	0.9255	0		1.28297	0.8913	0		1.23083	0.9353	0		1.21591	0.9158	0		1.22035	0.8718	0		1.20713	0.7888	0			1.23348	0.9109	0		1.29165	0.8767	0		1.30403	0.9011	0		1.23919	0.9109	0		1.30722	0.9011	0		1.20767	0.9255	0
1.16329	0.9304	0		1.29496	0.8913	0		1.24233	0.9353	0		1.22727	0.9158	0		1.23175	0.8718	0		1.21841	0.8571	0			1.245	0.906	0		1.30372	0.8767	0		1.31622	0.8962	0		1.25077	0.9109	0		1.31943	0.9011	0		1.21896	0.9255	0
1.17406	0.9255	0		1.30695	0.8913	0		1.25383	0.9304	0		1.23864	0.9109	0		1.24316	0.8718	0		1.22969	0.9011	0			1.25653	0.9109	0		1.31579	0.8767	0		1.3284	0.8962	0		1.26235	0.9109	0		1.33165	0.9011	0		1.23025	0.9255	0
1.18483	0.9255	0		1.31894	0.8962	0		1.26534	0.9353	0		1.25	0.9158	0		1.25456	0.8718	0		1.24097	0.9255	0			1.26806	0.9109	0		1.32786	0.8767	0		1.34059	0.8962	0		1.27393	0.9109	0		1.34387	0.9011	0		1.24153	0.9255	0
1.19561	0.9304	0		1.33094	0.8913	0		1.27684	0.9353	0		1.26136	0.9158	0		1.26597	0.8718	0		1.25226	0.9402	0			1.27959	0.906	0		1.33993	0.8767	0		1.35278	0.8962	0		1.28552	0.9109	0		1.35608	0.9011	0		1.25282	0.9255	0
1.20638	0.9255	0		1.34293	0.8913	0		1.28834	0.9353	0		1.27273	0.9158	0		1.27737	0.8718	0		1.26354	0.9548	0			1.29112	0.906	0		1.352	0.8718	0		1.36497	0.8962	0		1.2971	0.9158	0		1.3683	0.9011	0		1.26411	0.9255	0
1.21715	0.9304	0		1.35492	0.8962	0		1.29985	0.9304	0		1.28409	0.9158	0		1.28878	0.8718	0		1.27482	0.9695	0			1.30264	0.9109	0		1.36408	0.8767	0		1.37715	0.8962	0		1.30868	0.9109	0		1.38052	0.9011	0		1.2754	0.9255	0
1.22792	0.9304	0		1.36691	0.8913	0		1.31135	0.9353	0		1.29545	0.9109	0		1.30018	0.8718	0		1.2861	0.9841	0			1.31417	0.9109	0		1.37615	0.8718	0		1.38934	0.8962	0		1.32026	0.9109	0		1.39273	0.9011	0		1.28668	0.9255	0
1.23869	0.9304	0		1.3789	0.8962	0		1.32285	0.9353	0		1.30682	0.9109	0		1.31159	0.8718	0		1.29738	0.9988	0			1.3257	0.9109	0		1.38822	0.8767	0		1.40153	0.8962	0		1.33184	0.9158	0		1.40495	0.9011	0		1.29797	0.9255	0
1.24946	0.9255	0		1.39089	0.8962	0		1.33436	0.9304	0		1.31818	0.9109	0		1.32299	0.8718	0		1.30866	1.0085	0			1.33723	0.9109	0		1.40029	0.8767	0		1.41371	0.8962	0		1.34342	0.9109	0		1.41717	0.906	0		1.30926	0.9255	0
1.26023	0.9304	0		1.40288	0.8913	0		1.34586	0.9353	0		1.32955	0.9158	0		1.3344	0.8718	0		1.31995	1.0085	0			1.34875	0.9109	0		1.41236	0.8767	0		1.4259	0.8962	0		1.355	0.9109	0		1.42939	0.9011	0		1.32054	0.9255	0
1.271	0.9255	0		1.41487	0.8962	0		1.35736	0.9353	0		1.34091	0.9109	0		1.3458	0.8718	0		1.33123	1.0037	0			1.36028	0.9109	0		1.42443	0.8767	0		1.43809	0.8962	0		1.36658	0.9109	0		1.4416	0.9011	0		1.33183	0.9255	0
1.28178	0.9304	0		1.42686	0.8913	0		1.36887	0.9353	0		1.35227	0.9158	0		1.35721	0.8718	0		1.34251	0.9988	0			1.37181	0.9109	0		1.4365	0.8767	0		1.45028	0.8962	0		1.37817	0.9158	0		1.45382	0.9011	0		1.34312	0.9255	0
1.29255	0.9255	0		1.43885	0.8913	0		1.38037	0.9304	0		1.36364	0.9158	0		1.36861	0.8718	0		1.35379	0.9988	0			1.38334	0.9109	0		1.44858	0.8767	0		1.46246	0.8962	0		1.38975	0.9158	0		1.46604	0.9011	0		1.3544	0.9255	0
1.30332	0.9304	0		1.45084	0.8913	0		1.39187	0.9304	0		1.375	0.9158	0		1.38002	0.8718	0		1.36507	0.9988	0			1.39487	0.906	0		1.46065	0.8767	0		1.47465	0.8962	0		1.40133	0.9109	0		1.47825	0.9011	0		1.36569	0.9255	0
1.31409	0.9304	0		1.46283	0.8913	0		1.40337	0.9304	0		1.38636	0.9158	0		1.39142	0.8718	0		1.37635	1.0037	0			1.40639	0.9109	0		1.47272	0.8767	0		1.48684	0.8962	0		1.41291	0.9109	0		1.49047	0.9011	0		1.37698	0.9255	0
1.32486	0.9304	0		1.47482	0.8913	0		1.41488	0.9353	0		1.39773	0.9158	0		1.40283	0.8718	0		1.38764	1.0085	0			1.41792	0.9109	0		1.48479	0.8767	0		1.49903	0.8962	0		1.42449	0.9158	0		1.50269	0.9011	0		1.38826	0.9255	0
1.33563	0.9255	0		1.48681	0.8913	0		1.42638	0.9353	0		1.40909	0.9158	0		1.41423	0.8718	0		1.39892	1.0134	0			1.42945	0.9109	0		1.49686	0.8767	0		1.51121	0.8962	0		1.43607	0.9109	0		1.5149	0.9011	0		1.39955	0.9255	0
1.3464	0.9255	0		1.4988	0.8913	0		1.43788	0.9353	0		1.42045	0.9158	0		1.42564	0.8669	0		1.4102	1.0134	0			1.44098	0.9109	0		1.50893	0.8767	0		1.5234	0.8962	0		1.44765	0.9158	0		1.52712	0.9011	0		1.41084	0.9255	0
1.35717	0.9255	0		1.51079	0.8962	0		1.44939	0.9353	0		1.43182	0.9158	0		1.43704	0.8718	0		1.42148	1.0134	0			1.45251	0.9109	0		1.521	0.8767	0		1.53559	0.8962	0		1.45923	0.9158	0		1.53934	0.9011	0		1.42212	0.9255	0
1.36794	0.9304	0		1.52278	0.8962	0		1.46089	0.9402	0		1.44318	0.9158	0		1.44845	0.8669	0		1.43276	1.0085	0			1.46403	0.9109	0		1.53308	0.8767	0		1.54777	0.8962	0		1.47082	0.9158	0		1.55156	0.8962	0		1.43341	0.9255	0
1.37872	0.9255	0		1.53477	0.8913	0		1.47239	0.9353	0		1.45455	0.9158	0		1.45985	0.8718	0		1.44404	1.0037	0			1.47556	0.9109	0		1.54515	0.8767	0		1.55996	0.8962	0		1.4824	0.9158	0		1.56377	0.9011	0		1.4447	0.9255	0
1.38949	0.9304	0		1.54676	0.8913	0		1.4839	0.9353	0		1.46591	0.9158	0		1.47126	0.8718	0		1.45532	1.0037	0			1.48709	0.9109	0		1.55722	0.8767	0		1.57215	0.8962	0		1.49398	0.9158	0		1.57599	0.9011	0		1.45598	0.9255	0
1.40026	0.9255	0		1.55875	0.8962	0		1.4954	0.9353	0		1.47727	0.9158	0		1.48266	0.8669	0		1.46661	0.9939	0			1.49862	0.906	0		1.56929	0.8767	0		1.58434	0.8962	0		1.50556	0.9158	0		1.58821	0.9011	0		1.46727	0.9255	0
1.41103	0.9304	0		1.57074	0.8962	0		1.5069	0.9353	0		1.48864	0.9158	0		1.49407	0.8669	0		1.47789	0.9939	0			1.51014	0.906	0		1.58136	0.8816	0		1.59652	0.8962	0		1.51714	0.9109	0		1.60042	0.9011	0		1.47856	0.9255	0
1.4218	0.9304	0		1.58273	0.8913	0		1.5184	0.9353	0		1.5	0.9158	0		1.50547	0.8669	0		1.48917	0.989	0			1.52167	0.906	0		1.59343	0.8767	0		1.60871	0.8962	0		1.52872	0.9158	0		1.61264	0.9011	0		1.48984	0.9255	0
1.43257	0.9304	0		1.59472	0.8962	0		1.52991	0.9353	0		1.51136	0.9158	0		1.51688	0.8718	0		1.50045	0.9841	0			1.5332	0.9109	0		1.6055	0.8767	0		1.6209	0.8962	0		1.5403	0.9109	0		1.62486	0.9011	0		1.50113	0.9255	0
1.44334	0.9255	0		1.60671	0.8962	0		1.54141	0.9304	0		1.52273	0.9158	0		1.52828	0.8718	0		1.51173	0.9841	0			1.54473	0.9109	0		1.61758	0.8767	0		1.63308	0.8962	0		1.55188	0.9158	0		1.63707	0.9011	0		1.51242	0.9304	0
1.45411	0.9255	0		1.61871	0.8962	0		1.55291	0.9353	0		1.53409	0.9158	0		1.53969	0.8669	0		1.52301	0.9792	0			1.55626	0.906	0		1.62965	0.8767	0		1.64527	0.8962	0		1.56347	0.9158	0		1.64929	0.9011	0		1.5237	0.9255	0
1.46489	0.9255	0		1.6307	0.8962	0		1.56442	0.9353	0		1.54545	0.9158	0		1.55109	0.8718	0		1.5343	0.9792	0			1.56778	0.9109	0		1.64172	0.8816	0		1.65746	0.8962	0		1.57505	0.9158	0		1.66151	0.9011	0		1.53499	0.9255	0
1.47566	0.9304	0		1.64269	0.8962	0		1.57592	0.9353	0		1.55682	0.9158	0		1.5625	0.8669	0		1.54558	0.9744	0			1.57931	0.9109	0		1.65379	0.8767	0		1.66965	0.8962	0		1.58663	0.9158	0		1.67373	0.9011	0		1.54628	0.9255	0
1.48643	0.9255	0		1.65468	0.8913	0		1.58742	0.9353	0		1.56818	0.9158	0		1.57391	0.8669	0		1.55686	0.9695	0			1.59084	0.906	0		1.66586	0.8816	0		1.68183	0.8962	0		1.59821	0.9158	0		1.68594	0.9011	0		1.55756	0.9255	0
1.4972	0.9255	0		1.66667	0.8962	0		1.59893	0.9353	0		1.57955	0.9206	0		1.58531	0.8669	0		1.56814	0.9695	0			1.60237	0.9109	0		1.67793	0.8816	0		1.69402	0.8962	0		1.60979	0.9158	0		1.69816	0.9011	0		1.56885	0.9255	0
1.50797	0.9255	0		1.67866	0.8962	0		1.61043	0.9353	0		1.59091	0.9158	0		1.59672	0.8669	0		1.57942	0.9695	0			1.61389	0.9109	0		1.69	0.8767	0		1.70621	0.8962	0		1.62137	0.9158	0		1.71038	0.906	0		1.58014	0.9304	0
1.51874	0.9255	0		1.69065	0.8962	0		1.62193	0.9304	0		1.60227	0.9158	0		1.60812	0.8718	0		1.5907	0.9646	0			1.62542	0.906	0		1.70208	0.8816	0		1.71839	0.8962	0		1.63295	0.9158	0		1.72259	0.9011	0		1.59142	0.9255	0
1.52951	0.9255	0		1.70264	0.8962	0		1.63344	0.9353	0		1.61364	0.9158	0		1.61953	0.8669	0		1.60199	0.9646	0			1.63695	0.9109	0		1.71415	0.8767	0		1.73058	0.8962	0		1.64453	0.9158	0		1.73481	0.9011	0		1.60271	0.9255	0
1.54028	0.9304	0		1.71463	0.8962	0		1.64494	0.9353	0		1.625	0.9158	0		1.63093	0.8718	0		1.61327	0.9695	0			1.64848	0.906	0		1.72622	0.8767	0		1.74277	0.8962	0		1.65611	0.9109	0		1.74703	0.9011	0		1.614	0.9255	0
1.55106	0.9255	0		1.72662	0.8962	0		1.65644	0.9353	0		1.63636	0.9158	0		1.64234	0.8669	0		1.62455	0.9695	0			1.66001	0.9109	0		1.73829	0.8767	0		1.75496	0.8962	0		1.6677	0.9158	0		1.75924	0.9011	0		1.62528	0.9255	0
1.56183	0.9255	0		1.73861	0.8962	0		1.66794	0.9353	0		1.64773	0.9158	0		1.65374	0.8669	0		1.63583	0.9744	0			1.67153	0.906	0		1.75036	0.8767	0		1.76714	0.8962	0		1.67928	0.9158	0		1.77146	0.9011	0		1.63657	0.9255	0
1.5726	0.9304	0		1.7506	0.8962	0		1.67945	0.9353	0		1.65909	0.9158	0		1.66515	0.8669	0		1.64711	0.9744	0			1.68306	0.906	0		1.76243	0.8767	0		1.77933	0.9011	0		1.69086	0.9158	0		1.78368	0.906	0		1.64786	0.9304	0
1.58337	0.9255	0		1.76259	0.8962	0		1.69095	0.9353	0		1.67045	0.9109	0		1.67655	0.8669	0		1.65839	0.9841	0			1.69459	0.9109	0		1.77451	0.8767	0		1.79152	0.8962	0		1.70244	0.9109	0		1.7959	0.9011	0		1.65914	0.9304	0
1.59414	0.9255	0		1.77458	0.8962	0		1.70245	0.9353	0		1.68182	0.9158	0		1.68796	0.8669	0		1.66968	1.0037	0			1.70612	0.9109	0		1.78658	0.8767	0		1.8037	0.8962	0		1.71402	0.9158	0		1.80811	0.9011	0		1.67043	0.9255	0
1.60491	0.9255	0		1.78657	0.8962	0		1.71396	0.9353	0		1.69318	0.9158	0		1.69936	0.8669	0		1.68096	1.0281	0			1.71765	0.906	0		1.79865	0.8767	0		1.81589	0.8962	0		1.7256	0.9158	0		1.82033	0.906	0		1.68172	0.9304	0
1.61568	0.9255	0		1.79856	0.8962	0		1.72546	0.9353	0		1.70455	0.9158	0		1.71077	0.8669	0		1.69224	1.0623	0			1.72917	0.9109	0		1.81072	0.8767	0		1.82808	0.8962	0		1.73718	0.9158	0		1.83255	0.9011	0		1.693	0.9255	0
1.62645	0.9255	0		1.81055	0.8962	0		1.73696	0.9353	0		1.71591	0.9158	0		1.72217	0.8669	0		1.70352	1.0867	0			1.7407	0.9109	0		1.82279	0.8767	0		1.84027	0.8962	0		1.74876	0.9109	0		1.84476	0.906	0		1.70429	0.9304	0
1.63723	0.9255	0		1.82254	0.8962	0		1.74847	0.9353	0		1.72727	0.9158	0		1.73358	0.8669	0		1.7148	1.1062	0			1.75223	0.9109	0		1.83486	0.8767	0		1.85245	0.8962	0		1.76035	0.9158	0		1.85698	0.906	0		1.71558	0.9255	0
1.648	0.9255	0		1.83453	0.8962	0		1.75997	0.9353	0		1.73864	0.9158	0		1.74498	0.8669	0		1.72608	1.1306	0			1.76376	0.9109	0		1.84693	0.8816	0		1.86464	0.8962	0		1.77193	0.9109	0		1.8692	0.906	0		1.72686	0.9255	0
1.65877	0.9255	0		1.84652	0.8962	0		1.77147	0.9353	0		1.75	0.9158	0		1.75639	0.8669	0		1.73736	1.1453	0			1.77528	0.9109	0		1.85901	0.8767	0		1.87683	0.8962	0		1.78351	0.9109	0		1.88141	0.906	0		1.73815	0.9304	0
1.66954	0.9255	0		1.85851	0.8913	0		1.78298	0.9353	0		1.76136	0.9158	0		1.76779	0.8669	0		1.74865	1.1111	0			1.78681	0.9109	0		1.87108	0.8767	0		1.88902	0.9011	0		1.79509	0.9158	0		1.89363	0.906	0		1.74944	0.9255	0
1.68031	0.9255	0		1.8705	0.8913	0		1.79448	0.9353	0		1.77273	0.9158	0		1.7792	0.8669	0		1.75993	1.0232	0			1.79834	0.9109	0		1.88315	0.8767	0		1.9012	0.8962	0		1.80667	0.9158	0		1.90585	0.9011	0		1.76072	0.9304	0
1.69108	0.9255	0		1.88249	0.8962	0		1.80598	0.9353	0		1.78409	0.9158	0		1.7906	0.8669	0		1.77121	0.9548	0			1.80987	0.9109	0		1.89522	0.8767	0		1.91339	0.8962	0		1.81825	0.9109	0		1.91806	0.906	0		1.77201	0.9304	0
1.70185	0.9255	0		1.89448	0.8962	0		1.81748	0.9353	0		1.79545	0.9158	0		1.80201	0.8669	0		1.78249	0.906	0			1.8214	0.9109	0		1.90729	0.8767	0		1.92558	0.8962	0		1.82983	0.9109	0		1.93028	0.906	0		1.7833	0.9255	0
1.71262	0.9255	0		1.90647	0.8913	0		1.82899	0.9353	0		1.80682	0.9206	0		1.81341	0.8669	0		1.79377	0.8718	0			1.83292	0.9109	0		1.91936	0.8816	0		1.93776	0.8962	0		1.84141	0.9158	0		1.9425	0.906	0		1.79458	0.9255	0
1.7234	0.9255	0		1.91847	0.8962	0		1.84049	0.9353	0		1.81818	0.9158	0		1.82482	0.8669	0		1.80505	0.8474	0			1.84445	0.906	0		1.93143	0.8767	0		1.94995	0.9011	0		1.853	0.9109	0		1.95472	0.9011	0		1.80587	0.9304	0
1.73417	0.9255	0		1.93046	0.8962	0		1.85199	0.9353	0		1.82955	0.9158	0		1.83622	0.8669	0		1.81634	0.8376	0			1.85598	0.9109	0		1.94351	0.8767	0		1.96214	0.9011	0		1.86458	0.9158	0		1.96693	0.9011	0		1.81716	0.9255	0
1.74494	0.9255	0		1.94245	0.8962	0		1.8635	0.9353	0		1.84091	0.9158	0		1.84763	0.8669	0		1.82762	0.9158	0			1.86751	0.9109	0		1.95558	0.8767	0		1.97433	0.8962	0		1.87616	0.9158	0		1.97915	0.9011	0		1.82844	0.9255	0
1.75571	0.9255	0		1.95444	0.8962	0		1.875	0.9353	0		1.85227	0.9158	0		1.85903	0.8669	0		1.8389	0.9646	0			1.87903	0.9109	0		1.96765	0.8767	0		1.98651	0.8962	0		1.88774	0.9158	0		1.99137	0.9011	0		1.83973	0.9255	0
1.76648	0.9255	0		1.96643	0.8962	0		1.8865	0.9353	0		1.86364	0.9158	0		1.87044	0.8669	0		1.85018	0.989	0			1.89056	0.9109	0		1.97972	0.8767	0		1.9987	0.8962	0		1.89932	0.9109	0		2.00358	0.9011	0		1.85102	0.9304	0
1.77725	0.9255	0		1.97842	0.8962	0		1.89801	0.9353	0		1.875	0.9158	0		1.88184	0.8718	0		1.86146	1.0037	0			1.90209	0.9109	0		1.99179	0.8767	0		2.01089	0.8962	0		1.9109	0.9158	0		2.0158	0.9011	0		1.8623	0.9255	0
1.78802	0.9255	0		1.99041	0.8962	0		1.90951	0.9353	0		1.88636	0.9158	0		1.89325	0.8718	0		1.87274	1.0232	0			1.91362	0.906	0		2.00386	0.8767	0		2.02307	0.9011	0		1.92248	0.9109	0		2.02802	0.9011	0		1.87359	0.9304	0
1.79879	0.9255	0		2.0024	0.8962	0		1.92101	0.9353	0		1.89773	0.9206	0		1.90465	0.8718	0		1.88403	1.0379	0			1.92515	0.906	0		2.01593	0.8767	0		2.03526	0.9011	0		1.93406	0.9158	0		2.04023	0.9011	0		1.88488	0.9304	0
1.80956	0.9255	0		2.01439	0.8962	0		1.93252	0.9353	0		1.90909	0.9158	0		1.91606	0.8669	0		1.89531	1.0476	0			1.93667	0.9109	0		2.02801	0.8816	0		2.04745	0.8962	0		1.94565	0.9158	0		2.05245	0.906	0		1.89616	0.9304	0
1.82034	0.9255	0		2.02638	0.8962	0		1.94402	0.9353	0		1.92045	0.9158	0		1.92746	0.8718	0		1.90659	1.0427	0			1.9482	0.906	0		2.04008	0.8767	0		2.05964	0.8962	0		1.95723	0.9158	0		2.06467	0.9011	0		1.90745	0.9255	0
1.83111	0.9255	0		2.03837	0.8962	0		1.95552	0.9353	0		1.93182	0.9206	0		1.93887	0.8718	0		1.91787	1.0427	0			1.95973	0.9109	0		2.05215	0.8767	0		2.07182	0.9011	0		1.96881	0.9158	0		2.07689	0.906	0		1.91874	0.9304	0
1.84188	0.9255	0		2.05036	0.8962	0		1.96702	0.9353	0		1.94318	0.9158	0		1.95027	0.8718	0		1.92915	1.0427	0			1.97126	0.9109	0		2.06422	0.8767	0		2.08401	0.8962	0		1.98039	0.9158	0		2.0891	0.9011	0		1.93002	0.9255	0
1.85265	0.9255	0		2.06235	0.8962	0		1.97853	0.9304	0		1.95455	0.9158	0		1.96168	0.8718	0		1.94043	1.0427	0			1.98279	0.9109	0		2.07629	0.8767	0		2.0962	0.8962	0		1.99197	0.9109	0		2.10132	0.9011	0		1.94131	0.8962	0
1.86342	0.9304	0		2.07434	0.8962	0		1.99003	0.9353	0		1.96591	0.9158	0		1.97308	0.8718	0		1.95171	1.0476	0			1.99431	0.906	0		2.08836	0.8767	0		2.10838	0.8962	0		2.00355	0.9109	0		2.11354	0.906	0		1.9526	0.9304	0
1.87419	0.9255	0		2.08633	0.8962	0		2.00153	0.9353	0		1.97727	0.9158	0		1.98449	0.8718	0		1.963	1.0574	0			2.00584	0.9109	0		2.10043	0.8767	0		2.12057	0.8962	0		2.01513	0.9109	0		2.12575	0.9011	0		1.96388	0.9255	0
1.88496	0.9255	0		2.09832	0.8962	0		2.01304	0.9353	0		1.98864	0.9206	0		1.99589	0.8718	0		1.97428	1.0574	0			2.01737	0.9109	0		2.11251	0.8816	0		2.13276	0.9011	0		2.02671	0.9158	0		2.13797	0.9011	0		1.97517	0.9255	0
1.89573	0.9255	0		2.11031	0.8962	0		2.02454	0.9353	0		2	0.9206	0		2.0073	0.8718	0		1.98556	1.0574	0			2.0289	0.9109	0		2.12458	0.8767	0		2.14495	0.8962	0		2.0383	0.9158	0		2.15019	0.9011	0		1.98646	0.9304	0
1.90651	0.9255	0		2.1223	0.8962	0		2.03604	0.9353	0		2.01136	0.9206	0		2.0187	0.8718	0		1.99684	1.0574	0			2.04042	0.9109	0		2.13665	0.8767	0		2.15713	0.8962	0		2.04988	0.9158	0		2.1624	0.9011	0		1.99774	0.9255	0
1.91728	0.9255	0		2.13429	0.8962	0		2.04755	0.9353	0		2.02273	0.9206	0		2.03011	0.8718	0		2.00812	1.0427	0			2.05195	0.9109	0		2.14872	0.8767	0		2.16932	0.8962	0		2.06146	0.9109	0		2.17462	0.9011	0		2.00903	0.9304	0
1.92805	0.9255	0		2.14628	0.8962	0		2.05905	0.9353	0		2.03409	0.9206	0		2.04151	0.8767	0		2.0194	1.0427	0			2.06348	0.9109	0		2.16079	0.8767	0		2.18151	0.8962	0		2.07304	0.9158	0		2.18684	0.906	0		2.02032	0.9255	0
1.93882	0.9255	0		2.15827	0.8962	0		2.07055	0.9353	0		2.04545	0.9158	0		2.05292	0.8718	0		2.03069	1.0379	0			2.07501	0.9109	0		2.17286	0.8767	0		2.1937	0.9011	0		2.08462	0.9109	0		2.19906	0.906	0		2.0316	0.9255	0
1.94959	0.9255	0		2.17026	0.8962	0		2.08206	0.9353	0		2.05682	0.9206	0		2.06432	0.8718	0		2.04197	1.033	0			2.08654	0.9109	0		2.18493	0.8816	0		2.20588	0.8962	0		2.0962	0.9158	0		2.21127	0.9011	0		2.04289	0.9255	0
1.96036	0.9255	0		2.18225	0.8962	0		2.09356	0.9353	0		2.06818	0.9158	0		2.07573	0.8718	0		2.05325	1.0281	0			2.09806	0.9109	0		2.19701	0.8767	0		2.21807	0.9011	0		2.10778	0.9109	0		2.22349	0.906	0		2.05418	0.9255	0
1.97113	0.9255	0		2.19424	0.8962	0		2.10506	0.9353	0		2.07955	0.9158	0		2.08714	0.8718	0		2.06453	1.0232	0			2.10959	0.9109	0		2.20908	0.8767	0		2.23026	0.8962	0		2.11936	0.9158	0		2.23571	0.9011	0		2.06546	0.9304	0
1.9819	0.9255	0		2.20624	0.8962	0		2.11656	0.9353	0		2.09091	0.9158	0		2.09854	0.8718	0		2.07581	1.0232	0			2.12112	0.9109	0		2.22115	0.8816	0		2.24244	0.9011	0		2.13095	0.9158	0		2.24792	0.906	0		2.07675	0.9304	0
1.99268	0.9255	0		2.21823	0.8962	0		2.12807	0.9353	0		2.10227	0.9206	0		2.10995	0.8767	0		2.08709	1.0183	0			2.13265	0.9109	0		2.23322	0.8767	0		2.25463	0.9011	0		2.14253	0.9109	0		2.26014	0.906	0		2.08804	0.9255	0
2.00345	0.9255	0		2.23022	0.8962	0		2.13957	0.9353	0		2.11364	0.9158	0		2.12135	0.8718	0		2.09838	1.0134	0			2.14417	0.9109	0		2.24529	0.8767	0		2.26682	0.8962	0		2.15411	0.9109	0		2.27236	0.906	0		2.09932	0.9255	0
2.01422	0.9255	0		2.24221	0.8962	0		2.15107	0.9353	0		2.125	0.9206	0		2.13276	0.8718	0		2.10966	1.0085	0			2.1557	0.9109	0		2.25736	0.8816	0		2.27901	0.8962	0		2.16569	0.9158	0		2.28457	0.906	0		2.11061	0.9304	0
2.02499	0.9255	0		2.2542	0.8962	0		2.16258	0.9353	0		2.13636	0.9158	0		2.14416	0.8767	0		2.12094	1.0037	0			2.16723	0.9109	0		2.26944	0.8767	0		2.29119	0.9011	0		2.17727	0.9109	0		2.29679	0.906	0		2.1219	0.9255	0
2.03576	0.9255	0		2.26619	0.8962	0		2.17408	0.9353	0		2.14773	0.9158	0		2.15557	0.8718	0		2.13222	0.9988	0			2.17876	0.9109	0		2.28151	0.8767	0		2.30338	0.9011	0		2.18885	0.9109	0		2.30901	0.906	0		2.13318	0.9255	0
2.04653	0.9255	0		2.27818	0.8962	0		2.18558	0.9353	0		2.15909	0.9158	0		2.16697	0.8718	0		2.1435	0.9988	0			2.19029	0.9109	0		2.29358	0.8767	0		2.31557	0.9011	0		2.20043	0.9158	0		2.32122	0.906	0		2.14447	0.9304	0
2.0573	0.9255	0		2.29017	0.8962	0		2.19709	0.9353	0		2.17045	0.9206	0		2.17838	0.8718	0		2.15478	0.9988	0			2.20181	0.906	0		2.30565	0.8767	0		2.32775	0.8962	0		2.21201	0.9158	0		2.33344	0.906	0		2.15576	0.9255	0
2.06807	0.9255	0		2.30216	0.8962	0		2.20859	0.9353	0		2.18182	0.9206	0		2.18978	0.8718	0		2.16606	0.9939	0			2.21334	0.9109	0		2.31772	0.8816	0		2.33994	0.9011	0		2.22359	0.9109	0		2.34566	0.9011	0		2.16704	0.9255	0
2.07885	0.9304	0		2.31415	0.8962	0		2.22009	0.9353	0		2.19318	0.9206	0		2.20119	0.8767	0		2.17735	0.9939	0			2.22487	0.9109	0		2.32979	0.8816	0		2.35213	0.8962	0		2.23518	0.9109	0		2.35788	0.9011	0		2.17833	0.9304	0
2.08962	0.9304	0		2.32614	0.8962	0		2.2316	0.9353	0		2.20455	0.9158	0		2.21259	0.8718	0		2.18863	0.9939	0			2.2364	0.906	0		2.34186	0.8816	0		2.36432	0.8962	0		2.24676	0.9109	0		2.37009	0.906	0		2.18962	0.9255	0
2.10039	0.9304	0		2.33813	0.8962	0		2.2431	0.9353	0		2.21591	0.9158	0		2.224	0.8718	0		2.19991	0.9939	0			2.24792	0.9109	0		2.35394	0.8767	0		2.3765	0.8962	0		2.25834	0.9158	0		2.38231	0.906	0		2.2009	0.9304	0
2.11116	0.9255	0		2.35012	0.8962	0		2.2546	0.9353	0		2.22727	0.9206	0		2.2354	0.8718	0		2.21119	0.9939	0			2.25945	0.9109	0		2.36601	0.8816	0		2.38869	0.8962	0		2.26992	0.9109	0		2.39453	0.906	0		2.21219	0.9304	0
2.12193	0.9304	0		2.36211	0.8962	0		2.2661	0.9353	0		2.23864	0.9206	0		2.24681	0.8718	0		2.22247	0.9988	0			2.27098	0.9109	0		2.37808	0.8767	0		2.40088	0.9011	0		2.2815	0.9158	0		2.40674	0.906	0		2.22348	0.9304	0
2.1327	0.9304	0		2.3741	0.8962	0		2.27761	0.9353	0		2.25	0.9206	0		2.25821	0.8718	0		2.23375	0.9988	0			2.28251	0.9109	0		2.39015	0.8767	0		2.41306	0.8962	0		2.29308	0.9158	0		2.41896	0.906	0		2.23476	0.9304	0
2.14347	0.9304	0		2.38609	0.8962	0		2.28911	0.9353	0		2.26136	0.9158	0		2.26962	0.8718	0		2.24504	1.0037	0			2.29404	0.9109	0		2.40222	0.8767	0		2.42525	0.8962	0		2.30466	0.9158	0		2.43118	0.906	0		2.24605	0.9255	0
2.15424	0.9304	0		2.39808	0.8962	0		2.30061	0.9353	0		2.27273	0.9158	0		2.28102	0.8718	0		2.25632	1.0134	0			2.30556	0.9109	0		2.41429	0.8816	0		2.43744	0.8962	0		2.31624	0.9158	0		2.44339	0.906	0		2.25734	0.9255	0
2.16502	0.9304	0		2.41007	0.8962	0		2.31212	0.9353	0		2.28409	0.9206	0		2.29243	0.8718	0		2.2676	1.0134	0			2.31709	0.9109	0		2.42636	0.8767	0		2.44963	0.9011	0		2.32783	0.9158	0		2.45561	0.906	0		2.26862	0.9304	0
2.17579	0.9304	0		2.42206	0.8962	0		2.32362	0.9353	0		2.29545	0.9206	0		2.30383	0.8718	0		2.27888	1.0281	0			2.32862	0.9109	0		2.43844	0.8816	0		2.46181	0.9011	0		2.33941	0.9158	0		2.46783	0.906	0		2.27991	0.9255	0
2.18656	0.9304	0		2.43405	0.8962	0		2.33512	0.9353	0		2.30682	0.9158	0		2.31524	0.8718	0		2.29016	1.0623	0			2.34015	0.906	0		2.45051	0.8816	0		2.474	0.9011	0		2.35099	0.9109	0		2.48005	0.906	0		2.2912	0.9304	0
2.19733	0.9304	0		2.44604	0.8962	0		2.34663	0.9353	0		2.31818	0.9206	0		2.32664	0.8718	0		2.30144	1.0867	0			2.35168	0.9109	0		2.46258	0.8767	0		2.48619	0.9011	0		2.36257	0.9158	0		2.49226	0.9011	0		2.30248	0.9255	0
2.2081	0.9353	0		2.45803	0.8962	0		2.35813	0.9353	0		2.32955	0.9158	0		2.33805	0.8718	0		2.31273	1.1062	0			2.3632	0.9109	0		2.47465	0.8767	0		2.49838	0.9011	0		2.37415	0.9158	0		2.50448	0.906	0		2.31377	0.9304	0
2.21887	0.9304	0		2.47002	0.8962	0		2.36963	0.9353	0		2.34091	0.9206	0		2.34945	0.8718	0		2.32401	1.1258	0			2.37473	0.9109	0		2.48672	0.8816	0		2.51056	0.8962	0		2.38573	0.9158	0		2.5167	0.906	0		2.32506	0.9255	0
2.22964	0.9304	0		2.48201	0.8962	0		2.38113	0.9353	0		2.35227	0.9206	0		2.36086	0.8718	0		2.33529	1.1453	0			2.38626	0.9109	0		2.49879	0.8767	0		2.52275	0.8962	0		2.39731	0.9158	0		2.52891	0.9011	0		2.33634	0.9255	0
2.24041	0.9304	0		2.494	0.8962	0		2.39264	0.9353	0		2.36364	0.9206	0		2.37226	0.8718	0		2.34657	1.1648	0			2.39779	0.9109	0		2.51086	0.8816	0		2.53494	0.9011	0		2.40889	0.9158	0		2.54113	0.906	0		2.34763	0.9304	0
2.25118	0.9304	0		2.506	0.9255	0		2.40414	0.9353	0		2.375	0.9206	0		2.38367	0.8718	0		2.35785	1.1844	0			2.40931	0.9109	0		2.52294	0.8816	0		2.54712	0.8962	0		2.42048	0.9109	0		2.55335	0.906	0		2.35892	0.9255	0
2.26196	0.9304	0		2.51799	0.8767	0		2.41564	0.9353	0		2.38636	0.9206	0		2.39507	0.8718	0		2.36913	1.199	0			2.42084	0.9109	0		2.53501	0.8816	0		2.55931	0.9011	0		2.43206	0.9158	0		2.56556	0.906	0		2.3702	0.9255	0
2.27273	0.9304	0		2.52998	0.8962	0		2.42715	0.9353	0		2.39773	0.9206	0		2.40648	0.8718	0		2.38042	1.1844	0			2.43237	0.906	0		2.54708	0.8816	0		2.5715	0.8962	0		2.44364	0.9158	0		2.57778	0.906	0		2.38149	0.9255	0
2.2835	0.9304	0		2.54197	0.8962	0		2.43865	0.9353	0		2.40909	0.9206	0		2.41788	0.8718	0		2.3917	1.1404	0			2.4439	0.9109	0		2.55915	0.8767	0		2.58369	0.9011	0		2.45522	0.9158	0		2.59	0.906	0		2.39278	0.9304	0
2.29427	0.9304	0		2.55396	0.8962	0		2.45015	0.9353	0		2.42045	0.9158	0		2.42929	0.8718	0		2.40298	1.0623	0			2.45543	0.906	0		2.57122	0.8767	0		2.59587	0.9011	0		2.4668	0.9158	0		2.60222	0.906	0		2.40406	0.9304	0
2.30504	0.9255	0		2.56595	0.8962	0		2.46166	0.9353	0		2.43182	0.9206	0		2.44069	0.8718	0		2.41426	0.989	0			2.46695	0.9109	0		2.58329	0.8816	0		2.60806	0.8962	0		2.47838	0.9206	0		2.61443	0.906	0		2.41535	0.9304	0
2.31581	0.9304	0		2.57794	0.8962	0		2.47316	0.9353	0		2.44318	0.9206	0		2.4521	0.8718	0		2.42554	0.9353	0			2.47848	0.9109	0		2.59536	0.8816	0		2.62025	0.9011	0		2.48996	0.9109	0		2.62665	0.906	0		2.42664	0.9304	0
2.32658	0.9304	0		2.58993	0.8962	0		2.48466	0.9353	0		2.45455	0.9206	0		2.4635	0.8718	0		2.43682	0.9011	0			2.49001	0.9109	0		2.60744	0.8767	0		2.63243	0.9011	0		2.50154	0.9158	0		2.63887	0.906	0		2.43792	0.9304	0
2.33735	0.9304	0		2.60192	0.9011	0		2.49617	0.9353	0		2.46591	0.9206	0		2.47491	0.8718	0		2.4481	0.8718	0			2.50154	0.9109	0		2.61951	0.8816	0		2.64462	0.8962	0		2.51313	0.9158	0		2.65108	0.906	0		2.44921	0.9304	0
2.34813	0.9304	0		2.61391	0.8962	0		2.50767	0.9353	0		2.47727	0.9206	0		2.48631	0.8718	0		2.45939	0.8474	0			2.51306	0.9109	0		2.63158	0.8767	0		2.65681	0.9011	0		2.52471	0.9158	0		2.6633	0.906	0		2.4605	0.9255	0
2.3589	0.9304	0		2.6259	0.8962	0		2.51917	0.9353	0		2.48864	0.9206	0		2.49772	0.8718	0		2.47067	0.8327	0			2.52459	0.9109	0		2.64365	0.8767	0		2.669	0.9011	0		2.53629	0.9158	0		2.67552	0.9011	0		2.47178	0.9255	0
2.36967	0.9304	0		2.63789	0.8962	0		2.53067	0.9353	0		2.5	0.9206	0		2.50912	0.8718	0		2.48195	0.823	0			2.53612	0.9109	0		2.65572	0.8767	0		2.68118	0.9011	0		2.54787	0.9158	0		2.68773	0.906	0		2.48307	0.9304	0
2.38044	0.9304	0		2.64988	0.8962	0		2.54218	0.9304	0		2.51136	0.9206	0		2.52053	0.8718	0		2.49323	0.8864	0			2.54765	0.906	0		2.66779	0.8767	0		2.69337	0.9011	0		2.55945	0.9158	0		2.69995	0.906	0		2.49436	0.9255	0
2.39121	0.9304	0		2.66187	0.8962	0		2.55368	0.9353	0		2.52273	0.9206	0		2.53193	0.8669	0		2.50451	0.9548	0			2.55918	0.9109	0		2.67986	0.8767	0		2.70556	0.9011	0		2.57103	0.9109	0		2.71217	0.906	0		2.50564	0.9255	0
2.40198	0.9304	0		2.67386	0.8962	0		2.56518	0.9353	0		2.53409	0.9158	0		2.54334	0.8669	0		2.51579	0.9841	0			2.5707	0.906	0		2.69194	0.8767	0		2.71774	0.9011	0		2.58261	0.9109	0		2.72439	0.906	0		2.51693	0.9255	0
2.41275	0.9304	0		2.68585	0.8962	0		2.57669	0.9353	0		2.54545	0.9158	0		2.55474	0.8718	0		2.52708	1.0037	0			2.58223	0.9109	0		2.70401	0.8767	0		2.72993	0.9011	0		2.59419	0.9158	0		2.7366	0.906	0		2.52822	0.9255	0
2.42352	0.9304	0		2.69784	0.8962	0		2.58819	0.9353	0		2.55682	0.9206	0		2.56615	0.8718	0		2.53836	1.0232	0			2.59376	0.9109	0		2.71608	0.8767	0		2.74212	0.8962	0		2.60578	0.9158	0		2.74882	0.906	0		2.5395	0.9255	0
2.4343	0.9304	0		2.70983	0.8962	0		2.59969	0.9353	0		2.56818	0.9206	0		2.57755	0.8669	0		2.54964	1.0379	0			2.60529	0.9109	0		2.72815	0.8816	0		2.75431	0.9011	0		2.61736	0.9109	0		2.76104	0.906	0		2.55079	0.9255	0
2.44507	0.9304	0		2.72182	0.8962	0		2.6112	0.9353	0		2.57955	0.9206	0		2.58896	0.8669	0		2.56092	1.0574	0			2.61682	0.9109	0		2.74022	0.8767	0		2.76649	0.9011	0		2.62894	0.9158	0		2.77325	0.906	0		2.56208	0.9304	0
2.45584	0.9304	0		2.73381	0.8962	0		2.6227	0.9353	0		2.59091	0.9206	0		2.60036	0.8669	0		2.5722	1.0574	0			2.62834	0.9109	0		2.75229	0.8816	0		2.77868	0.9011	0		2.64052	0.9158	0		2.78547	0.906	0		2.57336	0.9304	0
2.46661	0.9304	0		2.7458	0.8962	0		2.6342	0.9353	0		2.60227	0.9206	0		2.61177	0.8669	0		2.58348	1.0574	0			2.63987	0.9109	0		2.76437	0.8816	0		2.79087	0.8962	0		2.6521	0.9158	0		2.79769	0.906	0		2.58465	0.9255	0
2.47738	0.9304	0		2.75779	0.9011	0		2.64571	0.9353	0		2.61364	0.9206	0		2.62318	0.8669	0		2.59477	1.0623	0			2.6514	0.9109	0		2.77644	0.8767	0		2.80305	0.9011	0		2.66368	0.9158	0		2.8099	0.906	0		2.59594	0.9255	0
2.48815	0.9304	0		2.76978	0.8962	0		2.65721	0.9353	0		2.625	0.9206	0		2.63458	0.8718	0		2.60605	1.0672	0			2.66293	0.9109	0		2.78851	0.8816	0		2.81524	0.8962	0		2.67526	0.9158	0		2.82212	0.906	0		2.60722	0.9304	0
2.49892	0.9255	0		2.78177	0.8962	0		2.66871	0.9353	0		2.63636	0.9206	0		2.64599	0.8718	0		2.61733	1.072	0			2.67445	0.9109	0		2.80058	0.8816	0		2.82743	0.8962	0		2.68684	0.9158	0		2.83434	0.9011	0		2.61851	0.9304	0
2.50969	0.9304	0		2.79376	0.8962	0		2.68021	0.9353	0		2.64773	0.9158	0		2.65739	0.8669	0		2.62861	1.072	0			2.68598	0.9109	0		2.81265	0.8816	0		2.83962	0.9011	0		2.69842	0.9158	0		2.84655	0.906	0		2.6298	0.9304	0
2.52047	0.9255	0		2.80576	0.8962	0		2.69172	0.9353	0		2.65909	0.9158	0		2.6688	0.8669	0		2.63989	1.072	0			2.69751	0.9109	0		2.82472	0.8767	0		2.8518	0.9011	0		2.71001	0.9158	0		2.85877	0.906	0		2.64108	0.9304	0
2.53124	0.9255	0		2.81775	0.8962	0		2.70322	0.9353	0		2.67045	0.9206	0		2.6802	0.8669	0		2.65117	1.072	0			2.70904	0.906	0		2.83679	0.8767	0		2.86399	0.9011	0		2.72159	0.9158	0		2.87099	0.906	0		2.65237	0.9255	0
2.54201	0.9255	0		2.82974	0.8962	0		2.71472	0.9353	0		2.68182	0.9206	0		2.69161	0.8669	0		2.66245	1.0672	0			2.72057	0.9109	0		2.84887	0.8816	0		2.87618	0.9011	0		2.73317	0.9109	0		2.88321	0.906	0		2.66366	0.9304	0
2.55278	0.9304	0		2.84173	0.9011	0		2.72623	0.9353	0		2.69318	0.9158	0		2.70301	0.8669	0		2.67374	1.0623	0			2.73209	0.9109	0		2.86094	0.8767	0		2.88837	0.9011	0		2.74475	0.9158	0		2.89542	0.906	0		2.67494	0.9304	0
2.56355	0.9304	0		2.85372	0.8962	0		2.73773	0.9353	0		2.70455	0.9158	0		2.71442	0.8669	0		2.68502	1.0574	0			2.74362	0.9109	0		2.87301	0.8816	0		2.90055	0.8962	0		2.75633	0.9158	0		2.90764	0.906	0		2.68623	0.9304	0
2.57432	0.9304	0		2.86571	0.8962	0		2.74923	0.9353	0		2.71591	0.9158	0		2.72582	0.8669	0		2.6963	1.0476	0			2.75515	0.9109	0		2.88508	0.8816	0		2.91274	0.9011	0		2.76791	0.9158	0		2.91986	0.906	0		2.69752	0.9255	0
2.58509	0.9304	0		2.8777	0.8962	0		2.76074	0.9353	0		2.72727	0.9206	0		2.73723	0.8669	0		2.70758	1.0427	0			2.76668	0.9109	0		2.89715	0.8767	0		2.92493	0.8962	0		2.77949	0.9109	0		2.93207	0.906	0		2.7088	0.9255	0
2.59586	0.9304	0		2.88969	0.8962	0		2.77224	0.9353	0		2.73864	0.9206	0		2.74863	0.8669	0		2.71886	1.0379	0			2.7782	0.9109	0		2.90922	0.8816	0		2.93711	0.9011	0		2.79107	0.9109	0		2.94429	0.906	0		2.72009	0.9255	0
2.60664	0.9255	0		2.90168	0.8767	0		2.78374	0.9353	0		2.75	0.9206	0		2.76004	0.8669	0		2.73014	1.0281	0			2.78973	0.9109	0		2.92129	0.8767	0		2.9493	0.9011	0		2.80266	0.9158	0		2.95651	0.906	0		2.73138	0.9304	0
2.61741	0.9304	0		2.91367	0.9109	0		2.79525	0.9353	0		2.76136	0.9206	0		2.77144	0.8669	0		2.74143	1.0281	0			2.80126	0.9109	0		2.93337	0.8767	0		2.96149	0.9011	0		2.81424	0.9158	0		2.96872	0.906	0		2.74266	0.9304	0
2.62818	0.9304	0		2.92566	0.8962	0		2.80675	0.9353	0		2.77273	0.9206	0		2.78285	0.8669	0		2.75271	1.0232	0			2.81279	0.9158	0		2.94544	0.8767	0		2.97368	0.8962	0		2.82582	0.9158	0		2.98094	0.906	0		2.75395	0.9304	0
2.63895	0.9304	0		2.93765	0.8962	0		2.81825	0.9353	0		2.78409	0.9158	0		2.79425	0.8669	0		2.76399	1.0232	0			2.82432	0.9109	0		2.95751	0.8816	0		2.98586	0.8962	0		2.8374	0.9158	0		2.99316	0.906	0		2.76524	0.9255	0
2.64972	0.9255	0		2.94964	0.8962	0		2.82975	0.9353	0		2.79545	0.9206	0		2.80566	0.8669	0		2.77527	1.0183	0			2.83584	0.906	0		2.96958	0.8816	0		2.99805	0.9011	0		2.84898	0.9158	0		3.00538	0.906	0		2.77652	0.9255	0
2.66049	0.9304	0		2.96163	0.8962	0		2.84126	0.9353	0		2.80682	0.9158	0		2.81706	0.8669	0		2.78655	1.0134	0			2.84737	0.9109	0		2.98165	0.8767	0		3.01024	0.9011	0		2.86056	0.9109	0		3.01759	0.906	0		2.78781	0.9304	0
2.67126	0.9304	0		2.97362	0.8962	0		2.85276	0.9353	0		2.81818	0.9206	0		2.82847	0.8669	0		2.79783	1.0134	0			2.8589	0.9109	0		2.99372	0.8816	0		3.02242	0.9011	0		2.87214	0.9158	0		3.02981	0.906	0		2.7991	0.9304	0
2.68203	0.9304	0		2.98561	0.8962	0		2.86426	0.9353	0		2.82955	0.9158	0		2.83987	0.8669	0		2.80912	1.0134	0			2.87043	0.9109	0		3.00579	0.8816	0		3.03461	0.9011	0		2.88372	0.9158	0		3.04203	0.906	0		2.81038	0.9304	0
2.6928	0.9255	0		2.9976	0.8962	0		2.87577	0.9353	0		2.84091	0.9206	0		2.85128	0.8669	0		2.8204	1.0085	0			2.88196	0.9109	0		3.01787	0.8816	0		3.0468	0.9011	0		2.89531	0.9109	0		3.05424	0.906	0		2.82167	0.9304	0
2.70358	0.9304	0		3.00959	0.8962	0		2.88727	0.9353	0		2.85227	0.9206	0		2.86268	0.8669	0		2.83168	1.0085	0			2.89348	0.9109	0		3.02994	0.8767	0		3.05899	0.9011	0		2.90689	0.9158	0		3.06646	0.906	0		2.83296	0.9304	0
2.71435	0.9304	0		3.02158	0.8962	0		2.89877	0.9353	0		2.86364	0.9206	0		2.87409	0.8669	0		2.84296	1.0134	0			2.90501	0.9109	0		3.04201	0.8767	0		3.07117	0.9011	0		2.91847	0.9158	0		3.07868	0.906	0		2.84424	0.9255	0
2.72512	0.9255	0		3.03357	0.8962	0		2.91028	0.9353	0		2.875	0.9206	0		2.88549	0.8669	0		2.85424	1.0134	0			2.91654	0.9109	0		3.05408	0.8816	0		3.08336	0.8962	0		2.93005	0.9109	0		3.09089	0.906	0		2.85553	0.9255	0
2.73589	0.9255	0		3.04556	0.8962	0		2.92178	0.9353	0		2.88636	0.9206	0		2.8969	0.8669	0		2.86552	1.0183	0			2.92807	0.9109	0		3.06615	0.8767	0		3.09555	0.9011	0		2.94163	0.9158	0		3.10311	0.906	0		2.86682	0.9304	0
2.74666	0.9255	0		3.05755	0.8962	0		2.93328	0.9353	0		2.89773	0.9158	0		2.9083	0.8669	0		2.87681	1.0232	0			2.93959	0.9109	0		3.07822	0.8816	0		3.10773	0.9011	0		2.95321	0.9158	0		3.11533	0.906	0		2.8781	0.9255	0
2.75743	0.9255	0		3.06954	0.8962	0		2.94479	0.9353	0		2.90909	0.9206	0		2.91971	0.8669	0		2.88809	1.0232	0			2.95112	0.9109	0		3.09029	0.8816	0		3.11992	0.9011	0		2.96479	0.9109	0		3.12755	0.906	0		2.88939	0.9304	0
2.7682	0.9255	0		3.08153	0.8962	0		2.95629	0.9353	0		2.92045	0.9206	0		2.93111	0.8669	0		2.89937	1.033	0			2.96265	0.9109	0		3.10237	0.8816	0		3.13211	0.9011	0		2.97637	0.9158	0		3.13976	0.906	0		2.90068	0.9304	0
2.77897	0.9304	0		3.09353	0.8962	0		2.96779	0.9353	0		2.93182	0.9206	0		2.94252	0.8669	0		2.91065	1.0379	0			2.97418	0.9109	0		3.11444	0.8767	0		3.1443	0.9011	0		2.98796	0.9109	0		3.15198	0.906	0		2.91196	0.9255	0
2.78975	0.9304	0		3.10552	0.8962	0		2.97929	0.9353	0		2.94318	0.9206	0		2.95392	0.8669	0		2.92193	1.0623	0			2.98571	0.9109	0		3.12651	0.8816	0		3.15648	0.9011	0		2.99954	0.9158	0		3.1642	0.906	0		2.92325	0.9304	0
2.80052	0.9255	0		3.11751	0.8962	0		2.9908	0.9353	0		2.95455	0.9158	0		2.96533	0.862	0		2.93321	1.0818	0			2.99723	0.9109	0		3.13858	0.8816	0		3.16867	0.9011	0		3.01112	0.9158	0		3.17641	0.906	0		2.93454	0.9304	0
2.81129	0.9304	0		3.1295	0.8962	0		3.0023	0.9353	0		2.96591	0.9206	0		2.97673	0.862	0		2.94449	1.1062	0			3.00876	0.9109	0		3.15065	0.8816	0		3.18086	0.9011	0		3.0227	0.9158	0		3.18863	0.906	0		2.94582	0.9304	0
2.82206	0.9304	0		3.14149	0.8962	0		3.0138	0.9353	0		2.97727	0.9158	0		2.98814	0.8669	0		2.95578	1.1258	0			3.02029	0.9109	0		3.16272	0.8816	0		3.19305	0.9011	0		3.03428	0.9109	0		3.20085	0.906	0		2.95711	0.9255	0
2.83283	0.9304	0		3.15348	0.8962	0		3.02531	0.9304	0		2.98864	0.9158	0		2.99954	0.8669	0		2.96706	1.1404	0			3.03182	0.9109	0		3.17479	0.8816	0		3.20523	0.9011	0		3.04586	0.9158	0		3.21306	0.906	0		2.9684	0.9304	0
2.8436	0.9304	0		3.16547	0.8962	0		3.03681	0.9353	0		3	0.9158	0		3.01095	0.8669	0		2.97834	1.16	0			3.04334	0.9109	0		3.18687	0.8816	0		3.21742	0.8962	0		3.05744	0.9158	0		3.22528	0.906	0		2.97968	0.9304	0
2.85437	0.9304	0		3.17746	0.8962	0		3.04831	0.9353	0		3.01136	0.9206	0		3.02235	0.8669	0		2.98962	1.1795	0			3.05487	0.9109	0		3.19894	0.8767	0		3.22961	0.9011	0		3.06902	0.9158	0		3.2375	0.906	0		2.99097	0.9304	0
2.86514	0.9304	0		3.18945	0.8962	0		3.05982	0.9353	0		3.02273	0.9206	0		3.03376	0.8669	0		3.0009	1.199	0			3.0664	0.9109	0		3.21101	0.8767	0		3.24179	0.9011	0		3.08061	0.9109	0		3.24971	0.906	0		3.00226	0.9304	0
2.87592	0.9255	0		3.20144	0.8962	0		3.07132	0.9353	0		3.03409	0.9206	0		3.04516	0.8669	0		3.01218	1.2137	0			3.07793	0.9109	0		3.22308	0.8767	0		3.25398	0.8962	0		3.09219	0.9158	0		3.26193	0.906	0		3.01354	0.9304	0
2.88669	0.9304	0		3.21343	0.8962	0		3.08282	0.9353	0		3.04545	0.9158	0		3.05657	0.8669	0		3.02347	1.2137	0			3.08946	0.9109	0		3.23515	0.8816	0		3.26617	0.9011	0		3.10377	0.9158	0		3.27415	0.906	0		3.02483	0.9304	0
2.89746	0.9304	0		3.22542	0.8962	0		3.09433	0.9353	0		3.05682	0.9206	0		3.06797	0.8669	0		3.03475	1.1648	0			3.10098	0.9109	0		3.24722	0.8767	0		3.27836	0.9011	0		3.11535	0.9109	0		3.28637	0.906	0		3.03612	0.9304	0
2.90823	0.9304	0		3.23741	0.8962	0		3.10583	0.9304	0		3.06818	0.9158	0		3.07938	0.8669	0		3.04603	1.0916	0			3.11251	0.9109	0		3.2593	0.8767	0		3.29054	0.9011	0		3.12693	0.9158	0		3.29858	0.906	0		3.0474	0.9304	0
2.919	0.9304	0		3.2494	0.8962	0		3.11733	0.9353	0		3.07955	0.9158	0		3.09078	0.8718	0		3.05731	1.0134	0			3.12404	0.9158	0		3.27137	0.8767	0		3.30273	0.9011	0		3.13851	0.9158	0		3.3108	0.906	0		3.05869	0.9304	0
2.92977	0.9304	0		3.26139	0.8962	0		3.12883	0.9353	0		3.09091	0.9158	0		3.10219	0.8718	0		3.06859	0.9597	0			3.13557	0.9109	0		3.28344	0.8767	0		3.31492	0.9011	0		3.15009	0.9158	0		3.32302	0.906	0		3.06998	0.9304	0
2.94054	0.9255	0		3.27338	0.8962	0		3.14034	0.9353	0		3.10227	0.9206	0		3.11359	0.8718	0		3.07987	0.9206	0			3.14709	0.9109	0		3.29551	0.8816	0		3.3271	0.9011	0		3.16167	0.9158	0		3.33523	0.906	0		3.08126	0.9304	0
2.95131	0.9255	0		3.28537	0.8962	0		3.15184	0.9353	0		3.11364	0.9158	0		3.125	0.8718	0		3.09116	0.8864	0			3.15862	0.9109	0		3.30758	0.8767	0		3.33929	0.8962	0		3.17326	0.9109	0		3.34745	0.906	0		3.09255	0.9304	0
2.96209	0.9255	0		3.29736	0.8962	0		3.16334	0.9353	0		3.125	0.9206	0		3.13641	0.8718	0		3.10244	0.8669	0			3.17015	0.9109	0		3.31965	0.8767	0		3.35148	0.8962	0		3.18484	0.9158	0		3.35967	0.9011	0		3.10384	0.9304	0
2.97286	0.9255	0		3.30935	0.8962	0		3.17485	0.9353	0		3.13636	0.9158	0		3.14781	0.8718	0		3.11372	0.906	0			3.18168	0.9109	0		3.33172	0.8767	0		3.36367	0.8962	0		3.19642	0.9158	0		3.37188	0.906	0		3.11512	0.9304	0
2.98363	0.9255	0		3.32134	0.8962	0		3.18635	0.9353	0		3.14773	0.9206	0		3.15922	0.8718	0		3.125	0.9792	0			3.19321	0.9109	0		3.3438	0.8816	0		3.37585	0.8962	0		3.208	0.9109	0		3.3841	0.906	0		3.12641	0.9304	0
2.9944	0.9304	0		3.33333	0.8962	0		3.19785	0.9353	0		3.15909	0.9206	0		3.17062	0.8718	0		3.13628	1.0183	0			3.20473	0.906	0		3.35587	0.8767	0		3.38804	0.8962	0		3.21958	0.9158	0		3.39632	0.906	0		3.1377	0.9304	0
3.00517	0.9304	0		3.34532	0.8962	0		3.20936	0.9304	0		3.17045	0.9206	0		3.18203	0.8718	0		3.14756	1.0427	0			3.21626	0.9109	0		3.36794	0.8816	0		3.40023	0.8962	0		3.23116	0.9109	0		3.40854	0.906	0		3.14898	0.9304	0
3.01594	0.9304	0		3.35731	0.8962	0		3.22086	0.9304	0		3.18182	0.9206	0		3.19343	0.8718	0		3.15884	1.0574	0			3.22779	0.9109	0		3.38001	0.8816	0		3.41241	0.8962	0		3.24274	0.9109	0		3.42075	0.906	0		3.16027	0.9304	0
3.02671	0.9304	0		3.3693	0.8962	0		3.23236	0.9353	0		3.19318	0.9206	0		3.20484	0.8718	0		3.17013	1.072	0			3.23932	0.9109	0		3.39208	0.8816	0		3.4246	0.9011	0		3.25432	0.9109	0		3.43297	0.906	0		3.17156	0.9304	0
3.03748	0.9304	0		3.38129	0.8962	0		3.24387	0.9353	0		3.20455	0.9206	0		3.21624	0.8718	0		3.18141	1.0867	0			3.25085	0.9109	0		3.40415	0.8816	0		3.43679	0.9011	0		3.2659	0.9109	0		3.44519	0.906	0		3.18284	0.9304	0
3.04826	0.9255	0		3.39329	0.9011	0		3.25537	0.9353	0		3.21591	0.9206	0		3.22765	0.8718	0		3.19269	1.0965	0			3.26237	0.9109	0		3.41622	0.8816	0		3.44898	0.9011	0		3.27749	0.9158	0		3.4574	0.906	0		3.19413	0.9304	0
3.05903	0.9255	0		3.40528	0.8962	0		3.26687	0.9353	0		3.22727	0.9158	0		3.23905	0.8718	0		3.20397	1.0916	0			3.2739	0.9109	0		3.4283	0.8816	0		3.46116	0.8962	0		3.28907	0.9158	0		3.46962	0.906	0		3.20542	0.9304	0
3.0698	0.9255	0		3.41727	0.9011	0		3.27837	0.9353	0		3.23864	0.9206	0		3.25046	0.8767	0		3.21525	1.0867	0			3.28543	0.9109	0		3.44037	0.8816	0		3.47335	0.9011	0		3.30065	0.9109	0		3.48184	0.906	0		3.2167	0.9304	0
3.08057	0.9304	0		3.42926	0.8962	0		3.28988	0.9353	0		3.25	0.9206	0		3.26186	0.8718	0		3.22653	1.0916	0			3.29696	0.9109	0		3.45244	0.8816	0		3.48554	0.9011	0		3.31223	0.9158	0		3.49405	0.906	0		3.22799	0.9255	0
3.09134	0.9304	0		3.44125	0.9011	0		3.30138	0.9353	0		3.26136	0.9158	0		3.27327	0.8718	0		3.23782	1.0965	0			3.30848	0.9109	0		3.46451	0.8816	0		3.49773	0.8962	0		3.32381	0.9158	0		3.50627	0.906	0		3.23928	0.9304	0
3.10211	0.9255	0		3.45324	0.8962	0		3.31288	0.9353	0		3.27273	0.9206	0		3.28467	0.8718	0		3.2491	1.0965	0			3.32001	0.9109	0		3.47658	0.8816	0		3.50991	0.9011	0		3.33539	0.9109	0		3.51849	0.906	0		3.25056	0.9304	0
3.11288	0.9304	0		3.46523	0.8962	0		3.32439	0.9353	0		3.28409	0.9206	0		3.29608	0.8718	0		3.26038	1.1013	0			3.33154	0.9109	0		3.48865	0.8816	0		3.5221	0.8962	0		3.34697	0.9158	0		3.53071	0.906	0		3.26185	0.9304	0
3.12365	0.9255	0		3.47722	0.9011	0		3.33589	0.9353	0		3.29545	0.9206	0		3.30748	0.8669	0		3.27166	1.1013	0			3.34307	0.9109	0		3.50072	0.8816	0		3.53429	0.8962	0		3.35855	0.9109	0		3.54292	0.906	0		3.27314	0.9304	0
3.13442	0.9255	0		3.48921	0.8962	0		3.34739	0.9353	0		3.30682	0.9206	0		3.31889	0.8718	0		3.28294	1.0965	0			3.3546	0.9109	0		3.5128	0.8816	0		3.54647	0.9011	0		3.37014	0.9158	0		3.55514	0.906	0		3.28442	0.9304	0
3.1452	0.9304	0		3.5012	0.9011	0		3.3589	0.9353	0		3.31818	0.9206	0		3.33029	0.8767	0		3.29422	1.0965	0			3.36612	0.9109	0		3.52487	0.8767	0		3.55866	0.9011	0		3.38172	0.9109	0		3.56736	0.906	0		3.29571	0.9304	0
3.15597	0.9255	0		3.51319	0.8962	0		3.3704	0.9353	0		3.32955	0.9206	0		3.3417	0.8718	0		3.30551	1.0867	0			3.37765	0.9109	0		3.53694	0.8767	0		3.57085	0.9011	0		3.3933	0.9158	0		3.57957	0.906	0		3.307	0.9304	0
3.16674	0.9255	0		3.52518	0.8962	0		3.3819	0.9353	0		3.34091	0.9206	0		3.3531	0.8718	0		3.31679	1.0867	0			3.38918	0.9109	0		3.54901	0.8816	0		3.58304	0.9011	0		3.40488	0.9158	0		3.59179	0.906	0		3.31828	0.9304	0
3.17751	0.9255	0		3.53717	0.8962	0		3.3934	0.9353	0		3.35227	0.9206	0		3.36451	0.8718	0		3.32807	1.0818	0			3.40071	0.9109	0		3.56108	0.8816	0		3.59522	0.9011	0		3.41646	0.9158	0		3.60401	0.906	0		3.32957	0.9304	0
3.18828	0.9255	0		3.54916	0.8962	0		3.40491	0.9353	0		3.36364	0.9158	0		3.37591	0.8718	0		3.33935	1.0769	0			3.41223	0.9109	0		3.57315	0.8767	0		3.60741	0.9011	0		3.42804	0.9109	0		3.61622	0.906	0		3.34086	0.9304	0
3.19905	0.9255	0		3.56115	0.8962	0		3.41641	0.9353	0		3.375	0.9206	0		3.38732	0.8718	0		3.35063	1.072	0			3.42376	0.9109	0		3.58522	0.8767	0		3.6196	0.9011	0		3.43962	0.9158	0		3.62844	0.906	0		3.35214	0.9304	0
3.20982	0.9255	0		3.57314	0.8962	0		3.42791	0.9353	0		3.38636	0.9206	0		3.39872	0.8718	0		3.36191	1.0672	0			3.43529	0.9109	0		3.5973	0.8816	0		3.63178	0.9011	0		3.4512	0.9158	0		3.64066	0.906	0		3.36343	0.9304	0
3.22059	0.9255	0		3.58513	0.8962	0		3.43942	0.9353	0		3.39773	0.9206	0		3.41013	0.8718	0		3.37319	1.0672	0			3.44682	0.9109	0		3.60937	0.8816	0		3.64397	0.9011	0		3.46279	0.9158	0		3.65288	0.906	0		3.37472	0.9304	0
3.23137	0.9255	0		3.59712	0.8962	0		3.45092	0.9353	0		3.40909	0.9206	0		3.42153	0.8718	0		3.38448	1.0623	0			3.45835	0.9109	0		3.62144	0.8816	0		3.65616	0.9011	0		3.47437	0.9158	0		3.66509	0.906	0		3.386	0.9304	0
3.24214	0.9255	0		3.60911	0.8962	0		3.46242	0.9353	0		3.42045	0.9206	0		3.43294	0.8718	0		3.39576	1.0623	0			3.46987	0.9109	0		3.63351	0.8816	0		3.66835	0.9011	0		3.48595	0.9158	0		3.67731	0.906	0		3.39729	0.9304	0
3.25291	0.9255	0		3.6211	0.8962	0		3.47393	0.9353	0		3.43182	0.9158	0		3.44434	0.8718	0		3.40704	1.0574	0			3.4814	0.9109	0		3.64558	0.8816	0		3.68053	0.9011	0		3.49753	0.9158	0		3.68953	0.906	0		3.40858	0.9304	0
3.26368	0.9304	0		3.63309	0.8962	0		3.48543	0.9353	0		3.44318	0.9206	0		3.45575	0.8718	0		3.41832	1.0574	0			3.49293	0.9109	0		3.65765	0.8816	0		3.69272	0.9011	0		3.50911	0.9158	0		3.70174	0.906	0		3.41986	0.9304	0
3.27445	0.9255	0		3.64508	0.8962	0		3.49693	0.9353	0		3.45455	0.9206	0		3.46715	0.8718	0		3.4296	1.0574	0			3.50446	0.9109	0		3.66972	0.8767	0		3.70491	0.9011	0		3.52069	0.9158	0		3.71396	0.906	0		3.43115	0.9255	0
3.28522	0.9304	0		3.65707	0.8962	0		3.50844	0.9353	0		3.46591	0.9206	0		3.47856	0.8669	0		3.44088	1.0574	0			3.51599	0.9109	0		3.6818	0.8816	0		3.71709	0.8962	0		3.53227	0.9109	0		3.72618	0.906	0		3.44244	0.9304	0
3.29599	0.9255	0		3.66906	0.8962	0		3.51994	0.9353	0		3.47727	0.9206	0		3.48996	0.8669	0		3.45217	1.0476	0			3.52751	0.9109	0		3.69387	0.8816	0		3.72928	0.9011	0		3.54385	0.9158	0		3.73839	0.906	0		3.45372	0.9255	0
3.30676	0.9304	0		3.68106	0.8962	0		3.53144	0.9353	0		3.48864	0.9206	0		3.50137	0.8669	0		3.46345	1.0427	0			3.53904	0.9109	0		3.70594	0.8767	0		3.74147	0.9011	0		3.55544	0.9109	0		3.75061	0.906	0		3.46501	0.9304	0
3.31754	0.9304	0		3.69305	0.8962	0		3.54294	0.9353	0		3.5	0.9206	0		3.51277	0.8669	0		3.47473	1.0427	0			3.55057	0.9109	0		3.71801	0.8816	0		3.75366	0.8962	0		3.56702	0.9158	0		3.76283	0.906	0		3.4763	0.9304	0
3.32831	0.9304	0		3.70504	0.8962	0		3.55445	0.9353	0		3.51136	0.9158	0		3.52418	0.8669	0		3.48601	1.0379	0			3.5621	0.9109	0		3.73008	0.8767	0		3.76584	0.9011	0		3.5786	0.9109	0		3.77504	0.906	0		3.48758	0.9304	0
3.33908	0.9304	0		3.71703	0.8816	0		3.56595	0.9353	0		3.52273	0.9206	0		3.53558	0.8718	0		3.49729	1.0379	0			3.57362	0.9109	0		3.74215	0.8767	0		3.77803	0.9011	0		3.59018	0.9109	0		3.78726	0.906	0		3.49887	0.9304	0
3.34985	0.9304	0		3.72902	0.8962	0		3.57745	0.9353	0		3.53409	0.9206	0		3.54699	0.8669	0		3.50857	1.033	0			3.58515	0.906	0		3.75423	0.8816	0		3.79022	0.9011	0		3.60176	0.9109	0		3.79948	0.906	0		3.51016	0.9255	0
3.36062	0.9304	0		3.74101	0.8962	0		3.58896	0.9353	0		3.54545	0.9158	0		3.55839	0.8718	0		3.51986	1.0281	0			3.59668	0.9109	0		3.7663	0.8767	0		3.8024	0.9011	0		3.61334	0.9158	0		3.8117	0.906	0		3.52144	0.9304	0
3.37139	0.9304	0		3.753	0.9011	0		3.60046	0.9353	0		3.55682	0.9206	0		3.5698	0.8718	0		3.53114	1.0232	0			3.60821	0.9109	0		3.77837	0.8816	0		3.81459	0.9011	0		3.62492	0.9158	0		3.82391	0.906	0		3.53273	0.9304	0
3.38216	0.9304	0		3.76499	0.9011	0		3.61196	0.9353	0		3.56818	0.9206	0		3.5812	0.8718	0		3.54242	1.0232	0			3.61974	0.9158	0		3.79044	0.8816	0		3.82678	0.8962	0		3.6365	0.9158	0		3.83613	0.906	0		3.54402	0.9304	0
3.39293	0.9304	0		3.77698	0.8962	0		3.62347	0.9353	0		3.57955	0.9206	0		3.59261	0.8718	0		3.5537	1.0232	0			3.63126	0.9109	0		3.80251	0.8816	0		3.83897	0.9011	0		3.64809	0.9109	0		3.84835	0.906	0		3.5553	0.9255	0
3.40371	0.9304	0		3.78897	0.8962	0		3.63497	0.9353	0		3.59091	0.9206	0		3.60401	0.8669	0		3.56498	1.0183	0			3.64279	0.9158	0		3.81458	0.8816	0		3.85115	0.8962	0		3.65967	0.9109	0		3.86056	0.906	0		3.56659	0.9304	0
3.41448	0.9304	0		3.80096	0.8962	0		3.64647	0.9353	0		3.60227	0.9158	0		3.61542	0.8718	0		3.57626	1.0183	0			3.65432	0.9109	0		3.82665	0.8816	0		3.86334	0.8962	0		3.67125	0.9109	0		3.87278	0.906	0		3.57788	0.9304	0
3.42525	0.9304	0		3.81295	0.8962	0		3.65798	0.9353	0		3.61364	0.9206	0		3.62682	0.8718	0		3.58755	1.0183	0			3.66585	0.9109	0		3.83873	0.8816	0		3.87553	0.8962	0		3.68283	0.9158	0		3.885	0.906	0		3.58916	0.9255	0
3.43602	0.9304	0		3.82494	0.8962	0		3.66948	0.9353	0		3.625	0.9206	0		3.63823	0.8669	0		3.59883	1.0134	0			3.67737	0.9109	0		3.8508	0.8816	0		3.88772	0.9011	0		3.69441	0.9158	0		3.89721	0.906	0		3.60045	0.9304	0
3.44679	0.9304	0		3.83693	0.9011	0		3.68098	0.9353	0		3.63636	0.9206	0		3.64964	0.8718	0		3.61011	1.0134	0			3.6889	0.9109	0		3.86287	0.8816	0		3.8999	0.9011	0		3.70599	0.9109	0		3.90943	0.906	0		3.61174	0.9304	0
3.45756	0.9304	0		3.84892	0.8962	0		3.69248	0.9353	0		3.64773	0.9206	0		3.66104	0.8718	0		3.62139	1.0085	0			3.70043	0.9109	0		3.87494	0.8767	0		3.91209	0.8962	0		3.71757	0.9109	0		3.92165	0.906	0		3.62302	0.9304	0
3.46833	0.9304	0		3.86091	0.8962	0		3.70399	0.9353	0		3.65909	0.9206	0		3.67245	0.8669	0		3.63267	1.0037	0			3.71196	0.9109	0		3.88701	0.8816	0		3.92428	0.9011	0		3.72915	0.9158	0		3.93387	0.906	0		3.63431	0.9304	0
3.4791	0.9304	0		3.8729	0.8962	0		3.71549	0.9353	0		3.67045	0.9206	0		3.68385	0.8669	0		3.64395	1.0085	0			3.72349	0.9109	0		3.89908	0.8816	0		3.93646	0.9011	0		3.74074	0.9158	0		3.94608	0.906	0		3.6456	0.9304	0
3.48988	0.9304	0		3.88489	0.8962	0		3.72699	0.9353	0		3.68182	0.9206	0		3.69526	0.8669	0		3.65523	1.0037	0			3.73501	0.9109	0		3.91115	0.8767	0		3.94865	0.9011	0		3.75232	0.9158	0		3.9583	0.906	0		3.65688	0.9304	0
3.50065	0.9304	0		3.89688	0.8962	0		3.7385	0.9353	0		3.69318	0.9206	0		3.70666	0.8669	0		3.66652	1.0037	0			3.74654	0.9109	0		3.92323	0.8816	0		3.96084	0.9011	0		3.7639	0.9158	0		3.97052	0.906	0		3.66817	0.9255	0
3.51142	0.9304	0		3.90887	0.8962	0		3.75	0.9353	0		3.70455	0.9158	0		3.71807	0.8669	0		3.6778	1.0037	0			3.75807	0.9109	0		3.9353	0.8767	0		3.97303	0.9011	0		3.77548	0.9158	0		3.98273	0.906	0		3.67946	0.9304	0
3.52219	0.9304	0		3.92086	0.8962	0		3.7615	0.9353	0		3.71591	0.9206	0		3.72947	0.8669	0		3.68908	1.0037	0			3.7696	0.9109	0		3.94737	0.8816	0		3.98521	0.9011	0		3.78706	0.9158	0		3.99495	0.906	0		3.69074	0.9304	0
3.53296	0.9353	0		3.93285	0.8962	0		3.77301	0.9353	0		3.72727	0.9206	0		3.74088	0.8669	0		3.70036	0.9988	0			3.78113	0.9109	0		3.95944	0.8767	0		3.9974	0.9011	0		3.79864	0.9158	0		4.00717	0.906	0		3.70203	0.9304	0
3.54373	0.9304	0		3.94484	0.8962	0		3.78451	0.9353	0		3.73864	0.9206	0		3.75228	0.8718	0		3.71164	0.9939	0			3.79265	0.9109	0		3.97151	0.8767	0		4.00959	0.9011	0		3.81022	0.9158	0		4.01938	0.906	0		3.71332	0.9304	0
3.5545	0.9304	0		3.95683	0.8962	0		3.79601	0.9353	0		3.75	0.9158	0		3.76369	0.8718	0		3.72292	0.9988	0			3.80418	0.9109	0		3.98358	0.8816	0		4.02177	0.9011	0		3.8218	0.9158	0		4.0316	0.906	0		3.7246	0.9304	0
3.56527	0.9304	0		3.96882	0.8962	0		3.80752	0.9353	0		3.76136	0.9206	0		3.77509	0.8669	0		3.73421	0.9939	0			3.81571	0.9109	0		3.99565	0.8767	0		4.03396	0.9011	0		3.83338	0.9109	0		4.04382	0.906	0		3.73589	0.9304	0
3.57604	0.9304	0		3.98082	0.9011	0		3.81902	0.9353	0		3.77273	0.9206	0		3.7865	0.8718	0		3.74549	0.9939	0			3.82724	0.9109	0		4.00773	0.8816	0		4.04615	0.9011	0		3.84497	0.9158	0		4.05604	0.9011	0		3.74718	0.9304	0
3.58682	0.9255	0		3.99281	0.8962	0		3.83052	0.9353	0		3.78409	0.9206	0		3.7979	0.8718	0		3.75677	0.9939	0			3.83876	0.9109	0		4.0198	0.8816	0		4.05834	0.9011	0		3.85655	0.9158	0		4.06825	0.906	0		3.75847	0.9304	0
3.59759	0.9353	0		4.0048	0.8962	0		3.84202	0.9353	0		3.79545	0.9206	0		3.80931	0.8718	0		3.76805	0.989	0			3.85029	0.9109	0		4.03187	0.8767	0		4.07052	0.8962	0		3.86813	0.9158	0		4.08047	0.906	0		3.76975	0.9304	0
3.60836	0.9304	0		4.01679	0.9011	0		3.85353	0.9353	0		3.80682	0.9206	0		3.82071	0.8718	0		3.77933	0.989	0			3.86182	0.9109	0		4.04394	0.8816	0		4.08271	0.8962	0		3.87971	0.9158	0		4.09269	0.906	0		3.78104	0.9304	0
3.61913	0.9304	0		4.02878	0.8962	0		3.86503	0.9353	0		3.81818	0.9206	0		3.83212	0.8718	0		3.79061	0.989	0			3.87335	0.9109	0		4.05601	0.8816	0		4.0949	0.9011	0		3.89129	0.9158	0		4.1049	0.906	0		3.79233	0.9304	0
3.6299	0.9304	0		4.04077	0.8962	0		3.87653	0.9353	0		3.82955	0.9158	0		3.84352	0.8718	0		3.8019	0.989	0			3.88488	0.9158	0		4.06808	0.8767	0		4.10708	0.8962	0		3.90287	0.9158	0		4.11712	0.906	0		3.80361	0.9304	0
3.64067	0.9304	0		4.05276	0.9011	0		3.88804	0.9353	0		3.84091	0.9158	0		3.85493	0.8718	0		3.81318	0.9841	0			3.8964	0.9109	0		4.08015	0.8816	0		4.11927	0.8962	0		3.91445	0.9158	0		4.12934	0.906	0		3.8149	0.9304	0
3.65144	0.9304	0		4.06475	0.8962	0		3.89954	0.9353	0		3.85227	0.9206	0		3.86633	0.8718	0		3.82446	0.9841	0			3.90793	0.9109	0		4.09223	0.906	0		4.13146	0.9011	0		3.92603	0.9158	0		4.14155	0.906	0		3.82619	0.9304	0
3.66221	0.9353	0		4.07674	0.8962	0		3.91104	0.9353	0		3.86364	0.9158	0		3.87774	0.8718	0		3.83574	0.9841	0			3.91946	0.9109	0		4.1043	0.8816	0		4.14365	0.9011	0		3.93762	0.9158	0		4.15377	0.906	0		3.83747	0.9304	0
3.67299	0.9304	0		4.08873	0.8962	0		3.92255	0.9353	0		3.875	0.9206	0		3.88914	0.8767	0		3.84702	0.9841	0			3.93099	0.9109	0		4.11637	0.8816	0		4.15583	0.8962	0		3.9492	0.9158	0		4.16599	0.906	0		3.84876	0.9304	0
3.68376	0.9304	0		4.10072	0.8962	0		3.93405	0.9353	0		3.88636	0.9158	0		3.90055	0.8718	0		3.8583	0.9841	0			3.94251	0.9109	0		4.12844	0.8816	0		4.16802	0.9011	0		3.96078	0.9158	0		4.1782	0.906	0		3.86005	0.9304	0
3.69453	0.9304	0		4.11271	0.8962	0		3.94555	0.9353	0		3.89773	0.9158	0		3.91195	0.8718	0		3.86958	0.9841	0			3.95404	0.9109	0		4.14051	0.8816	0		4.18021	0.9011	0		3.97236	0.9158	0		4.19042	0.906	0		3.87133	0.9304	0
3.7053	0.9304	0		4.1247	0.8962	0		3.95706	0.9353	0		3.90909	0.9206	0		3.92336	0.8718	0		3.88087	0.9841	0			3.96557	0.9109	0		4.15258	0.8816	0		4.1924	0.8962	0		3.98394	0.9158	0		4.20264	0.906	0		3.88262	0.9304	0
3.71607	0.9304	0		4.13669	0.8962	0		3.96856	0.9353	0		3.92045	0.9206	0		3.93476	0.8718	0		3.89215	0.9792	0			3.9771	0.9109	0		4.16465	0.8816	0		4.20458	0.8962	0		3.99552	0.9109	0		4.21486	0.906	0		3.89391	0.9255	0
3.72684	0.9304	0		4.14868	0.8962	0		3.98006	0.9353	0		3.93182	0.9158	0		3.94617	0.8718	0		3.90343	0.9792	0			3.98863	0.9109	0		4.17673	0.8767	0		4.21677	0.8962	0		4.0071	0.9158	0		4.22707	0.906	0		3.90519	0.9304	0
3.73761	0.9304	0		4.16067	0.8962	0		3.99156	0.9353	0		3.94318	0.9206	0		3.95757	0.8718	0		3.91471	0.9792	0			4.00015	0.9109	0		4.1888	0.8767	0		4.22896	0.9011	0		4.01868	0.9109	0		4.23929	0.906	0		3.91648	0.9304	0
3.74838	0.9304	0		4.17266	0.8962	0		4.00307	0.9353	0		3.95455	0.9206	0		3.96898	0.8718	0		3.92599	0.9792	0			4.01168	0.9109	0		4.20087	0.8767	0		4.24114	0.9011	0		4.03027	0.9109	0		4.25151	0.906	0		3.92777	0.9353	0
3.75916	0.9304	0		4.18465	0.8962	0		4.01457	0.9353	0		3.96591	0.9206	0		3.98038	0.8718	0		3.93727	0.9792	0			4.02321	0.9109	0		4.21294	0.8816	0		4.25333	0.8962	0		4.04185	0.9158	0		4.26372	0.906	0		3.93905	0.9304	0
3.76993	0.9304	0		4.19664	0.8962	0		4.02607	0.9353	0		3.97727	0.9206	0		3.99179	0.8718	0		3.94856	0.9792	0			4.03474	0.9109	0		4.22501	0.8816	0		4.26552	0.9011	0		4.05343	0.9158	0		4.27594	0.906	0		3.95034	0.9304	0
3.7807	0.9304	0		4.20863	0.8962	0		4.03758	0.9353	0		3.98864	0.9206	0		4.00319	0.8718	0		3.95984	0.9744	0			4.04626	0.9109	0		4.23708	0.8816	0		4.27771	0.8962	0		4.06501	0.9109	0		4.28816	0.906	0		3.96163	0.9304	0
3.79147	0.9304	0		4.22062	0.8962	0		4.04908	0.9353	0		4	0.9206	0		4.0146	0.8718	0		3.97112	0.9792	0			4.05779	0.9109	0		4.24915	0.8816	0		4.28989	0.9011	0		4.07659	0.9158	0		4.30037	0.906	0		3.97291	0.9304	0
3.80224	0.9353	0		4.23261	0.9011	0		4.06058	0.9353	0		4.01136	0.9206	0		4.026	0.8718	0		3.9824	0.9792	0			4.06932	0.9109	0		4.26123	0.8816	0		4.30208	0.8962	0		4.08817	0.9109	0		4.31259	0.906	0		3.9842	0.9304	0
3.81301	0.9304	0		4.2446	0.9011	0		4.07209	0.9353	0		4.02273	0.9206	0		4.03741	0.8718	0		3.99368	0.9744	0			4.08085	0.9109	0		4.2733	0.8816	0		4.31427	0.8962	0		4.09975	0.9158	0		4.32481	0.906	0		3.99549	0.9304	0
3.82378	0.9353	0		4.25659	0.8962	0		4.08359	0.9304	0		4.03409	0.9206	0		4.04881	0.8718	0		4.00496	0.9744	0			4.09238	0.9109	0		4.28537	0.8816	0		4.32645	0.9011	0		4.11133	0.9158	0		4.33703	0.906	0		4.00677	0.9304	0
3.83455	0.9304	0		4.26859	0.8962	0		4.09509	0.9353	0		4.04545	0.9206	0		4.06022	0.8718	0		4.01625	0.9744	0			4.1039	0.9109	0		4.29744	0.8816	0		4.33864	0.8962	0		4.12292	0.9158	0		4.34924	0.906	0		4.01806	0.9304	0
3.84533	0.9304	0		4.28058	0.8962	0		4.1066	0.9353	0		4.05682	0.9206	0		4.07162	0.8669	0		4.02753	0.9744	0			4.11543	0.9109	0		4.30951	0.8767	0		4.35083	0.9011	0		4.1345	0.9158	0		4.36146	0.906	0		4.02935	0.9304	0
3.8561	0.9304	0		4.29257	0.8962	0		4.1181	0.9402	0		4.06818	0.9158	0		4.08303	0.8718	0		4.03881	0.9695	0			4.12696	0.9109	0		4.32158	0.8816	0		4.36302	0.8962	0		4.14608	0.9158	0		4.37368	0.906	0		4.04063	0.9304	0
3.86687	0.9304	0		4.30456	0.9011	0		4.1296	0.9353	0		4.07955	0.9206	0		4.09443	0.8718	0		4.05009	0.9744	0			4.13849	0.9109	0		4.33366	0.8816	0		4.3752	0.9011	0		4.15766	0.9158	0		4.38589	0.906	0		4.05192	0.9255	0
3.87764	0.9304	0		4.31655	0.8962	0		4.1411	0.9353	0		4.09091	0.9206	0		4.10584	0.8718	0		4.06137	0.9744	0			4.15002	0.9109	0		4.34573	0.8816	0		4.38739	0.9011	0		4.16924	0.9158	0		4.39811	0.906	0		4.06321	0.9304	0
3.88841	0.9304	0		4.32854	0.8962	0		4.15261	0.9353	0		4.10227	0.9206	0		4.11724	0.8718	0		4.07265	0.9744	0			4.16154	0.9109	0		4.3578	0.8816	0		4.39958	0.9011	0		4.18082	0.9158	0		4.41033	0.906	0		4.07449	0.9304	0
3.89918	0.9304	0		4.34053	0.8962	0		4.16411	0.9353	0		4.11364	0.9206	0		4.12865	0.8718	0		4.08394	0.9744	0			4.17307	0.9109	0		4.36987	0.8816	0		4.41176	0.9011	0		4.1924	0.9158	0		4.42254	0.906	0		4.08578	0.9304	0
3.90995	0.9304	0		4.35252	0.8962	0		4.17561	0.9353	0		4.125	0.9206	0		4.14005	0.8718	0		4.09522	0.9744	0			4.1846	0.9109	0		4.38194	0.8816	0		4.42395	0.8962	0		4.20398	0.9109	0		4.43476	0.906	0		4.09707	0.9304	0
3.92072	0.9304	0		4.36451	0.8962	0		4.18712	0.9353	0		4.13636	0.9206	0		4.15146	0.8718	0		4.1065	0.9744	0			4.19613	0.9109	0		4.39401	0.8816	0		4.43614	0.8962	0		4.21557	0.9158	0		4.44698	0.906	0		4.10835	0.9304	0
3.9315	0.9304	0		4.3765	0.8962	0		4.19862	0.9353	0		4.14773	0.9206	0		4.16286	0.8718	0		4.11778	0.9744	0			4.20765	0.9109	0		4.40608	0.8816	0		4.44833	0.9011	0		4.22715	0.9109	0		4.4592	0.906	0		4.11964	0.9304	0
3.94227	0.9304	0		4.38849	0.9011	0		4.21012	0.9353	0		4.15909	0.9158	0		4.17427	0.8718	0		4.12906	0.9744	0			4.21918	0.9109	0		4.41816	0.8816	0		4.46051	0.9011	0		4.23873	0.9158	0		4.47141	0.906	0		4.13093	0.9304	0
3.95304	0.9304	0		4.40048	0.8962	0		4.22163	0.9353	0		4.17045	0.9206	0		4.18568	0.8718	0		4.14034	0.9695	0			4.23071	0.9109	0		4.43023	0.8816	0		4.4727	0.9011	0		4.25031	0.9109	0		4.48363	0.906	0		4.14221	0.9304	0
3.96381	0.9255	0		4.41247	0.8962	0		4.23313	0.9353	0		4.18182	0.9206	0		4.19708	0.8718	0		4.15162	0.9695	0			4.24224	0.9109	0		4.4423	0.8816	0		4.48489	0.9011	0		4.26189	0.9109	0		4.49585	0.906	0		4.1535	0.9255	0
3.97458	0.9304	0		4.42446	0.9011	0		4.24463	0.9353	0		4.19318	0.9206	0		4.20849	0.8718	0		4.16291	0.9695	0			4.25377	0.9109	0		4.45437	0.8767	0		4.49708	0.8962	0		4.27347	0.9158	0		4.50806	0.906	0		4.16479	0.9304	0
3.98535	0.9304	0		4.43645	0.8962	0		4.25613	0.9353	0		4.20455	0.9206	0		4.21989	0.8718	0		4.17419	0.9695	0			4.26529	0.9109	0		4.46644	0.8816	0		4.50926	0.8962	0		4.28505	0.9158	0		4.52028	0.906	0		4.17607	0.9304	0
3.99612	0.9304	0		4.44844	0.8962	0		4.26764	0.9353	0		4.21591	0.9158	0		4.2313	0.8669	0		4.18547	0.9695	0			4.27682	0.9109	0		4.47851	0.8816	0		4.52145	0.8962	0		4.29663	0.9158	0		4.5325	0.906	0		4.18736	0.9304	0
4.00689	0.9255	0		4.46043	0.8962	0		4.27914	0.9353	0		4.22727	0.9206	0		4.2427	0.8669	0		4.19675	0.9646	0			4.28835	0.9109	0		4.49058	0.8767	0		4.53364	0.9011	0		4.30821	0.9109	0		4.54471	0.906	0		4.19865	0.9304	0
4.01766	0.9304	0		4.47242	0.9011	0		4.29064	0.9353	0		4.23864	0.9206	0		4.25411	0.8718	0		4.20803	0.9695	0			4.29988	0.9109	0		4.50266	0.8816	0		4.54582	0.8962	0		4.3198	0.9158	0		4.55693	0.906	0		4.20993	0.9304	0
4.02844	0.9304	0		4.48441	0.8962	0		4.30215	0.9353	0		4.25	0.9206	0		4.26551	0.8669	0		4.21931	0.9646	0			4.3114	0.9109	0		4.51473	0.8816	0		4.55801	0.9011	0		4.33138	0.9158	0		4.56915	0.906	0		4.22122	0.9255	0
4.03921	0.9304	0		4.4964	0.8962	0		4.31365	0.9353	0		4.26136	0.9206	0		4.27692	0.8718	0		4.2306	0.9646	0			4.32293	0.9158	0		4.5268	0.8816	0		4.5702	0.9011	0		4.34296	0.9158	0		4.58137	0.906	0		4.23251	0.9304	0
4.04998	0.9255	0		4.50839	0.8962	0		4.32515	0.9353	0		4.27273	0.9206	0		4.28832	0.8718	0		4.24188	0.9695	0			4.33446	0.906	0		4.53887	0.8816	0		4.58239	0.8962	0		4.35454	0.9158	0		4.59358	0.906	0		4.24379	0.9304	0
4.06075	0.9304	0		4.52038	0.8962	0		4.33666	0.9353	0		4.28409	0.9206	0		4.29973	0.8718	0		4.25316	0.9646	0			4.34599	0.906	0		4.55094	0.8816	0		4.59457	0.8962	0		4.36612	0.9158	0		4.6058	0.906	0		4.25508	0.9255	0
4.07152	0.9304	0		4.53237	0.8962	0		4.34816	0.9353	0		4.29545	0.9206	0		4.31113	0.8718	0		4.26444	0.9646	0			4.35752	0.9109	0		4.56301	0.8816	0		4.60676	0.9011	0		4.3777	0.9158	0		4.61802	0.906	0		4.26637	0.9304	0
4.08229	0.9255	0		4.54436	0.9011	0		4.35966	0.9353	0		4.30682	0.9206	0		4.32254	0.8669	0		4.27572	0.9646	0			4.36904	0.9109	0		4.57508	0.8816	0		4.61895	0.9011	0		4.38928	0.9158	0		4.63023	0.906	0		4.27765	0.9304	0
4.09306	0.9255	0		4.55635	0.8962	0		4.37117	0.9304	0		4.31818	0.9206	0		4.33394	0.8669	0		4.287	0.9646	0			4.38057	0.9109	0		4.58716	0.8816	0		4.63113	0.8962	0		4.40086	0.9109	0		4.64245	0.9011	0		4.28894	0.9255	0
4.10383	0.9304	0		4.56835	0.8962	0		4.38267	0.9353	0		4.32955	0.9206	0		4.34535	0.8718	0		4.29829	0.9646	0			4.3921	0.9158	0		4.59923	0.8816	0		4.64332	0.8962	0		4.41245	0.9158	0		4.65467	0.906	0		4.30023	0.9304	0
4.11461	0.9304	0		4.58034	0.8962	0		4.39417	0.9353	0		4.34091	0.9206	0		4.35675	0.8718	0		4.30957	0.9646	0			4.40363	0.9109	0		4.6113	0.8816	0		4.65551	0.9011	0		4.42403	0.9109	0		4.66688	0.906	0		4.31151	0.9255	0
4.12538	0.9304	0		4.59233	0.8962	0		4.40567	0.9353	0		4.35227	0.9158	0		4.36816	0.8669	0		4.32085	0.9646	0			4.41516	0.9109	0		4.62337	0.8816	0		4.6677	0.8962	0		4.43561	0.9158	0		4.6791	0.906	0		4.3228	0.9304	0
4.13615	0.9304	0		4.60432	0.9011	0		4.41718	0.9353	0		4.36364	0.9158	0		4.37956	0.8718	0		4.33213	0.9646	0			4.42668	0.9109	0		4.63544	0.8816	0		4.67988	0.9011	0		4.44719	0.9158	0		4.69132	0.906	0		4.33409	0.9304	0
4.14692	0.9304	0		4.61631	0.8962	0		4.42868	0.9353	0		4.375	0.9158	0		4.39097	0.8669	0		4.34341	0.9646	0			4.43821	0.9109	0		4.64751	0.8816	0		4.69207	0.8962	0		4.45877	0.9158	0		4.70353	0.906	0		4.34537	0.9304	0
4.15769	0.9304	0		4.6283	0.9011	0		4.44018	0.9353	0		4.38636	0.9158	0		4.40237	0.8669	0		4.35469	0.9646	0			4.44974	0.9109	0		4.65958	0.8816	0		4.70426	0.9011	0		4.47035	0.9158	0		4.71575	0.906	0		4.35666	0.9304	0
4.16846	0.9304	0		4.64029	0.9011	0		4.45169	0.9353	0		4.39773	0.9206	0		4.41378	0.8669	0		4.36597	0.9646	0			4.46127	0.9109	0		4.67166	0.8816	0		4.71644	0.9011	0		4.48193	0.9109	0		4.72797	0.906	0		4.36795	0.9304	0
4.17923	0.9255	0		4.65228	0.8962	0		4.46319	0.9353	0		4.40909	0.9206	0		4.42518	0.8718	0		4.37726	0.9646	0			4.47279	0.9158	0		4.68373	0.8816	0		4.72863	0.9011	0		4.49351	0.9158	0		4.74019	0.906	0		4.37923	0.9304	0
4.19	0.9255	0		4.66427	0.8962	0		4.47469	0.9353	0		4.42045	0.9206	0		4.43659	0.8669	0		4.38854	0.9646	0			4.48432	0.9158	0		4.6958	0.8816	0		4.74082	0.9011	0		4.5051	0.9109	0		4.7524	0.906	0		4.39052	0.9304	0
4.20078	0.9304	0		4.67626	0.9011	0		4.4862	0.9353	0		4.43182	0.9158	0		4.44799	0.8718	0		4.39982	0.9646	0			4.49585	0.9109	0		4.70787	0.8816	0		4.75301	0.9011	0		4.51668	0.9158	0		4.76462	0.906	0		4.40181	0.9304	0
4.21155	0.9304	0		4.68825	0.9011	0		4.4977	0.9353	0		4.44318	0.9158	0		4.4594	0.8718	0		4.4111	0.9646	0			4.50738	0.9109	0		4.71994	0.8816	0		4.76519	0.9011	0		4.52826	0.9158	0		4.77684	0.906	0		4.41309	0.9304	0
4.22232	0.9304	0		4.70024	0.8962	0		4.5092	0.9353	0		4.45455	0.9206	0		4.4708	0.8718	0		4.42238	0.9646	0			4.51891	0.9109	0		4.73201	0.8816	0		4.77738	0.9011	0		4.53984	0.9158	0		4.78905	0.906	0		4.42438	0.9304	0
4.23309	0.9304	0		4.71223	0.8962	0		4.52071	0.9353	0		4.46591	0.9206	0		4.48221	0.8718	0		4.43366	0.9646	0			4.53043	0.9109	0		4.74408	0.8816	0		4.78957	0.9011	0		4.55142	0.9158	0		4.80127	0.906	0		4.43567	0.9304	0
4.24386	0.9255	0		4.72422	0.8962	0		4.53221	0.9304	0		4.47727	0.9206	0		4.49361	0.8718	0		4.44495	0.9646	0			4.54196	0.9109	0		4.75616	0.8816	0		4.80175	0.9011	0		4.563	0.9158	0		4.81349	0.906	0		4.44695	0.9304	0
4.25463	0.9304	0		4.73621	0.8962	0		4.54371	0.9353	0		4.48864	0.9206	0		4.50502	0.8767	0		4.45623	0.9646	0			4.55349	0.9109	0		4.76823	0.8816	0		4.81394	0.8962	0		4.57458	0.9109	0		4.8257	0.906	0		4.45824	0.9304	0
4.2654	0.9255	0		4.7482	0.8962	0		4.55521	0.9353	0		4.5	0.9206	0		4.51642	0.8718	0		4.46751	0.9646	0			4.56502	0.9109	0		4.7803	0.8767	0		4.82613	0.9011	0		4.58616	0.9158	0		4.83792	0.906	0		4.46953	0.9304	0
4.27617	0.9304	0		4.76019	0.8962	0		4.56672	0.9353	0		4.51136	0.9206	0		4.52783	0.8718	0		4.47879	0.9646	0			4.57654	0.9109	0		4.79237	0.8816	0		4.83832	0.8962	0		4.59775	0.9158	0		4.85014	0.906	0		4.48081	0.9304	0
4.28695	0.9255	0		4.77218	0.9011	0		4.57822	0.9353	0		4.52273	0.9158	0		4.53923	0.8718	0		4.49007	0.9646	0			4.58807	0.9109	0		4.80444	0.8816	0		4.8505	0.8962	0		4.60933	0.9158	0		4.86236	0.906	0		4.4921	0.9304	0
4.29772	0.9304	0		4.78417	0.8962	0		4.58972	0.9353	0		4.53409	0.9206	0		4.55064	0.8718	0		4.50135	0.9646	0			4.5996	0.9158	0		4.81651	0.8816	0		4.86269	0.9011	0		4.62091	0.9109	0		4.87457	0.906	0		4.50339	0.9255	0
4.30849	0.9304	0		4.79616	0.8962	0		4.60123	0.9353	0		4.54545	0.9206	0		4.56204	0.8718	0		4.51264	0.9646	0			4.61113	0.9109	0		4.82859	0.8816	0		4.87488	0.9011	0		4.63249	0.9158	0		4.88679	0.906	0		4.51467	0.9255	0
4.31926	0.9304	0		4.80815	0.8962	0		4.61273	0.9353	0		4.55682	0.9206	0		4.57345	0.8767	0		4.52392	0.9646	0			4.62266	0.9109	0		4.84066	0.8816	0		4.88707	0.8962	0		4.64407	0.9158	0		4.89901	0.906	0		4.52596	0.9304	0
4.33003	0.9304	0		4.82014	0.8962	0		4.62423	0.9353	0		4.56818	0.9206	0		4.58485	0.8718	0		4.5352	0.9646	0			4.63418	0.9158	0		4.85273	0.8767	0		4.89925	0.9011	0		4.65565	0.9158	0		4.91122	0.906	0		4.53725	0.9304	0
4.3408	0.9304	0		4.83213	0.8962	0		4.63574	0.9353	0		4.57955	0.9206	0		4.59626	0.8718	0		4.54648	0.9646	0			4.64571	0.9109	0		4.8648	0.8816	0		4.91144	0.8962	0		4.66723	0.9158	0		4.92344	0.906	0		4.54853	0.9304	0
4.35157	0.9304	0		4.84412	0.9011	0		4.64724	0.9353	0		4.59091	0.9206	0		4.60766	0.8718	0		4.55776	0.9646	0			4.65724	0.9109	0		4.87687	0.8816	0		4.92363	0.9011	0		4.67881	0.9158	0		4.93566	0.906	0		4.55982	0.9255	0
4.36234	0.9304	0		4.85612	0.8962	0		4.65874	0.9353	0		4.60227	0.9206	0		4.61907	0.8718	0		4.56904	0.9646	0			4.66877	0.9109	0		4.88894	0.8816	0		4.93581	0.9011	0		4.6904	0.9158	0		4.94787	0.906	0		4.57111	0.9304	0
4.37312	0.9304	0		4.86811	0.8962	0		4.67025	0.9304	0		4.61364	0.9206	0		4.63047	0.8718	0		4.58032	0.9646	0			4.6803	0.9109	0		4.90101	0.8816	0		4.948	0.8962	0		4.70198	0.9109	0		4.96009	0.906	0		4.58239	0.9304	0
4.38389	0.9255	0		4.8801	0.8962	0		4.68175	0.9353	0		4.625	0.9206	0		4.64188	0.8718	0		4.59161	0.9646	0			4.69182	0.9109	0		4.91309	0.8767	0		4.96019	0.9011	0		4.71356	0.9109	0		4.97231	0.906	0		4.59368	0.9304	0
4.39466	0.9255	0		4.89209	0.8962	0		4.69325	0.9353	0		4.63636	0.9206	0		4.65328	0.8718	0		4.60289	0.9646	0			4.70335	0.9109	0		4.92516	0.8816	0		4.97238	0.8962	0		4.72514	0.9158	0		4.98453	0.906	0		4.60497	0.9255	0
4.40543	0.9304	0		4.90408	0.8962	0		4.70475	0.9353	0		4.64773	0.9206	0		4.66469	0.8767	0		4.61417	0.9646	0			4.71488	0.9109	0		4.93723	0.8767	0		4.98456	0.8962	0		4.73672	0.9158	0		4.99674	0.906	0		4.61625	0.9304	0
4.4162	0.9304	0		4.91607	0.9011	0		4.71626	0.9353	0		4.65909	0.9206	0		4.67609	0.8718	0		4.62545	0.9646	0			4.72641	0.9109	0		4.9493	0.8816	0		4.99675	0.9011	0		4.7483	0.9158	0		5.00896	0.906	0		4.62754	0.9304	0
4.42697	0.9304	0		4.92806	0.8962	0		4.72776	0.9353	0		4.67045	0.9206	0		4.6875	0.8718	0		4.63673	0.9646	0			4.73793	0.9158	0		4.96137	0.8816	0		5.00894	0.8962	0		4.75988	0.9158	0		5.02118	0.906	0		4.63883	0.9304	0
4.43774	0.9304	0		4.94005	0.8962	0		4.73926	0.9353	0		4.68182	0.9206	0		4.69891	0.8718	0		4.64801	0.9646	0			4.74946	0.9109	0		4.97344	0.8816	0		5.02112	0.9011	0		4.77146	0.9158	0		5.03339	0.906	0		4.65011	0.9304	0
4.44851	0.9255	0		4.95204	0.8962	0		4.75077	0.9353	0		4.69318	0.9206	0		4.71031	0.8718	0		4.6593	0.9646	0			4.76099	0.9158	0		4.98551	0.8816	0		5.03331	0.9011	0		4.78305	0.9158	0		5.04561	0.906	0		4.6614	0.9304	0
4.45928	0.9304	0		4.96403	0.9011	0		4.76227	0.9353	0		4.70455	0.9206	0		4.72172	0.8718	0		4.67058	0.9646	0			4.77252	0.9109	0		4.99759	0.8816	0		5.0455	0.9011	0		4.79463	0.9158	0		5.05783	0.906	0		4.67269	0.9255	0
4.47006	0.9304	0		4.97602	0.8962	0		4.77377	0.9353	0		4.71591	0.9206	0		4.73312	0.8718	0		4.68186	0.9646	0			4.78405	0.9109	0		5.00966	0.8816	0		5.05769	0.9011	0		4.80621	0.9158	0		5.07004	0.906	0		4.68397	0.9304	0
4.48083	0.9304	0		4.98801	0.9011	0		4.78528	0.9353	0		4.72727	0.9158	0		4.74453	0.8718	0		4.69314	0.9646	0			4.79557	0.9109	0		5.02173	0.8767	0		5.06987	0.9011	0		4.81779	0.9109	0		5.08226	0.906	0		4.69526	0.9304	0
4.4916	0.9304	0		5	0.8962	0		4.79678	0.9353	0		4.73864	0.9206	0		4.75593	0.8718	0		4.70442	0.9646	0			4.8071	0.9109	0		5.0338	0.8816	0		5.08206	0.9011	0		4.82937	0.9158	0		5.09448	0.906	0		4.70655	0.9304	0
4.50237	0.9304	0		5.01199	0.8962	0		4.80828	0.9353	0		4.75	0.9206	0		4.76734	0.8718	0		4.7157	0.9646	0			4.81863	0.9109	0		5.04587	0.8816	0		5.09425	0.8962	0		4.84095	0.9109	0		5.10669	0.906	0		4.71783	0.9304	0
4.51314	0.9304	0		5.02398	0.8962	0		4.81979	0.9353	0		4.76136	0.9206	0		4.77874	0.8718	0		4.72699	0.9646	0			4.83016	0.9109	0		5.05794	0.8816	0		5.10643	0.9011	0		4.85253	0.9109	0		5.11891	0.906	0		4.72912	0.9304	0
4.52391	0.9304	0		5.03597	0.8962	0		4.83129	0.9353	0		4.77273	0.9206	0		4.79015	0.8718	0		4.73827	0.9695	0			4.84168	0.9109	0		5.07001	0.8816	0		5.11862	0.8962	0		4.86411	0.9109	0		5.13113	0.906	0		4.74041	0.9304	0
4.53468	0.9304	0		5.04796	0.9011	0		4.84279	0.9353	0		4.78409	0.9206	0		4.80155	0.8718	0		4.74955	0.9695	0			4.85321	0.9109	0		5.08209	0.8816	0		5.13081	0.9011	0		4.87569	0.9158	0		5.14335	0.906	0		4.75169	0.9304	0
4.54545	0.9304	0		5.05995	0.8962	0		4.85429	0.9353	0		4.79545	0.9206	0		4.81296	0.8718	0		4.76083	0.9695	0			4.86474	0.9109	0		5.09416	0.8767	0		5.143	0.9011	0		4.88728	0.9158	0		5.15556	0.906	0		4.76298	0.9304	0
4.55623	0.9353	0		5.07194	0.8962	0		4.8658	0.9353	0		4.80682	0.9206	0		4.82436	0.8718	0		4.77211	0.9695	0			4.87627	0.9109	0		5.10623	0.8767	0		5.15518	0.8962	0		4.89886	0.9158	0		5.16778	0.906	0		4.77427	0.9304	0
4.567	0.9304	0		5.08393	0.9011	0		4.8773	0.9353	0		4.81818	0.9206	0		4.83577	0.8669	0		4.78339	0.9695	0			4.8878	0.9109	0		5.1183	0.8816	0		5.16737	0.9011	0		4.91044	0.9158	0		5.18	0.906	0		4.78555	0.9304	0
4.57777	0.9304	0		5.09592	0.9011	0		4.8888	0.9353	0		4.82955	0.9206	0		4.84717	0.8718	0		4.79468	0.9695	0			4.89932	0.9158	0		5.13037	0.8767	0		5.17956	0.8962	0		4.92202	0.9158	0		5.19221	0.906	0		4.79684	0.9304	0
4.58854	0.9304	0		5.10791	0.8962	0		4.90031	0.9353	0		4.84091	0.9206	0		4.85858	0.8718	0		4.80596	0.9695	0			4.91085	0.9158	0		5.14244	0.8767	0		5.19175	0.9011	0		4.9336	0.9158	0		5.20443	0.906	0		4.80813	0.9304	0
4.59931	0.9353	0		5.1199	0.9011	0		4.91181	0.9353	0		4.85227	0.9206	0		4.86998	0.8718	0		4.81724	0.9646	0			4.92238	0.9109	0		5.15451	0.8767	0		5.20393	0.9011	0		4.94518	0.9158	0		5.21665	0.906	0		4.81941	0.9304	0
4.61008	0.9304	0		5.13189	0.8962	0		4.92331	0.9353	0		4.86364	0.9158	0		4.88139	0.8718	0		4.82852	0.9646	0			4.93391	0.9109	0		5.16659	0.8816	0		5.21612	0.9011	0		4.95676	0.9109	0		5.22886	0.906	0		4.8307	0.9304	0
[truncated: 6,535 more rows]
[truncated: 3 more columns]

## Sheet: Fig. 2d
Normoxia Polysome Tracings (n = 4) in H9 cells:																	Hypoxia Polysome Tracings (n = 4) in H9 cells:																	H9 Polysome:80S ratio (n = 4)
[truncated: 7,263 more rows]

[truncated: 16 more sheets: Fig. 2e-j, Fig. 3, Fig. 4, Fig. 5b-f, Fig. 5g-j, m, Fig. 5k-l, Fig. 6, Fig. 7, ED Fig. 1, ED Fig. 2, ED Fig. 3, ED Fig. 4, ED Fig. 5, ED Fig. 7, ED Fig. 8, ED Fig. 9]
